# Supplementary material for: Comparative skin microbiome analyses reveal differences between wild populations and captive groups of the Montseny brook newt (Calotriton arnoldi)
Source: ISME Commun. 2026 Jan 8;6(1):ycaf245. doi: 10.1093/ismeco/ycaf245 (PMC12815265; doi:10.1093/ismeco/ycaf245)
Supplement: Table_S1_ycaf245 [file table_s1_ycaf245.xlsx]

## Sheet: ASV_counts
	ASV_1	ASV_2	ASV_3	ASV_4	ASV_5	ASV_6	ASV_7	ASV_8	ASV_9	ASV_10	ASV_11	ASV_12	ASV_13	ASV_14	ASV_15	ASV_16	ASV_17	ASV_18	ASV_19	ASV_21	ASV_22	ASV_23	ASV_24	ASV_25	ASV_26	ASV_27	ASV_28	ASV_29	ASV_30	ASV_31	ASV_32	ASV_33	ASV_34	ASV_35	ASV_36	ASV_37	ASV_38	ASV_39	ASV_40	ASV_41	ASV_42	ASV_43	ASV_44	ASV_45	ASV_46	ASV_47	ASV_48	ASV_49	ASV_50
CA01	137014	14	68	22	1	11	18617	1019	6	0	20	19851	21	407	0	9	455	353	8	86	0	0	1	0	267	1	193	0	0	57	3	0	0	0	3	1	409	1	0	2	4	213	107	111	1	0	76	0	0
CA02	40902	7	59	44	0	24	7776	857	0	0	5	8080	5	478	15	41	445	364	26	101	0	5	0	8	252	5	271	1	4	0	3	0	0	0	0	2	97	0	0	75	59	107	219	183	0	1	120	0	0
CA03	92766	14	13	11	0	17	4546	239	1	3	0	5729	1	129	5	32	63	91	1	10	0	6	0	4	55	3	45	2	0	0	3	5	0	0	0	0	1	2	0	1	15	61	35	40	0	0	33	0	0
CA04	75421	21	10	23	0	3	7976	196	4	0	1	19538	6	100	6	6	90	66	3	175	0	2	0	3	49	0	53	1	0	0	8	2	1	0	1	0	2	0	0	4	28	36	41	24	1	1	31	0	0
CA05	63989	11	120	404	1	6	1616	4545	3	0	97	2686	64	2407	9	1	1560	1660	11	10	0	1	0	115	1427	2	1000	0	0	0	3	0	0	1	3	1	9	0	1	0	937	512	837	588	1	7	917	1	0
CA06	90069	5	16	26	15	0	5319	119	1	0	6	1842	3	61	0	20	59	39	8	1	0	4	0	3	55	1	27	0	0	0	14	0	0	0	7	1	2	0	0	3	1	17	55	15	0	3	25	3	0
CA07	109215	11	44	6	1	2	6938	211	2	0	0	1765	0	72	7	32	45	56	1	1	0	2	0	8	69	14	42	1	0	0	19	3	0	1	0	1	2	0	0	0	3	43	23	25	0	3	16	0	0
CA08	113402	18	27	1104	5	12	11141	313	6	0	122	11663	3	128	15	5	132	109	459	12	0	77	0	5	85	531	42	0	0	1	84	1	0	761	691	2	75	0	0	1	21	46	55	56	0	3	35	2	1
CA09	98711	14	106	26	3	20	8903	21	0	0	78	8522	0	9	4	2	9	5	4	0	0	1	0	5	12	3	9	2	1	0	3	0	0	4	2	0	3	0	4	2	2	6	5	2	2	4	3	0	1
CA10	39533	8	159	29	0	1	4820	651	4	0	20	2813	14	391	3	18	203	245	21	74	1	9	0	8	154	4	205	0	0	0	7	1	1	3	2	7	0	0	1	1	87	128	111	110	2	1	154	5	0
CA11	123	3	9	58625	2	5	219	162	4	0	2119	32	3	41	0	0	41	32	3187	124	0	1032	0	15	31	2304	28	2	0	0	609	1	0	2663	717	1	3316	1	0	0	34	39	11	7	0	136	16	1	1
CA12	429	4	268	25113	1	96	6010	2473	7	14	4412	808	17	1214	11	4	1262	1258	16192	173	0	940	0	82	1105	9199	668	0	0	4	809	1	0	10276	13386	22	5754	2	211	2	272	515	395	429	57	38	682	6	0
CA13	625	8	353	7466	2	1	285	1722	5	2	173	8329	18	782	0	2	965	332	2933	5542	0	661	0	18	370	1523	329	0	2	7	1800	1	0	653	1782	0	3305	4	62	0	221	346	503	192	0	1	339	0	0
CA14	81	5	66	15709	2	5	370	2816	6	12	408	1719	14	1380	2	2	1001	876	12152	86	0	1338	0	3	726	9507	518	0	0	0	2618	2	1	12483	12182	1	653	1	9	1	201	561	476	536	1	3	518	0	0
CA15	143	16	76	138579	8	7	1609	972	11	4	72	389	3	471	15	0	362	277	6075	81	0	554	0	4	363	2244	281	0	0	1	1243	0	1	5066	3874	1	911	2	89	5	73	212	191	154	2	0	159	4	0
CA16	30	6	4	63388	0	5	187	153	2	0	2	14	0	69	4	0	107	51	752	5	0	405	0	7	56	226	53	0	0	0	182	1	1	543	618	0	37	0	0	3	36	24	31	40	4	6	39	2	0
CA17	13	20	32	8868	1	501	1976	2258	6	20	188	262	8	1013	5	1	1112	943	10769	76	0	1164	0	1	639	6497	799	1	0	1	1165	0	0	5786	4567	0	568	0	0	2	231	340	375	626	1	0	466	4	0
CA18	25	10	5	64715	0	6	1214	213	6	0	14	48	0	106	2	0	86	50	3753	367	0	978	0	13	75	769	47	1	0	1	627	1	1	1268	891	2	387	1	1	6	57	79	74	30	1	1	27	4	2
CA19	150	25	47	90057	5	12	490	458	2	6	19	55	1	245	11	2	131	133	2989	32	0	110	0	14	149	637	161	2	0	0	267	0	1	933	984	10	317	1	0	4	29	84	116	57	0	4	77	8	0
CA20	2964	5	108	13908	2	3	1017	1257	8	0	121	593	43	673	0	3	615	436	988	87	0	599	0	6	489	4019	327	0	0	0	490	2	0	779	1578	0	236	0	3	36	134	107	236	283	1	0	159	1	0
CA21	26	6	8	38	0	2	0	487	7	0	79	14	0	267	9096	13	204	192	223	79	0	161	0	18	121	1350	118	1	0	0	926	0	0	7	0	1	911	0	1	2952	5	71	81	88	0	29	87	151	0
CA22	6	10	41	287	0	5	4	1306	69	0	26	19	0	393	9300	0	651	355	82	0	0	8	0	7	412	1450	283	3	23	0	1545	1	0	3	3	1	364	1	0	2900	13	163	268	265	0	0	131	38	0
CA23	83	14	25	43	28	34	17	582	49	0	139	38	7	317	29886	10	340	213	360	1	0	325	0	3	205	1177	123	1	0	1	1467	0	2	0	0	2	2150	0	5	4758	4	96	54	68	0	1	80	164	0
CA24	509	6	64	346	40	41	119	1928	503	2	364	257	6	1260	23038	39	642	705	180	30	0	1063	1	153	507	945	572	9	1	1	1490	2	0	5	0	1	1979	1	10	7256	702	490	538	411	2	86	307	150	0
CA25	351	17	128	271	1	9	31	1366	93	1	180	261	28	737	24637	78	643	456	139	30	0	851	0	162	472	1182	380	0	14	1	881	5	0	32	0	1	2143	1	26	8520	241	243	295	256	3	60	244	166	0
CA29	918	17	227	72	246	17	292	8266	3930	4	213	662	38	3839	199	38	3770	2789	339	95	0	337	0	720	2118	4947	2134	0	0	1	1343	0	0	564	2	21	915	0	2	43	1782	2014	1338	1298	1	2323	1792	3	0
CA30	1066	5	38	86	9	4	95	2745	1784	0	47	702	88	1362	64	0	611	975	354	11	0	71	1	319	1023	3153	487	2	0	0	297	1	0	140	0	2	229	0	1	36	255	667	527	458	0	875	349	0	0
CA31	1367	40	161	108	20	4	1882	5712	94	134	620	467	176	2143	15	42	2059	1780	1	47	0	822	6	144	2583	2	2605	1	5	0	4091	0	15	2	1	2736	78	0	0	24	124	1086	1033	619	2	867	1669	20	0
CA32	168	22	15	18	15	2	471	585	4	2	54114	92	5	343	0	9	202	254	6	1	0	548	0	15	245	6	140	1	0	2	2212	1	0	28	17	729	1013	1	1	1	37	81	131	126	1	259	94	1	0
CA33	729	8	216	342	0	0	26951	2142	3	0	1671	430	1174	1257	218	10379	1107	1077	4	7	0	11125	0	5	1269	2	693	1	0	3	1900	0	0	2	4	665	176	0	1	77	272	514	622	307	0	951	419	14	0
CA34	46	7	87	12	0	4	27370	1334	0	2	102	512	3	653	0	1649	629	163	4	0	0	829	0	11	295	1	351	1	0	1	500	2	0	3	0	257	3	0	0	1	174	215	236	204	0	869	225	1	0
CA35	163	7	20	16	21	5	91698	1337	25	5	443	59	3	645	2	1006	482	455	24	28	0	4350	0	40	417	4	335	4	0	2	1512	0	0	1	4	517	276	0	11	0	603	264	167	165	1	2136	132	7	0
CA36	120	15	35	14	5	10	2932	2352	23	0	10815	138	15	1387	5	36	915	767	3	0	0	2113	0	220	782	7	642	1	0	0	7343	0	0	1	1	1935	168	1	0	3	375	494	358	368	0	2906	412	61	1
CA37	403	2	130	39	5	0	7318	1404	12	16	370	112	6	793	2	24	484	534	3	4	0	1879	58	82	351	3	354	0	0	0	800	0	0	4	4	0	629	0	3	4	69	258	251	406	0	1390	258	2	1
CA38	467	4	70	100	1	1	2166	1978	2	0	97	415	5	1000	1	0	712	746	0	1	0	818	0	22	765	1	548	0	0	0	67	0	0	0	1	0	108	0	0	8	59	416	436	375	0	204	404	14	0
CA40	32	0	19	0	2	13	319	3885	42	0	7	522	5	2396	2	4	1327	1333	0	0	0	138	0	12	1288	0	768	4	1	0	0	0	0	2	0	0	50	0	0	0	133	408	460	674	0	27	328	0	0
CA41	512	4	133	441	0	1	3258	4918	5	9	445	946	1	1712	1	10	1178	1387	1	13	0	680	0	9	1370	0	834	1	0	0	133	4	0	0	0	2	846	0	0	2	449	1057	1110	906	0	947	973	20	0
CA42	70	1	130	0	3	20	7192	2148	0	1	202	28	1	1177	485	7	1054	1147	0	0	0	962	1	129	879	2	1078	1	0	0	87	0	0	0	0	0	247	1	28	4	1	402	699	535	0	342	563	4	0
CA43	1759	4	114	52	0	3	65	812	11	2	21	378	3	367	1	0	279	314	1	176	0	20	0	11320	448	188	359	0	0	0	199	0	0	0	0	288	13	0	0	12	143	202	92	81	0	18	210	0	0
CA44	4333	2	170	107	0	13	200	1992	4	0	60	1652	18	597	62	139	410	861	0	10	0	125	0	2362	649	94	732	1	0	0	534	0	0	0	0	185	55	0	0	1	253	430	673	195	0	7	332	0	0
CA45	1297	4	62	108	1	0	1330	2104	9	1	697	401	43	1039	1	0	633	553	2	0	0	173	0	4279	883	343	602	1	0	0	470	0	0	22	0	2239	52	0	0	0	235	191	390	267	0	202	325	44	0
CA46	1184	13	6	15	1	4	284	2579	8	88	63	1843	15	1530	0	0	1029	1209	2	2	0	78	0	4124	1066	652	826	5	0	0	808	0	0	1	2	759	55	0	1	0	648	692	879	446	2	6	531	161	0
CA47	40	3	47	204	1	0	6043	1888	3	11	35	673	1	779	0	10	660	968	4	3	0	339	0	4738	878	93	615	1	0	0	678	1	0	1	4	1190	1	0	0	8	348	454	1175	405	0	78	412	16	0
CA48	69	10	7	122	0	2	2124	737	21	1	30	57	3	401	16	29	347	341	1	26	0	71	0	15226	357	404	408	5	0	0	828	1	0	0	0	1104	48	0	0	0	68	126	197	69	0	251	136	199	0
CA49	262	2	16	21	0	3	180	949	1241	8	94	144	3	453	44	4	276	294	0	42	0	71	0	1432	244	109	297	0	0	0	109	1	1	0	0	441	47	0	0	445	42	90	285	164	1	57	130	2315	0
CA50	24	7	111	2	1	0	94	2382	45	0	95	418	6	626	164	1	757	607	1	16	0	23	0	2817	757	43	563	0	0	1	130	0	0	1	0	345	14	0	0	991	197	290	359	232	1	19	347	4132	0
CA51	876	4	114	310	0	5	402	2420	180	4	349	708	19	1526	37	0	1411	1051	3	129	0	62	0	2134	1288	124	852	0	8	0	86	0	0	1	0	331	57	0	0	1154	214	324	324	297	0	31	455	8562	0
CA52	372	3	87	132	0	0	22	1164	21	0	8	68	3	562	48	0	530	588	72	31	0	1	0	601	346	80	497	0	0	0	1	1	0	3	0	82	2	1	0	584	1	122	302	230	0	0	219	3946	0
CA53	369	10	48	9	0	12	7	1393	126	2	13	28	5	724	39	1	943	505	1	15	0	98	0	1243	427	195	705	0	0	0	77	0	0	0	0	437	40	2	0	588	1	247	387	218	0	37	251	6592	0
CA54	53	5	17	3	3	2	96	2021	259	4	146	20	6	1089	37	0	759	542	2	254	0	113	0	1468	710	127	721	0	0	0	121	0	0	1	2	1236	14	0	0	1130	0	272	273	272	0	4	235	3531	1
CA55	13	12322	324	40	5	9	13	2670	2931	94	404	75	125	1535	2	81	887	1050	0	271	0	42	38	1372	915	10	861	0	18	0	195	0	19	2	1	0	49	518	403	124	134	593	405	374	5	244	511	51	0
CA56	1357	75075	48	110	797	6	26	4998	13764	18	956	300	128	2305	5	3251	1534	1972	0	64	0	18245	1	1206	1336	228	1329	1	1	28	4040	6	0	0	0	2	8370	29672	5	3	23354	710	902	1007	4	13476	1070	1	0
CA57	311	38086	35	2	5	18	7	685	8250	3	119	13	5	459	6	1855	280	309	0	29	0	373	0	426	307	1	254	7	5	1	200	0	0	0	0	0	895	1105	3	4	545	53	139	163	0	1041	265	0	0
CA58	154	63070	24	0	1	10	8	106	16161	4	11	14	0	38	5	426	28	39	4	9	0	36	0	102	44	0	29	3	0	2	37	1	0	0	0	3	27	275	0	5	162	21	23	15	1	141	17	0	2
CA59	427	210961	70	243	31	5	15	1320	49173	0	4	98	8	571	191	196	519	349	0	19	0	95	0	390	374	1	412	2	3	0	21	4	12	134	2	30	100	718	0	11	418	191	423	170	4	309	219	2	0
CA60	63	148921	20	12	130	8	5	415	35556	0	134	5	47	217	0	2267	257	186	4	129	0	270	0	177	159	2	136	0	2	19	210	2	19	0	3	15	124	1067	2	3	608	119	68	32	4	655	28	2	0
CA61	362	103289	83	7	13	52	1	827	21979	4	316	59	16	686	43	1700	332	324	0	30	27	156	0	381	256	0	264	9	1	0	310	7	0	1	82	13	501	1095	1	16	171	120	189	221	6	301	115	2	7
CA62	207	55364	41	29	3	7	10	678	11614	0	146	5	27	266	10	1558	171	248	4	4	0	125	0	164	60	5	250	0	0	2	120	0	0	4	1	6	547	1175	11	32	133	27	88	120	1	261	91	8	0
CA64	35	26765	25	20	0	3	9	497	5158	0	0	2	2	298	2	3648	266	170	1	190	0	205	0	197	212	0	126	1	1	0	284	0	12	0	0	35	779	4157	0	71	254	106	99	152	1	499	70	12	0
CA65	142	37580	6	8	1	2	1	699	7021	0	169	2	17	347	3	533	249	213	1	18	0	52	0	412	238	0	314	0	0	0	37	0	1	0	9	1	190	446	0	28	231	131	93	197	0	123	93	17	0
CA66	54	2451	5	0	3	15	3	302	481	8	0	75	1	360	2	44355	149	119	0	3	0	346	0	1	198	8	212	1	0	0	787	1	0	0	0	0	277	527	0	0	11	110	261	59	0	287	65	0	0
CA67	747	198	263	165	207	55103	18	2792	96	34	3	89	87	1072	2	59	983	1226	2	79	0	0	14	2	546	6	813	7499	7	0	0	3666	0	13	73	6	0	39	68	6	1	590	336	242	14646	255	465	25	1639
CA68	35	21	3	51	6	15582	8	1962	18	0	34	72	0	543	0	23	619	960	1	2	3	13	0	0	300	0	603	293	5	0	1	48	0	1	3	40	1	9	1	1	3	60	252	165	4	2	113	2	2623
CA69	234	11	23	14	3	17346	5	660	37	1	42	13	20	397	0	11	333	363	2	2	0	0	14	1	182	2	198	1006	8	0	1	249	1	0	0	39	0	0	2	0	0	154	51	110	513	5	79	0	5106
CA70	280	21	54	52	1	1104	1	1742	6	0	30	2	7	670	0	5	481	417	0	1	0	2	4	0	94	2	246	124	0	0	0	152	0	0	0	14	3	0	0	2	0	122	132	276	627	0	129	1	1184
CA71	14	45	59	23	3	7538	16	361	46	0	14	301	0	233	6	133	233	207	4	8	0	3	0	1	193	15	112	620	0	25	4	141	0	37	72	33	0	0	21	1	0	92	41	82	507	47	95	4	488
CA75	0	23	1	0	48	1322	0	378	20	0	1	10	32	203	0	2	124	105	0	22	0	0	0	1	76	0	48	18	1	13	0	248	10	2	3	8	0	0	23	3	0	60	49	91	725	3	35	0	46
CA76	16	1	75	14	0	4441	12	3629	1	0	0	10	22	1093	3	0	1222	1739	0	0	0	0	0	0	680	0	1332	1	43	0	1	995	0	9	43	0	0	0	44	2	0	618	314	408	3748	37	236	193	213
CA77	2	13	8	0	4	7987	3	90	2	0	4	9	0	30	10	0	20	29	0	0	8	0	0	1	24	0	21	2466	2	0	1	686	0	1	0	1	0	0	0	0	0	22	27	25	2534	2	3	2	2544
CA78	8	17	20	1	2	38571	0	1737	122	0	2	37	65	694	2	4	423	666	0	6	0	1	13	3	473	30	531	2567	4	1	1	1094	0	14	1	31	0	1	1	5	1	231	286	213	1612	5	238	5	3747
CA79	27	1	24	0	11	54302	1	758	3	3	0	2	14	386	1	4	264	282	0	0	0	0	6	0	101	1	187	6543	0	18	1	45	0	1	0	27	0	0	2	9	1	99	30	104	80	2	122	0	431
MB39	129	8	42	2	36	1402	6	926	34	1	16	24	58	562	18	27	278	324	0	2	8	0	7	12	341	6	169	42	46	5	2	10871	0	1	117	27	2	0	0	168	1	165	197	162	1094	3	170	7	0
MB40	16	67	42	0	1	458	1	338	21	0	8	5	6	183	53	0	102	114	3	1	0	2	63	2	51	5	72	21	1123	0	13	308	0	0	122	5	5	0	0	161	0	59	76	40	5	10	55	7	0
MB41	2369	62	574	0	14	22391	0	20639	11	130	554	426	16	9298	0	8	5926	7311	1	0	2	0	14	0	5231	0	4873	139	4	0	15	5191	0	0	8	2	0	0	9	13	0	3433	3061	3934	32	1	2895	1	776
MB42	615	18	48	46	161	82	1	15840	5	43	2979	52	86	8767	0	2	4045	4941	0	1915	1	0	58522	0	4074	0	2894	85	1133	4	0	166	0	0	2	0	1	5	25922	901	4	2404	1703	3418	1	21	2227	0	1
MB43	5	31	25	2	43888	795	0	54	6	3	18	2	4802	22	3	0	35	20	0	1785	0	6	0	1	5	11	14	232	32	1	1	18	0	0	1	1	7	14	857	12	13	1	11	14	6	8	4	0	159
MB44	4	8	240	1	29	2755	0	8249	10	1	0	434	18	4913	0	2	3019	3390	3	17	3	0	3	0	1731	2	2317	1436	4746	1	3	521	1	1	17	6	0	0	18	1197	0	1636	1202	2017	654	4	1472	7	469
MB45	1217	41	76	43	11	13531	79	2948	10	0	474	74	6	1599	0	4	984	804	8	4	0	0	0	90	599	1	403	6994	2	0	1	724	0	0	0	5	0	0	8	3	4	408	580	481	1062	1	376	0	3239
MB46	10	133	51	26	105	3140	2	7260	43	1	295	34	78	3900	2	2	3850	2284	0	4701	0	0	0	0	1613	1	1452	1125	1	8	57	133	13	0	0	24	0	1	31	144	2	873	1334	1420	920	5	1134	0	305
MB47	1066	63	22	0	332032	266	0	623	12	12	68	49	86128	331	0	1	315	144	0	1167	12	141	1	1	204	2	125	47	6	47452	5	52	23	0	0	6	0	0	9	159	1	106	77	126	11	3	131	4	291
MB53	296	36	299	12	140	70700	1	10581	128	3	0	65	89	6316	3	3	2751	3743	25	15	62901	0	2	0	2476	1	2453	12287	0	3	1	1160	0	57	46	44	0	0	22	300	0	2346	1122	1489	3487	71	1301	17	7214
MB54	256	82	89	3	2	531	2	3813	10	9	1174	79	9	1726	2	8	1356	1224	0	8	0	0	15	0	849	0	856	76	34	1	13	467	0	0	375	12	0	2	0	300	0	914	634	571	18	2	580	0	0
	ASV_1	ASV_2	ASV_3	ASV_4	ASV_5	ASV_6	ASV_7	ASV_8	ASV_9	ASV_10	ASV_11	ASV_12	ASV_13	ASV_14	ASV_15	ASV_16	ASV_17	ASV_18	ASV_19	ASV_21	ASV_23	ASV_24	ASV_25	ASV_26	ASV_27	ASV_28	ASV_29	ASV_30	ASV_31	ASV_32	ASV_33	ASV_34	ASV_35	ASV_36	ASV_37	ASV_38	ASV_39	ASV_40	ASV_41	ASV_42	ASV_43	ASV_44	ASV_45	ASV_46	ASV_47	ASV_48	ASV_49	ASV_50	ASV_51
MAOC	2	22	7	0	9	2	0	4	6	0	2	16	0	1	0	2	0	16	0	0	5	0	0	0	0	11	0	2	0	1	0	0	0	0	0	4	6	7	0	6	1	2	0	0	1	0	0	0	0
MAOR	16	57	25	6	4	5	0	17	10	0	1	24	3	3	30	0	3	2	0	0	0	0	0	4	5	4	3	2	0	10	2	0	1	1	4	1	2	1	10	0	2	5	0	2	0	9	0	1	5
PF1OC	27	13	36	1	0	17	0	175	1	0	0	12	3	62	0	0	68	59	0	0	1	0	0	35	0	40	1	0	0	0	3	0	0	0	0	0	0	0	0	3	44	16	7	26	0	13	0	0	40
PF2OC	6	0	12	0	2	13	12	51	0	12	0	11	1	5	0	0	4	12	0	0	0	20	1	26	0	5	1	1	0	0	0	0	0	0	0	0	0	0	0	0	3	18	4	1	3	19	0	0	0
TF1OC	34	7	74	0	2	2	0	2352	1	1	25	149	0	1354	0	0	1007	728	5223	3	0	0	1	706	274	360	2	1	0	0	1	0	0	0	17	0	0	0	1	38	509	428	355	0	0	318	0	0	172
TF1OR	8914	93	83	1	1	1	532	2723	12	0	28	353	1	1383	1	0	1109	832	372	2	0	0	0	524	0	543	4	9	0	0	3	0	0	0	3	0	1	0	0	4	601	725	610	0	0	330	0	0	85
TF2OC	2	4	31	3	5	1	0	1343	9	15	0	166	1	493	0	0	356	618	0	3	0	0	0	679	25	489	0	4	0	0	171	0	0	0	0	0	0	1	1	18	323	185	460	174	1	185	0	0	53
TF2OR	12	36	11	1	102	0	21	332	8	0	8	47	27	257	0	0	244	180	0	6	0	0	0	98	0	155	0	4	14	0	0	10	0	0	0	0	0	0	3	1	114	61	77	0	0	40	0	0	15
ZF1OC	1	28	40	0	1	10	18	762	4	0	6	50	2	443	0	0	446	293	0	0	0	0	0	167	0	167	0	0	0	0	1	0	0	1	10	0	0	0	0	0	142	114	135	0	0	121	27	0	38
ZF2OC	4	11	10	0	3	6	55	600	0	14	21	61	0	301	0	2	278	226	0	3	2	25	0	183	0	98	0	0	0	0	0	0	0	0	0	0	0	0	14	3	134	44	83	1	0	63	0	0	27
ZF2OR	331	36	81	0	0	6	0	3618	2	0	1	268	76	1566	0	0	1538	1644	0	0	0	0	2	677	2	713	0	0	0	30	1	0	0	0	0	7	0	0	0	33	509	636	478	0	0	493	0	1	100
[truncated: 5,000 more columns]

## Sheet: Taxonomy
		Phylum	Class	Order	Family	Genus	Species	ASV
	ASV_1	Proteobacteria	Gammaproteobacteria	Pseudomonadales	Moraxellaceae	Acinetobacter		ASV_1
	ASV_2	Proteobacteria	Gammaproteobacteria	Salinisphaerales	Solimonadaceae	Nevskia		ASV_2
	ASV_3	Proteobacteria	Gammaproteobacteria	Pseudomonadales	Moraxellaceae	Acinetobacter		ASV_3
	ASV_4	Proteobacteria	Gammaproteobacteria	Burkholderiales	Comamonadaceae	Ideonella	paludis	ASV_4
	ASV_5	Proteobacteria	Gammaproteobacteria	Enterobacterales	Erwiniaceae	Erwinia		ASV_5
	ASV_6	Bacteroidota	Bacteroidia	Cytophagales				ASV_6
	ASV_7	Bacteroidota	Bacteroidia	Flavobacteriales	Flavobacteriaceae	Flavobacterium		ASV_7
	ASV_8	Firmicutes	Bacilli	Lactobacillales	Streptococcaceae	Streptococcus	varani	ASV_8
	ASV_9	Proteobacteria	Gammaproteobacteria	Burkholderiales	Comamonadaceae	Caenimonas		ASV_9
	ASV_10	Proteobacteria	Gammaproteobacteria	Enterobacterales	Erwiniaceae			ASV_10
	ASV_11	Proteobacteria	Gammaproteobacteria	Enterobacterales	Aeromonadaceae	Aeromonas		ASV_11
	ASV_12	Bacteroidota	Bacteroidia	Flavobacteriales	Flavobacteriaceae	Flavobacterium		ASV_12
	ASV_13	Proteobacteria	Gammaproteobacteria	Enterobacterales	Enterobacteriaceae	Klebsiella		ASV_13
	ASV_14	Proteobacteria	Gammaproteobacteria	Enterobacterales	Vibrionaceae	Vibrio		ASV_14
	ASV_15	Proteobacteria	Alphaproteobacteria	Sphingomonadales	Sphingomonadaceae	Sphingobium		ASV_15
	ASV_16	Bacteroidota	Bacteroidia	Flavobacteriales	Flavobacteriaceae	Flavobacterium		ASV_16
	ASV_17	Thermotogota	Thermotogae	Petrotogales	Petrotogaceae	Oceanotoga		ASV_17
	ASV_18	Firmicutes	Bacilli	Lactobacillales	Streptococcaceae	Streptococcus		ASV_18
	ASV_19	Bacteroidota	Bacteroidia	Cytophagales	Spirosomaceae	Flectobacillus	fontis	ASV_19
	ASV_21	Proteobacteria	Gammaproteobacteria	Pseudomonadales	Pseudomonadaceae	Pseudomonas		ASV_21
	ASV_22	Actinobacteriota	Actinobacteria	Pseudonocardiales	Pseudonocardiaceae	Kibdelosporangium		ASV_22
	ASV_23	Proteobacteria	Gammaproteobacteria	Pseudomonadales	Pseudomonadaceae	Pseudomonas		ASV_23
	ASV_24	Proteobacteria	Gammaproteobacteria	Pseudomonadales	Pseudomonadaceae	Pseudomonas		ASV_24
	ASV_25	Proteobacteria	Gammaproteobacteria	Burkholderiales	Comamonadaceae			ASV_25
	ASV_26	Proteobacteria	Gammaproteobacteria	Pseudomonadales	Halomonadaceae	Halomonas		ASV_26
	ASV_27	Proteobacteria	Gammaproteobacteria	Burkholderiales	Comamonadaceae	Sphaerotilus		ASV_27
	ASV_28	Firmicutes	Bacilli	Lactobacillales	Enterococcaceae	Enterococcus		ASV_28
	ASV_29	Proteobacteria	Gammaproteobacteria	Burkholderiales	Comamonadaceae	Rhodoferax		ASV_29
	ASV_30	Actinobacteriota	Actinobacteria	Micrococcales	Micrococcaceae	Pseudarthrobacter		ASV_30
	ASV_31	Proteobacteria	Gammaproteobacteria	Pseudomonadales	Pseudomonadaceae	Pseudomonas	fluorescens	ASV_31
	ASV_32	Proteobacteria	Gammaproteobacteria	Burkholderiales	Oxalobacteraceae	Undibacterium		ASV_32
	ASV_33	Proteobacteria	Gammaproteobacteria	Burkholderiales	Comamonadaceae			ASV_33
	ASV_34	Firmicutes	Bacilli	Exiguobacterales	Exiguobacteraceae	Exiguobacterium		ASV_34
	ASV_35	Proteobacteria	Gammaproteobacteria	Burkholderiales	Comamonadaceae			ASV_35
	ASV_36	Bacteroidota	Bacteroidia	Cytophagales	Spirosomaceae	Arcicella	aurantiaca	ASV_36
	ASV_37	Proteobacteria	Gammaproteobacteria	Pseudomonadales	Pseudomonadaceae	Pseudomonas		ASV_37
	ASV_38	Proteobacteria	Gammaproteobacteria	Enterobacterales	Shewanellaceae	Shewanella		ASV_38
	ASV_39	Bacteroidota	Bacteroidia	Flavobacteriales	Flavobacteriaceae	Flavobacterium		ASV_39
	ASV_40	Proteobacteria	Gammaproteobacteria	Enterobacterales				ASV_40
	ASV_41	Proteobacteria	Alphaproteobacteria	Sphingomonadales	Sphingomonadaceae	Sphingomonas		ASV_41
	ASV_42	Proteobacteria	Gammaproteobacteria	Enterobacterales	Alteromonadaceae	Rheinheimera	coerulea	ASV_42
	ASV_43	Bacteroidota	Bacteroidia	Bacteroidales	Porphyromonadaceae	Porphyromonas	pogonae	ASV_43
	ASV_44	Proteobacteria	Gammaproteobacteria	Enterobacterales	Vibrionaceae	Salinivibrio		ASV_44
	ASV_45	Bacteroidota	Bacteroidia	Bacteroidales	Dysgonomonadaceae	Petrimonas		ASV_45
	ASV_46	Proteobacteria	Gammaproteobacteria	Burkholderiales	Comamonadaceae			ASV_46
	ASV_47	Proteobacteria	Gammaproteobacteria	Burkholderiales	Oxalobacteraceae	Undibacterium		ASV_47
	ASV_48	Proteobacteria	Alphaproteobacteria	Rhodobacterales	Rhodobacteraceae	Rhodobaculum		ASV_48
	ASV_49	Proteobacteria	Alphaproteobacteria	Rhizobiales	Beijerinckiaceae	Methylobacterium-Methylorubrum		ASV_49
	ASV_50	Patescibacteria	Gracilibacteria	Absconditabacteriales	(SR1)			ASV_50
	ASV_51	Firmicutes	Bacilli	Staphylococcales	Staphylococcaceae	Staphylococcus		ASV_51
	ASV_52	Bacteroidota	Bacteroidia	Flavobacteriales	Weeksellaceae	Chryseobacterium		ASV_52
	ASV_53	Proteobacteria	Gammaproteobacteria	Pseudomonadales	Halomonadaceae	Halomonas		ASV_53
	ASV_54	Proteobacteria	Gammaproteobacteria	Burkholderiales	Oxalobacteraceae	Undibacterium		ASV_54
	ASV_55	Proteobacteria	Gammaproteobacteria	Burkholderiales	Comamonadaceae			ASV_55
	ASV_56	Proteobacteria	Alphaproteobacteria	Sphingomonadales	Sphingomonadaceae	Sphingomonas		ASV_56
	ASV_57	Verrucomicrobiota	Verrucomicrobiae	Verrucomicrobiales				ASV_57
	ASV_58	Actinobacteriota	Actinobacteria	Micrococcales	Microbacteriaceae	Frondihabitans		ASV_58
	ASV_59	Bacteroidota	Bacteroidia	Bacteroidales	Dysgonomonadaceae	Proteiniphilum		ASV_59
	ASV_60	Proteobacteria	Gammaproteobacteria	Burkholderiales	Comamonadaceae			ASV_60
	ASV_61	Actinobacteriota	Actinobacteria	Micrococcales	Sanguibacteraceae	Sanguibacter-Flavimobilis		ASV_61
	ASV_62	Firmicutes	Clostridia	Peptostreptococcales-Tissierellales	Peptostreptococcaceae	Romboutsia		ASV_62
	ASV_63	Proteobacteria	Gammaproteobacteria	Salinisphaerales	Solimonadaceae	Nevskia	ramosa	ASV_63
	ASV_64	Proteobacteria	Alphaproteobacteria	Sphingomonadales	Sphingomonadaceae	Sphingobium		ASV_64
	ASV_65	Actinobacteriota	Actinobacteria	Micrococcales	Cellulomonadaceae	Oerskovia		ASV_65
	ASV_66	Proteobacteria	Gammaproteobacteria	Burkholderiales	Neisseriaceae	Uruburuella	testudinis	ASV_66
	ASV_67	Firmicutes	Bacilli	Bacillales	Bacillaceae	Bacillus		ASV_67
	ASV_68	Bacteroidota	Bacteroidia	Bacteroidales	Bacteroidaceae	Bacteroides		ASV_68
	ASV_69	Proteobacteria	Gammaproteobacteria	Burkholderiales	Alcaligenaceae	Alcaligenes		ASV_69
	ASV_71	Bacteroidota	Bacteroidia	Chitinophagales	Chitinophagaceae	Ferruginibacter		ASV_71
	ASV_73	Proteobacteria	Gammaproteobacteria	Burkholderiales	Comamonadaceae			ASV_73
	ASV_74	Proteobacteria	Gammaproteobacteria	Pseudomonadales	Pseudomonadaceae	Pseudomonas		ASV_74
	ASV_75	Actinobacteriota	Actinobacteria	Micrococcales	Dermatophilaceae	Austwickia	chelonae	ASV_75
	ASV_76	Proteobacteria	Alphaproteobacteria	Caulobacterales	Caulobacteraceae	Brevundimonas		ASV_76
	ASV_77	Proteobacteria	Gammaproteobacteria	Burkholderiales	Oxalobacteraceae	Rugamonas	rubra	ASV_77
	ASV_78	Proteobacteria	Gammaproteobacteria	Burkholderiales	Burkholderiales	Incertae	Sedis	ASV_78
	ASV_79	Proteobacteria	Gammaproteobacteria	Enterobacterales	Vibrionaceae	Vibrio		ASV_79
	ASV_80	Proteobacteria	Gammaproteobacteria	Pseudomonadales	Moraxellaceae	Acinetobacter		ASV_80
	ASV_81	Proteobacteria	Alphaproteobacteria	Sphingomonadales	Sphingomonadaceae	Rhizorhapis		ASV_81
	ASV_82	Actinobacteriota	Actinobacteria	Micrococcales	Microbacteriaceae	Curtobacterium		ASV_82
	ASV_83	Proteobacteria	Alphaproteobacteria	Sphingomonadales	Sphingomonadaceae	Sphingomonas		ASV_83
	ASV_84	Proteobacteria	Alphaproteobacteria	Sphingomonadales	Sphingomonadaceae	Sphingorhabdus		ASV_84
	ASV_85	Actinobacteriota	Actinobacteria	Corynebacteriales	Corynebacteriaceae	Lawsonella	clevelandensis	ASV_85		Branchiomonas
	ASV_86	Proteobacteria	Alphaproteobacteria	Sphingomonadales	Sphingomonadaceae	Sphingobium		ASV_86
	ASV_87	Bacteroidota	Bacteroidia	Chitinophagales	Chitinophagaceae			ASV_87
	ASV_88	Proteobacteria	Gammaproteobacteria	Pseudomonadales	Moraxellaceae	Psychrobacter		ASV_88
	ASV_89	Bacteroidota	Bacteroidia	Flavobacteriales	Weeksellaceae	Chryseobacterium		ASV_89
	ASV_90	Proteobacteria	Gammaproteobacteria	Pseudomonadales	Pseudomonadaceae	Pseudomonas		ASV_90
	ASV_91	Proteobacteria	Gammaproteobacteria	Burkholderiales	Rhodocyclaceae	Methyloversatilis		ASV_91
	ASV_92	Proteobacteria	Alphaproteobacteria	Rhodobacterales	Rhodobacteraceae			ASV_92
	ASV_93	Patescibacteria	Gracilibacteria					ASV_93
	ASV_94	Proteobacteria	Gammaproteobacteria	Burkholderiales	Comamonadaceae	Rhodoferax		ASV_94
	ASV_95	Proteobacteria	Gammaproteobacteria	Burkholderiales	Sutterellaceae	AAP99		ASV_95
	ASV_96	Proteobacteria	Gammaproteobacteria	Salinisphaerales	Solimonadaceae	Nevskia	ramosa	ASV_96
	ASV_97	Actinobacteriota	Actinobacteria	Corynebacteriales	Corynebacteriaceae	Corynebacterium		ASV_97
	ASV_98	Proteobacteria	Gammaproteobacteria	Pseudomonadales	Pseudomonadaceae	Pseudomonas		ASV_98
	ASV_99	Proteobacteria	Gammaproteobacteria	Pseudomonadales	Pseudomonadaceae	Pseudomonas		ASV_99
	ASV_100	Proteobacteria	Gammaproteobacteria	Pseudomonadales	Pseudomonadaceae	Pseudomonas		ASV_100
	ASV_101	Acidobacteriota	Blastocatellia	Blastocatellales	Blastocatellaceae	Blastocatella		ASV_101
	ASV_102	Proteobacteria	Alphaproteobacteria	Sphingomonadales	Sphingomonadaceae	Sphingomonas		ASV_102
	ASV_103	Proteobacteria	Gammaproteobacteria	Burkholderiales	Comamonadaceae	Rhizobacter		ASV_103
	ASV_104	Proteobacteria	Gammaproteobacteria	Enterobacterales	Vibrionaceae	Salinivibrio		ASV_104
	ASV_105	Actinobacteriota	Actinobacteria	Micrococcales	Micrococcaceae			ASV_105
	ASV_106	Actinobacteriota	Actinobacteria	Micrococcales	Micrococcaceae	Glutamicibacter		ASV_106
	ASV_107	Proteobacteria	Gammaproteobacteria	Burkholderiales	Comamonadaceae	Rhodoferax		ASV_107
	ASV_108	Planctomycetota	OM190					ASV_108
	ASV_109	Proteobacteria	Alphaproteobacteria	Rhizobiales	Beijerinckiaceae	Methylobacterium-Methylorubrum		ASV_109
	ASV_110	Proteobacteria	Gammaproteobacteria	Burkholderiales	Comamonadaceae	Paucibacter		ASV_110
	ASV_111	Proteobacteria	Gammaproteobacteria	Xanthomonadales	Xanthomonadaceae	Stenotrophomonas		ASV_111
	ASV_112	Proteobacteria	Alphaproteobacteria	Rhizobiales	Rhizobiaceae	Allorhizobium-Neorhizobium-Pararhizobium-Rhizobium		ASV_112
	ASV_113	Bacteroidota	Bacteroidia	Flavobacteriales	Weeksellaceae	Chryseobacterium		ASV_113
	ASV_114	Verrucomicrobiota	Verrucomicrobiae					ASV_114
	ASV_115	Bacteroidota	Bacteroidia	Chitinophagales	Saprospiraceae			ASV_115
	ASV_117	Proteobacteria	Gammaproteobacteria	Pseudomonadales	Moraxellaceae	Psychrobacter		ASV_117
	ASV_118	Actinobacteriota	Actinobacteria	Micrococcales	Micrococcaceae	Glutamicibacter		ASV_118
	ASV_119	Deinococcota	Deinococci	Deinococcales	Trueperaceae	Truepera		ASV_119
	ASV_120	Firmicutes	Bacilli	Lactobacillales	Streptococcaceae	Streptococcus		ASV_120
	ASV_122	Actinobacteriota	Actinobacteria	Micrococcales	Micrococcaceae	Micrococcus		ASV_122
	ASV_123	Proteobacteria	Alphaproteobacteria	Sphingomonadales	Sphingomonadaceae	Sphingomonas		ASV_123
	ASV_125	Proteobacteria	Alphaproteobacteria	Sphingomonadales	Sphingomonadaceae	Sphingomonas		ASV_125
	ASV_126	Firmicutes	Clostridia	Clostridiales	Clostridiaceae	Clostridium	sensu	ASV_126
	ASV_127	Proteobacteria	Gammaproteobacteria	Burkholderiales	Comamonadaceae	Methylibium		ASV_127
	ASV_128	Proteobacteria	Gammaproteobacteria	Pseudomonadales	Pseudomonadaceae	Pseudomonas		ASV_128
	ASV_129	Proteobacteria	Alphaproteobacteria	Sphingomonadales	Sphingomonadaceae	Sphingorhabdus		ASV_129
	ASV_131	Proteobacteria	Alphaproteobacteria	Caulobacterales	Caulobacteraceae	Brevundimonas		ASV_131
	ASV_132	Bacteroidota	Bacteroidia	Flavobacteriales	Flavobacteriaceae	Flavobacterium		ASV_132
	ASV_133	Firmicutes	Clostridia	Oscillospirales	Ruminococcaceae			ASV_133
	ASV_134	Acidobacteriota	Blastocatellia	Blastocatellales	Blastocatellaceae	Blastocatella		ASV_134		1
	ASV_135	Bacteroidota	Bacteroidia	Cytophagales				ASV_135
	ASV_138	Proteobacteria	Alphaproteobacteria	Sphingomonadales	Sphingomonadaceae	Sphingomonas		ASV_138
	ASV_139	Proteobacteria	Alphaproteobacteria	Sphingomonadales	Sphingomonadaceae	Porphyrobacter		ASV_139
	ASV_140	Proteobacteria	Gammaproteobacteria	Burkholderiales	Comamonadaceae			ASV_140
	ASV_141	Proteobacteria	Gammaproteobacteria	Burkholderiales	Rhodocyclaceae	Zoogloea	oleivorans	ASV_141
	ASV_142	Firmicutes	Bacilli	Staphylococcales	Staphylococcaceae	Staphylococcus		ASV_142
	ASV_143	Proteobacteria	Alphaproteobacteria	Rhodobacterales	Rhodobacteraceae	Paracoccus		ASV_143
	ASV_145	Verrucomicrobiota	Verrucomicrobiae	Verrucomicrobiales	Rubritaleaceae	Luteolibacter		ASV_145
	ASV_146	Actinobacteriota	Actinobacteria	Corynebacteriales	Corynebacteriaceae	Corynebacterium	falsenii	ASV_146
	ASV_147	Proteobacteria	Alphaproteobacteria	Rhizobiales	Beijerinckiaceae	Bosea		ASV_147
	ASV_149	Proteobacteria	Gammaproteobacteria	Pseudomonadales	Moraxellaceae	Acinetobacter		ASV_149
	ASV_150	Proteobacteria	Alphaproteobacteria	Rhodobacterales	Rhodobacteraceae	Rhodobacter		ASV_150
	ASV_153	Proteobacteria	Gammaproteobacteria	Burkholderiales	Comamonadaceae	Polaromonas		ASV_153
	ASV_154	Proteobacteria	Gammaproteobacteria	Burkholderiales	Oxalobacteraceae	Undibacterium		ASV_154
	ASV_155	Proteobacteria	Gammaproteobacteria	Burkholderiales	Oxalobacteraceae	Janthinobacterium		ASV_155
	ASV_156	Proteobacteria	Gammaproteobacteria	Burkholderiales	Comamonadaceae	Paucibacter		ASV_156
	ASV_157	Proteobacteria	Alphaproteobacteria	Rhizobiales	Xanthobacteraceae	Rhodoplanes		ASV_157
	ASV_158	Bacteroidota	Bacteroidia	Cytophagales	Spirosomaceae	Emticicia	sediminis	ASV_158
	ASV_159	Bacteroidota	Bacteroidia	Flavobacteriales	Weeksellaceae	Elizabethkingia		ASV_159
	ASV_160	Proteobacteria	Gammaproteobacteria	Enterobacterales	Enterobacteriaceae	Citrobacter		ASV_160
	ASV_161	Proteobacteria	Gammaproteobacteria	Pseudomonadales	Pseudomonadaceae	Pseudomonas		ASV_161
	ASV_162	Proteobacteria	Gammaproteobacteria	Burkholderiales	Comamonadaceae			ASV_162
	ASV_163	Proteobacteria	Gammaproteobacteria	Pseudomonadales	Pseudomonadaceae	Pseudomonas		ASV_163
	ASV_164	Bacteroidota	Bacteroidia	Chitinophagales	Chitinophagaceae	Ferruginibacter		ASV_164
	ASV_165	Actinobacteriota	Actinobacteria	Micrococcales	Micrococcaceae	Kocuria		ASV_165
	ASV_166	Proteobacteria	Gammaproteobacteria	Burkholderiales	Oxalobacteraceae	Massilia		ASV_166
	ASV_167	Bacteroidota	Bacteroidia	Cytophagales	Spirosomaceae	Spirosoma	rigui	ASV_167
	ASV_169	Proteobacteria	Gammaproteobacteria	Burkholderiales	Alcaligenaceae	Achromobacter		ASV_169
	ASV_170	Proteobacteria	Alphaproteobacteria	Sphingomonadales	Sphingomonadaceae	Novosphingobium		ASV_170
	ASV_171	Proteobacteria	Alphaproteobacteria	Caulobacterales	Caulobacteraceae	Brevundimonas		ASV_171
	ASV_172	Actinobacteriota	Actinobacteria	Corynebacteriales	Corynebacteriaceae	Corynebacterium		ASV_172
	ASV_173	Proteobacteria	Gammaproteobacteria	Pseudomonadales	Moraxellaceae	Acinetobacter		ASV_173
	ASV_174	Firmicutes	Clostridia	Peptostreptococcales-Tissierellales	Family	XI	Finegoldia	ASV_174
	ASV_176	Proteobacteria	Gammaproteobacteria	Burkholderiales	Methylophilaceae	Methylotenera		ASV_176
	ASV_177	Actinobacteriota	Actinobacteria	Micrococcales	Micrococcaceae	Paeniglutamicibacter		ASV_177
	ASV_178	Proteobacteria	Alphaproteobacteria	Rhodobacterales	Rhodobacteraceae	Gemmobacter		ASV_178
	ASV_179	Proteobacteria	Alphaproteobacteria	Rhizobiales	Xanthobacteraceae	Bradyrhizobium		ASV_179
	ASV_180	Proteobacteria	Gammaproteobacteria	Pseudomonadales	Pseudomonadaceae	Pseudomonas		ASV_180
	ASV_181	Proteobacteria	Gammaproteobacteria	Enterobacterales	Shewanellaceae	Shewanella		ASV_181
	ASV_182	Proteobacteria	Gammaproteobacteria	Pseudomonadales	Moraxellaceae	Acinetobacter		ASV_182
	ASV_183	Proteobacteria	Alphaproteobacteria	Sphingomonadales	Sphingomonadaceae	Sphingomonas		ASV_183
	ASV_184	Actinobacteriota	Actinobacteria	Corynebacteriales	Nocardiaceae	Rhodococcus		ASV_184
	ASV_185	Proteobacteria	Alphaproteobacteria	Caulobacterales	Caulobacteraceae	Brevundimonas	staleyi	ASV_185
	ASV_186	Proteobacteria	Alphaproteobacteria	Rhizobiales	Beijerinckiaceae	Methylobacterium-Methylorubrum		ASV_186
	ASV_187	Proteobacteria	Alphaproteobacteria	Caulobacterales	Caulobacteraceae	Brevundimonas		ASV_187
	ASV_188	Proteobacteria	Gammaproteobacteria	Burkholderiales	Comamonadaceae	Variovorax		ASV_188
	ASV_189	Proteobacteria	Gammaproteobacteria	Enterobacterales				ASV_189
	ASV_190	Proteobacteria	Gammaproteobacteria	Pseudomonadales	Moraxellaceae	Acinetobacter		ASV_190
	ASV_191	Bacteroidota	Bacteroidia	Chitinophagales	Chitinophagaceae	Ferruginibacter		ASV_191
	ASV_192	Proteobacteria	Gammaproteobacteria	Burkholderiales	Rhodocyclaceae	Zoogloea	caeni	ASV_192
	ASV_193	Proteobacteria	Gammaproteobacteria	Pseudomonadales	Pseudomonadaceae	Pseudomonas		ASV_193
	ASV_194	Proteobacteria	Gammaproteobacteria	Burkholderiales	Comamonadaceae	Limnohabitans		ASV_194
	ASV_195	Proteobacteria	Gammaproteobacteria	Enterobacterales	Erwiniaceae	Erwinia		ASV_195
	ASV_196	Proteobacteria	Alphaproteobacteria	Caulobacterales	Caulobacteraceae	Brevundimonas		ASV_196
	ASV_197	Proteobacteria	Alphaproteobacteria	Sphingomonadales	Sphingomonadaceae	Sphingomonas		ASV_197
	ASV_198	Proteobacteria	Gammaproteobacteria	Pseudomonadales	Moraxellaceae	[Agitococcus]	lubricus	ASV_198
	ASV_200	Proteobacteria	Gammaproteobacteria	Pseudomonadales	Pseudomonadaceae	Pseudomonas		ASV_200
	ASV_201	Firmicutes	Bacilli	Lactobacillales	Carnobacteriaceae	Carnobacterium		ASV_201
	ASV_203	Proteobacteria	Alphaproteobacteria	Rhizobiales	Rhizobiaceae	Allorhizobium-Neorhizobium-Pararhizobium-Rhizobium		ASV_203
	ASV_204	Proteobacteria	Gammaproteobacteria	Burkholderiales	Comamonadaceae	Comamonas	jiangduensis	ASV_204
	ASV_205	Proteobacteria	Gammaproteobacteria	Burkholderiales	Sutterellaceae			ASV_205
	ASV_206	Proteobacteria	Gammaproteobacteria	Xanthomonadales	Xanthomonadaceae	Stenotrophomonas		ASV_206
	ASV_207	Proteobacteria	Alphaproteobacteria	Sphingomonadales	Sphingomonadaceae	Novosphingobium		ASV_207
	ASV_209	Bacteroidota	Bacteroidia	Bacteroidales	Bacteroidaceae	Bacteroides		ASV_209
	ASV_210	Firmicutes	Clostridia	Lachnospirales	Lachnospiraceae	Anaerosporobacter		ASV_210
	ASV_211	Proteobacteria	Gammaproteobacteria	Burkholderiales	Comamonadaceae	Rhodoferax	saidenbachensis	ASV_211
	ASV_212	Proteobacteria	Alphaproteobacteria	Rhizobiales	Rhizobiaceae	Mesorhizobium		ASV_212
	ASV_214	Proteobacteria	Alphaproteobacteria	Rhizobiales	Rhizobiaceae	Pseudochrobactrum		ASV_214
	ASV_215	Bacteroidota	Bacteroidia	Bacteroidales	Bacteroidaceae	Bacteroides		ASV_215
	ASV_216	Actinobacteriota	Actinobacteria	Micrococcales	Micrococcaceae	Paenarthrobacter		ASV_216
	ASV_217	Proteobacteria	Gammaproteobacteria	Pseudomonadales	Moraxellaceae	Enhydrobacter	aerosaccus	ASV_217
	ASV_218	Proteobacteria	Gammaproteobacteria	Enterobacterales	Erwiniaceae			ASV_218
	ASV_222	Actinobacteriota	Actinobacteria	Micrococcales	Intrasporangiaceae	Knoellia		ASV_222
	ASV_223	Proteobacteria	Gammaproteobacteria	Burkholderiales	Burkholderiaceae	Polynucleobacter		ASV_223
	ASV_224	Proteobacteria	Alphaproteobacteria	Sphingomonadales	Sphingomonadaceae	Blastomonas		ASV_224
	ASV_225	Proteobacteria	Gammaproteobacteria	Pseudomonadales	Moraxellaceae	Acinetobacter		ASV_225
	ASV_226	Verrucomicrobiota	Verrucomicrobiae	Verrucomicrobiales	Verrucomicrobiaceae			ASV_226
	ASV_227	Proteobacteria	Gammaproteobacteria	Burkholderiales	Methylophilaceae	Methylotenera		ASV_227
	ASV_228	Firmicutes	Bacilli	Bacillales	Bacillaceae	Anoxybacillus		ASV_228
	ASV_229	Fusobacteriota	Fusobacteriia	Fusobacteriales	Leptotrichiaceae	Hypnocyclicus		ASV_229
	ASV_232	Bacteroidota	Bacteroidia	Bacteroidales	Rikenellaceae	Mucinivorans		ASV_232
	ASV_233	Proteobacteria	Alphaproteobacteria	Rhodobacterales	Rhodobacteraceae	Tabrizicola	aquatica	ASV_233
	ASV_234	Proteobacteria	Alphaproteobacteria	Sphingomonadales	Sphingomonadaceae	Sphingorhabdus		ASV_234
	ASV_236	Proteobacteria	Gammaproteobacteria	Diplorickettsiales	Diplorickettsiaceae	Rickettsiella		ASV_236
	ASV_238	Proteobacteria	Alphaproteobacteria	Rhodobacterales	Rhodobacteraceae	Rhodobacter		ASV_238
	ASV_240	Acidobacteriota	Blastocatellia	Blastocatellales	Blastocatellaceae	Blastocatella		ASV_240
	ASV_241	Proteobacteria	Gammaproteobacteria	Pseudomonadales	Pseudomonadaceae	Pseudomonas		ASV_241
	ASV_242	Proteobacteria	Gammaproteobacteria	Pseudomonadales	Moraxellaceae	Acinetobacter		ASV_242
	ASV_244	Gemmatimonadota	Gemmatimonadetes	Gemmatimonadales	Gemmatimonadaceae	Gemmatimonas		ASV_244
	ASV_245	Proteobacteria	Gammaproteobacteria	Burkholderiales	Comamonadaceae	Rhodoferax		ASV_245
	ASV_247	Proteobacteria	Alphaproteobacteria	Sphingomonadales	Sphingomonadaceae	Rhizorhapis		ASV_247
	ASV_249	Proteobacteria	Gammaproteobacteria	Xanthomonadales	Xanthomonadaceae	Arenimonas		ASV_249
	ASV_250	Proteobacteria	Gammaproteobacteria	Enterobacterales	Erwiniaceae			ASV_250
	ASV_251	Bacteroidota	Bacteroidia	Sphingobacteriales	env.OPS	17		ASV_251
	ASV_252	Bacteroidota	Bacteroidia	Sphingobacteriales	Sphingobacteriaceae	Sphingobacterium		ASV_252
	ASV_253	Bacteroidota	Bacteroidia	Sphingobacteriales	Sphingobacteriaceae	Nubsella		ASV_253
	ASV_254	Proteobacteria	Alphaproteobacteria	Rhizobiales	Rhizobiaceae	Pseudochrobactrum	kiredjianiae	ASV_254
	ASV_255	Actinobacteriota	Actinobacteria	Corynebacteriales	Corynebacteriaceae	Corynebacterium	lipophiloflavum	ASV_255
	ASV_256	Proteobacteria	Gammaproteobacteria	Pseudomonadales	Pseudomonadaceae	Pseudomonas		ASV_256
	ASV_257	Bacteroidota	Bacteroidia	Flavobacteriales	Flavobacteriaceae	Flavobacterium		ASV_257
	ASV_258	Proteobacteria	Alphaproteobacteria	Rhizobiales	Beijerinckiaceae	Methylobacterium-Methylorubrum		ASV_258
	ASV_259	Proteobacteria	Gammaproteobacteria	Burkholderiales	Chitinibacteraceae	Iodobacter	fluviatilis	ASV_259
	ASV_260	Proteobacteria	Gammaproteobacteria	Burkholderiales	Rhodocyclaceae	Dechloromonas		ASV_260
	ASV_261	Proteobacteria	Gammaproteobacteria	Salinisphaerales	Solimonadaceae	Nevskia		ASV_261
	ASV_262	Firmicutes	Clostridia	Peptostreptococcales-Tissierellales	Family	XI	Fenollaria	ASV_262
	ASV_263	Bacteroidota	Bacteroidia	Flavobacteriales	Flavobacteriaceae	Flavobacterium		ASV_263
	ASV_264	Bacteroidota	Bacteroidia	Flavobacteriales	Weeksellaceae	Chryseobacterium	chaponense	ASV_264
	ASV_265	Verrucomicrobiota	Verrucomicrobiae	Pedosphaerales	Pedosphaeraceae			ASV_265
	ASV_266	Bacteroidota	Bacteroidia	Chitinophagales	Chitinophagaceae	Taibaiella		ASV_266
	ASV_267	Bacteroidota	Bacteroidia	Bacteroidales	Tannerellaceae	Parabacteroides		ASV_267
	ASV_268	Proteobacteria	Gammaproteobacteria	Pseudomonadales	Pseudomonadaceae	Pseudomonas		ASV_268
	ASV_269	Proteobacteria	Gammaproteobacteria	Enterobacterales	Budviciaceae	Budvicia		ASV_269
	ASV_270	Firmicutes	Bacilli	Bacillales	Planococcaceae	Solibacillus		ASV_270
	ASV_271	Actinobacteriota	Actinobacteria	Micrococcales	Micrococcaceae	Paeniglutamicibacter	antarcticus	ASV_271
	ASV_272	Proteobacteria	Gammaproteobacteria	Pseudomonadales	Halieaceae	OM60(NOR5)	clade	ASV_272
	ASV_273	Firmicutes	Bacilli	Lactobacillales	Lactobacillaceae	Lactobacillus		ASV_273
	ASV_274	Proteobacteria	Alphaproteobacteria	Sphingomonadales	Sphingomonadaceae	Sphingomonas		ASV_274
	ASV_275	Firmicutes	Bacilli	Lactobacillales	Listeriaceae	Brochothrix	thermosphacta	ASV_275
	ASV_276	Bacteroidota	Bacteroidia	Bacteroidales	Porphyromonadaceae	Porphyromonas		ASV_276
	ASV_279	Proteobacteria	Alphaproteobacteria	Rhizobiales	Rhizobiaceae	Brucella		ASV_279
	ASV_280	Proteobacteria	Alphaproteobacteria	Rhizobiales	Rhizobiaceae			ASV_280
	ASV_281	Proteobacteria	Gammaproteobacteria	Burkholderiales				ASV_281
	ASV_282	Proteobacteria	Gammaproteobacteria	Burkholderiales	Comamonadaceae	Aquabacterium	commune	ASV_282
	ASV_283	Proteobacteria	Gammaproteobacteria	Burkholderiales	Alcaligenaceae	Achromobacter		ASV_283
	ASV_284	Proteobacteria	Alphaproteobacteria	Rhizobiales	Rhizobiaceae	Allorhizobium-Neorhizobium-Pararhizobium-Rhizobium		ASV_284
	ASV_285	Actinobacteriota	Actinobacteria	Corynebacteriales	Nocardiaceae	Rhodococcus		ASV_285
	ASV_286	Proteobacteria	Gammaproteobacteria	Enterobacterales				ASV_286
	ASV_287	Actinobacteriota	Actinobacteria	Frankiales	Nakamurellaceae	Nakamurella	flavida	ASV_287
	ASV_288	Proteobacteria	Gammaproteobacteria	Burkholderiales	SC-I-84			ASV_288
	ASV_289	Bacteroidota	Bacteroidia	Bacteroidales	Marinifilaceae	Odoribacter		ASV_289
	ASV_290	Proteobacteria	Alphaproteobacteria	Rhizobiales	Beijerinckiaceae	Bosea		ASV_290
	ASV_291	Proteobacteria	Gammaproteobacteria	Pseudomonadales	Cellvibrionaceae	Cellvibrio		ASV_291
	ASV_292	Proteobacteria	Gammaproteobacteria	Burkholderiales	Oxalobacteraceae	Duganella		ASV_292
	ASV_293	Proteobacteria	Alphaproteobacteria	Sphingomonadales	Sphingomonadaceae	Novosphingobium		ASV_293
	ASV_295	Proteobacteria	Gammaproteobacteria	Pseudomonadales	Pseudomonadaceae	Pseudomonas		ASV_295
	ASV_296	Proteobacteria	Gammaproteobacteria	Enterobacterales	Enterobacteriaceae	Salmonella		ASV_296
	ASV_297	Bacteroidota	Bacteroidia	Bacteroidales	Bacteroidaceae	Bacteroides		ASV_297
	ASV_298	Proteobacteria	Gammaproteobacteria	Pseudomonadales	Pseudomonadaceae	Pseudomonas		ASV_298
	ASV_299	Planctomycetota	Planctomycetes	Gemmatales	Gemmataceae			ASV_299
	ASV_300	Firmicutes	Bacilli	Staphylococcales	Staphylococcaceae	Staphylococcus		ASV_300
	ASV_301	Proteobacteria	Gammaproteobacteria	Burkholderiales	Comamonadaceae	Rhizobacter		ASV_301
	ASV_303	Firmicutes	Bacilli	Lactobacillales	Streptococcaceae	Streptococcus		ASV_303
	ASV_305	Bacteroidota	Bacteroidia	Flavobacteriales	Flavobacteriaceae	Flavobacterium	terrigena	ASV_305
	ASV_306	Proteobacteria	Alphaproteobacteria	Sphingomonadales	Sphingomonadaceae	Sphingomonas		ASV_306
	ASV_307	Proteobacteria	Gammaproteobacteria	Burkholderiales	Rhodocyclaceae	Ferribacterium		ASV_307
	ASV_308	Proteobacteria	Gammaproteobacteria	Burkholderiales	Comamonadaceae			ASV_308
	ASV_309	Proteobacteria	Alphaproteobacteria	Caulobacterales	Caulobacteraceae	Brevundimonas		ASV_309
	ASV_310	Proteobacteria	Gammaproteobacteria	Pseudomonadales	Halieaceae	OM60(NOR5)	clade	ASV_310
	ASV_311	Proteobacteria	Gammaproteobacteria	Burkholderiales	Burkholderiaceae	Limnobacter	thiooxidans	ASV_311
	ASV_312	Planctomycetota	Planctomycetes	Gemmatales	Gemmataceae			ASV_312
	ASV_313	Proteobacteria	Gammaproteobacteria	Pseudomonadales	Pseudomonadaceae	Pseudomonas		ASV_313
	ASV_314	Proteobacteria	Alphaproteobacteria	Rhodobacterales	Rhodobacteraceae			ASV_314
	ASV_315	Proteobacteria	Gammaproteobacteria	Xanthomonadales	Xanthomonadaceae	Stenotrophomonas		ASV_315
	ASV_316	Patescibacteria	Gracilibacteria					ASV_316
	ASV_317	Actinobacteriota	Actinobacteria	Micrococcales	Microbacteriaceae	Galbitalea		ASV_317
	ASV_318	Desulfobacterota	Desulfovibrionia	Desulfovibrionales	Desulfovibrionaceae	Desulfovibrio	alaskensis	ASV_318
	ASV_319	Proteobacteria	Gammaproteobacteria	Xanthomonadales	Xanthomonadaceae	Arenimonas		ASV_319
	ASV_320	Proteobacteria	Alphaproteobacteria	Rhodobacterales	Rhodobacteraceae	Rhodobacter		ASV_320
	ASV_321	Actinobacteriota	Actinobacteria	Micrococcales	Microbacteriaceae	Conyzicola		ASV_321
	ASV_322	Actinobacteriota	Actinobacteria	Pseudonocardiales	Pseudonocardiaceae	Actinomycetospora	iriomotensis	ASV_322
	ASV_323	Proteobacteria	Alphaproteobacteria	Rhizobiales	Beijerinckiaceae	Methylobacterium-Methylorubrum		ASV_323
	ASV_324	Proteobacteria	Alphaproteobacteria	Sphingomonadales	Sphingomonadaceae	Sphingomonas	flava	ASV_324
	ASV_325	Proteobacteria	Gammaproteobacteria	Enterobacterales	Enterobacteriaceae			ASV_325
	ASV_327	Proteobacteria	Alphaproteobacteria	Rhizobiales	Devosiaceae	Devosia		ASV_327
	ASV_329	Actinobacteriota	Actinobacteria	Micrococcales	Micrococcaceae	Arthrobacter		ASV_329
	ASV_330	Bacteroidota	Bacteroidia	Bacteroidales	Rikenellaceae	Mucinivorans		ASV_330
	ASV_333	Proteobacteria	Alphaproteobacteria	Rhodobacterales	Rhodobacteraceae	Pseudorhodobacter		ASV_333
	ASV_334	Bacteroidota	Bacteroidia	Cytophagales	Spirosomaceae	Fibrella		ASV_334
	ASV_336	Proteobacteria	Alphaproteobacteria	Rhodobacterales	Rhodobacteraceae	Pseudorhodobacter		ASV_336
	ASV_339	Proteobacteria	Alphaproteobacteria	Caulobacterales	Caulobacteraceae	Brevundimonas		ASV_339
	ASV_340	Actinobacteriota	Actinobacteria	Micrococcales	Microbacteriaceae	Galbitalea		ASV_340
	ASV_341	Actinobacteriota	Actinobacteria	Corynebacteriales	Nocardiaceae	Rhodococcus		ASV_341
	ASV_342	Proteobacteria	Gammaproteobacteria	Burkholderiales	Methylophilaceae	Methylotenera		ASV_342
	ASV_343	Proteobacteria	Alphaproteobacteria	Rhodobacterales	Rhodobacteraceae	Rhodobacter		ASV_343
	ASV_344	Planctomycetota	Planctomycetes	Pirellulales	Pirellulaceae	Pirellula		ASV_344
	ASV_345	Actinobacteriota	Actinobacteria	Pseudonocardiales	Pseudonocardiaceae	Pseudonocardia		ASV_345
	ASV_346	Actinobacteriota	Actinobacteria	Micrococcales	Micrococcaceae			ASV_346
	ASV_347	Firmicutes	Clostridia	Clostridiales	Clostridiaceae	Clostridium	sensu	ASV_347
	ASV_348	Firmicutes	Clostridia	Peptostreptococcales-Tissierellales	Family	XI	Peptoniphilus	ASV_348
	ASV_350	Proteobacteria	Gammaproteobacteria	Burkholderiales	Comamonadaceae	Rhizobacter		ASV_350
	ASV_351	Proteobacteria	Gammaproteobacteria	Burkholderiales	Oxalobacteraceae	Duganella	radicis	ASV_351
	ASV_352	Firmicutes	Bacilli	Staphylococcales	Gemellaceae	Gemella		ASV_352
	ASV_353	Proteobacteria	Alphaproteobacteria	Rhodobacterales	Rhodobacteraceae	Rhodobacter		ASV_353
	ASV_354	Bacteroidota	Bacteroidia	Flavobacteriales	Flavobacteriaceae	Flavobacterium		ASV_354
	ASV_355	Proteobacteria	Gammaproteobacteria	Burkholderiales	Oxalobacteraceae	Massilia		ASV_355		1
	ASV_356	Actinobacteriota	Actinobacteria	Corynebacteriales	Corynebacteriaceae	Corynebacterium		ASV_356
	ASV_357	Bacteroidota	Bacteroidia	Bacteroidales	Bacteroidaceae	Bacteroides		ASV_357
	ASV_359	WPS-2						ASV_359
	ASV_360	Proteobacteria	Gammaproteobacteria	Pseudomonadales	Moraxellaceae	Acinetobacter	lwoffii	ASV_360
	ASV_361	Proteobacteria	Gammaproteobacteria	Enterobacterales	Aeromonadaceae	Aeromonas		ASV_361
	ASV_362	Proteobacteria	Gammaproteobacteria	Burkholderiales	Neisseriaceae			ASV_362
	ASV_363	Proteobacteria	Gammaproteobacteria	Burkholderiales	SC-I-84			ASV_363
	ASV_364	Proteobacteria	Gammaproteobacteria	Burkholderiales	Comamonadaceae			ASV_364
	ASV_366	Actinobacteriota	Actinobacteria	Micrococcales	Dermacoccaceae	Dermacoccus	nishinomiyaensis	ASV_366
	ASV_367	Firmicutes	Clostridia	Lachnospirales	Lachnospiraceae			ASV_367
	ASV_368	Verrucomicrobiota	Verrucomicrobiae	Verrucomicrobiales	Rubritaleaceae	Luteolibacter		ASV_368
	ASV_369	Proteobacteria	Alphaproteobacteria	Rhizobiales	Rhizobiaceae	Allorhizobium-Neorhizobium-Pararhizobium-Rhizobium		ASV_369
	ASV_370	Firmicutes	Bacilli	Lactobacillales	Lactobacillaceae	Lactobacillus	iners	ASV_370
	ASV_371	Proteobacteria	Alphaproteobacteria	Rhodobacterales	Rhodobacteraceae	Rhodobacter		ASV_371
	ASV_372	Firmicutes	Bacilli	Lactobacillales	Streptococcaceae	Streptococcus		ASV_372
	ASV_373	Acidobacteriota	Blastocatellia	Blastocatellales	Blastocatellaceae	Stenotrophobacter		ASV_373
	ASV_374	Proteobacteria	Gammaproteobacteria	Burkholderiales	SC-I-84			ASV_374
	ASV_375	Proteobacteria	Gammaproteobacteria	Pseudomonadales	Pseudomonadaceae	Pseudomonas		ASV_375
	ASV_376	Proteobacteria	Alphaproteobacteria	Rhizobiales	Xanthobacteraceae			ASV_376
	ASV_377	Firmicutes	Bacilli	Lactobacillales				ASV_377
	ASV_378	Patescibacteria	Gracilibacteria					ASV_378
	ASV_379	Proteobacteria	Gammaproteobacteria	Burkholderiales				ASV_379
	ASV_380	Actinobacteriota	Actinobacteria	Micrococcales	Microbacteriaceae	Rathayibacter		ASV_380
	ASV_381	Proteobacteria	Alphaproteobacteria	Rhodobacterales	Rhodobacteraceae			ASV_381
	ASV_382	Proteobacteria	Alphaproteobacteria	Caulobacterales	Caulobacteraceae	Brevundimonas		ASV_382
	ASV_383	Firmicutes	Clostridia	Lachnospirales	Lachnospiraceae			ASV_383
	ASV_384	Proteobacteria	Gammaproteobacteria	Burkholderiales	Comamonadaceae			ASV_384
	ASV_385	Proteobacteria	Gammaproteobacteria	Burkholderiales	Comamonadaceae	Rhizobacter		ASV_385
	ASV_386	Proteobacteria	Gammaproteobacteria	Burkholderiales	Neisseriaceae	Neisseria		ASV_386
	ASV_387	Proteobacteria	Gammaproteobacteria	Burkholderiales	Comamonadaceae	Comamonas		ASV_387
	ASV_388	Bacteroidota	Bacteroidia	Cytophagales	Spirosomaceae	Rudanella		ASV_388
	ASV_391	Proteobacteria	Gammaproteobacteria	Pseudomonadales	Moraxellaceae	Acinetobacter		ASV_391
	ASV_392	Bacteroidota	Bacteroidia	Cytophagales	Hymenobacteraceae	Hymenobacter		ASV_392
	ASV_393	Verrucomicrobiota	Verrucomicrobiae	Opitutales	Opitutaceae	Lacunisphaera	limnophila	ASV_393
	ASV_394	Proteobacteria	Gammaproteobacteria	Pseudomonadales	Moraxellaceae	Perlucidibaca		ASV_394
	ASV_395	Proteobacteria	Alphaproteobacteria	Rhizobiales	Rhizobiaceae	Pseudaminobacter		ASV_395
	ASV_397	Actinobacteriota	Actinobacteria	Micrococcales	Micrococcaceae	Kocuria		ASV_397
	ASV_398	Proteobacteria	Gammaproteobacteria	Burkholderiales	Rhodocyclaceae	Dechloromonas		ASV_398
	ASV_399	Bacteroidota	Bacteroidia	Flavobacteriales	Flavobacteriaceae	Flavobacterium		ASV_399
	ASV_400	Verrucomicrobiota	Verrucomicrobiae	Pedosphaerales	Pedosphaeraceae			ASV_400
	ASV_401	Proteobacteria	Alphaproteobacteria	Sphingomonadales	Sphingomonadaceae	Rhizorhapis		ASV_401
	ASV_403	Actinobacteriota	Actinobacteria	Micrococcales	Micrococcaceae	Rothia	amarae	ASV_403
	ASV_404	Proteobacteria	Gammaproteobacteria	Pseudomonadales	Pseudomonadaceae	Pseudomonas		ASV_404
	ASV_405	Bacteroidota	Bacteroidia	Flavobacteriales	Flavobacteriaceae	Flavobacterium	tructae	ASV_405
	ASV_406	Actinobacteriota	Actinobacteria	Corynebacteriales	Corynebacteriaceae	Corynebacterium		ASV_406
	ASV_408	Verrucomicrobiota	Verrucomicrobiae	Verrucomicrobiales	Verrucomicrobiaceae			ASV_408
	ASV_410	Proteobacteria	Gammaproteobacteria	R7C24				ASV_410
	ASV_411	Actinobacteriota	Actinobacteria	Micrococcales	Micrococcaceae	Kocuria		ASV_411
	ASV_413	Proteobacteria	Alphaproteobacteria	Rhizobiales	Rhizobiales	Incertae	Sedis	ASV_413
	ASV_414	Actinobacteriota	Actinobacteria	Micrococcales	Micrococcaceae	Paeniglutamicibacter		ASV_414
	ASV_415	Bacteroidota	Bacteroidia	Cytophagales	Spirosomaceae	Fibrella		ASV_415
	ASV_416	Proteobacteria	Gammaproteobacteria	Burkholderiales	Comamonadaceae	Paucibacter		ASV_416
	ASV_417	Deinococcota	Deinococci	Deinococcales	Deinococcaceae	Deinococcus		ASV_417
	ASV_418	Actinobacteriota	Actinobacteria	Micrococcales	Microbacteriaceae	Frondihabitans	sucicola	ASV_418
	ASV_419	Proteobacteria	Gammaproteobacteria	Enterobacterales	Alteromonadaceae	Rheinheimera		ASV_419
	ASV_420	Proteobacteria	Gammaproteobacteria	Burkholderiales	Alcaligenaceae	Paenalcaligenes	suwonensis	ASV_420
	ASV_421	Proteobacteria	Alphaproteobacteria	Sphingomonadales	Sphingomonadaceae	Sphingomonas		ASV_421
	ASV_423	Proteobacteria	Gammaproteobacteria	Burkholderiales	Oxalobacteraceae	Massilia	brevitalea	ASV_423
	ASV_424	Proteobacteria	Gammaproteobacteria	Enterobacterales	Alteromonadaceae	Rheinheimera		ASV_424
	ASV_425	Proteobacteria	Alphaproteobacteria	Rhodobacterales	Rhodobacteraceae	Paracoccus		ASV_425
	ASV_426	Proteobacteria	Alphaproteobacteria	Rhizobiales	Rhizobiaceae	Shinella		ASV_426
	ASV_427	Firmicutes	Negativicutes	Veillonellales-Selenomonadales	Veillonellaceae	Veillonella		ASV_427
	ASV_428	Proteobacteria	Gammaproteobacteria	Pseudomonadales	Pseudomonadaceae	Pseudomonas		ASV_428
	ASV_429	Proteobacteria	Alphaproteobacteria	Sphingomonadales	Sphingomonadaceae	Novosphingobium		ASV_429
	ASV_430	Proteobacteria	Gammaproteobacteria	Burkholderiales	SC-I-84			ASV_430
	ASV_431	Actinobacteriota	Acidimicrobiia	Microtrichales				ASV_431
	ASV_432	Myxococcota	Polyangia	Polyangiales	Polyangiaceae	Pajaroellobacter		ASV_432
	ASV_433	Proteobacteria	Gammaproteobacteria	Burkholderiales	Oxalobacteraceae			ASV_433
	ASV_434	Verrucomicrobiota	Verrucomicrobiae	Pedosphaerales	Pedosphaeraceae			ASV_434
	ASV_435	Proteobacteria	Gammaproteobacteria	Burkholderiales	Rhodocyclaceae	Dechloromonas		ASV_435
	ASV_436	Acidobacteriota	Blastocatellia	Blastocatellales	Blastocatellaceae	Aridibacter		ASV_436
	ASV_437	Bacteroidota	Bacteroidia	Flavobacteriales	Flavobacteriaceae	Flavobacterium		ASV_437
	ASV_438	Proteobacteria	Gammaproteobacteria	Burkholderiales	Comamonadaceae	Rhodoferax		ASV_438
	ASV_439	Proteobacteria	Alphaproteobacteria	Rhizobiales	Hyphomicrobiaceae	Hyphomicrobium		ASV_439
	ASV_440	Proteobacteria	Alphaproteobacteria	Sphingomonadales	Sphingomonadaceae	Sphingorhabdus		ASV_440
	ASV_441	Proteobacteria	Alphaproteobacteria	Rhizobiales	Rhizobiaceae	Aurantimonas		ASV_441
	ASV_442	Bacteroidota	Bacteroidia	Cytophagales	Spirosomaceae	Fibrella		ASV_442
	ASV_443	Bacteroidota	Bacteroidia	Bacteroidales	Tannerellaceae			ASV_443
	ASV_444	Proteobacteria	Gammaproteobacteria	Enterobacterales	Yersiniaceae	Yersinia		ASV_444
	ASV_445	Proteobacteria	Alphaproteobacteria	Rhizobiales	Rhizobiales	Incertae	Sedis	ASV_445
	ASV_446	Bacteroidota	Kapabacteria	Kapabacteriales				ASV_446
	ASV_447	Bacteroidota	Bacteroidia	Flavobacteriales	Weeksellaceae	Elizabethkingia		ASV_447
	ASV_448	Actinobacteriota	Actinobacteria	Propionibacteriales	Nocardioidaceae	Nocardioides		ASV_448
	ASV_449	Proteobacteria	Gammaproteobacteria	Burkholderiales	Comamonadaceae	Hydrogenophaga		ASV_449
	ASV_450	Proteobacteria	Alphaproteobacteria	Rhizobiales	Rhizobiales	Incertae	Sedis	ASV_450
	ASV_452	Proteobacteria	Gammaproteobacteria	Burkholderiales				ASV_452
	ASV_453	Bacteroidota	Bacteroidia	Flavobacteriales	Weeksellaceae	Chryseobacterium		ASV_453
	ASV_455	Proteobacteria	Alphaproteobacteria	Rhizobiales	Rhizobiales	Incertae	Sedis	ASV_455
	ASV_456	Proteobacteria	Alphaproteobacteria	Rhizobiales	Rhizobiaceae	Martelella	mediterranea	ASV_456
	ASV_457	Proteobacteria	Alphaproteobacteria	Sphingomonadales	Sphingomonadaceae			ASV_457
	ASV_459	Proteobacteria	Alphaproteobacteria	Caulobacterales	Caulobacteraceae	Brevundimonas		ASV_459
	ASV_461	Actinobacteriota	Actinobacteria	Corynebacteriales	Mycobacteriaceae	Mycobacterium		ASV_461
	ASV_464	Actinobacteriota	Actinobacteria	Micrococcales	Brevibacteriaceae	Brevibacterium		ASV_464
	ASV_465	Proteobacteria	Gammaproteobacteria	Burkholderiales	Oxalobacteraceae	Massilia		ASV_465
	ASV_466	Actinobacteriota	Actinobacteria	Corynebacteriales	Corynebacteriaceae	Corynebacterium		ASV_466
	ASV_467	Proteobacteria	Alphaproteobacteria	Rhizobiales	Rhizobiales	Incertae	Sedis	ASV_467
	ASV_468	Proteobacteria	Gammaproteobacteria	Xanthomonadales	Xanthomonadaceae	Pseudoxanthomonas	gei	ASV_468
	ASV_469	Actinobacteriota	Actinobacteria	Corynebacteriales	Mycobacteriaceae	Mycobacterium		ASV_469
	ASV_471	Proteobacteria	Gammaproteobacteria	Xanthomonadales	Xanthomonadaceae	Xanthomonas		ASV_471
	ASV_472	Firmicutes	Bacilli	Lactobacillales				ASV_472
	ASV_474	Nitrospirota	Nitrospiria	Nitrospirales	Nitrospiraceae	Nitrospira		ASV_474
	ASV_475	Actinobacteriota	Actinobacteria	Micrococcales	Cellulomonadaceae	Cellulomonas		ASV_475
	ASV_476	Proteobacteria	Alphaproteobacteria	Rhizobiales	Xanthobacteraceae			ASV_476
	ASV_477	Bacteroidota	Bacteroidia	Chitinophagales				ASV_477
	ASV_478	Firmicutes	Clostridia	Peptostreptococcales-Tissierellales	Family	XI	Peptoniphilus	ASV_478
	ASV_479	Proteobacteria	Alphaproteobacteria	Rhodobacterales	Rhodobacteraceae	Paracoccus		ASV_479
	ASV_481	Proteobacteria	Gammaproteobacteria	Burkholderiales	Chitinibacteraceae	Deefgea	rivuli	ASV_481
	ASV_484	Bacteroidota	Bacteroidia	Flavobacteriales	Flavobacteriaceae	Flavobacterium		ASV_484
	ASV_485	Firmicutes	Clostridia	Peptostreptococcales-Tissierellales	Anaerovoracaceae	Anaerovorax		ASV_485
	ASV_486	Proteobacteria	Alphaproteobacteria	Caulobacterales	Caulobacteraceae	Brevundimonas		ASV_486
	ASV_487	Bacteroidota	Bacteroidia	Flavobacteriales	Weeksellaceae	Chryseobacterium		ASV_487
	ASV_488	Actinobacteriota	Actinobacteria	Streptomycetales	Streptomycetaceae	Streptomyces		ASV_488
	ASV_489	Proteobacteria	Alphaproteobacteria	Rhizobiales	Rhizobiaceae	Neorhizobium		ASV_489
	ASV_490	Proteobacteria	Gammaproteobacteria	Enterobacterales	Pasteurellaceae	Haemophilus		ASV_490
	ASV_491	Verrucomicrobiota	Verrucomicrobiae	Verrucomicrobiales	Verrucomicrobiaceae	Brevifollis		ASV_491
	ASV_492	Proteobacteria	Alphaproteobacteria	Sphingomonadales	Sphingomonadaceae	Sphingomonas		ASV_492
	ASV_493	Actinobacteriota	Actinobacteria	Actinomycetales	Actinomycetaceae	Varibaculum		ASV_493
	ASV_495	Planctomycetota	Planctomycetes	Gemmatales	Gemmataceae			ASV_495
	ASV_496	Proteobacteria	Gammaproteobacteria	Burkholderiales	Comamonadaceae	Sphaerotilus		ASV_496
	ASV_497	Proteobacteria	Gammaproteobacteria	Enterobacterales	Hafniaceae	Hafnia-Obesumbacterium		ASV_497
	ASV_498	Proteobacteria	Gammaproteobacteria	Burkholderiales	Comamonadaceae			ASV_498
	ASV_499	Bacteroidota	Bacteroidia	Flavobacteriales	Flavobacteriaceae	Flavobacterium		ASV_499
	ASV_501	Proteobacteria	Gammaproteobacteria	Pseudomonadales	Moraxellaceae	Perlucidibaca	aquatica	ASV_501
	ASV_505	Actinobacteriota	Actinobacteria	Micrococcales	Intrasporangiaceae	Knoellia	flava	ASV_505
	ASV_506	Bacteroidota	Bacteroidia	Flavobacteriales	Weeksellaceae	Chryseobacterium		ASV_506
	ASV_507	Bacteroidota	Bacteroidia	Chitinophagales	Chitinophagaceae			ASV_507
	ASV_509	Actinobacteriota	Actinobacteria	Pseudonocardiales	Pseudonocardiaceae	Actinomycetospora		ASV_509
	ASV_510	Firmicutes	Clostridia	Peptostreptococcales-Tissierellales	Family	XI	Anaerococcus	ASV_510
	ASV_511	Actinobacteriota	Actinobacteria	Corynebacteriales	Corynebacteriaceae	Corynebacterium		ASV_511
	ASV_512	Firmicutes	Clostridia	Peptostreptococcales-Tissierellales	Family	XI	Peptoniphilus	ASV_512
	ASV_513	Proteobacteria	Alphaproteobacteria	Rhizobiales	Rhizobiaceae	Neorhizobium		ASV_513
	ASV_514	Bacteroidota	Bacteroidia	Cytophagales	Spirosomaceae	Dyadobacter	hamtensis	ASV_514
	ASV_515	Actinobacteriota	Actinobacteria	Pseudonocardiales	Pseudonocardiaceae	Actinomycetospora		ASV_515
	ASV_516	Actinobacteriota	Actinobacteria	Micrococcales	Microbacteriaceae	Amnibacterium		ASV_516
	ASV_517	Firmicutes	Bacilli	Staphylococcales	Staphylococcaceae	Staphylococcus		ASV_517
	ASV_518	Proteobacteria	Alphaproteobacteria	Acetobacterales	Acetobacteraceae	Acidiphilium		ASV_518
	ASV_519	Proteobacteria	Gammaproteobacteria	Burkholderiales	Comamonadaceae	Acidovorax		ASV_519
	ASV_520	Proteobacteria	Gammaproteobacteria	Burkholderiales	Comamonadaceae			ASV_520
	ASV_522	Bacteroidota	Bacteroidia	Bacteroidales	Tannerellaceae	Parabacteroides		ASV_522
	ASV_523	Actinobacteriota	Actinobacteria	Actinomycetales	Actinomycetaceae	Actinomyces		ASV_523
	ASV_524	Planctomycetota	Planctomycetes	Gemmatales	Gemmataceae	Fimbriiglobus		ASV_524
	ASV_525	Proteobacteria	Gammaproteobacteria	Enterobacterales	Vibrionaceae	Vibrio		ASV_525
	ASV_526	Proteobacteria	Gammaproteobacteria	Burkholderiales	Comamonadaceae	Inhella		ASV_526
	ASV_528	Actinobacteriota	Actinobacteria	Corynebacteriales	Corynebacteriaceae	Corynebacterium		ASV_528
	ASV_529	Proteobacteria	Gammaproteobacteria	Burkholderiales	Comamonadaceae			ASV_529
	ASV_530	Verrucomicrobiota	Verrucomicrobiae	Chthoniobacterales	Chthoniobacteraceae	Candidatus	Udaeobacter	ASV_530
	ASV_531	Proteobacteria	Alphaproteobacteria	Rhizobiales	Rhizobiaceae			ASV_531
	ASV_533	Verrucomicrobiota	Verrucomicrobiae	Verrucomicrobiales	Verrucomicrobiaceae			ASV_533
	ASV_538	Proteobacteria	Gammaproteobacteria	Burkholderiales	Comamonadaceae	Polaromonas		ASV_538
	ASV_539	Proteobacteria	Alphaproteobacteria	Rhizobiales	Rhizobiaceae	Nitratireductor		ASV_539
	ASV_540	Actinobacteriota	Actinobacteria	Micrococcales	Microbacteriaceae	Marisediminicola		ASV_540
	ASV_541	Proteobacteria	Gammaproteobacteria	Burkholderiales	Rhodocyclaceae	Dechloromonas		ASV_541
	ASV_542	Proteobacteria	Gammaproteobacteria	Xanthomonadales	Rhodanobacteraceae	Rhodanobacter		ASV_542
	ASV_543	Proteobacteria	Alphaproteobacteria	Caulobacterales	Hyphomonadaceae	Hirschia		ASV_543
	ASV_544	Proteobacteria	Gammaproteobacteria	Burkholderiales	Oxalobacteraceae			ASV_544
	ASV_545	Proteobacteria	Alphaproteobacteria	Sphingomonadales	Sphingomonadaceae	Sphingomonas		ASV_545
	ASV_546	Bacteroidota	Bacteroidia	Bacteroidales	Bacteroidaceae	Bacteroides		ASV_546
	ASV_547	Proteobacteria	Gammaproteobacteria	Pseudomonadales	Cellvibrionaceae	Cellvibrio	gandavensis	ASV_547
	ASV_548							ASV_548
	ASV_549	Bacteroidota	Bacteroidia	Sphingobacteriales	Lentimicrobiaceae			ASV_549
	ASV_550	Proteobacteria	Gammaproteobacteria	Burkholderiales	Sutterellaceae	AAP99		ASV_550
	ASV_551	Bacteroidota	Bacteroidia	Flavobacteriales	Flavobacteriaceae	Flavobacterium		ASV_551
	ASV_552	Firmicutes	Bacilli	Lactobacillales	Streptococcaceae	Streptococcus		ASV_552
	ASV_553	Bacteroidota	Bacteroidia	Cytophagales	Spirosomaceae	Lacihabitans	soyangensis	ASV_553
	ASV_554	Firmicutes	Clostridia	Peptostreptococcales-Tissierellales	Family	XI	Anaerococcus	ASV_554
	ASV_555	Bacteroidota	Bacteroidia	Flavobacteriales	Flavobacteriaceae	Flavobacterium		ASV_555
	ASV_556	Proteobacteria	Gammaproteobacteria	Burkholderiales	Comamonadaceae	Limnohabitans		ASV_556
	ASV_557	Proteobacteria	Alphaproteobacteria	Azospirillales	Azospirillaceae	Skermanella	aerolata	ASV_557
	ASV_562	Cyanobacteria	Cyanobacteriia	Leptolyngbyales	Leptolyngbyaceae	Chamaesiphon	PCC-7430	ASV_562
	ASV_564	Proteobacteria	Alphaproteobacteria	Sphingomonadales	Sphingomonadaceae	Sphingomonas		ASV_564
	ASV_566	Proteobacteria	Gammaproteobacteria	Xanthomonadales	Xanthomonadaceae	Luteimonas		ASV_566
	ASV_567	Proteobacteria	Gammaproteobacteria	Xanthomonadales	Xanthomonadaceae	Stenotrophomonas	chelatiphaga	ASV_567
	ASV_568	Proteobacteria	Alphaproteobacteria	Sphingomonadales	Sphingomonadaceae	Sphingomonas		ASV_568
	ASV_570	Proteobacteria	Gammaproteobacteria	Burkholderiales	Comamonadaceae			ASV_570
	ASV_571	Proteobacteria	Gammaproteobacteria	Xanthomonadales	Xanthomonadaceae	Arenimonas		ASV_571
	ASV_575	Proteobacteria	Gammaproteobacteria	Burkholderiales	Comamonadaceae	Rubrivivax		ASV_575
	ASV_576	Proteobacteria	Alphaproteobacteria	Sphingomonadales	Sphingomonadaceae	Sphingopyxis		ASV_576
	ASV_577	Proteobacteria	Gammaproteobacteria	Xanthomonadales	Rhodanobacteraceae	Luteibacter		ASV_577
	ASV_578	Actinobacteriota	Actinobacteria	Micrococcales	Microbacteriaceae	Frondihabitans		ASV_578
	ASV_579	Proteobacteria	Alphaproteobacteria	Rhizobiales	Rhizobiaceae	Allorhizobium-Neorhizobium-Pararhizobium-Rhizobium		ASV_579
	ASV_580	Proteobacteria	Gammaproteobacteria	Enterobacterales	Alteromonadaceae	Alishewanella		ASV_580
	ASV_581	Planctomycetota	Planctomycetes	Planctomycetales	Rubinisphaeraceae	SH-PL14		ASV_581
	ASV_583	Bacteroidota	Bacteroidia	Chitinophagales	Saprospiraceae			ASV_583
	ASV_584	Proteobacteria	Alphaproteobacteria	Rhodobacterales	Rhodobacteraceae			ASV_584
	ASV_585	Proteobacteria	Gammaproteobacteria	Enterobacterales	Morganellaceae	Morganella	morganii	ASV_585
	ASV_586	Proteobacteria	Gammaproteobacteria	Pseudomonadales	Moraxellaceae	Acinetobacter		ASV_586
	ASV_587	Proteobacteria	Gammaproteobacteria	Xanthomonadales	Xanthomonadaceae	Stenotrophomonas		ASV_587
	ASV_589	Proteobacteria	Gammaproteobacteria	Burkholderiales	Comamonadaceae	Malikia		ASV_589
	ASV_590	Proteobacteria	Alphaproteobacteria	Sphingomonadales	Sphingomonadaceae	Sphingomonas		ASV_590
	ASV_592	Proteobacteria	Alphaproteobacteria	Rhizobiales	Rhizobiaceae	Allorhizobium-Neorhizobium-Pararhizobium-Rhizobium		ASV_592
	ASV_593	Actinobacteriota	Acidimicrobiia	Microtrichales	Iamiaceae	Iamia		ASV_593
	ASV_595	Proteobacteria	Gammaproteobacteria	Pseudomonadales	Moraxellaceae	Alkanindiges		ASV_595
	ASV_596	Proteobacteria	Gammaproteobacteria	Burkholderiales	Comamonadaceae	Pseudorhodoferax		ASV_596
	ASV_597	Proteobacteria	Gammaproteobacteria	Burkholderiales	Comamonadaceae	Hydrogenophaga	taeniospiralis	ASV_597
	ASV_598	Actinobacteriota	Actinobacteria	Kineosporiales	Kineosporiaceae	Kineosporia	rhamnosa	ASV_598
	ASV_599	Verrucomicrobiota	Verrucomicrobiae	Verrucomicrobiales	Verrucomicrobiaceae			ASV_599
	ASV_600	Proteobacteria	Gammaproteobacteria	Chromatiales	Chromatiaceae	Achromatium		ASV_600
	ASV_602	Verrucomicrobiota	Verrucomicrobiae	Opitutales	Opitutaceae	Opitutus		ASV_602
	ASV_606	Actinobacteriota	Actinobacteria	Actinomycetales	Actinomycetaceae	Mobiluncus		ASV_606
	ASV_607	Proteobacteria	Alphaproteobacteria	Rhodobacterales	Rhodobacteraceae	Rubellimicrobium		ASV_607
	ASV_608	Deinococcota	Deinococci	Deinococcales	Deinococcaceae	Deinococcus		ASV_608
	ASV_609	Patescibacteria	Parcubacteria					ASV_609
	ASV_610	Proteobacteria	Alphaproteobacteria	Sphingomonadales	Sphingomonadaceae	Sandarakinorhabdus		ASV_610
	ASV_612	Actinobacteriota	Actinobacteria	Micrococcales	Micrococcaceae	Rothia	dentocariosa	ASV_612
	ASV_613	Bacteroidota	Bacteroidia	Chitinophagales	Saprospiraceae			ASV_613
	ASV_614	Proteobacteria	Alphaproteobacteria	Sphingomonadales	Sphingomonadaceae	Sphingorhabdus		ASV_614
	ASV_616	Proteobacteria	Gammaproteobacteria	Burkholderiales	Comamonadaceae			ASV_616
	ASV_617	Actinobacteriota	Actinobacteria	Corynebacteriales	Corynebacteriaceae	Corynebacterium	jeikeium	ASV_617
	ASV_618	Verrucomicrobiota	Verrucomicrobiae	Verrucomicrobiales				ASV_618
	ASV_621	Bacteroidota	Bacteroidia	Cytophagales	Spirosomaceae	Arcicella		ASV_621
	ASV_622	Bacteroidota	Bacteroidia	Cytophagales	Hymenobacteraceae	Hymenobacter		ASV_622
	ASV_625	Proteobacteria	Alphaproteobacteria	Rhizobiales	Xanthobacteraceae	Afipia		ASV_625
	ASV_626	Proteobacteria	Alphaproteobacteria	Acetobacterales	Acetobacteraceae	Roseomonas		ASV_626
	ASV_628	Proteobacteria	Alphaproteobacteria	Caulobacterales	Caulobacteraceae	Caulobacter		ASV_628
	ASV_629	Actinobacteriota	Actinobacteria	Corynebacteriales	Corynebacteriaceae	Corynebacterium	appendicis	ASV_629
	ASV_630	Proteobacteria	Alphaproteobacteria	Rhodobacterales	Rhodobacteraceae			ASV_630
	ASV_631	Proteobacteria	Alphaproteobacteria	Rhizobiales	Beijerinckiaceae	Microvirga		ASV_631
	ASV_632	Proteobacteria	Gammaproteobacteria	Xanthomonadales	Rhodanobacteraceae			ASV_632
	ASV_634	Planctomycetota	OM190					ASV_634
	ASV_635	Proteobacteria	Alphaproteobacteria	Sphingomonadales	Sphingomonadaceae	Rhizorhapis		ASV_635
	ASV_636	Planctomycetota	Planctomycetes	Pirellulales	Pirellulaceae	Pir4	lineage	ASV_636
	ASV_637	Proteobacteria	Gammaproteobacteria	Enterobacterales	Alteromonadaceae	Rheinheimera		ASV_637
	ASV_638	Actinobacteriota	Actinobacteria	Corynebacteriales	Nocardiaceae	Williamsia		ASV_638
	ASV_639	Verrucomicrobiota	Verrucomicrobiae	Verrucomicrobiales	Verrucomicrobiaceae			ASV_639
	ASV_640	Proteobacteria	Alphaproteobacteria	Rhizobiales	Rhizobiaceae	Allorhizobium-Neorhizobium-Pararhizobium-Rhizobium		ASV_640
	ASV_641	Bacteroidota	Bacteroidia	Bacteroidales	Bacteroidaceae	Bacteroides		ASV_641
	ASV_642	Proteobacteria	Alphaproteobacteria	Rhizobiales	Hyphomicrobiaceae	Hyphomicrobium		ASV_642
	ASV_644	Bacteroidota	Bacteroidia	Bacteroidales	Porphyromonadaceae	Porphyromonas	uenonis	ASV_644
	ASV_645	Bacteroidota	Bacteroidia	Chitinophagales	Saprospiraceae			ASV_645
	ASV_646	Myxococcota						ASV_646
	ASV_647	Actinobacteriota	Actinobacteria	Micrococcales	Microbacteriaceae			ASV_647
	ASV_648	Bacteroidota	Bacteroidia	Chitinophagales	Chitinophagaceae	Ferruginibacter		ASV_648
	ASV_649	Proteobacteria	Gammaproteobacteria	Burkholderiales	Sutterellaceae	AAP99		ASV_649
	ASV_650	Deinococcota	Deinococci	Deinococcales	Deinococcaceae	Deinococcus		ASV_650
	ASV_651	Bacteroidota	Bacteroidia	Chitinophagales	Chitinophagaceae	Haoranjiania		ASV_651
	ASV_653	Planctomycetota	OM190					ASV_653
	ASV_654	Proteobacteria	Gammaproteobacteria	Burkholderiales	Comamonadaceae			ASV_654
	ASV_657	Firmicutes	Bacilli	Erysipelotrichales	Erysipelotrichaceae			ASV_657
	ASV_658	Proteobacteria	Alphaproteobacteria	Rhodobacterales	Rhodobacteraceae	Paracoccus		ASV_658
	ASV_659	Proteobacteria	Alphaproteobacteria	Rhizobiales	Beijerinckiaceae	Methylobacterium-Methylorubrum		ASV_659
	ASV_660	Bacteroidota	Bacteroidia	Sphingobacteriales	Sphingobacteriaceae	Mucilaginibacter		ASV_660
	ASV_661	Firmicutes	Bacilli	Lactobacillales	Streptococcaceae	Streptococcus		ASV_661
	ASV_662	Firmicutes	Negativicutes	Veillonellales-Selenomonadales	Sporomusaceae	Anaerosinus		ASV_662
	ASV_663	Proteobacteria	Alphaproteobacteria	Rhizobiales	Rhizobiaceae	Phyllobacterium		ASV_663
	ASV_664	Actinobacteriota	Actinobacteria	Micrococcales	Intrasporangiaceae	Knoellia		ASV_664
	ASV_665	Desulfobacterota	Desulfobulbia	Desulfobulbales	Desulfocapsaceae	Desulfocapsa		ASV_665
	ASV_666	Proteobacteria	Gammaproteobacteria	Burkholderiales	Comamonadaceae	Rhodoferax		ASV_666
	ASV_667	Actinobacteriota	Actinobacteria	Corynebacteriales	Corynebacteriaceae	Corynebacterium	matruchotii	ASV_667
	ASV_668	Bacteroidota	Bacteroidia	Cytophagales	Spirosomaceae	Spirosoma		ASV_668
	ASV_669	Proteobacteria	Gammaproteobacteria	Pseudomonadales	Moraxellaceae	Perlucidibaca		ASV_669
	ASV_670	Proteobacteria	Alphaproteobacteria	Rhodobacterales	Rhodobacteraceae	Yangia	pacifica	ASV_670
	ASV_671	Acidobacteriota	Vicinamibacteria	Vicinamibacterales	Vicinamibacteraceae			ASV_671
	ASV_672	Proteobacteria	Alphaproteobacteria	Sphingomonadales	Sphingomonadaceae	Sphingomonas	hunanensis	ASV_672
	ASV_673	Proteobacteria	Gammaproteobacteria	Burkholderiales	Comamonadaceae	Rhizobacter		ASV_673
	ASV_674	Firmicutes	Clostridia	Peptostreptococcales-Tissierellales	Peptostreptococcaceae	Paraclostridium		ASV_674
	ASV_675	Actinobacteriota	Actinobacteria	Micrococcales	Micrococcaceae	Kocuria		ASV_675
	ASV_676	Bacteroidota	Bacteroidia	Bacteroidales	Tannerellaceae	Parabacteroides		ASV_676
	ASV_677	Proteobacteria	Alphaproteobacteria	Sphingomonadales	Sphingomonadaceae	Sphingomonas	jaspsi	ASV_677
	ASV_678	Proteobacteria	Alphaproteobacteria	Acetobacterales	Acetobacteraceae	Roseomonas	aquatica	ASV_678
	ASV_679	Campylobacterota	Campylobacteria	Campylobacterales	Arcobacteraceae	Arcobacter	butzleri	ASV_679
	ASV_680	Proteobacteria	Alphaproteobacteria	Sphingomonadales	Sphingomonadaceae	Sphingorhabdus		ASV_680
	ASV_681	Proteobacteria	Gammaproteobacteria	Pseudomonadales	Halieaceae	OM60(NOR5)	clade	ASV_681
	ASV_682	Proteobacteria	Gammaproteobacteria	Burkholderiales	Comamonadaceae	Rhodoferax		ASV_682
	ASV_683	WPS-2						ASV_683
	ASV_684	Verrucomicrobiota	Verrucomicrobiae	Verrucomicrobiales	Rubritaleaceae	Luteolibacter	luojiensis	ASV_684
	ASV_687	Proteobacteria	Alphaproteobacteria	Sphingomonadales	Sphingomonadaceae	Rhizorhapis		ASV_687
	ASV_688	Proteobacteria	Gammaproteobacteria	Burkholderiales	Aquaspirillaceae	Microvirgula		ASV_688
	ASV_689	Proteobacteria	Alphaproteobacteria	Rhizobiales	Rhizobiales	Incertae	Sedis	ASV_689
	ASV_691	Acidobacteriota	Blastocatellia	Blastocatellales	Blastocatellaceae	OLB17		ASV_691
	ASV_692	Proteobacteria	Alphaproteobacteria	Rhizobiales	Rhizobiaceae	Pseudochrobactrum		ASV_692
	ASV_693	Proteobacteria	Gammaproteobacteria					ASV_693
	ASV_695	Proteobacteria	Gammaproteobacteria	Burkholderiales	Comamonadaceae			ASV_695
	ASV_696	Verrucomicrobiota	Verrucomicrobiae	Chthoniobacterales	Chthoniobacteraceae	Candidatus	Udaeobacter	ASV_696
	ASV_697	Bacteroidota	Bacteroidia	Flavobacteriales	Flavobacteriaceae	Flavobacterium	saccharophilum	ASV_697
	ASV_698	Proteobacteria	Gammaproteobacteria	Burkholderiales	Neisseriaceae	Neisseria		ASV_698
	ASV_701	Proteobacteria	Gammaproteobacteria	Burkholderiales	Comamonadaceae	Polaromonas		ASV_701
	ASV_702	Actinobacteriota	Actinobacteria	Propionibacteriales	Nocardioidaceae	Marmoricola		ASV_702
	ASV_703	Bacteroidota	Bacteroidia	Cytophagales	Microscillaceae	OLB12		ASV_703
	ASV_704	Proteobacteria	Gammaproteobacteria	Salinisphaerales	Solimonadaceae			ASV_704
	ASV_705	Proteobacteria	Alphaproteobacteria	Sphingomonadales	Sphingomonadaceae	Blastomonas		ASV_705
	ASV_706	Proteobacteria	Gammaproteobacteria	Burkholderiales	Comamonadaceae			ASV_706
	ASV_707	Bacteroidota	Bacteroidia	Cytophagales	Spirosomaceae			ASV_707
	ASV_708	Proteobacteria	Gammaproteobacteria	Burkholderiales	Sutterellaceae	AAP99		ASV_708
	ASV_709	Actinobacteriota	Actinobacteria	Frankiales	Geodermatophilaceae	Klenkia		ASV_709
	ASV_710	Acidobacteriota	Blastocatellia	Blastocatellales	Blastocatellaceae			ASV_710
	ASV_711	Bacteroidota	Bacteroidia	Chitinophagales	Chitinophagaceae	Sediminibacterium	salmoneum	ASV_711
	ASV_712	Proteobacteria	Alphaproteobacteria	Rhodobacterales	Rhodobacteraceae	Rhodobacter		ASV_712
	ASV_714	Firmicutes	Bacilli	Staphylococcales	Staphylococcaceae	Staphylococcus		ASV_714
	ASV_715	Bacteroidota	Bacteroidia	Flavobacteriales	Flavobacteriaceae	Flavobacterium		ASV_715
	ASV_718	Proteobacteria	Gammaproteobacteria	Enterobacterales	Enterobacteriaceae	Buttiauxella		ASV_718
	ASV_719	Proteobacteria	Alphaproteobacteria	Caulobacterales	Caulobacteraceae	Caulobacter		ASV_719
	ASV_720	Proteobacteria	Gammaproteobacteria	Xanthomonadales	Xanthomonadaceae	Arenimonas	aquatica	ASV_720
	ASV_721	Actinobacteriota	Actinobacteria	Corynebacteriales	Corynebacteriaceae	Corynebacterium		ASV_721
	ASV_722							ASV_722
	ASV_723	Proteobacteria	Gammaproteobacteria	Burkholderiales	Comamonadaceae	Rhodoferax		ASV_723
	ASV_724	Acidobacteriota	Blastocatellia	Blastocatellales	Blastocatellaceae	Blastocatella		ASV_724
	ASV_725	Cyanobacteria	Vampirivibrionia	Obscuribacterales	Obscuribacteraceae	Candidatus	Obscuribacter	ASV_725
	ASV_726	Actinobacteriota	Actinobacteria	Propionibacteriales	Nocardioidaceae	Nocardioides		ASV_726
	ASV_727	Proteobacteria	Gammaproteobacteria	Burkholderiales	Comamonadaceae	Xylophilus		ASV_727
	ASV_729	Acidobacteriota	Vicinamibacteria	Vicinamibacterales	Vicinamibacteraceae			ASV_729
	ASV_730	Bacteroidota	Bacteroidia	Flavobacteriales	Weeksellaceae	Chryseobacterium		ASV_730
	ASV_731	Proteobacteria	Gammaproteobacteria	Burkholderiales	Nitrosomonadaceae	Ellin6067		ASV_731
	ASV_732	Acidobacteriota	Blastocatellia	Blastocatellales	Blastocatellaceae	Stenotrophobacter		ASV_732
	ASV_733	Proteobacteria	Gammaproteobacteria	Burkholderiales	Comamonadaceae	Piscinibacter		ASV_733
	ASV_734	Patescibacteria	Saccharimonadia	Saccharimonadales				ASV_734
	ASV_735	Actinobacteriota	Actinobacteria	Actinomycetales	Actinomycetaceae	Varibaculum		ASV_735
	ASV_736	Fusobacteriota	Fusobacteriia	Fusobacteriales	Leptotrichiaceae	Leptotrichia		ASV_736
	ASV_737	Proteobacteria	Gammaproteobacteria	Enterobacterales	Pasteurellaceae	Haemophilus	sputorum	ASV_737
	ASV_739	Proteobacteria	Gammaproteobacteria	Enterobacterales				ASV_739
	ASV_740	Proteobacteria	Gammaproteobacteria	Burkholderiales	Methylophilaceae	Methylotenera	versatilis	ASV_740
	ASV_741	Verrucomicrobiota	Verrucomicrobiae	Opitutales	Opitutaceae	Lacunisphaera		ASV_741
	ASV_742	Proteobacteria	Gammaproteobacteria	Xanthomonadales	Xanthomonadaceae	Thermomonas		ASV_742
	ASV_743	Proteobacteria	Gammaproteobacteria	Xanthomonadales	Xanthomonadaceae	Thermomonas		ASV_743
	ASV_744	Verrucomicrobiota	Verrucomicrobiae	Verrucomicrobiales	Rubritaleaceae	Luteolibacter	gellanilyticus	ASV_744
	ASV_745	Bacteroidota	Bacteroidia	Chitinophagales	Chitinophagaceae	Ferruginibacter		ASV_745
	ASV_746	Proteobacteria	Alphaproteobacteria	Rhizobiales	Rhizobiaceae	Allorhizobium-Neorhizobium-Pararhizobium-Rhizobium		ASV_746
	ASV_748	Acidobacteriota	Vicinamibacteria	Vicinamibacterales				ASV_748
	ASV_749	Actinobacteriota	Actinobacteria	Micrococcales	Micrococcaceae			ASV_749
	ASV_750	Proteobacteria	Alphaproteobacteria	Rhizobiales	Rhizobiales	Incertae	Sedis	ASV_750
	ASV_751	Firmicutes	Clostridia	Peptostreptococcales-Tissierellales	Family	XI	Ezakiella	ASV_751
	ASV_752	Planctomycetota	Planctomycetes	Pirellulales	Pirellulaceae	Pir4	lineage	ASV_752
	ASV_754	Proteobacteria	Gammaproteobacteria	Burkholderiales	Comamonadaceae	Methylibium	petroleiphilum	ASV_754
	ASV_755	Acidobacteriota	Blastocatellia	Blastocatellales	Blastocatellaceae			ASV_755
	ASV_756	Firmicutes	Bacilli	Lactobacillales	Carnobacteriaceae	Granulicatella		ASV_756
	ASV_757	Proteobacteria	Gammaproteobacteria	Enterobacterales	Pasteurellaceae	Haemophilus		ASV_757
	ASV_758	Acidobacteriota	Vicinamibacteria	Vicinamibacterales	Vicinamibacteraceae			ASV_758
	ASV_759	Bacteroidota	Bacteroidia	Sphingobacteriales	Sphingobacteriaceae	Sphingobacterium		ASV_759
	ASV_760	Firmicutes	Negativicutes	Veillonellales-Selenomonadales	Veillonellaceae	Dialister	propionicifaciens	ASV_760
	ASV_761	Bacteroidota	Bacteroidia	Sphingobacteriales	Sphingobacteriaceae	Pedobacter		ASV_761
	ASV_762	Acidobacteriota	Blastocatellia	Blastocatellales	Blastocatellaceae	Blastocatella		ASV_762
	ASV_763	Proteobacteria	Gammaproteobacteria	Burkholderiales	Comamonadaceae	Acidovorax		ASV_763
	ASV_764	Actinobacteriota	Actinobacteria	Micrococcales	Microbacteriaceae	Rhodoluna	limnophila	ASV_764
	ASV_765	Bacteroidota	Bacteroidia	Cytophagales	Hymenobacteraceae	Hymenobacter	terrenus	ASV_765
	ASV_766	Proteobacteria	Gammaproteobacteria	Salinisphaerales	Solimonadaceae	Nevskia		ASV_766
	ASV_767	Proteobacteria	Gammaproteobacteria	Burkholderiales	Neisseriaceae			ASV_767
	ASV_768	Proteobacteria	Gammaproteobacteria	Burkholderiales	Comamonadaceae			ASV_768
	ASV_769	Proteobacteria	Alphaproteobacteria	Caulobacterales	Caulobacteraceae	Caulobacter		ASV_769
	ASV_771	Bacteroidota	Bacteroidia	Sphingobacteriales	Sphingobacteriaceae	Pedobacter		ASV_771
	ASV_772	Proteobacteria	Gammaproteobacteria	Enterobacterales	Idiomarinaceae	Aliidiomarina		ASV_772
	ASV_774	Bacteroidota	Bacteroidia	Chitinophagales	Saprospiraceae			ASV_774
	ASV_775	Myxococcota	Polyangia	Polyangiales	Polyangiaceae	Pajaroellobacter		ASV_775
	ASV_776	Proteobacteria	Alphaproteobacteria	Acetobacterales	Acetobacteraceae	Roseomonas	frigidaquae	ASV_776
	ASV_777							ASV_777
	ASV_779	Actinobacteriota	Actinobacteria	Pseudonocardiales	Pseudonocardiaceae	Actinomycetospora		ASV_779
	ASV_781	Proteobacteria	Alphaproteobacteria	Sphingomonadales	Sphingomonadaceae	Sphingomonas		ASV_781
	ASV_782	Proteobacteria	Gammaproteobacteria	Enterobacterales	Shewanellaceae	Shewanella		ASV_782
	ASV_783	Acidobacteriota	Blastocatellia	Blastocatellales	Blastocatellaceae	Blastocatella		ASV_783
	ASV_784	Proteobacteria	Alphaproteobacteria	Caulobacterales	Caulobacteraceae	Caulobacter		ASV_784
	ASV_787	Acidobacteriota	Vicinamibacteria	Subgroup	17			ASV_787
	ASV_788	Bacteroidota	Bacteroidia	Cytophagales	Microscillaceae			ASV_788
	ASV_789	Actinobacteriota	Actinobacteria	Propionibacteriales	Nocardioidaceae	Nocardioides	aquaticus	ASV_789
	ASV_790	Firmicutes	Negativicutes	Veillonellales-Selenomonadales	Veillonellaceae	Veillonella		ASV_790
	ASV_791	Bacteroidota	Bacteroidia	Cytophagales	Microscillaceae	OLB12		ASV_791
	ASV_793	Proteobacteria	Gammaproteobacteria	R7C24				ASV_793
	ASV_795	Actinobacteriota	Actinobacteria	Kineosporiales	Kineosporiaceae	Kineococcus		ASV_795
	ASV_796	Proteobacteria	Gammaproteobacteria	Enterobacterales	Pasteurellaceae	Testudinibacter		ASV_796
	ASV_797	Verrucomicrobiota	Verrucomicrobiae	Verrucomicrobiales	Rubritaleaceae	Luteolibacter		ASV_797
	ASV_798	Bacteroidota	Bacteroidia	Flavobacteriales	Crocinitomicaceae	Fluviicola		ASV_798
	ASV_800	Verrucomicrobiota	Verrucomicrobiae	Verrucomicrobiales	Rubritaleaceae	Luteolibacter		ASV_800
	ASV_802							ASV_802
	ASV_803	Proteobacteria	Alphaproteobacteria	Sphingomonadales	Sphingomonadaceae	Sphingomonas		ASV_803
	ASV_804	Planctomycetota	Planctomycetes	Gemmatales	Gemmataceae			ASV_804
	ASV_805	Proteobacteria	Gammaproteobacteria	R7C24				ASV_805
	ASV_806	Proteobacteria	Alphaproteobacteria	Rhizobiales	Rhizobiales	Incertae	Sedis	ASV_806
	ASV_807	Bacteroidota	Bacteroidia	Flavobacteriales	Flavobacteriaceae	Flavobacterium		ASV_807
	ASV_808	Proteobacteria	Alphaproteobacteria	Sphingomonadales	Sphingomonadaceae	Rhizorhapis		ASV_808
	ASV_810	Planctomycetota	Planctomycetes	Gemmatales	Gemmataceae	Telmatocola		ASV_810
	ASV_812	Firmicutes	Bacilli	Bacillales	Planococcaceae			ASV_812
	ASV_813	Firmicutes	Negativicutes	Veillonellales-Selenomonadales	Veillonellaceae	Veillonella		ASV_813
	ASV_814	Actinobacteriota	Actinobacteria	Corynebacteriales	Mycobacteriaceae	Mycobacterium	madagascariense	ASV_814
	ASV_815	Proteobacteria	Alphaproteobacteria	Rhizobiales	Beijerinckiaceae	Methylobacterium-Methylorubrum		ASV_815
	ASV_818	Proteobacteria	Alphaproteobacteria	Sphingomonadales	Sphingomonadaceae			ASV_818
	ASV_820	Verrucomicrobiota	Verrucomicrobiae	Verrucomicrobiales	Rubritaleaceae	Luteolibacter		ASV_820
	ASV_821	Proteobacteria	Gammaproteobacteria	Pseudomonadales	Pseudomonadaceae	Pseudomonas		ASV_821
	ASV_822	Proteobacteria	Alphaproteobacteria	Acetobacterales	Acetobacteraceae	Roseomonas		ASV_822
	ASV_823							ASV_823
	ASV_824	Proteobacteria	Gammaproteobacteria	Burkholderiales	Chitinibacteraceae	Deefgea		ASV_824
	ASV_825	Deinococcota	Deinococci	Deinococcales	Deinococcaceae	Deinococcus		ASV_825
	ASV_826	Actinobacteriota	Actinobacteria	Micrococcales	Dermabacteraceae	Brachybacterium		ASV_826
	ASV_827	Actinobacteriota	Actinobacteria	Pseudonocardiales	Pseudonocardiaceae	Actinomycetospora		ASV_827
	ASV_828	Proteobacteria	Alphaproteobacteria	Sphingomonadales	Sphingomonadaceae	Novosphingobium	ginsenosidimutans	ASV_828
	ASV_829	Actinobacteriota	Actinobacteria	Micrococcales	Micrococcaceae	Arthrobacter		ASV_829
	ASV_832	Firmicutes	Bacilli	Lactobacillales	Streptococcaceae	Lactococcus		ASV_832
	ASV_834	Bacteroidota	Bacteroidia	Chitinophagales	Chitinophagaceae	Dinghuibacter		ASV_834
	ASV_835	Proteobacteria	Alphaproteobacteria	Rhodobacterales	Rhodobacteraceae	Cereibacter	changlensis	ASV_835
	ASV_836	Proteobacteria	Gammaproteobacteria	Burkholderiales	Comamonadaceae	Curvibacter		ASV_836
	ASV_838	Verrucomicrobiota	Chlamydiae	Chlamydiales	Chlamydiaceae			ASV_838
	ASV_839	Proteobacteria	Alphaproteobacteria	Rhodobacterales	Rhodobacteraceae	Rubellimicrobium		ASV_839
	ASV_840	Bacteroidota	Bacteroidia	Cytophagales	Hymenobacteraceae	Hymenobacter		ASV_840
	ASV_841	Proteobacteria	Gammaproteobacteria	Xanthomonadales	Xanthomonadaceae	Stenotrophomonas		ASV_841
	ASV_842	Chloroflexi	Anaerolineae	SBR1031	A4b			ASV_842
	ASV_844	Bacteroidota	Bacteroidia	Cytophagales	Hymenobacteraceae	Hymenobacter		ASV_844
	ASV_846	Proteobacteria	Alphaproteobacteria	Rhizobiales	Devosiaceae	Devosia		ASV_846
	ASV_847	Actinobacteriota	Actinobacteria	Micrococcales	Demequinaceae	Demequina		ASV_847
	ASV_848	Proteobacteria	Alphaproteobacteria	Sphingomonadales	Sphingomonadaceae	Porphyrobacter		ASV_848
	ASV_849	Planctomycetota	Planctomycetes	Gemmatales	Gemmataceae	Fimbriiglobus		ASV_849
	ASV_850	Proteobacteria	Gammaproteobacteria	Xanthomonadales	Xanthomonadaceae	Luteimonas		ASV_850
	ASV_851	Verrucomicrobiota	Verrucomicrobiae	Opitutales	Opitutaceae	Lacunisphaera	anatis	ASV_851
	ASV_853	Proteobacteria	Gammaproteobacteria	Pseudomonadales	Pseudomonadaceae	Pseudomonas		ASV_853
	ASV_854	Proteobacteria	Gammaproteobacteria	Salinisphaerales	Solimonadaceae			ASV_854
	ASV_855	Proteobacteria	Alphaproteobacteria	Caulobacterales	Hyphomonadaceae	Hirschia		ASV_855
	ASV_856	Actinobacteriota	Actinobacteria	Streptomycetales	Streptomycetaceae	Streptomyces		ASV_856
	ASV_859	Bacteroidota	Bacteroidia	Sphingobacteriales	Sphingobacteriaceae	Pedobacter	insulae	ASV_859
	ASV_860	Proteobacteria	Alphaproteobacteria	Rhizobiales	Rhizobiales	Incertae	Sedis	ASV_860
	ASV_861	Proteobacteria	Gammaproteobacteria	Burkholderiales				ASV_861
	ASV_864	Acidobacteriota	Blastocatellia	Blastocatellales	Blastocatellaceae	JGI	0001001-H03	ASV_864
	ASV_865	Proteobacteria	Gammaproteobacteria	Burkholderiales	Burkholderiaceae	Burkholderia-Caballeronia-Paraburkholderia		ASV_865
	ASV_866	Firmicutes	Negativicutes	Veillonellales-Selenomonadales	Veillonellaceae	Veillonella		ASV_866
	ASV_867	Bacteroidota	Bacteroidia	Bacteroidales	Prevotellaceae			ASV_867
	ASV_870	Proteobacteria	Gammaproteobacteria	Enterobacterales	Morganellaceae	Providencia		ASV_870
	ASV_871	Acidobacteriota	Blastocatellia	Blastocatellales	Blastocatellaceae	Stenotrophobacter		ASV_871
	ASV_872	Desulfobacterota	Desulfobulbia	Desulfobulbales	Desulfocapsaceae	[Desulfobacterium]	catecholicum	ASV_872
	ASV_874	Proteobacteria	Gammaproteobacteria	Enterobacterales	Alteromonadaceae	Alishewanella		ASV_874
	ASV_875	Actinobacteriota	Actinobacteria	Propionibacteriales	Nocardioidaceae	Nocardioides		ASV_875
	ASV_876	Actinobacteriota	Acidimicrobiia	Microtrichales				ASV_876
	ASV_878	Firmicutes	Bacilli	Exiguobacterales	Exiguobacteraceae	Exiguobacterium		ASV_878
	ASV_879	Planctomycetota	Planctomycetes	Pirellulales	Pirellulaceae	Pirellula		ASV_879
	ASV_880	Proteobacteria	Gammaproteobacteria	Burkholderiales				ASV_880
	ASV_881	Planctomycetota	Planctomycetes	Pirellulales	Pirellulaceae	Pir4	lineage	ASV_881
	ASV_882	Proteobacteria	Gammaproteobacteria	Burkholderiales	Alcaligenaceae	Alcaligenes		ASV_882
	ASV_883	Verrucomicrobiota	Verrucomicrobiae	Verrucomicrobiales	Verrucomicrobiaceae	Prosthecobacter		ASV_883
	ASV_884	Proteobacteria	Gammaproteobacteria	Burkholderiales	Comamonadaceae	Hydrogenophaga		ASV_884
	ASV_885	Verrucomicrobiota	Verrucomicrobiae	Pedosphaerales	Pedosphaeraceae			ASV_885
	ASV_886	Actinobacteriota	Thermoleophilia	Gaiellales	Gaiellaceae	Gaiella		ASV_886
	ASV_889	Bacteroidota	Bacteroidia	Cytophagales	Spirosomaceae	Spirosoma		ASV_889
	ASV_892	Proteobacteria	Gammaproteobacteria	Xanthomonadales	Rhodanobacteraceae			ASV_892
	ASV_893	Proteobacteria	Alphaproteobacteria	Rhizobiales	Beijerinckiaceae			ASV_893
	ASV_894	Proteobacteria	Alphaproteobacteria	Rhizobiales	Beijerinckiaceae	Microvirga		ASV_894
	ASV_896	Bacteroidota	Bacteroidia	Bacteroidales	Marinifilaceae			ASV_896
	ASV_897	Proteobacteria	Alphaproteobacteria	Rhodobacterales	Rhodobacteraceae			ASV_897
	ASV_898	Actinobacteriota	Actinobacteria	Micrococcales	Microbacteriaceae	Amnibacterium		ASV_898
	ASV_900	Proteobacteria	Alphaproteobacteria	Rhizobiales	Rhizobiaceae	Aminobacter		ASV_900
	ASV_901	Planctomycetota	Planctomycetes	Pirellulales	Pirellulaceae			ASV_901
	ASV_902	Proteobacteria	Alphaproteobacteria	Sphingomonadales	Sphingomonadaceae	Novosphingobium		ASV_902
	ASV_904	Proteobacteria	Alphaproteobacteria	Reyranellales	Reyranellaceae	Reyranella		ASV_904
	ASV_908	Bacteroidota	Bacteroidia	Bacteroidales	Rikenellaceae			ASV_908
	ASV_909	Cyanobacteria	Vampirivibrionia	Obscuribacterales	Obscuribacteraceae	Candidatus	Obscuribacter	ASV_909
	ASV_911	Proteobacteria	Gammaproteobacteria	R7C24				ASV_911
	ASV_915	Proteobacteria	Alphaproteobacteria	Rhizobiales	Beijerinckiaceae	Methylobacterium-Methylorubrum		ASV_915
	ASV_916	Proteobacteria	Alphaproteobacteria	Rhizobiales	A0839			ASV_916
	ASV_917							ASV_917
	ASV_918	Proteobacteria	Gammaproteobacteria	Burkholderiales	Comamonadaceae	Rhizobacter		ASV_918
	ASV_919	Actinobacteriota	Actinobacteria	Micrococcales	Intrasporangiaceae			ASV_919
	ASV_920	Bacteroidota	Bacteroidia	Sphingobacteriales	Sphingobacteriaceae	Pedobacter		ASV_920
	ASV_921	Bacteroidota	Bacteroidia	Chitinophagales	Saprospiraceae			ASV_921
	ASV_923	Planctomycetota	Planctomycetes	Pirellulales	Pirellulaceae	Pir4	lineage	ASV_923
	ASV_925	Proteobacteria	Alphaproteobacteria	Sphingomonadales	Sphingomonadaceae	Novosphingobium		ASV_925
	ASV_927	Proteobacteria	Alphaproteobacteria	Sphingomonadales	Sphingomonadaceae	Blastomonas		ASV_927
	ASV_928	Acidobacteriota	Blastocatellia	Blastocatellales	Blastocatellaceae	Aridibacter		ASV_928
	ASV_929	Actinobacteriota	Actinobacteria	Micrococcales	Microbacteriaceae			ASV_929
	ASV_930	Proteobacteria	Alphaproteobacteria	Caulobacterales	Caulobacteraceae	Brevundimonas		ASV_930
	ASV_931	Verrucomicrobiota	Verrucomicrobiae	Chthoniobacterales	Chthoniobacteraceae	Chthoniobacter		ASV_931
	ASV_932	Acidobacteriota	Vicinamibacteria	Subgroup	17			ASV_932
	ASV_933	Bdellovibrionota	Oligoflexia	0319-6G20				ASV_933
	ASV_934	Proteobacteria	Alphaproteobacteria	Rhizobiales	Pleomorphomonadaceae	Chthonobacter		ASV_934
	ASV_935	Planctomycetota	Planctomycetes	Gemmatales	Gemmataceae			ASV_935
	ASV_937	Proteobacteria	Gammaproteobacteria	Pseudomonadales	Cellvibrionaceae	Cellvibrio		ASV_937
	ASV_938	Bacteroidota	Bacteroidia	Cytophagales	Hymenobacteraceae	Hymenobacter		ASV_938
	ASV_940	Firmicutes	Clostridia	Lachnospirales	Lachnospiraceae	Lachnoclostridium		ASV_940
	ASV_941	Bacteroidota	Bacteroidia	Cytophagales	Hymenobacteraceae	Hymenobacter		ASV_941
	ASV_942	Firmicutes	Clostridia	Peptostreptococcales-Tissierellales	Anaerovoracaceae	S5-A14a		ASV_942
	ASV_943	Actinobacteriota	Actinobacteria	Corynebacteriales	Corynebacteriaceae	Corynebacterium		ASV_943
	ASV_944	Chloroflexi	KD4-96					ASV_944
	ASV_945	Proteobacteria	Gammaproteobacteria	Xanthomonadales	Xanthomonadaceae	Thermomonas	brevis	ASV_945
	ASV_946	Bacteroidota	Bacteroidia	Cytophagales	Microscillaceae			ASV_946
	ASV_947	Planctomycetota	Planctomycetes	Gemmatales	Gemmataceae			ASV_947
	ASV_949	Proteobacteria	Gammaproteobacteria	Burkholderiales	Comamonadaceae	Simplicispira		ASV_949
	ASV_950	Verrucomicrobiota	Verrucomicrobiae	Opitutales	Opitutaceae	Lacunisphaera		ASV_950
	ASV_952	Proteobacteria	Alphaproteobacteria	Rhizobiales	Beijerinckiaceae	1174-901-12		ASV_952
	ASV_953	Proteobacteria	Gammaproteobacteria	Burkholderiales	Comamonadaceae	Aquabacterium		ASV_953
	ASV_954	Proteobacteria	Gammaproteobacteria	Burkholderiales	Rhodocyclaceae	Uliginosibacterium	sediminicola	ASV_954
	ASV_955	Actinobacteriota	Thermoleophilia	Solirubrobacterales	Solirubrobacteraceae			ASV_955
	ASV_956	Myxococcota	Polyangia	Polyangiales	Sandaracinaceae			ASV_956
	ASV_957	Bacteroidota	Bacteroidia	Sphingobacteriales	Sphingobacteriaceae	Pedobacter		ASV_957
	ASV_958	Firmicutes	Clostridia	Peptostreptococcales-Tissierellales	Family	XI	Anaerococcus	ASV_958
	ASV_959	Planctomycetota	Planctomycetes	Gemmatales	Gemmataceae	Gemmata		ASV_959
	ASV_960	Bacteroidota	Bacteroidia	Sphingobacteriales	env.OPS	17		ASV_960
	ASV_961	Verrucomicrobiota	Verrucomicrobiae	Chthoniobacterales	Chthoniobacteraceae	Chthoniobacter		ASV_961
	ASV_962	Actinobacteriota	Actinobacteria	Actinomycetales	Actinomycetaceae	Actinomyces	odontolyticus	ASV_962
	ASV_963	Proteobacteria	Alphaproteobacteria	Acetobacterales	Acetobacteraceae	Acidiphilium		ASV_963
	ASV_964	Proteobacteria	Gammaproteobacteria	Burkholderiales	Alcaligenaceae	Eoetvoesia	caeni	ASV_964
	ASV_965	Proteobacteria	Gammaproteobacteria	Burkholderiales	Methylophilaceae	Methylotenera		ASV_965
	ASV_966	Proteobacteria	Alphaproteobacteria	Sphingomonadales	Sphingomonadaceae	Ellin6055		ASV_966
	ASV_967	Actinobacteriota	Actinobacteria	Corynebacteriales	Corynebacteriaceae	Corynebacterium	durum	ASV_967
	ASV_968	Proteobacteria	Alphaproteobacteria	Rhizobiales	Beijerinckiaceae	Methylobacterium-Methylorubrum		ASV_968
	ASV_970	Proteobacteria	Alphaproteobacteria	Sphingomonadales	Sphingomonadaceae	Sphingobium		ASV_970
	ASV_971	Bacteroidota	Bacteroidia	Cytophagales	Hymenobacteraceae	Hymenobacter		ASV_971
	ASV_972	Proteobacteria	Gammaproteobacteria	Salinisphaerales	Solimonadaceae	Panacagrimonas		ASV_972
	ASV_973	Proteobacteria	Gammaproteobacteria	Burkholderiales	Comamonadaceae	Leptothrix		ASV_973
	ASV_974	Proteobacteria	Gammaproteobacteria	Burkholderiales	Alcaligenaceae	Alcaligenes		ASV_974
	ASV_975	Proteobacteria	Gammaproteobacteria	Burkholderiales	Comamonadaceae	Xylophilus		ASV_975
	ASV_976	Actinobacteriota	Actinobacteria	Micrococcales	Intrasporangiaceae	Pedococcus-Phycicoccus		ASV_976
	ASV_977	Bacteroidota	Bacteroidia	Chitinophagales	Saprospiraceae			ASV_977
	ASV_978	Proteobacteria	Alphaproteobacteria	Rhizobiales	Beijerinckiaceae	Methylobacterium-Methylorubrum		ASV_978
	ASV_979	Verrucomicrobiota	Verrucomicrobiae	Chthoniobacterales	Chthoniobacteraceae	Candidatus	Udaeobacter	ASV_979
	ASV_980	Cyanobacteria	Cyanobacteriia	Leptolyngbyales	Leptolyngbyaceae	Chamaesiphon	PCC-7430	ASV_980
	ASV_981	Actinobacteriota	Actinobacteria	Corynebacteriales	Mycobacteriaceae	Mycobacterium		ASV_981
	ASV_982	Actinobacteriota	Acidimicrobiia	Microtrichales				ASV_982
	ASV_983	Proteobacteria	Alphaproteobacteria	Sphingomonadales	Sphingomonadaceae	Novosphingobium		ASV_983
	ASV_985	Proteobacteria	Alphaproteobacteria	Sphingomonadales	Sphingomonadaceae	Parablastomonas		ASV_985
	ASV_987	Actinobacteriota	Actinobacteria	Micrococcales	Microbacteriaceae	Aurantimicrobium	minutum	ASV_987
	ASV_989	Bacteroidota	Bacteroidia	Cytophagales	Hymenobacteraceae	Hymenobacter		ASV_989
	ASV_990	Proteobacteria	Gammaproteobacteria	Burkholderiales	Comamonadaceae			ASV_990
	ASV_991	Verrucomicrobiota	Verrucomicrobiae	Chthoniobacterales	Chthoniobacteraceae	Candidatus	Udaeobacter	ASV_991
	ASV_992	Actinobacteriota	Actinobacteria	Corynebacteriales	Mycobacteriaceae	Mycobacterium		ASV_992
	ASV_993	Actinobacteriota	Actinobacteria	Frankiales				ASV_993
	ASV_995	Proteobacteria	Alphaproteobacteria	Rhizobiales	Rhizobiaceae	Aureimonas		ASV_995
	ASV_996	Bacteroidota	Bacteroidia	Bacteroidales	Dysgonomonadaceae	Proteiniphilum		ASV_996
	ASV_997	Firmicutes	Clostridia	Lachnospirales	Lachnospiraceae	Robinsoniella		ASV_997
	ASV_998	Proteobacteria	Gammaproteobacteria	Burkholderiales	Comamonadaceae	Rivibacter	subsaxonicus	ASV_998
	ASV_999	Planctomycetota	Planctomycetes	Gemmatales	Gemmataceae			ASV_999
	ASV_1002	Bdellovibrionota	Bdellovibrionia	Bacteriovoracales	Bacteriovoracaceae	Peredibacter		ASV_1002
	ASV_1003	Proteobacteria	Alphaproteobacteria	Sphingomonadales	Sphingomonadaceae	Novosphingobium		ASV_1003
	ASV_1004	Verrucomicrobiota	Verrucomicrobiae	Verrucomicrobiales	Verrucomicrobiaceae			ASV_1004
	ASV_1005	Proteobacteria	Alphaproteobacteria	Rhizobiales	Xanthobacteraceae	Rhodopseudomonas		ASV_1005
	ASV_1006	Verrucomicrobiota	Verrucomicrobiae	Pedosphaerales	Pedosphaeraceae			ASV_1006
	ASV_1007	Proteobacteria	Alphaproteobacteria	Rhodobacterales	Rhodobacteraceae	Paracoccus		ASV_1007
	ASV_1008	Firmicutes	Negativicutes	Veillonellales-Selenomonadales	Veillonellaceae	Negativicoccus	succinicivorans	ASV_1008
	ASV_1009	Bacteroidota	Bacteroidia	Bacteroidales	Bacteroidaceae	Bacteroides		ASV_1009
	ASV_1010	Planctomycetota	Planctomycetes	Pirellulales	Pirellulaceae			ASV_1010
	ASV_1011	Proteobacteria	Alphaproteobacteria	Acetobacterales	Acetobacteraceae	Roseomonas		ASV_1011
	ASV_1012	Firmicutes	Clostridia	Peptostreptococcales-Tissierellales	Family	XI	Peptoniphilus	ASV_1012
	ASV_1013	Firmicutes	Clostridia	Peptostreptococcales-Tissierellales	Family	XI	Peptoniphilus	ASV_1013
	ASV_1014	Proteobacteria	Alphaproteobacteria	Sphingomonadales	Sphingomonadaceae	Qipengyuania		ASV_1014
	ASV_1015	Bacteroidota	Bacteroidia	Cytophagales	Hymenobacteraceae	Hymenobacter		ASV_1015
	ASV_1016	Verrucomicrobiota	Verrucomicrobiae	Opitutales	Opitutaceae	Lacunisphaera		ASV_1016
	ASV_1017	Verrucomicrobiota	Verrucomicrobiae	Chthoniobacterales	Chthoniobacteraceae	Chthoniobacter		ASV_1017
	ASV_1018	Planctomycetota	Planctomycetes	Planctomycetales	Schlesneriaceae	Schlesneria		ASV_1018
	ASV_1020	Proteobacteria	Alphaproteobacteria	Sphingomonadales	Sphingomonadaceae	Rhizorhapis		ASV_1020
	ASV_1021	Planctomycetota	Planctomycetes	Gemmatales	Gemmataceae	Fimbriiglobus		ASV_1021
	ASV_1022	Planctomycetota	Planctomycetes	Pirellulales	Pirellulaceae	Pirellula		ASV_1022
	ASV_1023	Proteobacteria	Alphaproteobacteria	Sphingomonadales	Sphingomonadaceae			ASV_1023
	ASV_1024	Proteobacteria	Alphaproteobacteria	Rhizobiales	Rhizobiales	Incertae	Sedis	ASV_1024
	ASV_1025	Proteobacteria	Alphaproteobacteria	Sphingomonadales	Sphingomonadaceae	Sphingomonas		ASV_1025
	ASV_1026	Bacteroidota	Bacteroidia	Sphingobacteriales	NS11-12	marine	group	ASV_1026
	ASV_1027	Firmicutes	Bacilli	Bacillales	Bacillaceae	Bacillus		ASV_1027
	ASV_1028	Bdellovibrionota	Bdellovibrionia	Bdellovibrionales	Bdellovibrionaceae	Bdellovibrio		ASV_1028
	ASV_1029	Firmicutes	Clostridia	Peptostreptococcales-Tissierellales	Family	XI	Anaerococcus	ASV_1029
	ASV_1030	Proteobacteria	Alphaproteobacteria	Reyranellales	Reyranellaceae	Reyranella		ASV_1030
	ASV_1031	Acidobacteriota	Acidobacteriae	Bryobacterales	Bryobacteraceae	Bryobacter		ASV_1031
	ASV_1032	Verrucomicrobiota	Verrucomicrobiae	Chthoniobacterales	Chthoniobacteraceae	Chthoniobacter		ASV_1032
	ASV_1034	Proteobacteria	Alphaproteobacteria	Rhizobiales	Beijerinckiaceae	Methylobacterium-Methylorubrum		ASV_1034
	ASV_1037	Proteobacteria	Alphaproteobacteria	Rhizobiales	Rhizobiaceae	Allorhizobium-Neorhizobium-Pararhizobium-Rhizobium		ASV_1037
	ASV_1038	Bacteroidota	Bacteroidia	Bacteroidales	Marinifilaceae	Odoribacter		ASV_1038
	ASV_1040	Proteobacteria	Gammaproteobacteria	Pseudomonadales	KI89A	clade		ASV_1040
	ASV_1041	Acidobacteriota	Vicinamibacteria	Vicinamibacterales				ASV_1041
	ASV_1043	Bacteroidota	Bacteroidia	Sphingobacteriales	Sphingobacteriaceae	Pedobacter	panaciterrae	ASV_1043
	ASV_1044	Proteobacteria	Alphaproteobacteria	Rhizobiales	Rhizobiales	Incertae	Sedis	ASV_1044
	ASV_1045	Firmicutes	Desulfotomaculia	Desulfotomaculales	Desulfotomaculaceae	Desulfofarcimen		ASV_1045
	ASV_1046	Acidobacteriota	Blastocatellia	Blastocatellales	Blastocatellaceae	OLB17		ASV_1046
	ASV_1047	Proteobacteria	Alphaproteobacteria	Rhizobiales	Rhizobiaceae			ASV_1047
	ASV_1048	Proteobacteria	Gammaproteobacteria	Burkholderiales	Comamonadaceae	Piscinibacter		ASV_1048
	ASV_1049	Proteobacteria	Gammaproteobacteria	Burkholderiales	Rhodocyclaceae	Methyloversatilis	universalis	ASV_1049
	ASV_1050	Actinobacteriota	Actinobacteria	Corynebacteriales	Corynebacteriaceae	Corynebacterium		ASV_1050
	ASV_1051	Proteobacteria	Alphaproteobacteria	Rhizobiales	Rhizobiales	Incertae	Sedis	ASV_1051
	ASV_1052	Proteobacteria	Gammaproteobacteria	Steroidobacterales	Steroidobacteraceae			ASV_1052
	ASV_1053	Verrucomicrobiota	Verrucomicrobiae	Chthoniobacterales	Chthoniobacteraceae	Chthoniobacter		ASV_1053
	ASV_1055	Myxococcota	Polyangia	Polyangiales	BIrii41			ASV_1055
	ASV_1057	Proteobacteria	Gammaproteobacteria	Pseudomonadales	Pseudomonadaceae	Pseudomonas		ASV_1057
	ASV_1058	Proteobacteria	Gammaproteobacteria	Pseudomonadales	Moraxellaceae	Moraxella		ASV_1058
	ASV_1060	Proteobacteria	Alphaproteobacteria	Rhizobiales	Rhizobiaceae			ASV_1060
	ASV_1061	Bacteroidota	Bacteroidia	Chitinophagales				ASV_1061		oligomobilis
	ASV_1063	Proteobacteria	Alphaproteobacteria	Rhizobiales	Beijerinckiaceae	Methylobacterium-Methylorubrum		ASV_1063
	ASV_1064	Proteobacteria	Gammaproteobacteria	Pseudomonadales	Pseudomonadaceae	Pseudomonas	azotoformans	ASV_1064
	ASV_1065	Proteobacteria	Gammaproteobacteria	Burkholderiales				ASV_1065
	ASV_1067	Proteobacteria	Gammaproteobacteria	Burkholderiales	Methylophilaceae	Methylotenera		ASV_1067
	ASV_1068	Acidobacteriota	Vicinamibacteria	Vicinamibacterales				ASV_1068
	ASV_1069	Proteobacteria	Alphaproteobacteria	Sphingomonadales	Sphingomonadaceae	Sphingomonas	glacialis	ASV_1069
	ASV_1070	Actinobacteriota	Actinobacteria	Micrococcales	Microbacteriaceae	Herbiconiux		ASV_1070
	ASV_1071	Deinococcota	Deinococci	Deinococcales	Deinococcaceae			ASV_1071
	ASV_1073	Bacteroidota	Bacteroidia	Sphingobacteriales	Sphingobacteriaceae	Pedobacter		ASV_1073
	ASV_1074	Bacteroidota	Bacteroidia	Chitinophagales	Saprospiraceae			ASV_1074
	ASV_1076	Proteobacteria	Alphaproteobacteria	Sphingomonadales	Sphingomonadaceae	Polymorphobacter		ASV_1076
	ASV_1077	Proteobacteria	Alphaproteobacteria	Sphingomonadales	Sphingomonadaceae	Sphingorhabdus		ASV_1077
	ASV_1079	Planctomycetota	Planctomycetes	Pirellulales	Pirellulaceae			ASV_1079
	ASV_1080	Bacteroidota	Bacteroidia	Bacteroidales	Tannerellaceae	Macellibacteroides		ASV_1080
	ASV_1081	Planctomycetota	Planctomycetes	Gemmatales	Gemmataceae	Gemmata		ASV_1081
	ASV_1084	Verrucomicrobiota	Verrucomicrobiae	Verrucomicrobiales	Verrucomicrobiaceae	Prosthecobacter		ASV_1084
	ASV_1085	Bacteroidota	Bacteroidia	Flavobacteriales	Weeksellaceae	Chryseobacterium		ASV_1085
	ASV_1086	Campylobacterota	Campylobacteria	Campylobacterales	Campylobacteraceae	Campylobacter	hominis	ASV_1086
	ASV_1087	Bacteroidota	Bacteroidia	Cytophagales	Spirosomaceae	Spirosoma		ASV_1087
	ASV_1088	Proteobacteria	Alphaproteobacteria	Sphingomonadales	Sphingomonadaceae	Sphingomonas		ASV_1088
	ASV_1089	Proteobacteria	Alphaproteobacteria	Rhizobiales	Hyphomicrobiaceae	Hyphomicrobium		ASV_1089
	ASV_1090	Bacteroidota	Bacteroidia	Chitinophagales	Saprospiraceae			ASV_1090
	ASV_1091	Planctomycetota	Planctomycetes	Pirellulales	Pirellulaceae	Pir4	lineage	ASV_1091
	ASV_1092	Proteobacteria	Alphaproteobacteria	Sphingomonadales	Sphingomonadaceae	Novosphingobium		ASV_1092
	ASV_1093	Proteobacteria	Gammaproteobacteria	Pseudomonadales	Marinobacteraceae	Marinobacter		ASV_1093
	ASV_1094	Proteobacteria	Gammaproteobacteria	Burkholderiales	Comamonadaceae	Hydrogenophaga	palleronii	ASV_1094
	ASV_1096	Proteobacteria	Alphaproteobacteria	Rhizobiales				ASV_1096
	ASV_1097	Acidobacteriota	Blastocatellia	Blastocatellales	Blastocatellaceae	JGI	0001001-H03	ASV_1097
	ASV_1098	Proteobacteria	Gammaproteobacteria	Diplorickettsiales	Diplorickettsiaceae	Aquicella		ASV_1098
	ASV_1099	Proteobacteria	Gammaproteobacteria	Pseudomonadales	Halieaceae			ASV_1099
	ASV_1100	Verrucomicrobiota	Verrucomicrobiae	Chthoniobacterales	Chthoniobacteraceae	Chthoniobacter		ASV_1100
	ASV_1101	Firmicutes	Bacilli	Lactobacillales	Carnobacteriaceae	Dolosigranulum	pigrum	ASV_1101
	ASV_1102	Actinobacteriota	Actinobacteria	Propionibacteriales	Nocardioidaceae	Nocardioides		ASV_1102
	ASV_1103	Bacteroidota	Bacteroidia	Chitinophagales	Chitinophagaceae	Dinghuibacter		ASV_1103
	ASV_1104	Proteobacteria	Gammaproteobacteria	Pseudomonadales	KI89A	clade		ASV_1104
	ASV_1105	Gemmatimonadota	Gemmatimonadetes	Gemmatimonadales	Gemmatimonadaceae			ASV_1105
	ASV_1106	Actinobacteriota	Actinobacteria	Micrococcales	Sanguibacteraceae	Sanguibacter-Flavimobilis		ASV_1106
	ASV_1107	Proteobacteria	Gammaproteobacteria	Xanthomonadales	Xanthomonadaceae	Stenotrophomonas		ASV_1107
	ASV_1108	Proteobacteria	Alphaproteobacteria	Sphingomonadales	Sphingomonadaceae	Qipengyuania		ASV_1108
	ASV_1110	Bacteroidota	Bacteroidia	Cytophagales	Spirosomaceae	Pseudarcicella		ASV_1110
	ASV_1111	Proteobacteria	Alphaproteobacteria	Rhodobacterales	Rhodobacteraceae	Tabrizicola		ASV_1111
	ASV_1113	Firmicutes	Clostridia	Peptostreptococcales-Tissierellales	Anaerovoracaceae	S5-A14a		ASV_1113
	ASV_1117	Bacteroidota	Bacteroidia	Cytophagales	Hymenobacteraceae	Hymenobacter		ASV_1117
	ASV_1118	Bacteroidota	Bacteroidia	Sphingobacteriales	Sphingobacteriaceae	Sphingobacterium		ASV_1118
	ASV_1119	Planctomycetota	Phycisphaerae	Phycisphaerales	Phycisphaeraceae	SM1A02		ASV_1119
	ASV_1120	Proteobacteria	Alphaproteobacteria	Sphingomonadales	Sphingomonadaceae	Novosphingobium		ASV_1120
	ASV_1122	Actinobacteriota	Actinobacteria	Micrococcales	Micrococcaceae	Rothia		ASV_1122
	ASV_1123	Proteobacteria	Gammaproteobacteria	Gammaproteobacteria	Incertae	Sedis	Unknown	ASV_1123
	ASV_1124	Bacteroidota	Bacteroidia	Cytophagales	Hymenobacteraceae	Hymenobacter		ASV_1124
	ASV_1125	Proteobacteria	Gammaproteobacteria	R7C24				ASV_1125
	ASV_1126	Bacteroidota	Bacteroidia	Flavobacteriales	Weeksellaceae	Chryseobacterium	taihuense	ASV_1126
	ASV_1127	Proteobacteria	Gammaproteobacteria	Pseudomonadales	Pseudomonadaceae	Pseudomonas		ASV_1127
	ASV_1128	Bacteroidota	Bacteroidia	Chitinophagales	Chitinophagaceae	Aurantisolimonas		ASV_1128
	ASV_1129	Proteobacteria	Gammaproteobacteria	Burkholderiales	Sutterellaceae			ASV_1129
	ASV_1132	Proteobacteria	Gammaproteobacteria	Xanthomonadales	Xanthomonadaceae	Stenotrophomonas	maltophilia	ASV_1132		Acidibacter
	ASV_1133	Firmicutes	Bacilli	Bacillales	Planococcaceae	Chungangia		ASV_1133
	ASV_1135	Proteobacteria	Gammaproteobacteria	Gammaproteobacteria	Incertae	Sedis	Unknown	ASV_1135
	ASV_1136	Proteobacteria	Alphaproteobacteria	Sphingomonadales	Sphingomonadaceae	Novosphingobium		ASV_1136
	ASV_1139	Proteobacteria	Alphaproteobacteria	Rhizobiales	Rhizobiales	Incertae	Sedis	ASV_1139
	ASV_1140	Bacteroidota	Bacteroidia					ASV_1140
	ASV_1141	Bacteroidota	Bacteroidia	Cytophagales	Hymenobacteraceae	Hymenobacter		ASV_1141
	ASV_1144	Firmicutes	Bacilli	Lactobacillales	Carnobacteriaceae	Granulicatella	elegans	ASV_1144
	ASV_1145	Proteobacteria	Gammaproteobacteria	Burkholderiales	Oxalobacteraceae	Noviherbaspirillum	suwonense	ASV_1145
	ASV_1146	Verrucomicrobiota	Verrucomicrobiae	Chthoniobacterales	Chthoniobacteraceae	Chthoniobacter		ASV_1146		Acidibacter
	ASV_1147	Acidobacteriota	Blastocatellia	Blastocatellales	Blastocatellaceae	Blastocatella		ASV_1147
	ASV_1148	Desulfobacterota						ASV_1148
	ASV_1149	Proteobacteria	Gammaproteobacteria	Burkholderiales	Comamonadaceae	Piscinibacter		ASV_1149
	ASV_1150	Planctomycetota	OM190					ASV_1150
	ASV_1151	Actinobacteriota	Acidimicrobiia	Microtrichales	Iamiaceae	Iamia		ASV_1151
	ASV_1152	Acidobacteriota	Blastocatellia	Blastocatellales	Blastocatellaceae	Stenotrophobacter		ASV_1152
	ASV_1153	Crenarchaeota	Nitrososphaeria	Nitrososphaerales	Nitrososphaeraceae	Candidatus	Nitrocosmicus	ASV_1153
	ASV_1154	Proteobacteria	Gammaproteobacteria	Pseudomonadales	Moraxellaceae	[Agitococcus]	lubricus	ASV_1154
	ASV_1156	Firmicutes	Clostridia	Lachnospirales	Lachnospiraceae	Lachnoclostridium		ASV_1156
	ASV_1157	Verrucomicrobiota	Verrucomicrobiae	Verrucomicrobiales	Verrucomicrobiaceae			ASV_1157
	ASV_1158	Firmicutes	Bacilli	Lactobacillales	Vagococcaceae	Vagococcus	salmoninarum	ASV_1158
	ASV_1159	Actinobacteriota	Actinobacteria	Micrococcales	Brevibacteriaceae	Brevibacterium	pityocampae	ASV_1159
	ASV_1160	Proteobacteria	Alphaproteobacteria	Sphingomonadales	Sphingomonadaceae	Sphingomonas		ASV_1160
	ASV_1161	Proteobacteria	Gammaproteobacteria	Gammaproteobacteria	Incertae	Sedis	Unknown	ASV_1161
	ASV_1162	Proteobacteria	Gammaproteobacteria	Burkholderiales	Comamonadaceae			ASV_1162
	ASV_1163	Proteobacteria	Alphaproteobacteria	Sphingomonadales	Sphingomonadaceae	Sphingorhabdus		ASV_1163
	ASV_1166	Proteobacteria	Gammaproteobacteria	Burkholderiales	Comamonadaceae	Ramlibacter		ASV_1166
	ASV_1167	Bacteroidota	Bacteroidia	Bacteroidales	Paludibacteraceae	Paludibacter		ASV_1167
	ASV_1169	Proteobacteria	Alphaproteobacteria	Rhodobacterales	Rhodobacteraceae			ASV_1169
	ASV_1170	Cyanobacteria	Cyanobacteriia					ASV_1170
	ASV_1171	Actinobacteriota	Actinobacteria	Micrococcales	Microbacteriaceae			ASV_1171		Candidatus	Berkiella
	ASV_1172	Bacteroidota	Bacteroidia	Flavobacteriales	Flavobacteriaceae	Flavobacterium		ASV_1172
	ASV_1173	Proteobacteria	Gammaproteobacteria	Burkholderiales	Comamonadaceae			ASV_1173
	ASV_1174	Planctomycetota	Planctomycetes	Planctomycetales				ASV_1174
	ASV_1176	Actinobacteriota	Thermoleophilia	Gaiellales	Gaiellaceae	Gaiella		ASV_1176
	ASV_1178	Proteobacteria	Alphaproteobacteria	Rhizobiales	Xanthobacteraceae			ASV_1178
	ASV_1180	Proteobacteria	Gammaproteobacteria	Pseudomonadales	Moraxellaceae	Acinetobacter		ASV_1180
	ASV_1181	Actinobacteriota	Actinobacteria	Micrococcales	Brevibacteriaceae	Brevibacterium		ASV_1181
	ASV_1182	Verrucomicrobiota	Verrucomicrobiae	Pedosphaerales	Pedosphaeraceae			ASV_1182
	ASV_1183	Proteobacteria	Alphaproteobacteria	Rhizobiales	Xanthobacteraceae	Tardiphaga	robiniae	ASV_1183
	ASV_1184	Proteobacteria	Alphaproteobacteria	Rhizobiales	Rhizobiaceae	Allorhizobium-Neorhizobium-Pararhizobium-Rhizobium		ASV_1184
	ASV_1185	Proteobacteria	Gammaproteobacteria	Burkholderiales	Burkholderiaceae	Burkholderia-Caballeronia-Paraburkholderia		ASV_1185
	ASV_1186	Proteobacteria	Gammaproteobacteria	Burkholderiales	Nitrosomonadaceae	MND1		ASV_1186
	ASV_1187	Campylobacterota	Campylobacteria	Campylobacterales	Arcobacteraceae	Pseudarcobacter		ASV_1187
	ASV_1188	Proteobacteria	Alphaproteobacteria	Sphingomonadales	Sphingomonadaceae	Novosphingobium		ASV_1188
	ASV_1190	Armatimonadota	Armatimonadia	Armatimonadales	Armatimonadaceae	Armatimonas	rosea	ASV_1190
	ASV_1191	Proteobacteria	Alphaproteobacteria	Sphingomonadales	Sphingomonadaceae	Ellin6055		ASV_1191
	ASV_1192	Bacteroidota	Bacteroidia	Chitinophagales	Chitinophagaceae	Terrimonas		ASV_1192
	ASV_1193	Proteobacteria	Alphaproteobacteria	Rhizobiales				ASV_1193
	ASV_1194	Bacteroidota	Bacteroidia	Chitinophagales	Chitinophagaceae	Ferruginibacter		ASV_1194
	ASV_1195	Bacteroidota	Bacteroidia	Cytophagales				ASV_1195
	ASV_1196	Proteobacteria	Alphaproteobacteria	Sphingomonadales	Sphingomonadaceae	Ellin6055		ASV_1196
	ASV_1197	Bacteroidota	Bacteroidia	Sphingobacteriales	env.OPS	17		ASV_1197
	ASV_1198	Firmicutes	Clostridia	Peptostreptococcales-Tissierellales	Family	XI	Murdochiella	ASV_1198
	ASV_1202	Deinococcota	Deinococci	Deinococcales	Trueperaceae	Truepera		ASV_1202
	ASV_1204	Proteobacteria	Gammaproteobacteria	Enterobacterales	Enterobacteriaceae			ASV_1204
	ASV_1205	Proteobacteria	Alphaproteobacteria	Sphingomonadales	Sphingomonadaceae	Polymorphobacter		ASV_1205
	ASV_1206	Proteobacteria	Gammaproteobacteria	Burkholderiales	Oxalobacteraceae	Duganella	zoogloeoides	ASV_1206
	ASV_1207	Actinobacteriota	Actinobacteria	Frankiales	Geodermatophilaceae	Blastococcus		ASV_1207
	ASV_1208	Fusobacteriota	Fusobacteriia	Fusobacteriales	Leptotrichiaceae	Leptotrichia	massiliensis	ASV_1208
	ASV_1210	Proteobacteria	Gammaproteobacteria	Burkholderiales	A21b			ASV_1210
	ASV_1211	Firmicutes	Bacilli	Lactobacillales	Carnobacteriaceae	Marinilactibacillus		ASV_1211
	ASV_1212	WPS-2						ASV_1212
	ASV_1213	Proteobacteria	Alphaproteobacteria	Sphingomonadales	Sphingomonadaceae	Novosphingobium		ASV_1213
	ASV_1214	Proteobacteria	Alphaproteobacteria	Sphingomonadales	Sphingomonadaceae	Novosphingobium		ASV_1214
	ASV_1215	Proteobacteria	Gammaproteobacteria	Burkholderiales	Comamonadaceae			ASV_1215
	ASV_1216	Actinobacteriota	Actinobacteria	Micrococcales	Cellulomonadaceae	Cellulomonas		ASV_1216
	ASV_1219	Bacteroidota	Bacteroidia	Chitinophagales	Chitinophagaceae	Ferruginibacter	profundus	ASV_1219
	ASV_1220	Proteobacteria	Alphaproteobacteria	Rhodobacterales	Rhodobacteraceae	Rubellimicrobium		ASV_1220
	ASV_1221	Proteobacteria	Alphaproteobacteria	Sphingomonadales	Sphingomonadaceae	Sphingorhabdus		ASV_1221
	ASV_1222	Bacteroidota	Bacteroidia	Chitinophagales	Chitinophagaceae	Ferruginibacter		ASV_1222
	ASV_1223	Proteobacteria	Gammaproteobacteria	Burkholderiales	Sutterellaceae	AAP99		ASV_1223
	ASV_1224	Actinobacteriota	Actinobacteria	Micrococcales	Intrasporangiaceae	Intrasporangium		ASV_1224
	ASV_1225	Proteobacteria	Gammaproteobacteria	Xanthomonadales	Xanthomonadaceae	Stenotrophomonas	maltophilia	ASV_1225
	ASV_1226	Actinobacteriota	Actinobacteria	Corynebacteriales	Corynebacteriaceae	Corynebacterium	glucuronolyticum	ASV_1226
	ASV_1228	Proteobacteria	Alphaproteobacteria	Acetobacterales	Acetobacteraceae	Acidiphilium		ASV_1228
	ASV_1229	Verrucomicrobiota	Verrucomicrobiae	Chthoniobacterales	Chthoniobacteraceae	Chthoniobacter		ASV_1229
	ASV_1230	Actinobacteriota	Actinobacteria	Propionibacteriales	Nocardioidaceae	Nocardioides		ASV_1230
	ASV_1231	Proteobacteria	Gammaproteobacteria	Burkholderiales	Comamonadaceae	Polaromonas		ASV_1231
	ASV_1232	Myxococcota	Polyangia	Polyangiales	Phaselicystidaceae	Phaselicystis		ASV_1232
	ASV_1233	Planctomycetota	Planctomycetes	Pirellulales	Pirellulaceae	Pirellula		ASV_1233
	ASV_1235	Bacteroidota	Bacteroidia	Flavobacteriales	Weeksellaceae	Cloacibacterium		ASV_1235
	ASV_1237	Actinobacteriota	Actinobacteria	Kineosporiales	Kineosporiaceae	Kineococcus		ASV_1237
	ASV_1238	Bacteroidota	Bacteroidia	Cytophagales	Microscillaceae			ASV_1238
	ASV_1239	Planctomycetota	Planctomycetes	Planctomycetales	Rubinisphaeraceae	SH-PL14		ASV_1239
	ASV_1241	Actinobacteriota	Actinobacteria	Micrococcales	Micrococcaceae			ASV_1241
	ASV_1243	Actinobacteriota	Actinobacteria	Corynebacteriales	Corynebacteriaceae	Corynebacterium	kroppenstedtii	ASV_1243
	ASV_1244	Bacteroidota	Bacteroidia	Cytophagales	Cytophagaceae	Cytophaga		ASV_1244
	ASV_1246	Bacteroidota	Bacteroidia	Cytophagales	Spirosomaceae	Rudanella		ASV_1246
	ASV_1247	Actinobacteriota	Actinobacteria	Micrococcales	Dermabacteraceae	Brachybacterium		ASV_1247
	ASV_1248	Proteobacteria	Gammaproteobacteria	Pseudomonadales	Moraxellaceae	Psychrobacter		ASV_1248
	ASV_1249	Bacteroidota	Bacteroidia	Chitinophagales	Chitinophagaceae	Aurantisolimonas		ASV_1249
	ASV_1250	Proteobacteria	Gammaproteobacteria	Burkholderiales	Rhodocyclaceae	Propionivibrio		ASV_1250
	ASV_1251	Planctomycetota	Planctomycetes	Planctomycetales	Rubinisphaeraceae	SH-PL14		ASV_1251
	ASV_1252	Actinobacteriota	Thermoleophilia	Solirubrobacterales	Solirubrobacteraceae	Solirubrobacter		ASV_1252
	ASV_1253	Firmicutes	Bacilli	Lactobacillales	Enterococcaceae	Enterococcus		ASV_1253
	ASV_1254	Proteobacteria	Gammaproteobacteria	Pseudomonadales				ASV_1254
	ASV_1255	Proteobacteria	Gammaproteobacteria	Burkholderiales	Comamonadaceae	Leptothrix		ASV_1255
	ASV_1256	Actinobacteriota	Actinobacteria	Corynebacteriales	Corynebacteriaceae	Corynebacterium		ASV_1256
	ASV_1257	Actinobacteriota	Actinobacteria	Kineosporiales	Kineosporiaceae	Kineosporia		ASV_1257
	ASV_1258	Proteobacteria	Alphaproteobacteria	Rhizobiales	Rhizobiaceae	Aminobacter		ASV_1258
	ASV_1259	Cyanobacteria	Cyanobacteriia	Leptolyngbyales	Leptolyngbyaceae	Chamaesiphon	PCC-7430	ASV_1259
	ASV_1261	Verrucomicrobiota	Verrucomicrobiae	Verrucomicrobiales	Rubritaleaceae	Luteolibacter		ASV_1261
	ASV_1262	Bacteroidota	Bacteroidia	Cytophagales	Spirosomaceae	Fibrella		ASV_1262
	ASV_1263	Fusobacteriota	Fusobacteriia	Fusobacteriales	Fusobacteriaceae			ASV_1263
	ASV_1264	Firmicutes	Bacilli	Mycoplasmatales	Mycoplasmataceae	Mycoplasma		ASV_1264
	ASV_1265	Bacteroidota	Bacteroidia	Bacteroidales	Prevotellaceae	Prevotella	corporis	ASV_1265
	ASV_1266	Proteobacteria	Gammaproteobacteria	Steroidobacterales	Steroidobacteraceae	Steroidobacter		ASV_1266
	ASV_1267	Actinobacteriota	Actinobacteria	Micrococcales	Intrasporangiaceae	Lapillicoccus		ASV_1267
	ASV_1269	Chloroflexi	Anaerolineae	SBR1031	A4b			ASV_1269
	ASV_1270	Actinobacteriota	Actinobacteria	Micrococcales	Microbacteriaceae			ASV_1270
	ASV_1271	Proteobacteria	Gammaproteobacteria	Burkholderiales	Comamonadaceae	Piscinibacter	aquaticus	ASV_1271
	ASV_1272	Chloroflexi	KD4-96					ASV_1272
	ASV_1273	Planctomycetota	Planctomycetes	Gemmatales	Gemmataceae			ASV_1273
	ASV_1274	Proteobacteria	Alphaproteobacteria	Rhizobiales	Beijerinckiaceae	Methylobacterium-Methylorubrum		ASV_1274
	ASV_1275	Planctomycetota	Planctomycetes	Pirellulales	Pirellulaceae			ASV_1275
	ASV_1276	Planctomycetota	vadinHA49					ASV_1276
	ASV_1277	Verrucomicrobiota	Verrucomicrobiae	Verrucomicrobiales	Verrucomicrobiaceae	Verrucomicrobium		ASV_1277
	ASV_1278	Myxococcota	Polyangia	Polyangiales	Polyangiaceae	Pajaroellobacter		ASV_1278
	ASV_1279	Proteobacteria	Alphaproteobacteria	Sphingomonadales	Sphingomonadaceae	Sphingomonas		ASV_1279
	ASV_1280	NB1-j						ASV_1280
	ASV_1281	Planctomycetota	Planctomycetes	Pirellulales	Pirellulaceae			ASV_1281
	ASV_1282	Verrucomicrobiota	Verrucomicrobiae	Pedosphaerales	Pedosphaeraceae			ASV_1282
	ASV_1283	Planctomycetota	Planctomycetes	Pirellulales	Pirellulaceae	Pirellula		ASV_1283
	ASV_1284	Proteobacteria	Alphaproteobacteria	Paracaedibacterales	Paracaedibacteraceae			ASV_1284
	ASV_1287	Proteobacteria	Gammaproteobacteria	Enterobacterales	Pseudoalteromonadaceae	Pseudoalteromonas		ASV_1287
	ASV_1288	Bacteroidota	Bacteroidia	Chitinophagales	Chitinophagaceae	Sediminibacterium		ASV_1288
	ASV_1290	Proteobacteria	Gammaproteobacteria	Legionellales	Legionellaceae	Legionella		ASV_1290
	ASV_1291	Bacteroidota	Bacteroidia	Chitinophagales	Chitinophagaceae	Ferruginibacter		ASV_1291
	ASV_1293	Proteobacteria	Gammaproteobacteria	Burkholderiales	Comamonadaceae			ASV_1293
	ASV_1294	Verrucomicrobiota	Verrucomicrobiae	Opitutales	Opitutaceae	Opitutus		ASV_1294
	ASV_1295	Proteobacteria	Alphaproteobacteria	Sphingomonadales	Sphingomonadaceae	Rhizorhapis		ASV_1295
	ASV_1296	Proteobacteria	Gammaproteobacteria	Xanthomonadales	Xanthomonadaceae	Pseudoxanthomonas		ASV_1296
	ASV_1297	Verrucomicrobiota	Verrucomicrobiae	Verrucomicrobiales	Rubritaleaceae	Luteolibacter		ASV_1297
	ASV_1298	Planctomycetota	Planctomycetes	Pirellulales	Pirellulaceae			ASV_1298
	ASV_1299	Proteobacteria	Alphaproteobacteria	Sphingomonadales	Sphingomonadaceae	Polymorphobacter		ASV_1299
	ASV_1300	Proteobacteria	Gammaproteobacteria	Burkholderiales	Comamonadaceae	Ottowia		ASV_1300
	ASV_1302	Firmicutes	Clostridia	Peptostreptococcales-Tissierellales	Family	XI	Peptoniphilus	ASV_1302
	ASV_1303	Proteobacteria	Alphaproteobacteria	Rhizobiales	Rhizobiaceae	Aureimonas	glaciei	ASV_1303
	ASV_1304	Bacteroidota	Bacteroidia	Cytophagales	Hymenobacteraceae	Hymenobacter		ASV_1304
	ASV_1305	Proteobacteria	Alphaproteobacteria	Rhizobiales	Beijerinckiaceae	Rhodoblastus		ASV_1305
	ASV_1306	Cyanobacteria	Cyanobacteriia	SepB-3				ASV_1306
	ASV_1307	Proteobacteria	Alphaproteobacteria	Azospirillales	Azospirillaceae	Niveispirillum		ASV_1307
	ASV_1308	Bacteroidota	Bacteroidia	Flavobacteriales	Flavobacteriaceae	Flavobacterium	aquatile	ASV_1308
	ASV_1310	Proteobacteria	Alphaproteobacteria	Rhizobiales	Xanthobacteraceae	Afipia		ASV_1310
	ASV_1311	Campylobacterota	Campylobacteria	Campylobacterales	Arcobacteraceae			ASV_1311
	ASV_1313	Gemmatimonadota	Gemmatimonadetes	Gemmatimonadales	Gemmatimonadaceae			ASV_1313
	ASV_1314	Proteobacteria	Gammaproteobacteria	Burkholderiales	Burkholderiaceae	Burkholderia-Caballeronia-Paraburkholderia		ASV_1314
	ASV_1315	Bacteroidota	Bacteroidia	Cytophagales	Hymenobacteraceae	Hymenobacter	norwichensis	ASV_1315
	ASV_1317	Firmicutes	Bacilli	Erysipelotrichales	Erysipelotrichaceae	ZOR0006		ASV_1317
	ASV_1318	Proteobacteria	Gammaproteobacteria	Burkholderiales	Alcaligenaceae	Paenalcaligenes	suwonensis	ASV_1318
	ASV_1319	Proteobacteria	Gammaproteobacteria	Burkholderiales	Neisseriaceae			ASV_1319
	ASV_1320	Proteobacteria	Gammaproteobacteria	Burkholderiales	Methylophilaceae	Methylotenera		ASV_1320
	ASV_1321	Bacteroidota	Bacteroidia	Bacteroidales	Paludibacteraceae	Paludibacter		ASV_1321
	ASV_1322	Firmicutes	Bacilli	Lactobacillales	Enterococcaceae	Enterococcus	cecorum	ASV_1322
	ASV_1323	Proteobacteria	Alphaproteobacteria	Rhizobiales	Xanthobacteraceae			ASV_1323
	ASV_1324	Proteobacteria	Alphaproteobacteria	Rhizobiales	Beijerinckiaceae			ASV_1324
	ASV_1326	Bacteroidota	Bacteroidia	Cytophagales	Microscillaceae			ASV_1326
	ASV_1327	Actinobacteriota	Actinobacteria	Frankiales	Nakamurellaceae	Nakamurella		ASV_1327
	ASV_1328	Deinococcota	Deinococci	Deinococcales	Deinococcaceae	Deinococcus		ASV_1328
	ASV_1329	Proteobacteria	Gammaproteobacteria	Enterobacterales	Idiomarinaceae	Idiomarina		ASV_1329
	ASV_1330	Bdellovibrionota	Bdellovibrionia	Bacteriovoracales	Bacteriovoracaceae	Peredibacter		ASV_1330
	ASV_1331	Acidobacteriota	Blastocatellia	Blastocatellales	Blastocatellaceae	Stenotrophobacter		ASV_1331
	ASV_1332	Proteobacteria	Alphaproteobacteria	Acetobacterales	Acetobacteraceae	Craurococcus-Caldovatus		ASV_1332
	ASV_1333	Planctomycetota	Planctomycetes	Planctomycetales				ASV_1333
	ASV_1334	Firmicutes	Clostridia	Peptostreptococcales-Tissierellales	Peptostreptococcaceae	Romboutsia		ASV_1334
	ASV_1335	Proteobacteria	Gammaproteobacteria	Burkholderiales	Nitrosomonadaceae	IS-44		ASV_1335
	ASV_1336	Gemmatimonadota	Gemmatimonadetes	Gemmatimonadales	Gemmatimonadaceae			ASV_1336
	ASV_1337	Firmicutes	Bacilli	Staphylococcales	Staphylococcaceae	Staphylococcus		ASV_1337
	ASV_1338	Planctomycetota	Planctomycetes	Gemmatales	Gemmataceae	Fimbriiglobus		ASV_1338
	ASV_1339	Bacteroidota	Bacteroidia	Chitinophagales	Chitinophagaceae	Terrimonas		ASV_1339
	ASV_1340	Proteobacteria	Alphaproteobacteria	Sphingomonadales	Sphingomonadaceae	Novosphingobium		ASV_1340
	ASV_1341	Bacteroidota	Bacteroidia	Chitinophagales	Chitinophagaceae	Ferruginibacter		ASV_1341
	ASV_1343	Bacteroidota	Bacteroidia	Sphingobacteriales	Sphingobacteriaceae	Pedobacter	terrae	ASV_1343
	ASV_1344	Proteobacteria	Alphaproteobacteria	Rhodobacterales	Rhodobacteraceae	Flavimaricola		ASV_1344
	ASV_1345	Campylobacterota	Campylobacteria	Campylobacterales	Sulfurimonadaceae	Sulfuricurvum		ASV_1345
	ASV_1346	Proteobacteria	Gammaproteobacteria	Pseudomonadales	Cellvibrionaceae			ASV_1346
	ASV_1347	Myxococcota	Polyangia	Nannocystales	Nannocystaceae	Nannocystis		ASV_1347
	ASV_1348	Actinobacteriota	Actinobacteria	Micrococcales	Microbacteriaceae			ASV_1348
	ASV_1349	Actinobacteriota	Actinobacteria	Pseudonocardiales	Pseudonocardiaceae	Pseudonocardia		ASV_1349
	ASV_1350	Verrucomicrobiota	Verrucomicrobiae	Chthoniobacterales	Chthoniobacteraceae	Candidatus	Udaeobacter	ASV_1350
	ASV_1351	Proteobacteria	Gammaproteobacteria	Burkholderiales	Nitrosomonadaceae	MND1		ASV_1351
	ASV_1352	Proteobacteria	Alphaproteobacteria	Rhizobiales	Rhizobiales	Incertae	Sedis	ASV_1352
	ASV_1353	Proteobacteria	Alphaproteobacteria	Sphingomonadales	Sphingomonadaceae	Novosphingobium		ASV_1353
	ASV_1355	Proteobacteria	Gammaproteobacteria	Burkholderiales	Burkholderiaceae	Burkholderia-Caballeronia-Paraburkholderia		ASV_1355
	ASV_1356	Firmicutes	Bacilli	Lactobacillales	Enterococcaceae	Enterococcus		ASV_1356
	ASV_1357	Proteobacteria	Alphaproteobacteria	Rhodobacterales	Rhodobacteraceae	Rhodobacter		ASV_1357
	ASV_1359	Proteobacteria	Gammaproteobacteria	Burkholderiales	Comamonadaceae			ASV_1359
	ASV_1360	Myxococcota	Polyangia	Haliangiales	Haliangiaceae	Haliangium		ASV_1360
	ASV_1361	Proteobacteria	Alphaproteobacteria	Caulobacterales	Hyphomonadaceae			ASV_1361
	ASV_1362	Verrucomicrobiota	Verrucomicrobiae	Pedosphaerales	Pedosphaeraceae	SH3-11		ASV_1362
	ASV_1363	Bacteroidota	Bacteroidia	Bacteroidales	Prevotellaceae	Prevotella	buccalis	ASV_1363
	ASV_1364	Proteobacteria	Gammaproteobacteria	Burkholderiales	Comamonadaceae	Ramlibacter		ASV_1364
	ASV_1365	Proteobacteria	Alphaproteobacteria	Azospirillales	Azospirillaceae	Skermanella		ASV_1365
	ASV_1367	Proteobacteria	Gammaproteobacteria	Burkholderiales	Comamonadaceae	Schlegelella		ASV_1367
	ASV_1368	Patescibacteria	Gracilibacteria	Absconditabacteriales	(SR1)			ASV_1368
	ASV_1369	Actinobacteriota	Thermoleophilia	Solirubrobacterales	Solirubrobacteraceae			ASV_1369
	ASV_1370	Proteobacteria	Gammaproteobacteria	Burkholderiales	Nitrosomonadaceae	Ellin6067		ASV_1370
	ASV_1371	Proteobacteria	Gammaproteobacteria	CCM19a				ASV_1371
	ASV_1372	Bacteroidota	Bacteroidia	Flavobacteriales	Flavobacteriaceae	Flavobacterium		ASV_1372
	ASV_1373	Verrucomicrobiota	Verrucomicrobiae	Opitutales	Opitutaceae	Opitutus		ASV_1373
	ASV_1374	Proteobacteria	Gammaproteobacteria	Burkholderiales	Methylophilaceae			ASV_1374
	ASV_1375	Acidobacteriota	Blastocatellia	Blastocatellales	Blastocatellaceae	JGI	0001001-H03	ASV_1375
	ASV_1376	Proteobacteria	Gammaproteobacteria	R7C24				ASV_1376
	ASV_1377	Proteobacteria	Gammaproteobacteria	Burkholderiales	Oxalobacteraceae	Undibacterium	parvum	ASV_1377
	ASV_1378	Planctomycetota	vadinHA49					ASV_1378
	ASV_1379	Bacteroidota	Bacteroidia	Cytophagales	Microscillaceae	Chryseolinea		ASV_1379
	ASV_1380	Chloroflexi	Anaerolineae	RBG-13-54-9				ASV_1380
	ASV_1383	Bacteroidota	Bacteroidia	Cytophagales	Hymenobacteraceae	Hymenobacter		ASV_1383
	ASV_1384	Proteobacteria	Alphaproteobacteria	Rhizobiales	Rhizobiales	Incertae	Sedis	ASV_1384
	ASV_1385	Proteobacteria	Gammaproteobacteria	Burkholderiales	Oxalobacteraceae	Actimicrobium		ASV_1385
	ASV_1386	Proteobacteria	Alphaproteobacteria	Caulobacterales	Caulobacteraceae	Phenylobacterium		ASV_1386
	ASV_1387	Bacteroidota	Bacteroidia	Cytophagales	Hymenobacteraceae	Hymenobacter		ASV_1387
	ASV_1388	Proteobacteria	Gammaproteobacteria	Pseudomonadales	Moraxellaceae	Enhydrobacter		ASV_1388
	ASV_1389	Proteobacteria	Alphaproteobacteria	Caulobacterales	Hyphomonadaceae	SWB02		ASV_1389
	ASV_1390	Myxococcota	Polyangia	Polyangiales	Sandaracinaceae	Sandaracinus		ASV_1390
	ASV_1391	Proteobacteria	Alphaproteobacteria	Rhizobiales	Beijerinckiaceae	Psychroglaciecola		ASV_1391
	ASV_1392	Proteobacteria	Gammaproteobacteria	Burkholderiales	Oxalobacteraceae	Massilia		ASV_1392
	ASV_1393	Verrucomicrobiota	Verrucomicrobiae	Chthoniobacterales	Chthoniobacteraceae	Chthoniobacter		ASV_1393
	ASV_1394	Proteobacteria	Gammaproteobacteria	Steroidobacterales	Steroidobacteraceae			ASV_1394
	ASV_1395	Proteobacteria	Gammaproteobacteria	Burkholderiales	Rhodocyclaceae	Uliginosibacterium		ASV_1395
	ASV_1396	Proteobacteria	Alphaproteobacteria	Rickettsiales	SM2D12			ASV_1396
	ASV_1397	Proteobacteria	Alphaproteobacteria	Rhizobiales	Xanthobacteraceae	Rhodoplanes		ASV_1397
	ASV_1398	Actinobacteriota	Acidimicrobiia	Microtrichales				ASV_1398
	ASV_1399	Proteobacteria	Gammaproteobacteria	Burkholderiales				ASV_1399
	ASV_1400	Proteobacteria	Gammaproteobacteria	Burkholderiales	Methylophilaceae			ASV_1400
	ASV_1401	Bacteroidota	Bacteroidia	Bacteroidales	Prevotellaceae	Prevotella		ASV_1401
	ASV_1402	Proteobacteria	Alphaproteobacteria	Sphingomonadales	Sphingomonadaceae	Sphingomonas		ASV_1402
	ASV_1403	Proteobacteria	Alphaproteobacteria	Caulobacterales	Caulobacteraceae	Phenylobacterium	mobile	ASV_1403
	ASV_1404	Proteobacteria	Alphaproteobacteria	Acetobacterales	Acetobacteraceae			ASV_1404
	ASV_1405	Verrucomicrobiota	Verrucomicrobiae	Chthoniobacterales	Chthoniobacteraceae	Candidatus	Udaeobacter	ASV_1405
	ASV_1406	Proteobacteria	Gammaproteobacteria	Burkholderiales	Oxalobacteraceae	Oxalicibacterium		ASV_1406
	ASV_1407	Proteobacteria	Gammaproteobacteria	Pseudomonadales	Pseudomonadaceae	Pseudomonas		ASV_1407
	ASV_1409	Verrucomicrobiota	Verrucomicrobiae	Pedosphaerales	Pedosphaeraceae			ASV_1409
	ASV_1410	Actinobacteriota	Actinobacteria	Pseudonocardiales	Pseudonocardiaceae	Pseudonocardia		ASV_1410
	ASV_1411	Proteobacteria	Gammaproteobacteria	Pseudomonadales	Pseudomonadaceae	Pseudomonas		ASV_1411
	ASV_1412	Firmicutes	Clostridia	Peptostreptococcales-Tissierellales	Family	XI	Anaerococcus	ASV_1412
	ASV_1413	Crenarchaeota	Nitrososphaeria	Nitrosopumilales	Nitrosopumilaceae	Nitrosarchaeum		ASV_1413
	ASV_1414	Bacteroidota	Bacteroidia	Cytophagales	Hymenobacteraceae	Hymenobacter		ASV_1414
	ASV_1415	Actinobacteriota	Actinobacteria	Propionibacteriales	Nocardioidaceae	Nocardioides		ASV_1415
	ASV_1416	Proteobacteria	Alphaproteobacteria	Caulobacterales	Caulobacteraceae	Phenylobacterium		ASV_1416
	ASV_1417	Proteobacteria	Alphaproteobacteria	Rhizobiales	Devosiaceae	Devosia		ASV_1417
	ASV_1418	Proteobacteria	Alphaproteobacteria	Acetobacterales	Acetobacteraceae	Acidiphilium		ASV_1418
	ASV_1420	Acidobacteriota	Vicinamibacteria	Vicinamibacterales				ASV_1420
	ASV_1421	Myxococcota	Polyangia	Polyangiales	BIrii41			ASV_1421
	ASV_1422	Verrucomicrobiota	Verrucomicrobiae	Chthoniobacterales	Chthoniobacteraceae	Chthoniobacter		ASV_1422
	ASV_1423	Proteobacteria	Alphaproteobacteria	Rhizobiales				ASV_1423
	ASV_1425	Verrucomicrobiota	Verrucomicrobiae	Chthoniobacterales	Chthoniobacteraceae	Candidatus	Udaeobacter	ASV_1425
	ASV_1427	Bacteroidota	Bacteroidia	Chitinophagales	Saprospiraceae			ASV_1427
	ASV_1428	Actinobacteriota	Thermoleophilia	Solirubrobacterales	Solirubrobacteraceae	Conexibacter		ASV_1428
	ASV_1429	Acidobacteriota	Vicinamibacteria	Subgroup	17			ASV_1429
	ASV_1430	Verrucomicrobiota	Verrucomicrobiae	Pedosphaerales	Pedosphaeraceae			ASV_1430
	ASV_1431	Proteobacteria	Alphaproteobacteria	Rickettsiales	AB1			ASV_1431
	ASV_1432	Actinobacteriota	Actinobacteria	Corynebacteriales	Mycobacteriaceae	Mycobacterium		ASV_1432
	ASV_1433	Planctomycetota	Planctomycetes	Pirellulales	Pirellulaceae	Pirellula		ASV_1433
	ASV_1434	Proteobacteria	Alphaproteobacteria	Sphingomonadales	Sphingomonadaceae	Sphingomonas		ASV_1434
	ASV_1435	Actinobacteriota	Actinobacteria	Frankiales				ASV_1435
	ASV_1436	Actinobacteriota	Actinobacteria	Propionibacteriales	Nocardioidaceae	Nocardioides	plantarum	ASV_1436
	ASV_1437	Proteobacteria	Gammaproteobacteria	Burkholderiales	SC-I-84			ASV_1437
	ASV_1438	Proteobacteria	Alphaproteobacteria	Sphingomonadales	Sphingomonadaceae	Rhizorhapis		ASV_1438
	ASV_1440	Proteobacteria	Gammaproteobacteria	Burkholderiales	Burkholderiaceae	Polynucleobacter		ASV_1440
	ASV_1441	Bacteroidota	Bacteroidia	Flavobacteriales	Crocinitomicaceae	Fluviicola	riflensis	ASV_1441
	ASV_1443	Bacteroidota	Bacteroidia	Cytophagales	Microscillaceae	OLB12		ASV_1443
	ASV_1444	Proteobacteria	Alphaproteobacteria	Caulobacterales	Hyphomonadaceae	SWB02		ASV_1444
	ASV_1445	Actinobacteriota	Actinobacteria	Pseudonocardiales	Pseudonocardiaceae	Pseudonocardia		ASV_1445
	ASV_1446	Bacteroidota	Bacteroidia	Flavobacteriales	Flavobacteriaceae	Flavobacterium		ASV_1446
	ASV_1447	Actinobacteriota	Thermoleophilia	Solirubrobacterales	Solirubrobacteraceae			ASV_1447
	ASV_1448	Proteobacteria	Gammaproteobacteria	Steroidobacterales	Steroidobacteraceae	Steroidobacter	flavus	ASV_1448
	ASV_1450	Acidobacteriota	Blastocatellia	Blastocatellales	Blastocatellaceae			ASV_1450
	ASV_1453	Proteobacteria	Gammaproteobacteria	Burkholderiales	Comamonadaceae	Hylemonella		ASV_1453
	ASV_1454	Desulfobacterota	Desulfobulbia	Desulfobulbales	Desulfocapsaceae			ASV_1454
	ASV_1455	Proteobacteria	Alphaproteobacteria	Rhizobiales	Beijerinckiaceae	1174-901-12		ASV_1455
	ASV_1456	Bacteroidota	Bacteroidia	Flavobacteriales	Flavobacteriaceae	Flavobacterium		ASV_1456
	ASV_1457	Bacteroidota	Bacteroidia	Chitinophagales	Chitinophagaceae	Flavisolibacter	metallilatus	ASV_1457
	ASV_1458	Planctomycetota	Planctomycetes	Gemmatales	Gemmataceae	Fimbriiglobus		ASV_1458
	ASV_1459	Proteobacteria	Alphaproteobacteria	Rhizobiales	Xanthobacteraceae	Pseudorhodoplanes		ASV_1459
	ASV_1460	Proteobacteria	Alphaproteobacteria	Rhizobiales	Xanthobacteraceae			ASV_1460
	ASV_1461	Firmicutes	Clostridia	Lachnospirales	Lachnospiraceae			ASV_1461
	ASV_1462	Proteobacteria	Alphaproteobacteria	Acetobacterales	Acetobacteraceae	Craurococcus-Caldovatus		ASV_1462
	ASV_1463	Firmicutes	Bacilli	Lactobacillales	Lactobacillaceae	Leuconostoc	carnosum	ASV_1463
	ASV_1464	Actinobacteriota	Actinobacteria	PeM15				ASV_1464
	ASV_1465	Bacteroidota	Bacteroidia	Cytophagales	Spirosomaceae	Dyadobacter		ASV_1465
	ASV_1467	Bacteroidota	Bacteroidia	Cytophagales	Spirosomaceae	Spirosoma		ASV_1467
	ASV_1468	Planctomycetota	Planctomycetes	Isosphaerales	Isosphaeraceae			ASV_1468
	ASV_1469	Actinobacteriota	Actinobacteria	Frankiales	Geodermatophilaceae	Blastococcus		ASV_1469
	ASV_1470	Bacteroidota	Bacteroidia	Sphingobacteriales	env.OPS	17		ASV_1470
	ASV_1471	Proteobacteria	Alphaproteobacteria	Sphingomonadales	Sphingomonadaceae			ASV_1471
	ASV_1472	Proteobacteria	Alphaproteobacteria	Rhizobiales	Xanthobacteraceae			ASV_1472
	ASV_1473							ASV_1473
	ASV_1474	Proteobacteria	Alphaproteobacteria	Micropepsales	Micropepsaceae			ASV_1474
	ASV_1475	Bacteroidota	Bacteroidia	Cytophagales	Hymenobacteraceae	Adhaeribacter		ASV_1475
	ASV_1476	Planctomycetota	OM190					ASV_1476
	ASV_1477	Campylobacterota	Campylobacteria	Campylobacterales	Sulfurimonadaceae	Sulfuricurvum		ASV_1477
	ASV_1478	Acidobacteriota	Blastocatellia	Blastocatellales	Blastocatellaceae	JGI	0001001-H03	ASV_1478
	ASV_1479	Proteobacteria	Alphaproteobacteria	Sphingomonadales	Sphingomonadaceae	Novosphingobium		ASV_1479
	ASV_1480	Bacteroidota	Bacteroidia	Bacteroidales	Rikenellaceae	Rikenella		ASV_1480
	ASV_1481	Bacteroidota	Bacteroidia	Chitinophagales	Chitinophagaceae	Ferruginibacter		ASV_1481
	ASV_1482	Planctomycetota	Planctomycetes	Gemmatales	Gemmataceae			ASV_1482
	ASV_1483	Planctomycetota	Planctomycetes	Pirellulales	Pirellulaceae			ASV_1483
	ASV_1484	Firmicutes	Clostridia	Oscillospirales	Ruminococcaceae	Subdoligranulum		ASV_1484
	ASV_1485	Firmicutes	Negativicutes	Veillonellales-Selenomonadales	Veillonellaceae	Veillonella	massiliensis	ASV_1485
	ASV_1486	Proteobacteria	Alphaproteobacteria	Sphingomonadales	Sphingomonadaceae	Rhizorhapis		ASV_1486
	ASV_1487	Actinobacteriota	Actinobacteria	Micrococcales	Brevibacteriaceae	Brevibacterium		ASV_1487
	ASV_1488	Proteobacteria	Gammaproteobacteria	Pseudomonadales	Moraxellaceae	Psychrobacter		ASV_1488
	ASV_1489	Bacteroidota	Bacteroidia	Chitinophagales	Saprospiraceae			ASV_1489
	ASV_1490	Proteobacteria	Gammaproteobacteria	Burkholderiales	A21b			ASV_1490
	ASV_1491	Proteobacteria	Alphaproteobacteria	Acetobacterales	Acetobacteraceae	Acidiphilium		ASV_1491
	ASV_1492	Proteobacteria	Gammaproteobacteria	Pseudomonadales	Pseudohongiellaceae	BIyi10		ASV_1492
	ASV_1494	Proteobacteria	Alphaproteobacteria	Sphingomonadales	Sphingomonadaceae	Sphingorhabdus		ASV_1494
	ASV_1495	Dadabacteria	Dadabacteriia	Dadabacteriales				ASV_1495
	ASV_1497	Bacteroidota	Bacteroidia	Chitinophagales	Chitinophagaceae	Ferruginibacter		ASV_1497
	ASV_1498	Bacteroidota	Bacteroidia	Chitinophagales	Chitinophagaceae	Flavihumibacter		ASV_1498
	ASV_1499	Bacteroidota	Bacteroidia	Cytophagales	Hymenobacteraceae	Hymenobacter		ASV_1499
	ASV_1502	Proteobacteria	Gammaproteobacteria	Burkholderiales	A21b			ASV_1502
	ASV_1503	Firmicutes	Bacilli	Lactobacillales	Lactobacillaceae	Lactobacillus		ASV_1503
	ASV_1504	Proteobacteria	Alphaproteobacteria	Rhizobiales	Rhizobiaceae	Aminobacter		ASV_1504
	ASV_1505	Actinobacteriota	Actinobacteria	Corynebacteriales	Corynebacteriaceae	Corynebacterium		ASV_1505
	ASV_1507	Firmicutes	Bacilli	Lactobacillales	Lactobacillaceae	Lactobacillus	delbrueckii	ASV_1507
	ASV_1508	Actinobacteriota	Actinobacteria	Micrococcales	Promicromonosporaceae	Cellulosimicrobium		ASV_1508
	ASV_1509	Actinobacteriota	Actinobacteria	Propionibacteriales	Nocardioidaceae	Marmoricola		ASV_1509
	ASV_1510	Firmicutes	Negativicutes	Veillonellales-Selenomonadales	Sporomusaceae			ASV_1510
	ASV_1511	Proteobacteria	Gammaproteobacteria	Burkholderiales	Gallionellaceae			ASV_1511
	ASV_1512	Bacteroidota	Bacteroidia	Chitinophagales	Chitinophagaceae	Aurantisolimonas		ASV_1512
	ASV_1514	Planctomycetota	Phycisphaerae	Phycisphaerales	Phycisphaeraceae	CL500-3		ASV_1514
	ASV_1515	Proteobacteria	Gammaproteobacteria	Enterobacterales	Budviciaceae	Budvicia	aquatica	ASV_1515
	ASV_1516	Proteobacteria	Alphaproteobacteria	Rhizobiales	Rhizobiales	Incertae	Sedis	ASV_1516
	ASV_1517	Actinobacteriota	Acidimicrobiia	Microtrichales	Ilumatobacteraceae	CL500-29	marine	ASV_1517
	ASV_1518	Campylobacterota	Campylobacteria	Campylobacterales	Sulfurospirillaceae	Sulfurospirillum	arsenophilum	ASV_1518
	ASV_1519	Proteobacteria	Alphaproteobacteria	Rhizobiales	Xanthobacteraceae	Afipia		ASV_1519
	ASV_1520	Actinobacteriota	Actinobacteria	Kineosporiales	Kineosporiaceae	Quadrisphaera		ASV_1520
	ASV_1522	Proteobacteria	Gammaproteobacteria	Steroidobacterales	Steroidobacteraceae	Steroidobacter		ASV_1522
	ASV_1523	Fibrobacterota	Fibrobacteria	Fibrobacterales	Fibrobacteraceae	possible	genus	ASV_1523
	ASV_1524	Planctomycetota	Planctomycetes	Pirellulales	Pirellulaceae	Pir4	lineage	ASV_1524
	ASV_1525	Actinobacteriota	Thermoleophilia	Solirubrobacterales	Solirubrobacteraceae			ASV_1525
	ASV_1526	Proteobacteria	Alphaproteobacteria	Rhizobiales	Devosiaceae	Devosia	psychrophila	ASV_1526
	ASV_1527	Planctomycetota	Planctomycetes	Gemmatales	Gemmataceae	Fimbriiglobus		ASV_1527
	ASV_1528	Proteobacteria	Alphaproteobacteria	Sphingomonadales	Sphingomonadaceae	Sphingomonas		ASV_1528
	ASV_1529	Bacteroidota	Bacteroidia	Flavobacteriales	Flavobacteriaceae	Flavobacterium		ASV_1529
	ASV_1530	Proteobacteria	Gammaproteobacteria	Burkholderiales	SC-I-84			ASV_1530
	ASV_1531	Bacteroidota	Bacteroidia	Cytophagales	Hymenobacteraceae	Hymenobacter		ASV_1531
	ASV_1532	Cyanobacteria	Cyanobacteriia	Cyanobacteriales	Chroococcidiopsaceae	Aliterella		ASV_1532
	ASV_1533	Bacteroidota	Bacteroidia	Flavobacteriales	Flavobacteriaceae	Flavobacterium		ASV_1533
	ASV_1535	Proteobacteria	Gammaproteobacteria					ASV_1535
	ASV_1536	Bacteroidota	Bacteroidia	Bacteroidales	Bacteroidetes	vadinHA17		ASV_1536
	ASV_1537	Proteobacteria	Alphaproteobacteria	Rhizobiales	Methylopilaceae	Hansschlegelia		ASV_1537
	ASV_1538	Proteobacteria	Alphaproteobacteria	Rhodobacterales	Rhodobacteraceae	Defluviimonas		ASV_1538
	ASV_1540	Planctomycetota	Planctomycetes	Pirellulales	Pirellulaceae	Pir4	lineage	ASV_1540
	ASV_1541	Actinobacteriota	Actinobacteria	Micrococcales	Intrasporangiaceae	Pedococcus-Phycicoccus		ASV_1541
	ASV_1542	Acidobacteriota	Blastocatellia	Blastocatellales	Blastocatellaceae	JGI	0001001-H03	ASV_1542
	ASV_1543	Nitrospirota	Nitrospiria	Nitrospirales	Nitrospiraceae	Nitrospira		ASV_1543
	ASV_1544	Bacteroidota	Bacteroidia	Chitinophagales				ASV_1544
	ASV_1545	Proteobacteria	Gammaproteobacteria	Burkholderiales	Rhodocyclaceae	Candidatus	Accumulibacter	ASV_1545
	ASV_1546	Proteobacteria	Alphaproteobacteria	Rhizobiales	Xanthobacteraceae			ASV_1546
	ASV_1549	Bdellovibrionota	Bdellovibrionia	Bdellovibrionales	Bdellovibrionaceae	Bdellovibrio		ASV_1549
	ASV_1550	Actinobacteriota	Actinobacteria	Propionibacteriales	Nocardioidaceae	Nocardioides		ASV_1550
	ASV_1551	Patescibacteria	Gracilibacteria	Absconditabacteriales	(SR1)			ASV_1551
	ASV_1554	Proteobacteria	Gammaproteobacteria	Burkholderiales	Comamonadaceae			ASV_1554
	ASV_1556	Actinobacteriota	Thermoleophilia	Solirubrobacterales	Solirubrobacteraceae			ASV_1556
	ASV_1557	Acidobacteriota	Vicinamibacteria	Vicinamibacterales	Vicinamibacteraceae	Vicinamibacter		ASV_1557
	ASV_1558	Verrucomicrobiota	Verrucomicrobiae	Chthoniobacterales	Chthoniobacteraceae	Candidatus	Udaeobacter	ASV_1558
	ASV_1560	Actinobacteriota	Actinobacteria	Frankiales	Sporichthyaceae	Candidatus	Planktophila	ASV_1560
	ASV_1562	Desulfobacterota	Desulfobulbia	Desulfobulbales	Desulfocapsaceae	[Desulfobacterium]	catecholicum	ASV_1562
	ASV_1563	Firmicutes	Bacilli	Staphylococcales	Staphylococcaceae	Staphylococcus	hominis	ASV_1563
	ASV_1564	Proteobacteria	Alphaproteobacteria	Rhizobiales	Beijerinckiaceae	1174-901-12		ASV_1564
	ASV_1565	Proteobacteria	Gammaproteobacteria	Burkholderiales	Oxalobacteraceae	Massilia		ASV_1565
	ASV_1566	Actinobacteriota	Actinobacteria	Micrococcales	Micrococcaceae	Glutamicibacter	creatinolyticus	ASV_1566
	ASV_1567	Proteobacteria	Alphaproteobacteria	Sphingomonadales	Sphingomonadaceae			ASV_1567
	ASV_1568	Acidobacteriota	Blastocatellia	Blastocatellales	Blastocatellaceae	OLB17		ASV_1568
	ASV_1570	Actinobacteriota	Actinobacteria	Propionibacteriales	Nocardioidaceae	Nocardioides		ASV_1570
	ASV_1571	Bacteroidota	Bacteroidia	Sphingobacteriales	Sphingobacteriaceae	Pedobacter		ASV_1571
	ASV_1572	Proteobacteria	Gammaproteobacteria	Xanthomonadales	Xanthomonadaceae	Arenimonas		ASV_1572
	ASV_1573	Bacteroidota	Bacteroidia	Chitinophagales				ASV_1573
	ASV_1574	Proteobacteria	Alphaproteobacteria	Sphingomonadales	Sphingomonadaceae	Sphingomonas		ASV_1574
	ASV_1575	Proteobacteria	Alphaproteobacteria	Rhodobacterales	Rhodobacteraceae	Rhodobacter		ASV_1575
	ASV_1576	Bacteroidota	Bacteroidia	Sphingobacteriales	env.OPS	17		ASV_1576
	ASV_1577	Proteobacteria	Gammaproteobacteria	Enterobacterales	Enterobacteriaceae	Cedecea		ASV_1577
	ASV_1578	Proteobacteria	Alphaproteobacteria	Sphingomonadales	Sphingomonadaceae	Novosphingobium		ASV_1578
	ASV_1579	Proteobacteria	Gammaproteobacteria	Burkholderiales	Burkholderiaceae	Burkholderia-Caballeronia-Paraburkholderia		ASV_1579
	ASV_1580	Proteobacteria	Gammaproteobacteria	Enterobacterales	Enterobacteriaceae	Pluralibacter		ASV_1580
	ASV_1581	Proteobacteria	Alphaproteobacteria	Sphingomonadales	Sphingomonadaceae	Sphingomonas		ASV_1581
	ASV_1582	Proteobacteria	Gammaproteobacteria	Burkholderiales	Comamonadaceae	Rhizobacter		ASV_1582
	ASV_1584	Proteobacteria	Alphaproteobacteria	Reyranellales	Reyranellaceae	Reyranella		ASV_1584
	ASV_1585	Firmicutes	Bacilli	Lactobacillales	Carnobacteriaceae	Alloiococcus	otitis	ASV_1585
	ASV_1586	Bacteroidota	Bacteroidia	Flavobacteriales	Flavobacteriaceae	Flavobacterium		ASV_1586
	ASV_1587	Verrucomicrobiota	Verrucomicrobiae	Pedosphaerales	Pedosphaeraceae			ASV_1587
	ASV_1588	Chloroflexi	Anaerolineae	RBG-13-54-9				ASV_1588
	ASV_1589	Verrucomicrobiota	Verrucomicrobiae	Verrucomicrobiales	Rubritaleaceae	Luteolibacter		ASV_1589
	ASV_1590	Verrucomicrobiota	Verrucomicrobiae	Chthoniobacterales	Chthoniobacteraceae	Candidatus	Udaeobacter	ASV_1590
	ASV_1591	Proteobacteria	Alphaproteobacteria	Sphingomonadales	Sphingomonadaceae	Novosphingobium		ASV_1591
	ASV_1592	Proteobacteria	Gammaproteobacteria	Enterobacterales	Enterobacteriaceae	Franconibacter		ASV_1592
	ASV_1593	Actinobacteriota	Actinobacteria	Pseudonocardiales	Pseudonocardiaceae	Pseudonocardia		ASV_1593
	ASV_1594	Actinobacteriota	Actinobacteria	Frankiales	Geodermatophilaceae	Geodermatophilus		ASV_1594
	ASV_1595	Actinobacteriota	Thermoleophilia	Solirubrobacterales	67-14			ASV_1595
	ASV_1596	Actinobacteriota	Acidimicrobiia	Microtrichales	Microtrichaceae			ASV_1596
	ASV_1597	Proteobacteria	Gammaproteobacteria	Burkholderiales	SC-I-84			ASV_1597
	ASV_1598	Verrucomicrobiota	Verrucomicrobiae	Pedosphaerales	Pedosphaeraceae	SH3-11		ASV_1598
	ASV_1599	Proteobacteria	Alphaproteobacteria	Sphingomonadales	Sphingomonadaceae	Sphingorhabdus		ASV_1599
	ASV_1600	Planctomycetota	Planctomycetes	Isosphaerales	Isosphaeraceae			ASV_1600
	ASV_1601	Planctomycetota	Planctomycetes	Pirellulales	Pirellulaceae	Pirellula		ASV_1601
	ASV_1602	Verrucomicrobiota	Verrucomicrobiae	Verrucomicrobiales				ASV_1602
	ASV_1604	Actinobacteriota	Actinobacteria					ASV_1604
	ASV_1605	Acidobacteriota	Vicinamibacteria	Vicinamibacterales				ASV_1605
	ASV_1606	Deinococcota	Deinococci	Deinococcales	Deinococcaceae	Deinococcus		ASV_1606
	ASV_1607	NB1-j						ASV_1607
	ASV_1608	Proteobacteria	Alphaproteobacteria	Sphingomonadales	Sphingomonadaceae	Novosphingobium		ASV_1608
	ASV_1609	Proteobacteria	Alphaproteobacteria	Rhizobiales	Xanthobacteraceae	Bradyrhizobium		ASV_1609
	ASV_1610	Proteobacteria	Alphaproteobacteria	Rhizobiales	Devosiaceae	Devosia		ASV_1610
	ASV_1611	Proteobacteria	Alphaproteobacteria	Acetobacterales	Acetobacteraceae	Acidiphilium		ASV_1611
	ASV_1612	Firmicutes	Clostridia	Peptostreptococcales-Tissierellales	Family	XI	Peptoniphilus	ASV_1612
	ASV_1613	Proteobacteria	Gammaproteobacteria	Burkholderiales	Alcaligenaceae	Parapusillimonas		ASV_1613
	ASV_1614	Bacteroidota	Bacteroidia	Chitinophagales	Chitinophagaceae	Edaphobaculum		ASV_1614
	ASV_1615	Proteobacteria	Alphaproteobacteria	Rhizobiales	Rhizobiaceae	Pseudorhizobium		ASV_1615
	ASV_1617	Actinobacteriota	Actinobacteria	Propionibacteriales	Propionibacteriaceae	Cutibacterium		ASV_1617
	ASV_1618	Bacteroidota	Bacteroidia	Chitinophagales	Chitinophagaceae	Edaphobaculum		ASV_1618
	ASV_1619	Spirochaetota	Leptospirae	Leptospirales	Leptospiraceae	Turneriella	parva	ASV_1619
	ASV_1620	Firmicutes	Clostridia	Peptostreptococcales-Tissierellales	Peptostreptococcaceae	Paraclostridium		ASV_1620
	ASV_1621	Proteobacteria	Alphaproteobacteria	Sphingomonadales	Sphingomonadaceae	Sphingomonas		ASV_1621
	ASV_1622	Proteobacteria	Gammaproteobacteria	Burkholderiales	Comamonadaceae	Inhella		ASV_1622
	ASV_1623	Proteobacteria	Alphaproteobacteria	Sphingomonadales	Sphingomonadaceae	Novosphingobium		ASV_1623
	ASV_1624	Proteobacteria	Gammaproteobacteria	Enterobacterales	Vibrionaceae	Photobacterium		ASV_1624
	ASV_1626	Bacteroidota	Bacteroidia	Chitinophagales	Saprospiraceae			ASV_1626
	ASV_1627	Bacteroidota	Bacteroidia	Sphingobacteriales	env.OPS	17		ASV_1627
	ASV_1629	Bacteroidota	Bacteroidia	Cytophagales	Hymenobacteraceae	Hymenobacter		ASV_1629
	ASV_1630	Proteobacteria	Gammaproteobacteria	Burkholderiales	SC-I-84			ASV_1630
	ASV_1631	Actinobacteriota	Actinobacteria	Micrococcales	Microbacteriaceae	Subtercola	boreus	ASV_1631
	ASV_1632	Bacteroidota	Bacteroidia	Flavobacteriales	Crocinitomicaceae	Fluviicola		ASV_1632
	ASV_1633	Proteobacteria	Gammaproteobacteria	Burkholderiales	Comamonadaceae	Rubrivivax		ASV_1633
	ASV_1635	Actinobacteriota	Acidimicrobiia	Microtrichales	Iamiaceae	Iamia		ASV_1635
	ASV_1636	Verrucomicrobiota	Verrucomicrobiae	Chthoniobacterales	Chthoniobacteraceae	Chthoniobacter		ASV_1636
	ASV_1637	Proteobacteria	Gammaproteobacteria	Burkholderiales				ASV_1637
	ASV_1638	Bacteroidota	Bacteroidia	Flavobacteriales	Flavobacteriaceae	Flavobacterium	soyangense	ASV_1638
	ASV_1639	Bacteroidota	Bacteroidia	Chitinophagales	Chitinophagaceae	Parasediminibacterium		ASV_1639
	ASV_1640	Firmicutes	Bacilli	Staphylococcales	Staphylococcaceae	Staphylococcus		ASV_1640
	ASV_1641							ASV_1641
	ASV_1642	Bacteroidota	Bacteroidia					ASV_1642
	ASV_1643	Bacteroidota	Bacteroidia	Chitinophagales	Chitinophagaceae	Ferruginibacter		ASV_1643
	ASV_1644	Bacteroidota	Bacteroidia	Cytophagales	Microscillaceae	Chryseolinea		ASV_1644
	ASV_1646	Proteobacteria	Alphaproteobacteria	Rhizobiales	Beijerinckiaceae	Methylobacterium-Methylorubrum		ASV_1646
	ASV_1648	Proteobacteria	Alphaproteobacteria	Sphingomonadales	Sphingomonadaceae	Sphingomonas		ASV_1648
	ASV_1650	Verrucomicrobiota	Verrucomicrobiae	Pedosphaerales	Pedosphaeraceae			ASV_1650
	ASV_1651	Bacteroidota	Bacteroidia	Flavobacteriales	Flavobacteriaceae	Flavobacterium		ASV_1651
	ASV_1652	Proteobacteria	Alphaproteobacteria	Rhodobacterales	Rhodobacteraceae	Paracoccus		ASV_1652
	ASV_1653	Proteobacteria	Gammaproteobacteria	Burkholderiales	Oxalobacteraceae			ASV_1653
	ASV_1654	Firmicutes	Bacilli	Lactobacillales	Carnobacteriaceae	Desemzia	incerta	ASV_1654
	ASV_1655	Proteobacteria	Gammaproteobacteria	Pseudomonadales				ASV_1655
	ASV_1656	Proteobacteria	Gammaproteobacteria	Gammaproteobacteria	Incertae	Sedis	Unknown	ASV_1656
	ASV_1657	Bacteroidota	Bacteroidia	Cytophagales				ASV_1657
	ASV_1658	Actinobacteriota	Thermoleophilia	Solirubrobacterales	Solirubrobacteraceae	Solirubrobacter		ASV_1658
	ASV_1660	Actinobacteriota	Actinobacteria	Propionibacteriales	Nocardioidaceae	Aeromicrobium		ASV_1660
	ASV_1661	Planctomycetota	Phycisphaerae	Tepidisphaerales	Tepidisphaeraceae			ASV_1661
	ASV_1662	Chloroflexi	TK10					ASV_1662
	ASV_1663	Proteobacteria	Gammaproteobacteria	Burkholderiales	Rhodocyclaceae	Sulfuritalea		ASV_1663
	ASV_1664	Actinobacteriota	Actinobacteria	Pseudonocardiales	Pseudonocardiaceae	Actinomycetospora		ASV_1664		Candidatus	Ovatusbacter
	ASV_1667	Actinobacteriota	Actinobacteria	Micrococcales	Micrococcaceae	Kocuria		ASV_1667
	ASV_1668	Proteobacteria	Alphaproteobacteria	Sphingomonadales	Sphingomonadaceae	Rhizorhapis		ASV_1668
	ASV_1670	Verrucomicrobiota	Verrucomicrobiae	Pedosphaerales	Pedosphaeraceae			ASV_1670
	ASV_1671	Proteobacteria	Gammaproteobacteria	Burkholderiales	Burkholderiaceae	Burkholderia-Caballeronia-Paraburkholderia		ASV_1671
	ASV_1672	Proteobacteria	Alphaproteobacteria	Rhodobacterales	Rhodobacteraceae	Gemmobacter		ASV_1672
	ASV_1673	Acidobacteriota	Vicinamibacteria	Vicinamibacterales				ASV_1673
	ASV_1674	Proteobacteria	Alphaproteobacteria	Acetobacterales	Acetobacteraceae			ASV_1674
	ASV_1676	Verrucomicrobiota	Verrucomicrobiae	Chthoniobacterales	Chthoniobacteraceae	Candidatus	Udaeobacter	ASV_1676
	ASV_1677	Proteobacteria	Gammaproteobacteria	Burkholderiales	T34			ASV_1677
	ASV_1678	Cyanobacteria	Cyanobacteriia					ASV_1678
	ASV_1679	Actinobacteriota	Actinobacteria	Micrococcales	Microbacteriaceae	Candidatus	Limnoluna	ASV_1679
	ASV_1680	Bdellovibrionota	Bdellovibrionia	Bdellovibrionales	Bdellovibrionaceae	Bdellovibrio		ASV_1680
	ASV_1681	Proteobacteria	Alphaproteobacteria	Sphingomonadales	Sphingomonadaceae	Sphingorhabdus		ASV_1681
	ASV_1683	Actinobacteriota	Actinobacteria	Micrococcales	Micrococcaceae			ASV_1683
	ASV_1684	Dependentiae	Babeliae	Babeliales	Vermiphilaceae			ASV_1684
	ASV_1685	Myxococcota	Polyangia	Polyangiales	BIrii41			ASV_1685
	ASV_1686	Bacteroidota	Bacteroidia	Chitinophagales	Chitinophagaceae	Ferruginibacter		ASV_1686
	ASV_1687	Proteobacteria	Alphaproteobacteria	Sphingomonadales	Sphingomonadaceae	Sphingomonas		ASV_1687
	ASV_1691	Proteobacteria	Alphaproteobacteria	Sphingomonadales	Sphingomonadaceae	Sphingomonas		ASV_1691
	ASV_1692	Deinococcota	Deinococci	Deinococcales	Trueperaceae	Truepera		ASV_1692
	ASV_1694	Gemmatimonadota	Gemmatimonadetes	Gemmatimonadales	Gemmatimonadaceae	Gemmatimonas		ASV_1694
	ASV_1695	Proteobacteria	Alphaproteobacteria	Rhizobiales	Beijerinckiaceae	Psychroglaciecola		ASV_1695
	ASV_1696	Bacteroidota	Bacteroidia	Chitinophagales	Chitinophagaceae	Terrimonas		ASV_1696
	ASV_1697	Planctomycetota	Planctomycetes	Planctomycetales	Rubinisphaeraceae			ASV_1697
	ASV_1698	Proteobacteria	Alphaproteobacteria	Rhizobiales	Rhizobiaceae	Phyllobacterium		ASV_1698
	ASV_1699	Bacteroidota	Bacteroidia	Cytophagales	Hymenobacteraceae	Hymenobacter		ASV_1699
	ASV_1700	Proteobacteria	Alphaproteobacteria	Rhizobiales	Xanthobacteraceae	Xanthobacter	agilis	ASV_1700
	ASV_1701	Proteobacteria	Alphaproteobacteria	Rhizobiales	Xanthobacteraceae	Xanthobacter	autotrophicus	ASV_1701
	ASV_1702	Actinobacteriota	Actinobacteria	Corynebacteriales	Mycobacteriaceae	Mycobacterium		ASV_1702
	ASV_1704	Planctomycetota	Planctomycetes	Pirellulales	Pirellulaceae			ASV_1704
	ASV_1707	Firmicutes	Clostridia	Peptostreptococcales-Tissierellales	Peptostreptococcaceae	Proteocatella		ASV_1707
	ASV_1708	Acidobacteriota	Vicinamibacteria	Vicinamibacterales				ASV_1708
	ASV_1709	Actinobacteriota	Actinobacteria	Frankiales	Nakamurellaceae	Nakamurella		ASV_1709
	ASV_1710	Proteobacteria	Alphaproteobacteria	Reyranellales	Reyranellaceae	Reyranella		ASV_1710
	ASV_1711	Bacteroidota	Bacteroidia	Sphingobacteriales	Sphingobacteriaceae	Pedobacter	hartonius	ASV_1711
	ASV_1712	Proteobacteria	Gammaproteobacteria	Burkholderiales	Burkholderiaceae	Limnobacter		ASV_1712
	ASV_1713	Bacteroidota	Bacteroidia	Cytophagales	Hymenobacteraceae	Hymenobacter		ASV_1713
	ASV_1714	Firmicutes	Negativicutes	Veillonellales-Selenomonadales	Veillonellaceae	Negativicoccus		ASV_1714
	ASV_1715	Myxococcota	Polyangia	Polyangiales	Sandaracinaceae			ASV_1715
	ASV_1716	Actinobacteriota	Actinobacteria	Kineosporiales	Kineosporiaceae	Quadrisphaera	granulorum	ASV_1716
	ASV_1717	Proteobacteria	Alphaproteobacteria	Sphingomonadales	Sphingomonadaceae	Sphingorhabdus		ASV_1717
	ASV_1718	Myxococcota	Polyangia	Polyangiales	Sandaracinaceae			ASV_1718
	ASV_1719	Proteobacteria	Alphaproteobacteria	Caulobacterales	Caulobacteraceae	Asticcacaulis		ASV_1719
	ASV_1720	Actinobacteriota	Thermoleophilia	Solirubrobacterales	67-14			ASV_1720
	ASV_1721	Verrucomicrobiota	Verrucomicrobiae	Opitutales	Opitutaceae	Lacunisphaera		ASV_1721
	ASV_1723	Proteobacteria	Alphaproteobacteria	Rhizobiales	Rhizobiaceae	Allorhizobium-Neorhizobium-Pararhizobium-Rhizobium		ASV_1723
	ASV_1724	Proteobacteria	Alphaproteobacteria	Rhizobiales	Stappiaceae	Stappia	stellulata	ASV_1724
	ASV_1725	Proteobacteria	Gammaproteobacteria	Burkholderiales	Comamonadaceae	Inhella	inkyongensis	ASV_1725
	ASV_1726	Firmicutes	Bacilli	Bacillales	Planococcaceae			ASV_1726
	ASV_1727	Acidobacteriota	Blastocatellia	Blastocatellales	Blastocatellaceae	JGI	0001001-H03	ASV_1727
	ASV_1728	Proteobacteria	Alphaproteobacteria	Rhodobacterales	Rhodobacteraceae	Tabrizicola		ASV_1728
	ASV_1729	Actinobacteriota	Actinobacteria	Micrococcales	Microbacteriaceae			ASV_1729
	ASV_1732	Proteobacteria	Alphaproteobacteria	Caulobacterales	Caulobacteraceae	Brevundimonas		ASV_1732
	ASV_1733	Actinobacteriota	Actinobacteria	Propionibacteriales	Nocardioidaceae	Aeromicrobium		ASV_1733
	ASV_1734	Bdellovibrionota	Bdellovibrionia	Bacteriovoracales	Bacteriovoracaceae	Bacteriovorax		ASV_1734
	ASV_1737	Proteobacteria	Alphaproteobacteria	Rhizobiales	Xanthobacteraceae	Rhodoplanes		ASV_1737
	ASV_1738	Actinobacteriota	Acidimicrobiia					ASV_1738
	ASV_1740	Acidobacteriota	Blastocatellia	Blastocatellales	Blastocatellaceae	Stenotrophobacter		ASV_1740
	ASV_1742	Proteobacteria	Gammaproteobacteria	Enterobacterales	Idiomarinaceae	Aliidiomarina		ASV_1742
	ASV_1743	Proteobacteria	Alphaproteobacteria	Rhizobiales	Rhizobiaceae	Allorhizobium-Neorhizobium-Pararhizobium-Rhizobium		ASV_1743
	ASV_1744	Bacteroidota	Bacteroidia	Chitinophagales	Saprospiraceae			ASV_1744
	ASV_1745	Actinobacteriota	Thermoleophilia	Solirubrobacterales	Solirubrobacteraceae			ASV_1745
	ASV_1746	Chloroflexi	Anaerolineae	SBR1031	A4b			ASV_1746
	ASV_1747	Proteobacteria	Gammaproteobacteria	Pseudomonadales	Moraxellaceae			ASV_1747
	ASV_1748	Proteobacteria	Gammaproteobacteria	Burkholderiales	SC-I-84			ASV_1748
	ASV_1751	Deinococcota	Deinococci	Deinococcales	Deinococcaceae	Deinococcus		ASV_1751
	ASV_1753	Proteobacteria	Alphaproteobacteria	Rhizobiales	Hyphomicrobiaceae	Hyphomicrobium		ASV_1753
	ASV_1754	Fusobacteriota	Fusobacteriia	Fusobacteriales	Fusobacteriaceae	Fusobacterium		ASV_1754
	ASV_1756	Firmicutes	Bacilli	Paenibacillales	Paenibacillaceae	Paenibacillus		ASV_1756
	ASV_1757	Bacteroidota	Bacteroidia	Sphingobacteriales	NS11-12	marine	group	ASV_1757
	ASV_1758	Firmicutes	Clostridia	Peptostreptococcales-Tissierellales	Peptostreptococcaceae	Clostridioides	difficile	ASV_1758
	ASV_1759	Proteobacteria	Alphaproteobacteria	Rhodobacterales	Rhodobacteraceae	Paracoccus		ASV_1759
	ASV_1760	Actinobacteriota	Acidimicrobiia	Microtrichales	Microtrichaceae			ASV_1760
	ASV_1762	Proteobacteria	Gammaproteobacteria	Burkholderiales	Rhodocyclaceae	Dechloromonas		ASV_1762
	ASV_1765	Firmicutes	Bacilli	Lactobacillales	Streptococcaceae	Streptococcus		ASV_1765
	ASV_1766	Cyanobacteria	Cyanobacteriia	Leptolyngbyales	Leptolyngbyaceae	Chamaesiphon	PCC-7430	ASV_1766
	ASV_1767	Acidobacteriota	Vicinamibacteria	Vicinamibacterales				ASV_1767
	ASV_1768	Proteobacteria	Alphaproteobacteria	Rhizobiales	Rhizobiaceae	Corticibacterium	populi	ASV_1768
	ASV_1769	Proteobacteria	Gammaproteobacteria	Salinisphaerales	Solimonadaceae	Nevskia		ASV_1769
	ASV_1771	Proteobacteria	Alphaproteobacteria	Caulobacterales	Caulobacteraceae	Caulobacter		ASV_1771
	ASV_1772	Proteobacteria	Gammaproteobacteria	Burkholderiales	Oxalobacteraceae			ASV_1772
	ASV_1773	Proteobacteria	Gammaproteobacteria	Pseudomonadales	Cellvibrionaceae	Cellvibrio	fulvus	ASV_1773
	ASV_1774	Bdellovibrionota	Bdellovibrionia	Bdellovibrionales	Bdellovibrionaceae	Bdellovibrio		ASV_1774
	ASV_1775	Deinococcota	Deinococci	Deinococcales	Trueperaceae	Truepera		ASV_1775
	ASV_1776	Desulfobacterota						ASV_1776
	ASV_1777	Proteobacteria	Alphaproteobacteria	Rhizobiales	Devosiaceae	Devosia	geojensis	ASV_1777
	ASV_1778	Acidobacteriota	Blastocatellia	Blastocatellales	Blastocatellaceae			ASV_1778
	ASV_1781	Proteobacteria	Alphaproteobacteria	Rhizobiales	Xanthobacteraceae	Bradyrhizobium	canariense	ASV_1781
	ASV_1782	Bacteroidota	Bacteroidia	Cytophagales	Hymenobacteraceae	Hymenobacter		ASV_1782
	ASV_1783	Bacteroidota	Bacteroidia	Flavobacteriales	Weeksellaceae	Chryseobacterium	hominis	ASV_1783
	ASV_1785	Proteobacteria	Gammaproteobacteria	Burkholderiales	Comamonadaceae	Rubrivivax		ASV_1785
	ASV_1787	Proteobacteria	Gammaproteobacteria	Burkholderiales	SC-I-84			ASV_1787
	ASV_1789	Firmicutes	Bacilli	Staphylococcales	Staphylococcaceae	Staphylococcus	aureus	ASV_1789
	ASV_1790	Proteobacteria	Gammaproteobacteria	Xanthomonadales	Xanthomonadaceae	Luteimonas		ASV_1790
	ASV_1791	Actinobacteriota	Actinobacteria	Micrococcales	Micrococcaceae	Rothia	mucilaginosa	ASV_1791
	ASV_1792	Proteobacteria	Alphaproteobacteria	Rhodobacterales	Rhodobacteraceae	Gemmobacter		ASV_1792
	ASV_1793	Bacteroidota	Bacteroidia	Cytophagales	Spirosomaceae			ASV_1793
	ASV_1794	Abditibacteriota	Abditibacteria	Abditibacteriales	Abditibacteriaceae	Abditibacterium		ASV_1794
	ASV_1795	Firmicutes	Clostridia	Peptostreptococcales-Tissierellales	Family	XI	Anaerococcus	ASV_1795
	ASV_1797	Myxococcota	Polyangia	Polyangiales	Sandaracinaceae			ASV_1797
	ASV_1798	Planctomycetota	Planctomycetes	Gemmatales	Gemmataceae			ASV_1798
	ASV_1799	Firmicutes	Clostridia	Lachnospirales	Lachnospiraceae			ASV_1799
	ASV_1802	Deinococcota	Deinococci	Deinococcales	Deinococcaceae	Deinococcus		ASV_1802
	ASV_1803	Bacteroidota	Bacteroidia	Bacteroidales	Rikenellaceae	Mucinivorans		ASV_1803
	ASV_1804	Verrucomicrobiota	Verrucomicrobiae	Verrucomicrobiales	Verrucomicrobiaceae			ASV_1804
	ASV_1805	Actinobacteriota	Actinobacteria	Micrococcales	Microbacteriaceae			ASV_1805
	ASV_1806	Bacteroidota	Bacteroidia	Chitinophagales	Chitinophagaceae	Ferruginibacter		ASV_1806
	ASV_1808	Actinobacteriota	Actinobacteria	Actinomycetales	Actinomycetaceae	Actinomyces	ihuae	ASV_1808
	ASV_1809	Proteobacteria	Gammaproteobacteria	Pseudomonadales	Pseudomonadaceae	Pseudomonas		ASV_1809
	ASV_1810	Proteobacteria	Alphaproteobacteria	Sphingomonadales	Sphingomonadaceae	Rhizorhapis		ASV_1810
	ASV_1811	Actinobacteriota	Actinobacteria	Micrococcales	Microbacteriaceae			ASV_1811
	ASV_1812	Bacteroidota	Bacteroidia	Chitinophagales	Chitinophagaceae	Terrimonas	arctica	ASV_1812
	ASV_1813	Firmicutes	Bacilli	Lactobacillales	Aerococcaceae	Eremococcus		ASV_1813
	ASV_1814	Verrucomicrobiota	Verrucomicrobiae	Pedosphaerales	Pedosphaeraceae			ASV_1814
	ASV_1815	Desulfobacterota	Desulfovibrionia	Desulfovibrionales	Desulfovibrionaceae	Desulfovibrio		ASV_1815
	ASV_1817	Proteobacteria	Gammaproteobacteria	Burkholderiales	TRA3-20			ASV_1817
	ASV_1818	Bacteroidota	Bacteroidia	Chitinophagales	Chitinophagaceae	Ferruginibacter		ASV_1818
	ASV_1821	Actinobacteriota	Actinobacteria	Micrococcales	Microbacteriaceae	Clavibacter		ASV_1821
	ASV_1822	Actinobacteriota	Thermoleophilia	Solirubrobacterales	Solirubrobacteraceae			ASV_1822
	ASV_1823	Proteobacteria	Gammaproteobacteria	Enterobacterales				ASV_1823
	ASV_1824	Bacteroidota	Bacteroidia	Chitinophagales	Chitinophagaceae	Ferruginibacter		ASV_1824
	ASV_1825	Planctomycetota	Planctomycetes	Pirellulales	Pirellulaceae			ASV_1825
	ASV_1826	Proteobacteria	Alphaproteobacteria	Rhizobiales	Rhizobiaceae	Allorhizobium-Neorhizobium-Pararhizobium-Rhizobium		ASV_1826
	ASV_1828	Bacteroidota	Bacteroidia	Chitinophagales	Chitinophagaceae			ASV_1828
	ASV_1829	Bacteroidota	Bacteroidia	Bacteroidales	Dysgonomonadaceae	Proteiniphilum		ASV_1829
	ASV_1830	Proteobacteria	Gammaproteobacteria	Pseudomonadales	Moraxellaceae	Psychrobacter		ASV_1830
	ASV_1831	Proteobacteria	Alphaproteobacteria	Rhizobiales	Xanthobacteraceae	Tardiphaga	robiniae	ASV_1831
	ASV_1832	Planctomycetota	Planctomycetes	Gemmatales	Gemmataceae			ASV_1832
	ASV_1835	Proteobacteria	Gammaproteobacteria	Burkholderiales	SC-I-84			ASV_1835
	ASV_1836	Actinobacteriota	Actinobacteria	Micrococcales	Intrasporangiaceae	Pedococcus-Phycicoccus		ASV_1836
	ASV_1837	Proteobacteria	Alphaproteobacteria	Acetobacterales	Acetobacteraceae	Acidiphilium		ASV_1837
	ASV_1838	Proteobacteria	Gammaproteobacteria	Burkholderiales	Rhodocyclaceae	Uliginosibacterium		ASV_1838
	ASV_1839	Verrucomicrobiota	Verrucomicrobiae	Chthoniobacterales	Chthoniobacteraceae	Chthoniobacter		ASV_1839
	ASV_1840	Actinobacteriota	Thermoleophilia	Solirubrobacterales	Solirubrobacteraceae	Conexibacter	woesei	ASV_1840
	ASV_1842	Proteobacteria	Alphaproteobacteria	Rhizobiales	Rhizobiaceae			ASV_1842
	ASV_1843	Proteobacteria	Gammaproteobacteria	Xanthomonadales	Rhodanobacteraceae			ASV_1843
	ASV_1844	Cyanobacteria	Cyanobacteriia	Leptolyngbyales	Leptolyngbyaceae	Chamaesiphon	PCC-7430	ASV_1844
	ASV_1845	Proteobacteria	Gammaproteobacteria	Burkholderiales	Sutterellaceae	AAP99		ASV_1845
	ASV_1846	Planctomycetota	Planctomycetes	Pirellulales	Pirellulaceae			ASV_1846
	ASV_1847	Acidobacteriota	Blastocatellia	Blastocatellales	Blastocatellaceae	Blastocatella		ASV_1847
	ASV_1849	Proteobacteria	Gammaproteobacteria	Burkholderiales	Burkholderiaceae	Burkholderia-Caballeronia-Paraburkholderia		ASV_1849
	ASV_1850	Actinobacteriota	Actinobacteria	Corynebacteriales	Mycobacteriaceae	Mycobacterium		ASV_1850
	ASV_1851	Proteobacteria	Gammaproteobacteria	PLTA13				ASV_1851
	ASV_1852	Bacteroidota	Bacteroidia	Cytophagales	Spirosomaceae	Emticicia		ASV_1852
	ASV_1853	Proteobacteria	Alphaproteobacteria	Sphingomonadales	Sphingomonadaceae	Novosphingobium		ASV_1853
	ASV_1854	Proteobacteria	Gammaproteobacteria	Steroidobacterales	Steroidobacteraceae			ASV_1854
	ASV_1855	Actinobacteriota	Actinobacteria	Propionibacteriales	Nocardioidaceae	Nocardioides		ASV_1855
	ASV_1856	Bdellovibrionota	Bdellovibrionia	Bdellovibrionales	Bdellovibrionaceae	Bdellovibrio		ASV_1856
	ASV_1857	Proteobacteria	Alphaproteobacteria	Sphingomonadales	Sphingomonadaceae			ASV_1857
	ASV_1859	Acidobacteriota	Vicinamibacteria	Vicinamibacterales				ASV_1859
	ASV_1860	Bacteroidota	Bacteroidia	Flavobacteriales	Flavobacteriaceae	Flavobacterium		ASV_1860
	ASV_1863	Firmicutes	Bacilli	Staphylococcales	Staphylococcaceae	Staphylococcus	aureus	ASV_1863
	ASV_1864	Bdellovibrionota	Oligoflexia	0319-6G20				ASV_1864
	ASV_1865	Bacteroidota	Bacteroidia	Chitinophagales	Saprospiraceae			ASV_1865
	ASV_1868	Proteobacteria	Gammaproteobacteria	Pseudomonadales	Moraxellaceae	Acinetobacter		ASV_1868
	ASV_1869	Firmicutes	Bacilli	Lactobacillales	Lactobacillaceae	Leuconostoc		ASV_1869
	ASV_1870	Proteobacteria	Alphaproteobacteria	Sphingomonadales	Sphingomonadaceae	Sphingomonas	cynarae	ASV_1870
	ASV_1871	Proteobacteria	Alphaproteobacteria	Rhodospirillales	Magnetospirillaceae	Magnetospirillum		ASV_1871
	ASV_1872	Actinobacteriota	Acidimicrobiia	IMCC26256				ASV_1872
	ASV_1873	Actinobacteriota	Actinobacteria	Pseudonocardiales	Pseudonocardiaceae	Actinomycetospora	chiangmaiensis	ASV_1873
	ASV_1874	Firmicutes	Bacilli	Lactobacillales	Streptococcaceae	Streptococcus		ASV_1874
	ASV_1875	Actinobacteriota	Actinobacteria	Propionibacteriales	Propionibacteriaceae	Propioniciclava		ASV_1875
	ASV_1876	Proteobacteria	Gammaproteobacteria	Burkholderiales	Oxalobacteraceae	Duganella		ASV_1876
	ASV_1877	Proteobacteria	Alphaproteobacteria	Reyranellales	Reyranellaceae	Reyranella		ASV_1877
	ASV_1878	Proteobacteria	Alphaproteobacteria	Rhizobiales	Xanthobacteraceae	Rhodopseudomonas		ASV_1878
	ASV_1879	Proteobacteria	Alphaproteobacteria	Rhizobiales	Hyphomicrobiaceae			ASV_1879
	ASV_1882	Chloroflexi	Chloroflexia	Thermomicrobiales	JG30-KF-CM45			ASV_1882
	ASV_1883	Bdellovibrionota	Bdellovibrionia	Bdellovibrionales	Bdellovibrionaceae	Bdellovibrio		ASV_1883
	ASV_1884	Actinobacteriota	Actinobacteria	Micrococcales	Micrococcaceae	Rothia	mucilaginosa	ASV_1884
	ASV_1885	Proteobacteria	Gammaproteobacteria	Xanthomonadales	Xanthomonadaceae	Stenotrophomonas		ASV_1885
	ASV_1886	Cyanobacteria	Cyanobacteriia	Cyanobacteriales	Phormidiaceae	Tychonema	CCAP	ASV_1886
	ASV_1887	Proteobacteria	Gammaproteobacteria	Burkholderiales	Chromobacteriaceae	Crenobacter		ASV_1887
	ASV_1888	Bacteroidota	Bacteroidia	Chitinophagales	Chitinophagaceae			ASV_1888
	ASV_1889	Firmicutes	Clostridia	Oscillospirales	Oscillospiraceae	Colidextribacter		ASV_1889
	ASV_1890	Proteobacteria	Gammaproteobacteria	Burkholderiales	Comamonadaceae			ASV_1890
	ASV_1891	Proteobacteria	Gammaproteobacteria	Pseudomonadales	Pseudohongiellaceae	BIyi10		ASV_1891
	ASV_1892	Proteobacteria	Alphaproteobacteria	Rhizobiales	Xanthobacteraceae	Pseudorhodoplanes		ASV_1892
	ASV_1894	Proteobacteria	Gammaproteobacteria	Pseudomonadales	Pseudomonadaceae	Pseudomonas		ASV_1894
	ASV_1896	Cyanobacteria	Vampirivibrionia	Obscuribacterales	Obscuribacteraceae			ASV_1896
	ASV_1897	Proteobacteria	Alphaproteobacteria	Sphingomonadales	Sphingomonadaceae	Sphingorhabdus		ASV_1897
	ASV_1898	Proteobacteria	Alphaproteobacteria	Rickettsiales	SM2D12			ASV_1898
	ASV_1899	Desulfobacterota	Desulfobacteria	Desulfobacterales	Desulfosarcinaceae	Desulfatirhabdium		ASV_1899
	ASV_1900	Proteobacteria	Alphaproteobacteria	Acetobacterales	Acetobacteraceae	Roseomonas		ASV_1900
	ASV_1901	Bacteroidota	Bacteroidia	Cytophagales	Hymenobacteraceae	Hymenobacter		ASV_1901
	ASV_1903	Bacteroidota	Bacteroidia	Chitinophagales	Saprospiraceae	Haliscomenobacter		ASV_1903
	ASV_1904	Planctomycetota	Planctomycetes	Pirellulales	Pirellulaceae	Pir4	lineage	ASV_1904
	ASV_1905	Desulfobacterota	Desulfuromonadia	Geobacterales	Pseudopelobacteraceae	Pseudopelobacter		ASV_1905
	ASV_1908	Proteobacteria	Alphaproteobacteria	Rhodobacterales	Rhodobacteraceae	Amaricoccus		ASV_1908
	ASV_1909	Proteobacteria	Gammaproteobacteria	Salinisphaerales	Solimonadaceae			ASV_1909
	ASV_1910	Proteobacteria	Alphaproteobacteria	Caulobacterales	Caulobacteraceae	Asticcacaulis		ASV_1910
	ASV_1914	Bacteroidota	Bacteroidia	Chitinophagales	Saprospiraceae			ASV_1914
	ASV_1915	Proteobacteria	Gammaproteobacteria					ASV_1915
	ASV_1916	Chloroflexi	KD4-96					ASV_1916
	ASV_1917	Proteobacteria	Alphaproteobacteria	Rhodobacterales	Rhodobacteraceae			ASV_1917
	ASV_1918	Planctomycetota	Planctomycetes	Pirellulales	Pirellulaceae			ASV_1918
	ASV_1920	Proteobacteria	Gammaproteobacteria	Burkholderiales	Comamonadaceae			ASV_1920
	ASV_1921	Verrucomicrobiota	Verrucomicrobiae	Verrucomicrobiales	Verrucomicrobiaceae			ASV_1921
	ASV_1923	Proteobacteria	Alphaproteobacteria	Acetobacterales	Acetobacteraceae	Acidiphilium		ASV_1923
	ASV_1924	Patescibacteria	Gracilibacteria					ASV_1924
	ASV_1925	Bdellovibrionota	Oligoflexia	Oligoflexales	Oligoflexaceae			ASV_1925
	ASV_1927	Planctomycetota	Planctomycetes	Gemmatales	Gemmataceae	Gemmata		ASV_1927
	ASV_1928	Actinobacteriota	Actinobacteria	Frankiales	Nakamurellaceae	Nakamurella		ASV_1928
	ASV_1929	Proteobacteria	Alphaproteobacteria	Rhizobiales	Rhizobiales	Incertae	Sedis	ASV_1929
	ASV_1930	Planctomycetota	Planctomycetes	Pirellulales	Pirellulaceae	Pir4	lineage	ASV_1930
	ASV_1931	Proteobacteria	Alphaproteobacteria	Sphingomonadales	Sphingomonadaceae	Rhizorhapis		ASV_1931
	ASV_1933	Proteobacteria	Gammaproteobacteria	Burkholderiales	SC-I-84			ASV_1933
	ASV_1936	Proteobacteria	Alphaproteobacteria	Sphingomonadales	Sphingomonadaceae	Sphingomonas	psychrolutea	ASV_1936
	ASV_1937	Bacteroidota	Bacteroidia	Chitinophagales	Chitinophagaceae	Ferruginibacter		ASV_1937
	ASV_1938	Actinobacteriota	Actinobacteria	Micrococcales	Dermabacteraceae	Brachybacterium		ASV_1938
	ASV_1939	Proteobacteria	Gammaproteobacteria	Burkholderiales	Comamonadaceae			ASV_1939
	ASV_1942	Proteobacteria	Alphaproteobacteria	Sphingomonadales	Sphingomonadaceae	Novosphingobium		ASV_1942
	ASV_1943	Actinobacteriota	Acidimicrobiia					ASV_1943
	ASV_1944	Planctomycetota	Planctomycetes	Gemmatales	Gemmataceae			ASV_1944
	ASV_1948	Chloroflexi	Chloroflexia	Chloroflexales	Roseiflexaceae			ASV_1948
	ASV_1949	Actinobacteriota	Actinobacteria	Corynebacteriales	Corynebacteriaceae	Lawsonella		ASV_1949
	ASV_1950	Firmicutes	Clostridia	Peptococcales	Peptococcaceae	Peptococcus	niger	ASV_1950
	ASV_1951	Bacteroidota	Bacteroidia	Sphingobacteriales	env.OPS	17		ASV_1951
	ASV_1952	Planctomycetota	Planctomycetes	Planctomycetales	Rubinisphaeraceae	SH-PL14		ASV_1952
	ASV_1953	Proteobacteria	Alphaproteobacteria	Rhizobiales	Xanthobacteraceae	Bradyrhizobium		ASV_1953
	ASV_1954	Proteobacteria	Alphaproteobacteria	Rhizobiales	Beijerinckiaceae	alphaI	cluster	ASV_1954
	ASV_1955	Proteobacteria	Alphaproteobacteria	Rhodobacterales	Rhodobacteraceae	Pseudorhodobacter		ASV_1955
	ASV_1956	Proteobacteria	Alphaproteobacteria	Sphingomonadales	Sphingomonadaceae	Novosphingobium		ASV_1956
	ASV_1957	Acidobacteriota	Vicinamibacteria	Vicinamibacterales				ASV_1957
	ASV_1959	Myxococcota	Polyangia	Haliangiales	Haliangiaceae	Haliangium		ASV_1959
	ASV_1960	Cyanobacteria	Cyanobacteriia	SepB-3				ASV_1960
	ASV_1961	Proteobacteria	Gammaproteobacteria	Xanthomonadales	Xanthomonadaceae	Pseudoxanthomonas		ASV_1961
	ASV_1962	Planctomycetota	Phycisphaerae	Tepidisphaerales	WD2101	soil	group	ASV_1962
	ASV_1963	Actinobacteriota	Actinobacteria	Micrococcales	Microbacteriaceae	Rathayibacter		ASV_1963
	ASV_1965	Proteobacteria	Gammaproteobacteria	Pseudomonadales	Porticoccaceae	Porticoccus		ASV_1965
	ASV_1966	Planctomycetota	Planctomycetes	Gemmatales	Gemmataceae			ASV_1966
	ASV_1968	Acidobacteriota	Vicinamibacteria	Vicinamibacterales	Vicinamibacteraceae			ASV_1968
	ASV_1969	Firmicutes	Clostridia	Peptostreptococcales-Tissierellales	Acidaminobacteraceae	Acidaminobacter		ASV_1969
	ASV_1970	Proteobacteria	Gammaproteobacteria	Burkholderiales	Comamonadaceae	Leptothrix		ASV_1970
	ASV_1972	Proteobacteria	Gammaproteobacteria	Burkholderiales	Rhodocyclaceae	Dechloromonas		ASV_1972
	ASV_1973	Proteobacteria	Gammaproteobacteria	Pseudomonadales	Cellvibrionaceae			ASV_1973
	ASV_1974	Proteobacteria	Alphaproteobacteria	Rhizobiales	Labraceae	Labrys		ASV_1974
	ASV_1975	Gemmatimonadota	Gemmatimonadetes	Gemmatimonadales	Gemmatimonadaceae			ASV_1975
	ASV_1977	Proteobacteria	Gammaproteobacteria	Burkholderiales	Methylophilaceae	Methylotenera		ASV_1977
	ASV_1978	Firmicutes	Bacilli	Lactobacillales	Streptococcaceae	Streptococcus		ASV_1978
	ASV_1979	Actinobacteriota	Actinobacteria	Micrococcales	Microbacteriaceae	Pseudoclavibacter		ASV_1979
	ASV_1980	Proteobacteria	Gammaproteobacteria	Pseudomonadales	Halomonadaceae	Marinospirillum		ASV_1980
	ASV_1981	Proteobacteria	Alphaproteobacteria	Sphingomonadales	Sphingomonadaceae	Sphingomonas		ASV_1981
	ASV_1982	Planctomycetota	Planctomycetes	Planctomycetales				ASV_1982
	ASV_1983	Verrucomicrobiota	Verrucomicrobiae	Pedosphaerales	Pedosphaeraceae			ASV_1983
	ASV_1984	Actinobacteriota	Thermoleophilia	Solirubrobacterales	Solirubrobacteraceae	Solirubrobacter		ASV_1984
	ASV_1985	Proteobacteria	Gammaproteobacteria	Legionellales	Legionellaceae	Legionella		ASV_1985
	ASV_1988	Proteobacteria	Gammaproteobacteria	Xanthomonadales	Xanthomonadaceae	Stenotrophomonas		ASV_1988
	ASV_1989	Actinobacteriota	Actinobacteria	Micrococcales	Brevibacteriaceae	Brevibacterium	ihuae	ASV_1989
	ASV_1990	Firmicutes	Clostridia	Peptostreptococcales-Tissierellales	Family	XI	Peptoniphilus	ASV_1990
	ASV_1991	Proteobacteria	Gammaproteobacteria	Salinisphaerales	Solimonadaceae	Panacagrimonas		ASV_1991
	ASV_1992	Proteobacteria	Gammaproteobacteria	Burkholderiales	Methylophilaceae	Candidatus	Methylopumilus	ASV_1992
	ASV_1993	Actinobacteriota	Actinobacteria	Micrococcales	Microbacteriaceae	Amnibacterium		ASV_1993
	ASV_1994	Actinobacteriota	Thermoleophilia	Solirubrobacterales	Solirubrobacteraceae	Conexibacter		ASV_1994
	ASV_1995	Bacteroidota	Bacteroidia	Chitinophagales	Chitinophagaceae	Sediminibacterium		ASV_1995
	ASV_1996	Acidobacteriota	Vicinamibacteria	Vicinamibacterales				ASV_1996
	ASV_1997	Verrucomicrobiota	Verrucomicrobiae	Opitutales	Opitutaceae	Opitutus		ASV_1997
	ASV_1998	Actinobacteriota	Thermoleophilia	Solirubrobacterales	67-14			ASV_1998
	ASV_1999	Actinobacteriota	Actinobacteria	Micrococcales	Intrasporangiaceae	Janibacter		ASV_1999
	ASV_2000	Firmicutes	Clostridia	Lachnospirales	Lachnospiraceae	Lachnoclostridium		ASV_2000
	ASV_2001	Bacteroidota	Bacteroidia	Cytophagales	Spirosomaceae	Spirosoma		ASV_2001
	ASV_2002	Proteobacteria	Gammaproteobacteria	Burkholderiales	Comamonadaceae			ASV_2002
	ASV_2003	Verrucomicrobiota	Verrucomicrobiae	Chthoniobacterales	Chthoniobacteraceae	Chthoniobacter		ASV_2003
	ASV_2004	Actinobacteriota	Actinobacteria	Propionibacteriales	Nocardioidaceae	Nocardioides		ASV_2004
	ASV_2005	Proteobacteria	Alphaproteobacteria	Rhizobiales	Xanthobacteraceae	Rhodoplanes		ASV_2005
	ASV_2006	Proteobacteria	Alphaproteobacteria	Sphingomonadales	Sphingomonadaceae	Rhizorhapis		ASV_2006
	ASV_2010	Bacteroidota	Bacteroidia	Bacteroidales	Bacteroidaceae	Bacteroides		ASV_2010
	ASV_2011	Actinobacteriota	Actinobacteria	Micrococcales	Micrococcaceae	Arthrobacter		ASV_2011
	ASV_2012	Actinobacteriota	Actinobacteria	Propionibacteriales	Nocardioidaceae	Marmoricola		ASV_2012
	ASV_2013	Proteobacteria	Alphaproteobacteria	Sphingomonadales	Sphingomonadaceae	Sphingomonas		ASV_2013
	ASV_2014	Bacteroidota	Bacteroidia	Chitinophagales				ASV_2014
	ASV_2015	Actinobacteriota	Actinobacteria	Kineosporiales	Kineosporiaceae	Angustibacter	luteus	ASV_2015
	ASV_2016	Proteobacteria	Alphaproteobacteria	Sphingomonadales	Sphingomonadaceae	Novosphingobium		ASV_2016
	ASV_2017	Bacteroidota	Bacteroidia	Sphingobacteriales	Sphingobacteriaceae	Pedobacter		ASV_2017
	ASV_2018	Bacteroidota	Bacteroidia	Sphingobacteriales	Sphingobacteriaceae	Mucilaginibacter		ASV_2018
	ASV_2019	Campylobacterota	Campylobacteria	Campylobacterales	Arcobacteraceae	Malaciobacter		ASV_2019
	ASV_2020	Proteobacteria	Gammaproteobacteria	Burkholderiales	Alcaligenaceae	Castellaniella		ASV_2020
	ASV_2021	Proteobacteria	Gammaproteobacteria	Burkholderiales	Comamonadaceae	Methylibium		ASV_2021
	ASV_2022	Actinobacteriota	Actinobacteria	Micrococcales	Micrococcaceae	Rothia	terrae	ASV_2022
	ASV_2023	Proteobacteria	Gammaproteobacteria	Burkholderiales	Nitrosomonadaceae	mle1-7		ASV_2023
	ASV_2025	Bacteroidota	Bacteroidia	Chitinophagales	Chitinophagaceae	Ferruginibacter		ASV_2025
	ASV_2026	Proteobacteria	Gammaproteobacteria	Enterobacterales	Aeromonadaceae	Aeromonas		ASV_2026
	ASV_2027	Actinobacteriota	Acidimicrobiia	Microtrichales	Ilumatobacteraceae	Ilumatobacter		ASV_2027
	ASV_2029	Proteobacteria	Gammaproteobacteria	Pseudomonadales	Moraxellaceae	Alkanindiges		ASV_2029
	ASV_2030	Acidobacteriota	Holophagae	Subgroup	7			ASV_2030
	ASV_2035	Proteobacteria	Gammaproteobacteria	Pseudomonadales	Moraxellaceae	Acinetobacter		ASV_2035
	ASV_2036	Proteobacteria	Alphaproteobacteria	Rhizobiales	Xanthobacteraceae	Pseudolabrys		ASV_2036
	ASV_2038	Proteobacteria	Alphaproteobacteria	Acetobacterales	Acetobacteraceae			ASV_2038
	ASV_2039	Actinobacteriota	Actinobacteria	Propionibacteriales	Nocardioidaceae	Kribbella		ASV_2039
	ASV_2040	Deinococcota	Deinococci	Deinococcales	Deinococcaceae	Deinococcus		ASV_2040
	ASV_2041	Proteobacteria	Alphaproteobacteria	Sphingomonadales	Sphingomonadaceae	Novosphingobium		ASV_2041
	ASV_2043	Armatimonadota	Chthonomonadetes	Chthonomonadales	Chthonomonadaceae	Chthonomonas		ASV_2043
	ASV_2044	Proteobacteria	Alphaproteobacteria	Rhizobiales	Rhizobiaceae	Shinella		ASV_2044
	ASV_2045	Proteobacteria	Gammaproteobacteria	Burkholderiales	Burkholderiaceae	Lautropia	mirabilis	ASV_2045
	ASV_2046	Proteobacteria	Alphaproteobacteria	Sphingomonadales	Sphingomonadaceae	Sphingomonas		ASV_2046
	ASV_2047	Proteobacteria	Gammaproteobacteria	Burkholderiales	Methylophilaceae			ASV_2047
	ASV_2048	Proteobacteria	Alphaproteobacteria	Rhizobiales	Rhizobiaceae	Mesorhizobium		ASV_2048
	ASV_2049	Firmicutes	Bacilli	Staphylococcales	Staphylococcaceae	Staphylococcus		ASV_2049
	ASV_2051	Actinobacteriota	Actinobacteria	Frankiales	Nakamurellaceae	Nakamurella		ASV_2051
	ASV_2052	Actinobacteriota	Actinobacteria	Propionibacteriales	Nocardioidaceae	Nocardioides		ASV_2052
	ASV_2053	Proteobacteria	Alphaproteobacteria	Rhodobacterales	Rhodobacteraceae	Paracoccus		ASV_2053
	ASV_2055	Actinobacteriota	Acidimicrobiia	Microtrichales	Ilumatobacteraceae	Ilumatobacter		ASV_2055
	ASV_2056	Proteobacteria	Gammaproteobacteria	Burkholderiales	Methylophilaceae			ASV_2056
	ASV_2057	Proteobacteria	Alphaproteobacteria	Rhizobiales	Rhizobiales	Incertae	Sedis	ASV_2057
	ASV_2058	Proteobacteria	Alphaproteobacteria	Micavibrionales				ASV_2058
	ASV_2059	Proteobacteria	Gammaproteobacteria	Burkholderiales				ASV_2059
	ASV_2060	Proteobacteria	Gammaproteobacteria	Pseudomonadales	Moraxellaceae	Perlucidibaca		ASV_2060
	ASV_2061	Proteobacteria	Alphaproteobacteria	Rhizobiales	Beijerinckiaceae	Methylobacterium-Methylorubrum		ASV_2061
	ASV_2062	Bacteroidota	Bacteroidia	Cytophagales	Spirosomaceae	Fibrella		ASV_2062
	ASV_2064	Actinobacteriota	Actinobacteria	Micrococcales	Microbacteriaceae			ASV_2064
	ASV_2065	Planctomycetota	Planctomycetes	Pirellulales	Pirellulaceae	Pirellula		ASV_2065
	ASV_2066	Actinobacteriota	Actinobacteria	Frankiales	Nakamurellaceae	Nakamurella		ASV_2066
	ASV_2068	Proteobacteria	Alphaproteobacteria	Rhizobiales	Hyphomicrobiaceae	Hyphomicrobium		ASV_2068
	ASV_2069	Verrucomicrobiota	Verrucomicrobiae	Opitutales	Opitutaceae	Lacunisphaera		ASV_2069
	ASV_2070	Proteobacteria	Alphaproteobacteria	Rhizobiales	Beijerinckiaceae	Methylorosula		ASV_2070
	ASV_2071	Bacteroidota	Bacteroidia	Flavobacteriales	Flavobacteriaceae	Flavobacterium		ASV_2071
	ASV_2072	Verrucomicrobiota	Verrucomicrobiae	Chthoniobacterales	Chthoniobacteraceae	Chthoniobacter		ASV_2072
	ASV_2075	Bacteroidota	Bacteroidia	Cytophagales	Microscillaceae			ASV_2075
	ASV_2076	Actinobacteriota	Actinobacteria	Micrococcales	Micrococcaceae	Kocuria		ASV_2076
	ASV_2077	Chloroflexi	Anaerolineae	RBG-13-54-9				ASV_2077
	ASV_2078	Acidobacteriota	Blastocatellia	Blastocatellales	Blastocatellaceae	JGI	0001001-H03	ASV_2078
	ASV_2079	Verrucomicrobiota	Verrucomicrobiae	Chthoniobacterales	Chthoniobacteraceae	Chthoniobacter		ASV_2079
	ASV_2080	Proteobacteria	Gammaproteobacteria	Salinisphaerales	Solimonadaceae	Nevskia		ASV_2080
	ASV_2081	Myxococcota	Polyangia	Polyangiales	Polyangiaceae	Aetherobacter		ASV_2081
	ASV_2083	Verrucomicrobiota	Verrucomicrobiae	Opitutales	Opitutaceae	IMCC26134		ASV_2083
	ASV_2084	Firmicutes	Clostridia	Lachnospirales	Lachnospiraceae	Agathobacter		ASV_2084
	ASV_2085	Proteobacteria	Alphaproteobacteria	Sphingomonadales	Sphingomonadaceae	Sphingomonas		ASV_2085
	ASV_2086	Proteobacteria	Alphaproteobacteria	Sphingomonadales	Sphingomonadaceae			ASV_2086
	ASV_2087	Desulfobacterota	Desulfobulbia	Desulfobulbales	Desulfobulbaceae	Desulfobulbus		ASV_2087
	ASV_2089	Bacteroidota	Bacteroidia	Cytophagales	Microscillaceae			ASV_2089
	ASV_2091	Bacteroidota	Bacteroidia	Bacteroidales	Prolixibacteraceae	WCHB1-32		ASV_2091
	ASV_2092	Actinobacteriota	Actinobacteria	Propionibacteriales	Nocardioidaceae	Nocardioides	alpinus	ASV_2092
	ASV_2093	Proteobacteria	Gammaproteobacteria	Burkholderiales	Comamonadaceae	Rhodoferax	koreense	ASV_2093
	ASV_2096	Bacteroidota	Bacteroidia	Cytophagales	Microscillaceae			ASV_2096
	ASV_2097	Myxococcota	Polyangia	Polyangiales	BIrii41			ASV_2097
	ASV_2098	Planctomycetota	Planctomycetes	Pirellulales	Pirellulaceae			ASV_2098
	ASV_2099	Planctomycetota	Planctomycetes	Gemmatales	Gemmataceae			ASV_2099
	ASV_2103	Bdellovibrionota	Oligoflexia	Oligoflexales	Oligoflexaceae			ASV_2103
	ASV_2105	Proteobacteria	Alphaproteobacteria	Caulobacterales	Caulobacteraceae	Asticcacaulis		ASV_2105
	ASV_2106	WPS-2						ASV_2106
	ASV_2107	Actinobacteriota	Coriobacteriia	Coriobacteriales	Atopobiaceae			ASV_2107
	ASV_2108	Proteobacteria	Alphaproteobacteria	Azospirillales	Inquilinaceae	Inquilinus		ASV_2108
	ASV_2109	Actinobacteriota	Actinobacteria	Pseudonocardiales	Pseudonocardiaceae	Actinomycetospora		ASV_2109
	ASV_2110	Cyanobacteria	Cyanobacteriia	Cyanobacteriales	Xenococcaceae			ASV_2110
	ASV_2111	Proteobacteria	Gammaproteobacteria	CCM19a				ASV_2111
	ASV_2112	Proteobacteria	Gammaproteobacteria	Gammaproteobacteria	Incertae	Sedis	Unknown	ASV_2112
	ASV_2113	Planctomycetota	Planctomycetes	Gemmatales	Gemmataceae	Gemmata		ASV_2113
	ASV_2114	Myxococcota	Myxococcia	Myxococcales	Myxococcaceae	P3OB-42		ASV_2114
	ASV_2117	Bacteroidota	Bacteroidia	Sphingobacteriales	AKYH767			ASV_2117
	ASV_2118	FCPU426						ASV_2118
	ASV_2119	Actinobacteriota	Actinobacteria	Frankiales	Nakamurellaceae	Nakamurella		ASV_2119
	ASV_2120	Bacteroidota	Bacteroidia	Chitinophagales	Chitinophagaceae			ASV_2120
	ASV_2121	Proteobacteria	Alphaproteobacteria	Sphingomonadales	Sphingomonadaceae	Polymorphobacter		ASV_2121		Acidibacter
	ASV_2122	Bacteroidota	Bacteroidia	Flavobacteriales	Flavobacteriaceae	Flavobacterium		ASV_2122
	ASV_2123	Proteobacteria	Alphaproteobacteria	Sphingomonadales	Sphingomonadaceae	Sphingomonas		ASV_2123
	ASV_2125	Planctomycetota	Planctomycetes	Pirellulales	Pirellulaceae			ASV_2125
	ASV_2126	Actinobacteriota	Thermoleophilia	Solirubrobacterales	Solirubrobacteraceae	Conexibacter		ASV_2126
	ASV_2127	Proteobacteria	Alphaproteobacteria	Sphingomonadales	Sphingomonadaceae			ASV_2127
	ASV_2128	Verrucomicrobiota	Verrucomicrobiae	Chthoniobacterales	Chthoniobacteraceae			ASV_2128
	ASV_2129	Planctomycetota	Planctomycetes	Pirellulales	Pirellulaceae	Pirellula		ASV_2129
	ASV_2130	Planctomycetota	Planctomycetes	Gemmatales	Gemmataceae			ASV_2130
	ASV_2132	Proteobacteria	Gammaproteobacteria	Burkholderiales	Comamonadaceae	Polaromonas		ASV_2132
	ASV_2133	Bacteroidota	Bacteroidia	Chitinophagales				ASV_2133
	ASV_2135	Proteobacteria	Gammaproteobacteria	Burkholderiales	Nitrosomonadaceae	MND1		ASV_2135
	ASV_2136	Verrucomicrobiota	Verrucomicrobiae	Pedosphaerales	Pedosphaeraceae	SH3-11		ASV_2136
	ASV_2137	Myxococcota	Polyangia	Polyangiales	Sandaracinaceae			ASV_2137
	ASV_2138	Verrucomicrobiota	Verrucomicrobiae	Pedosphaerales	Pedosphaeraceae			ASV_2138
	ASV_2139	Actinobacteriota	Actinobacteria	Frankiales	Frankiaceae	Jatrophihabitans	huperziae	ASV_2139
	ASV_2140	Proteobacteria	Alphaproteobacteria	Sphingomonadales	Sphingomonadaceae	Altererythrobacter		ASV_2140
	ASV_2141	Proteobacteria	Alphaproteobacteria	Sphingomonadales	Sphingomonadaceae	Novosphingobium		ASV_2141
	ASV_2143	Proteobacteria	Alphaproteobacteria					ASV_2143
	ASV_2144	Cyanobacteria	Vampirivibrionia	Obscuribacterales	Obscuribacteraceae			ASV_2144
	ASV_2145	Proteobacteria	Alphaproteobacteria	Rhizobiales	Rhizobiales	Incertae	Sedis	ASV_2145
	ASV_2146	Proteobacteria	Alphaproteobacteria	Rhizobiales	Hyphomicrobiaceae	Hyphomicrobium		ASV_2146
	ASV_2148	Proteobacteria	Alphaproteobacteria	Rhizobiales	Rhizobiales	Incertae	Sedis	ASV_2148
	ASV_2149	Actinobacteriota	Actinobacteria	Frankiales	Nakamurellaceae	Nakamurella		ASV_2149
	ASV_2151	Patescibacteria	Parcubacteria					ASV_2151
	ASV_2152	Proteobacteria	Gammaproteobacteria	Burkholderiales	Comamonadaceae	Leptothrix		ASV_2152
	ASV_2153	Bdellovibrionota	Bdellovibrionia	Bdellovibrionales	Bdellovibrionaceae	Bdellovibrio		ASV_2153
	ASV_2154	Bdellovibrionota	Bdellovibrionia	Bdellovibrionales	Bdellovibrionaceae	Bdellovibrio		ASV_2154
	ASV_2155	Bacteroidota	Bacteroidia	Chitinophagales	Chitinophagaceae	Terrimonas	crocea	ASV_2155
	ASV_2156	Desulfobacterota	Desulfobulbia	Desulfobulbales	Desulfobulbaceae	Desulfobulbus		ASV_2156
	ASV_2157	Firmicutes	Clostridia	Oscillospirales	Oscillospiraceae			ASV_2157
	ASV_2158	Planctomycetota	Planctomycetes	Pirellulales	Pirellulaceae			ASV_2158
	ASV_2159	Proteobacteria	Gammaproteobacteria	Burkholderiales	Nitrosomonadaceae	Ellin6067		ASV_2159
	ASV_2160	Chloroflexi	Anaerolineae	SBR1031	A4b			ASV_2160
	ASV_2161	Acidobacteriota	Vicinamibacteria	Vicinamibacterales				ASV_2161
	ASV_2162	Proteobacteria	Alphaproteobacteria	Rhodobacterales	Rhodobacteraceae	Defluviimonas		ASV_2162
	ASV_2163	Verrucomicrobiota	Verrucomicrobiae	Verrucomicrobiales	Verrucomicrobiaceae			ASV_2163
	ASV_2164	Bacteroidota	Bacteroidia	Flavobacteriales	Flavobacteriaceae	Flavobacterium		ASV_2164
	ASV_2166	Firmicutes	Clostridia	Peptostreptococcales-Tissierellales	Family	XI	Anaerococcus	ASV_2166
	ASV_2167	Bacteroidota	Bacteroidia	Bacteroidales	Prevotellaceae	Prevotella_7	melaninogenica	ASV_2167
	ASV_2168	Proteobacteria	Alphaproteobacteria	Elsterales	Elsteraceae			ASV_2168
	ASV_2170	Myxococcota	Polyangia	Polyangiales	Sandaracinaceae			ASV_2170
	ASV_2171	Planctomycetota	Planctomycetes	Gemmatales	Gemmataceae	Gemmata		ASV_2171
	ASV_2172	Firmicutes	Clostridia	Peptostreptococcales-Tissierellales	Peptostreptococcaceae	Terrisporobacter	mayombei	ASV_2172
	ASV_2173	Actinobacteriota	Actinobacteria	Pseudonocardiales	Pseudonocardiaceae	Actinomycetospora		ASV_2173
	ASV_2174	Verrucomicrobiota	Verrucomicrobiae	Pedosphaerales	Pedosphaeraceae	DEV008		ASV_2174
	ASV_2175	Actinobacteriota	Thermoleophilia	Solirubrobacterales	Solirubrobacteraceae	Solirubrobacter		ASV_2175
	ASV_2176	Planctomycetota	Phycisphaerae	Tepidisphaerales	WD2101	soil	group	ASV_2176
	ASV_2177	Planctomycetota	Planctomycetes	Gemmatales	Gemmataceae			ASV_2177
	ASV_2178	Proteobacteria	Alphaproteobacteria	Acetobacterales	Acetobacteraceae	Roseomonas		ASV_2178
	ASV_2179	Proteobacteria	Gammaproteobacteria	R7C24				ASV_2179
	ASV_2180	Proteobacteria	Gammaproteobacteria	Burkholderiales	Comamonadaceae	Leptothrix		ASV_2180
	ASV_2181	Firmicutes	Clostridia	Lachnospirales	Lachnospiraceae			ASV_2181
	ASV_2182	Proteobacteria	Gammaproteobacteria	Xanthomonadales	Rhodanobacteraceae	Rhodanobacter		ASV_2182
	ASV_2183	Planctomycetota	Planctomycetes	Gemmatales	Gemmataceae	Fimbriiglobus		ASV_2183
	ASV_2185	Proteobacteria	Gammaproteobacteria	Burkholderiales	Comamonadaceae	Methylibium		ASV_2185
	ASV_2186	Actinobacteriota	Actinobacteria	Corynebacteriales	Corynebacteriaceae	Corynebacterium	massiliense	ASV_2186
	ASV_2187	Proteobacteria	Gammaproteobacteria	Burkholderiales	Burkholderiaceae	Ralstonia		ASV_2187
	ASV_2188	Cyanobacteria	Cyanobacteriia	SepB-3				ASV_2188
	ASV_2189	Bacteroidota	Bacteroidia	Cytophagales	Hymenobacteraceae	Hymenobacter		ASV_2189
	ASV_2190	Proteobacteria	Alphaproteobacteria	Rhizobiales	Rhizobiales	Incertae	Sedis	ASV_2190
	ASV_2191	Proteobacteria	Alphaproteobacteria	Rhizobiales	Xanthobacteraceae	Rhodoplanes		ASV_2191
	ASV_2192	Bacteroidota	Bacteroidia	Cytophagales	Spirosomaceae	Dyadobacter		ASV_2192
	ASV_2194	Proteobacteria	Gammaproteobacteria	Burkholderiales	Comamonadaceae	Giesbergeria		ASV_2194
	ASV_2195	Actinobacteriota	Actinobacteria	Micrococcales	Microbacteriaceae			ASV_2195
	ASV_2196	Proteobacteria	Alphaproteobacteria	Caulobacterales	Caulobacteraceae	Brevundimonas	kwangchunensis	ASV_2196
	ASV_2197	Proteobacteria	Alphaproteobacteria	Rhizobiales	Xanthobacteraceae	Tardiphaga		ASV_2197
	ASV_2199	Proteobacteria	Gammaproteobacteria	Xanthomonadales	Rhodanobacteraceae			ASV_2199
	ASV_2200	Actinobacteriota	Actinobacteria	Bifidobacteriales	Bifidobacteriaceae	Gardnerella	vaginalis	ASV_2200
	ASV_2201	Verrucomicrobiota	Verrucomicrobiae	Verrucomicrobiales	Verrucomicrobiaceae			ASV_2201
	ASV_2204	Firmicutes	Bacilli	Staphylococcales	Staphylococcaceae	Auricoccus-Abyssicoccus		ASV_2204
	ASV_2205	Proteobacteria	Gammaproteobacteria	Burkholderiales	Methylophilaceae	MM1		ASV_2205
	ASV_2206	Actinobacteriota	Actinobacteria	Pseudonocardiales	Pseudonocardiaceae	Pseudonocardia		ASV_2206
	ASV_2207	Proteobacteria	Gammaproteobacteria	Xanthomonadales	Xanthomonadaceae	Pseudoxanthomonas		ASV_2207
	ASV_2208	Proteobacteria	Gammaproteobacteria	Burkholderiales	Neisseriaceae			ASV_2208
	ASV_2209	Cyanobacteria	Cyanobacteriia	Leptolyngbyales	Leptolyngbyaceae	Chamaesiphon	PCC-7430	ASV_2209
	ASV_2211	Planctomycetota	Planctomycetes	Isosphaerales	Isosphaeraceae			ASV_2211
	ASV_2212	Actinobacteriota	Acidimicrobiia	Microtrichales	Microtrichaceae	IMCC26207		ASV_2212
	ASV_2213	Actinobacteriota	Actinobacteria	Corynebacteriales	Mycobacteriaceae	Mycobacterium		ASV_2213
	ASV_2214	Planctomycetota	Planctomycetes	Gemmatales	Gemmataceae			ASV_2214
	ASV_2215	Proteobacteria	Gammaproteobacteria	Thiotrichales	Thiotrichaceae	Thiothrix	lacustris	ASV_2215
	ASV_2216	Bacteroidota	Bacteroidia	Cytophagales	Spirosomaceae			ASV_2216
	ASV_2220							ASV_2220
	ASV_2221	Actinobacteriota	Actinobacteria	Micrococcales	Dermacoccaceae	Dermacoccus		ASV_2221
	ASV_2222	Proteobacteria	Alphaproteobacteria	Azospirillales	Azospirillaceae	Azospirillum	picis	ASV_2222
	ASV_2223	Bacteroidota	Bacteroidia	Chitinophagales	Chitinophagaceae	Edaphobaculum		ASV_2223
	ASV_2224	Proteobacteria	Gammaproteobacteria	Burkholderiales	SC-I-84			ASV_2224
	ASV_2225	Bacteroidota	Bacteroidia	Chitinophagales	Chitinophagaceae			ASV_2225
	ASV_2226	Firmicutes	Bacilli	Lactobacillales	Catellicoccaceae	Catellicoccus		ASV_2226
	ASV_2227	Actinobacteriota	Thermoleophilia	Solirubrobacterales	Solirubrobacteraceae	Conexibacter		ASV_2227
	ASV_2228	Cyanobacteria	Cyanobacteriia	Leptolyngbyales	Leptolyngbyaceae	Phormidium	CYN64	ASV_2228
	ASV_2229	Proteobacteria	Alphaproteobacteria	Rhizobiales	Methylopilaceae	Hansschlegelia		ASV_2229
	ASV_2230	Bacteroidota	Bacteroidia	Sphingobacteriales	env.OPS	17		ASV_2230
	ASV_2231	Proteobacteria	Gammaproteobacteria	Enterobacterales	Alteromonadaceae	Alishewanella		ASV_2231
	ASV_2232	Proteobacteria	Gammaproteobacteria	Burkholderiales	SC-I-84			ASV_2232
	ASV_2234	Actinobacteriota	Acidimicrobiia	Microtrichales	Microtrichaceae			ASV_2234
	ASV_2235	Proteobacteria	Alphaproteobacteria	Rhizobiales	Rhizobiales	Incertae	Sedis	ASV_2235
	ASV_2239	Proteobacteria	Gammaproteobacteria	Enterobacterales	Pasteurellaceae	Haemophilus		ASV_2239
	ASV_2241	Actinobacteriota	Actinobacteria	Propionibacteriales	Nocardioidaceae	Marmoricola		ASV_2241
	ASV_2242	Actinobacteriota	Actinobacteria	Actinomycetales	Actinomycetaceae	F0332		ASV_2242
	ASV_2243	Planctomycetota	BD7-11					ASV_2243
	ASV_2244	Bacteroidota	Bacteroidia	Bacteroidales	Marinilabiliaceae	[Cytophaga]	xylanolytica	ASV_2244
	ASV_2245	Proteobacteria	Alphaproteobacteria	Rhizobiales	Xanthobacteraceae	Bradyrhizobium		ASV_2245
	ASV_2246	Proteobacteria	Gammaproteobacteria	Burkholderiales	SC-I-84			ASV_2246
	ASV_2247	Proteobacteria	Gammaproteobacteria	Pseudomonadales	Cellvibrionaceae			ASV_2247
	ASV_2248	Bacteroidota	Bacteroidia	Cytophagales	Amoebophilaceae	Candidatus	Amoebophilus	ASV_2248
	ASV_2249	Proteobacteria	Gammaproteobacteria	Legionellales	Legionellaceae	Legionella		ASV_2249
	ASV_2250	Proteobacteria	Alphaproteobacteria	Sphingomonadales	Sphingomonadaceae	Altererythrobacter	buctensis	ASV_2250
	ASV_2251	Actinobacteriota	Actinobacteria	Corynebacteriales	Corynebacteriaceae	Corynebacterium		ASV_2251
	ASV_2252	Proteobacteria	Gammaproteobacteria	Enterobacterales	Pasteurellaceae	Actinobacillus		ASV_2252
	ASV_2253	Bacteroidota	Bacteroidia	Cytophagales	Microscillaceae	Hassallia		ASV_2253
	ASV_2254	Proteobacteria	Alphaproteobacteria	Rhizobiales	Beijerinckiaceae	Microvirga		ASV_2254
	ASV_2255	Bacteroidota	Bacteroidia	Cytophagales	Hymenobacteraceae	Hymenobacter	yonginensis	ASV_2255
	ASV_2256	Proteobacteria	Gammaproteobacteria	Burkholderiales	SC-I-84			ASV_2256
	ASV_2257	Myxococcota	Polyangia	Polyangiales	Polyangiaceae	Aetherobacter		ASV_2257
	ASV_2258	Actinobacteriota	Actinobacteria	Micrococcales	Micrococcaceae	Kocuria		ASV_2258
	ASV_2261	Acidobacteriota	Vicinamibacteria	Vicinamibacterales	Vicinamibacteraceae			ASV_2261
	ASV_2262	Actinobacteriota	Coriobacteriia	OPB41				ASV_2262
	ASV_2263	Verrucomicrobiota	Verrucomicrobiae	Chthoniobacterales	Chthoniobacteraceae	Chthoniobacter		ASV_2263
	ASV_2264	Verrucomicrobiota	Verrucomicrobiae	Opitutales	Opitutaceae	Lacunisphaera		ASV_2264
	ASV_2265	Bacteroidota	Bacteroidia	Cytophagales	Spirosomaceae	Emticicia		ASV_2265
	ASV_2266	Acidobacteriota	Acidobacteriae	Acidobacteriales	Acidobacteriaceae	(Subgroup	1)	ASV_2266
	ASV_2267	Proteobacteria	Alphaproteobacteria	Rhizobiales	Rhizobiales	Incertae	Sedis	ASV_2267
	ASV_2268	Verrucomicrobiota	Verrucomicrobiae	Chthoniobacterales	Chthoniobacteraceae	Chthoniobacter		ASV_2268
	ASV_2269	Acidobacteriota	Vicinamibacteria	Vicinamibacterales	Vicinamibacteraceae			ASV_2269
	ASV_2271	Cyanobacteria	Cyanobacteriia	Leptolyngbyales	Leptolyngbyaceae	Chamaesiphon	PCC-7430	ASV_2271
	ASV_2273	Desulfobacterota	Desulfobulbia	Desulfobulbales	Desulfocapsaceae			ASV_2273
	ASV_2274	Proteobacteria	Alphaproteobacteria	Rhodobacterales	Rhodobacteraceae	Paracoccus	homiensis	ASV_2274
	ASV_2276	Proteobacteria	Alphaproteobacteria	Caulobacterales	Caulobacteraceae	Asticcacaulis		ASV_2276
	ASV_2278	Verrucomicrobiota	Verrucomicrobiae	Chthoniobacterales	Chthoniobacteraceae	Candidatus	Udaeobacter	ASV_2278
	ASV_2279	Actinobacteriota	Actinobacteria	Micrococcales	Intrasporangiaceae	Pedococcus-Phycicoccus		ASV_2279
	ASV_2280	Bdellovibrionota	Oligoflexia	Oligoflexales	Oligoflexaceae	Oligoflexus		ASV_2280
	ASV_2281	Bacteroidota	Bacteroidia	Chitinophagales	Chitinophagaceae	Parafilimonas		ASV_2281
	ASV_2284	Bacteroidota	Bacteroidia	Flavobacteriales	Flavobacteriaceae	Flavobacterium	quisquiliarum	ASV_2284
	ASV_2285	Firmicutes	Clostridia	Clostridiales	Clostridiaceae	Clostridium	sensu	ASV_2285
	ASV_2286	Proteobacteria	Alphaproteobacteria	Rhizobiales	Xanthobacteraceae			ASV_2286
	ASV_2287	Bacteroidota	Bacteroidia	Chitinophagales	Chitinophagaceae	Ferruginibacter		ASV_2287
	ASV_2291	Proteobacteria	Gammaproteobacteria	Burkholderiales	Comamonadaceae			ASV_2291
	ASV_2292	Proteobacteria	Alphaproteobacteria	Rhodobacterales	Rhodobacteraceae	Flavimaricola		ASV_2292
	ASV_2293	Proteobacteria	Gammaproteobacteria	Xanthomonadales	Rhodanobacteraceae			ASV_2293
	ASV_2295	Cyanobacteria	Cyanobacteriia	Cyanobacteriales	Coleofasciculaceae	Wilmottia	Ant-Ph58	ASV_2295
	ASV_2296	Bacteroidota	Bacteroidia	Cytophagales	Microscillaceae			ASV_2296		1
	ASV_2297	Bacteroidota	Bacteroidia	Chitinophagales				ASV_2297
	ASV_2299	Firmicutes	Bacilli	Lactobacillales	Streptococcaceae	Lactococcus		ASV_2299
	ASV_2300	Proteobacteria	Gammaproteobacteria	Xanthomonadales	Xanthomonadaceae	Arenimonas		ASV_2300
	ASV_2302	Planctomycetota	Planctomycetes	Gemmatales	Gemmataceae	Fimbriiglobus		ASV_2302
	ASV_2303	Proteobacteria	Alphaproteobacteria	Rhizobiales	Labraceae	Labrys		ASV_2303
	ASV_2305	Verrucomicrobiota	Verrucomicrobiae	Chthoniobacterales	Chthoniobacteraceae	Chthoniobacter		ASV_2305
	ASV_2306	Proteobacteria	Alphaproteobacteria	Rhizobiales	Hyphomicrobiaceae	Hyphomicrobium		ASV_2306
	ASV_2307	Verrucomicrobiota	Verrucomicrobiae	Pedosphaerales	Pedosphaeraceae			ASV_2307
	ASV_2308	Actinobacteriota	Coriobacteriia	Coriobacteriales	Coriobacteriaceae	Collinsella	aerofaciens	ASV_2308
	ASV_2309	Bacteroidota	Bacteroidia	Bacteroidales	Prevotellaceae	Prevotella		ASV_2309
	ASV_2310	Proteobacteria	Alphaproteobacteria	Rhizobiales	Rhizobiaceae	Aureimonas		ASV_2310
	ASV_2312	Patescibacteria	Parcubacteria					ASV_2312
	ASV_2313	Proteobacteria	Alphaproteobacteria	Sphingomonadales	Sphingomonadaceae	Plot4-2H12		ASV_2313
	ASV_2314	Proteobacteria	Gammaproteobacteria	Burkholderiales	TRA3-20			ASV_2314
	ASV_2315	Actinobacteriota	Actinobacteria	Propionibacteriales	Nocardioidaceae	Nocardioides		ASV_2315
	ASV_2316	Actinobacteriota	Acidimicrobiia	Microtrichales				ASV_2316
	ASV_2317	Firmicutes						ASV_2317
	ASV_2318	Proteobacteria	Alphaproteobacteria	Rhizobiales	Rhizobiaceae	Shinella		ASV_2318
	ASV_2320	Proteobacteria	Gammaproteobacteria	Burkholderiales	Comamonadaceae	Tepidimonas		ASV_2320
	ASV_2322	Proteobacteria	Alphaproteobacteria	Reyranellales	Reyranellaceae			ASV_2322
	ASV_2323	Dependentiae	Babeliae	Babeliales	UBA12409			ASV_2323
	ASV_2324	Verrucomicrobiota	Verrucomicrobiae	Chthoniobacterales	Terrimicrobiaceae	Terrimicrobium		ASV_2324
	ASV_2325	Actinobacteriota	Acidimicrobiia	Microtrichales	Iamiaceae	Iamia		ASV_2325
	ASV_2326	Bacteroidota	Bacteroidia	Chitinophagales	Chitinophagaceae	Ferruginibacter		ASV_2326
	ASV_2327	Planctomycetota	Planctomycetes	Pirellulales	Pirellulaceae			ASV_2327
	ASV_2328	Cyanobacteria	Cyanobacteriia	SepB-3				ASV_2328
	ASV_2329	Actinobacteriota	Actinobacteria	Propionibacteriales	Nocardioidaceae	Marmoricola		ASV_2329
	ASV_2330	Proteobacteria	Gammaproteobacteria	Burkholderiales	Comamonadaceae			ASV_2330
	ASV_2332	Actinobacteriota	Thermoleophilia	Solirubrobacterales	Solirubrobacteraceae	Conexibacter		ASV_2332
	ASV_2334	Actinobacteriota	Actinobacteria	Corynebacteriales	Corynebacteriaceae	Turicella	otitidis	ASV_2334
	ASV_2335	Proteobacteria	Alphaproteobacteria	Sphingomonadales	Sphingomonadaceae			ASV_2335
	ASV_2336	Deinococcota	Deinococci	Deinococcales	Deinococcaceae	Deinococcus		ASV_2336
	ASV_2337	Proteobacteria	Gammaproteobacteria	Pseudomonadales	Moraxellaceae	Psychrobacter		ASV_2337
	ASV_2338	Proteobacteria	Gammaproteobacteria	Gammaproteobacteria	Incertae	Sedis	Unknown	ASV_2338
	ASV_2339	Proteobacteria	Alphaproteobacteria	Caulobacterales	Caulobacteraceae			ASV_2339
	ASV_2340	Proteobacteria	Alphaproteobacteria	Acetobacterales	Acetobacteraceae	Acidiphilium		ASV_2340
	ASV_2341	Planctomycetota	Planctomycetes	Isosphaerales	Isosphaeraceae	Candidatus	Nostocoida	ASV_2341
	ASV_2342	SAR324	clade(Marine	group	B)			ASV_2342
	ASV_2343	Bacteroidota	Bacteroidia	Cytophagales	Spirosomaceae	Fibrisoma		ASV_2343
	ASV_2344	Verrucomicrobiota	Verrucomicrobiae	Pedosphaerales	Pedosphaeraceae	SH3-11		ASV_2344
	ASV_2345	Chloroflexi	Chloroflexia	Thermomicrobiales	JG30-KF-CM45			ASV_2345
	ASV_2346	Verrucomicrobiota	Verrucomicrobiae	Verrucomicrobiales	Verrucomicrobiaceae			ASV_2346
	ASV_2347	Bacteroidota	Bacteroidia	Sphingobacteriales	Sphingobacteriaceae	Pedobacter	antarcticus	ASV_2347
	ASV_2349	Proteobacteria	Alphaproteobacteria	Rhodobacterales	Rhodobacteraceae	Paracoccus		ASV_2349
	ASV_2350	Proteobacteria	Gammaproteobacteria	Burkholderiales	Comamonadaceae	Aquabacterium		ASV_2350
	ASV_2351	Acidobacteriota	Blastocatellia	45597				ASV_2351
	ASV_2352	Planctomycetota	Phycisphaerae	Phycisphaerales	Phycisphaeraceae	SM1A02		ASV_2352
	ASV_2353	Bacteroidota	Bacteroidia	Sphingobacteriales	env.OPS	17		ASV_2353
	ASV_2354	Deinococcota	Deinococci	Deinococcales	Deinococcaceae	Deinococcus		ASV_2354
	ASV_2355	Bacteroidota	Bacteroidia	Flavobacteriales	Flavobacteriaceae	Flavobacterium		ASV_2355
	ASV_2356	Actinobacteriota	Actinobacteria	Frankiales	Frankiaceae	Jatrophihabitans		ASV_2356
	ASV_2358	Proteobacteria	Alphaproteobacteria	Rhizobiales	Xanthobacteraceae			ASV_2358
	ASV_2359	Verrucomicrobiota	Verrucomicrobiae	Chthoniobacterales	Terrimicrobiaceae	Terrimicrobium		ASV_2359
	ASV_2360	Bacteroidota	Bacteroidia	Cytophagales	Spirosomaceae	Emticicia		ASV_2360
	ASV_2361	Planctomycetota	Planctomycetes	Pirellulales	Pirellulaceae	Pirellula		ASV_2361
	ASV_2362	Bacteroidota	Bacteroidia	Sphingobacteriales	Sphingobacteriaceae	Mucilaginibacter		ASV_2362
	ASV_2364	Proteobacteria	Gammaproteobacteria	Burkholderiales	Comamonadaceae	Polaromonas		ASV_2364
	ASV_2365	Proteobacteria	Gammaproteobacteria	Burkholderiales	Sutterellaceae	AAP99		ASV_2365
	ASV_2366	Myxococcota	Polyangia	Polyangiales	Polyangiaceae	Pajaroellobacter		ASV_2366
	ASV_2367	Proteobacteria	Alphaproteobacteria	Caulobacterales	Hyphomonadaceae	SWB02		ASV_2367
	ASV_2368	Crenarchaeota	Nitrososphaeria	Nitrosopumilales	Nitrosopumilaceae	Candidatus	Nitrosotenuis	ASV_2368
	ASV_2369	Proteobacteria	Gammaproteobacteria	Burkholderiales	Comamonadaceae			ASV_2369
	ASV_2370	Proteobacteria	Alphaproteobacteria	Rhizobiales	Rhizobiales	Incertae	Sedis	ASV_2370
	ASV_2371	Planctomycetota	Planctomycetes	Gemmatales	Gemmataceae			ASV_2371
	ASV_2372	Verrucomicrobiota	Verrucomicrobiae	Verrucomicrobiales	Rubritaleaceae	Luteolibacter		ASV_2372
	ASV_2374	Firmicutes	Bacilli	Bacillales	Planococcaceae			ASV_2374
	ASV_2377	Actinobacteriota	Actinobacteria	Micrococcales	Microbacteriaceae	Glaciihabitans		ASV_2377
	ASV_2378	Proteobacteria	Alphaproteobacteria	Rhizobiales	Xanthobacteraceae	Afipia		ASV_2378
	ASV_2379	Actinobacteriota	Actinobacteria	Pseudonocardiales	Pseudonocardiaceae	Pseudonocardia		ASV_2379
	ASV_2380	Actinobacteriota	Thermoleophilia	Solirubrobacterales	Solirubrobacteraceae	Patulibacter	minatonensis	ASV_2380
	ASV_2381	Cyanobacteria	Vampirivibrionia	Obscuribacterales	Obscuribacteraceae			ASV_2381
	ASV_2382	Patescibacteria	Gracilibacteria	Absconditabacteriales	(SR1)			ASV_2382
	ASV_2383	Planctomycetota	Planctomycetes	Planctomycetales				ASV_2383
	ASV_2384	Planctomycetota	Planctomycetes	Gemmatales	Gemmataceae	Fimbriiglobus		ASV_2384
	ASV_2385	Chloroflexi	Chloroflexia	Thermomicrobiales	JG30-KF-CM45			ASV_2385
	ASV_2386	Verrucomicrobiota	Verrucomicrobiae	Chthoniobacterales	Chthoniobacteraceae	Candidatus	Udaeobacter	ASV_2386
	ASV_2388	Bacteroidota	Bacteroidia	Chitinophagales	Chitinophagaceae			ASV_2388
	ASV_2391	Actinobacteriota	Acidimicrobiia	Microtrichales				ASV_2391
	ASV_2392	Proteobacteria	Gammaproteobacteria	Pseudomonadales	Moraxellaceae	Enhydrobacter		ASV_2392
	ASV_2393	Actinobacteriota	Actinobacteria	Micrococcales	Microbacteriaceae			ASV_2393
	ASV_2395	Actinobacteriota	Thermoleophilia	Solirubrobacterales	Solirubrobacteraceae	Solirubrobacter		ASV_2395
	ASV_2396	Proteobacteria	Alphaproteobacteria	Tistrellales	Geminicoccaceae	Candidatus	Alysiosphaera	ASV_2396
	ASV_2397	Actinobacteriota	Actinobacteria	Frankiales	Sporichthyaceae	Sporichthya		ASV_2397
	ASV_2398	Planctomycetota	Planctomycetes	Pirellulales	Pirellulaceae			ASV_2398
	ASV_2399	Planctomycetota	Planctomycetes	Planctomycetales				ASV_2399
	ASV_2400	Proteobacteria	Gammaproteobacteria	Burkholderiales	Comamonadaceae	Ramlibacter		ASV_2400
	ASV_2401	Proteobacteria	Gammaproteobacteria	Burkholderiales	Methylophilaceae			ASV_2401
	ASV_2404	Proteobacteria	Gammaproteobacteria	Burkholderiales	T34			ASV_2404
	ASV_2405	Planctomycetota	Planctomycetes	Pirellulales	Pirellulaceae	Pirellula		ASV_2405
	ASV_2408	Verrucomicrobiota	Chlamydiae	Chlamydiales	Parachlamydiaceae			ASV_2408
	ASV_2409	Proteobacteria	Gammaproteobacteria	Pseudomonadales	Pseudomonadaceae	Pseudomonas		ASV_2409
	ASV_2410	Bacteroidota	Bacteroidia	Bacteroidales	Prevotellaceae	Alloprevotella		ASV_2410
	ASV_2411	Proteobacteria	Alphaproteobacteria	Sphingomonadales	Sphingomonadaceae	Sphingomonas		ASV_2411
	ASV_2412	Proteobacteria	Alphaproteobacteria	Rhodobacterales	Rhodobacteraceae	Amaricoccus	tamworthensis	ASV_2412
	ASV_2413	Actinobacteriota	Thermoleophilia	Solirubrobacterales	67-14			ASV_2413
	ASV_2415	Bacteroidota	Bacteroidia	Bacteroidales	Prolixibacteraceae	WCHB1-32		ASV_2415
	ASV_2416	Proteobacteria	Alphaproteobacteria	Sphingomonadales	Sphingomonadaceae	Sphingomonas	mucosissima	ASV_2416
	ASV_2417	Actinobacteriota	Actinobacteria	Kineosporiales	Kineosporiaceae	Kineosporia	mesophila	ASV_2417
	ASV_2418	Verrucomicrobiota	Verrucomicrobiae	Chthoniobacterales	Chthoniobacteraceae	LD29		ASV_2418
	ASV_2419	Proteobacteria	Gammaproteobacteria	Burkholderiales	Comamonadaceae	Xylophilus		ASV_2419
	ASV_2420	Chloroflexi	Anaerolineae	SBR1031	A4b			ASV_2420
	ASV_2421	Cyanobacteria	Cyanobacteriia	Cyanobacteriales	Phormidiaceae	Tychonema	CCAP	ASV_2421
	ASV_2423	Proteobacteria	Gammaproteobacteria	Enterobacterales	Enterobacteriaceae	Escherichia-Shigella		ASV_2423
	ASV_2424	Bacteroidota	Bacteroidia	Chitinophagales	Saprospiraceae			ASV_2424
	ASV_2426	Actinobacteriota	Actinobacteria	Propionibacteriales	Nocardioidaceae	Marmoricola		ASV_2426
	ASV_2427	Proteobacteria	Alphaproteobacteria	Rhizobiales	Rhizobiales	Incertae	Sedis	ASV_2427
	ASV_2430	Verrucomicrobiota	Verrucomicrobiae	Opitutales	Opitutaceae			ASV_2430
	ASV_2431	Proteobacteria	Alphaproteobacteria	Rhodobacterales	Rhodobacteraceae	Thioclava		ASV_2431
	ASV_2432	Planctomycetota	Planctomycetes	Gemmatales	Gemmataceae			ASV_2432		bourrellyi
	ASV_2433	Verrucomicrobiota	Verrucomicrobiae	Pedosphaerales	Pedosphaeraceae	SH3-11		ASV_2433
	ASV_2434	Proteobacteria	Alphaproteobacteria	Rhizobiales	Rhizobiales	Incertae	Sedis	ASV_2434
	ASV_2435	Planctomycetota	Phycisphaerae	Tepidisphaerales	WD2101	soil	group	ASV_2435
	ASV_2436	Bacteroidota	Bacteroidia	Chitinophagales	Chitinophagaceae	Ferruginibacter		ASV_2436
	ASV_2439	Cyanobacteria	Cyanobacteriia					ASV_2439
	ASV_2442	Firmicutes	Bacilli	Lactobacillales	Aerococcaceae	Abiotrophia	defectiva	ASV_2442
	ASV_2443	Bdellovibrionota	Oligoflexia	Silvanigrellales	Silvanigrellaceae	Silvanigrella		ASV_2443
	ASV_2444	Actinobacteriota	Actinobacteria	Actinomycetales	Actinomycetaceae	Actinomyces	massiliensis	ASV_2444
	ASV_2445	Verrucomicrobiota	Verrucomicrobiae	Chthoniobacterales	Chthoniobacteraceae	Chthoniobacter		ASV_2445
	ASV_2446	Firmicutes	Bacilli	RF39				ASV_2446
	ASV_2447	Actinobacteriota	Acidimicrobiia	Microtrichales	Microtrichaceae			ASV_2447
	ASV_2448	Gemmatimonadota	Gemmatimonadetes	Gemmatimonadales	Gemmatimonadaceae	Gemmatimonas		ASV_2448
	ASV_2449	Proteobacteria	Gammaproteobacteria	Legionellales	Legionellaceae	Legionella		ASV_2449
	ASV_2450	Bacteroidota	Bacteroidia	Flavobacteriales	Flavobacteriaceae	Flavobacterium	terrigena	ASV_2450
	ASV_2451	Actinobacteriota	Actinobacteria	Corynebacteriales	Corynebacteriaceae	Corynebacterium		ASV_2451
	ASV_2452	Planctomycetota	Planctomycetes	Pirellulales	Pirellulaceae	Pirellula		ASV_2452
[truncated: 4,117 more rows]

## Sheet: Metadata
Specimen.Code	Species	VOUCHER.LOCATION	GENERATION	SEX	State	Lineage	Swab.Code	EXTRACTION.CODE	Groups
CA01	Calotriton arnoldi	TORREFERRUSSA	F0	M	Captivity	Occidental	CA01.1	CA01.1	Occidental_TORREFERRUSSA_F0F1
CA02	Calotriton arnoldi	TORREFERRUSSA	F0	F	Captivity	Occidental	CA02.1	CA02.1	Occidental_TORREFERRUSSA_F0F1
CA03	Calotriton arnoldi	TORREFERRUSSA	F0	M	Captivity	Occidental	CA03.1	CA03.1	Occidental_TORREFERRUSSA_F0F1
CA04	Calotriton arnoldi	TORREFERRUSSA	F0	M	Captivity	Occidental	CA04.1	CA04.1	Occidental_TORREFERRUSSA_F0F1
CA05	Calotriton arnoldi	TORREFERRUSSA	F0	F	Captivity	Occidental	CA05.1	CA05.1	Occidental_TORREFERRUSSA_F0F1
CA06	Calotriton arnoldi	TORREFERRUSSA	F1	M	Captivity	Occidental	CA06.1	CA06.1	Occidental_TORREFERRUSSA_F0F1
CA07	Calotriton arnoldi	TORREFERRUSSA	F1	F	Captivity	Occidental	CA07.1	CA07.1	Occidental_TORREFERRUSSA_F0F1
CA08	Calotriton arnoldi	TORREFERRUSSA	F1	F	Captivity	Occidental	CA08.1	CA08.1	Occidental_TORREFERRUSSA_F0F1
CA09	Calotriton arnoldi	TORREFERRUSSA	F1	M	Captivity	Occidental	CA09.1	CA09.1	Occidental_TORREFERRUSSA_F0F1
CA10	Calotriton arnoldi	TORREFERRUSSA	F1	M	Captivity	Occidental	CA10.1	CA10.1	Occidental_TORREFERRUSSA_F0F1
CA11	Calotriton arnoldi	TORREFERRUSSA	F0	M	Captivity	Oriental	CA11.1	CA11.1	Oriental_TORREFERRUSSA_F0F1
CA12	Calotriton arnoldi	TORREFERRUSSA	F0	M	Captivity	Oriental	CA12.1	CA12.1	Oriental_TORREFERRUSSA_F0F1
CA13	Calotriton arnoldi	TORREFERRUSSA	F0	F	Captivity	Oriental	CA13.1	2ECA13.1	Oriental_TORREFERRUSSA_F0F1
CA14	Calotriton arnoldi	TORREFERRUSSA	F0	M	Captivity	Oriental	CA14.1	CA14.1	Oriental_TORREFERRUSSA_F0F1
CA15	Calotriton arnoldi	TORREFERRUSSA	F0	M	Captivity	Oriental	CA15.1	CA15.1	Oriental_TORREFERRUSSA_F0F1
CA16	Calotriton arnoldi	TORREFERRUSSA	F1	M	Captivity	Oriental	CA16.1	CA16.1	Oriental_TORREFERRUSSA_F0F1
CA17	Calotriton arnoldi	TORREFERRUSSA	F1	F	Captivity	Oriental	CA17.2	2ECA17.2	Oriental_TORREFERRUSSA_F0F1
CA18	Calotriton arnoldi	TORREFERRUSSA	F1	M	Captivity	Oriental	CA18.1	CA18.1	Oriental_TORREFERRUSSA_F0F1
CA19	Calotriton arnoldi	TORREFERRUSSA	F1	F	Captivity	Oriental	CA19.1	CA19.1	Oriental_TORREFERRUSSA_F0F1
CA20	Calotriton arnoldi	TORREFERRUSSA	F1	M	Captivity	Oriental	CA20.1	2ECA20.1	Oriental_TORREFERRUSSA_F0F1
CA21	Calotriton arnoldi	TORREFERRUSSA	F2	F	Captivity	Oriental	CA21.1	CA21.1	Oriental_TORREFERRUSSA_F2
CA22	Calotriton arnoldi	TORREFERRUSSA	F2	F	Captivity	Oriental	CA22.1	CA22.1	Oriental_TORREFERRUSSA_F2
CA23	Calotriton arnoldi	TORREFERRUSSA	F2	F	Captivity	Oriental	CA23.2	2ECA23.2	Oriental_TORREFERRUSSA_F2
CA24	Calotriton arnoldi	TORREFERRUSSA	F2	M	Captivity	Oriental	CA24.1	CA24.1	Oriental_TORREFERRUSSA_F2
CA25	Calotriton arnoldi	TORREFERRUSSA	F2	M	Captivity	Oriental	CA25.1	CA25.1	Oriental_TORREFERRUSSA_F2
CA29	Calotriton arnoldi	TORREFERRUSSA	F2	UNDET	Captivity	Occidental	CA29.1	CA29.1	Occidental_TORREFERRUSSA_F2
CA30	Calotriton arnoldi	TORREFERRUSSA	F2	UNDET	Captivity	Occidental	CA30.1	2ECA30.1	Occidental_TORREFERRUSSA_F2
CA31	Calotriton arnoldi	BARCELONA ZOO	F1	M	Captivity	Occidental	CA31.1	CA31.1	Occidental_ZOO_BARCELONA_F1
CA32	Calotriton arnoldi	BARCELONA ZOO	F1	M	Captivity	Occidental	CA32.1	CA32.1	Occidental_ZOO_BARCELONA_F1
CA33	Calotriton arnoldi	BARCELONA ZOO	F1	M	Captivity	Occidental	CA33.1	CA33.1	Occidental_ZOO_BARCELONA_F1
CA34	Calotriton arnoldi	BARCELONA ZOO	F1	F	Captivity	Occidental	CA34.1	CA34.1	Occidental_ZOO_BARCELONA_F1
CA35	Calotriton arnoldi	BARCELONA ZOO	F1	F	Captivity	Occidental	CA35.1	CA35.1	Occidental_ZOO_BARCELONA_F1
CA36	Calotriton arnoldi	BARCELONA ZOO	F1	F	Captivity	Occidental	CA36.1	CA36.1	Occidental_ZOO_BARCELONA_F1
CA37	Calotriton arnoldi	BARCELONA ZOO	F2	UNDET	Captivity	Occidental	CA37.1	CA37.1	Occidental_ZOO_BARCELONA_F2
CA38	Calotriton arnoldi	BARCELONA ZOO	F2	UNDET	Captivity	Occidental	CA38.1	CA38.1	Occidental_ZOO_BARCELONA_F2
CA40	Calotriton arnoldi	BARCELONA ZOO	F2	UNDET	Captivity	Occidental	CA40.1	CA40.1	Occidental_ZOO_BARCELONA_F2
CA41	Calotriton arnoldi	BARCELONA ZOO	F2	UNDET	Captivity	Occidental	CA41.1	CA41.1	Occidental_ZOO_BARCELONA_F2
CA42	Calotriton arnoldi	BARCELONA ZOO	F2	UNDET	Captivity	Occidental	CA42.1	CA42.1	Occidental_ZOO_BARCELONA_F2
CA43	Calotriton arnoldi	BARCELONA ZOO	F1	F	Captivity	Oriental	CA43.1	CA43.1	Oriental_ZOO BARCELONA_F1F2
CA44	Calotriton arnoldi	BARCELONA ZOO	F1	M	Captivity	Oriental	CA44.1	CA44.1	Oriental_ZOO BARCELONA_F1F2
CA45	Calotriton arnoldi	BARCELONA ZOO	F1	F	Captivity	Oriental	CA45.1	CA45.1	Oriental_ZOO BARCELONA_F1F2
CA46	Calotriton arnoldi	BARCELONA ZOO	F1	M	Captivity	Oriental	CA46.1	CA46.1	Oriental_ZOO BARCELONA_F1F2
CA47	Calotriton arnoldi	BARCELONA ZOO	F1	M	Captivity	Oriental	CA47.1	CA47.1	Oriental_ZOO BARCELONA_F1F2
CA48	Calotriton arnoldi	BARCELONA ZOO	F1	F	Captivity	Oriental	CA48.1	CA48.1	Oriental_ZOO BARCELONA_F1F2
CA49	Calotriton arnoldi	BARCELONA ZOO	F2	M	Captivity	Oriental	CA49.1	CA49.1	Oriental_ZOO BARCELONA_F1F2
CA50	Calotriton arnoldi	BARCELONA ZOO	F2	F	Captivity	Oriental	CA50.1	CA50.1	Oriental_ZOO BARCELONA_F1F2
CA51	Calotriton arnoldi	BARCELONA ZOO	F2	M	Captivity	Oriental	CA51.1	CA51.1	Oriental_ZOO BARCELONA_F1F2
CA52	Calotriton arnoldi	BARCELONA ZOO	F2	F	Captivity	Oriental	CA52.1	CA52.1	Oriental_ZOO BARCELONA_F1F2
CA53	Calotriton arnoldi	BARCELONA ZOO	F2	F	Captivity	Oriental	CA53.1	CA53.1	Oriental_ZOO BARCELONA_F1F2
CA54	Calotriton arnoldi	BARCELONA ZOO	F2	M	Captivity	Oriental	CA54.1	CA54.1	Oriental_ZOO BARCELONA_F1F2
CA55	Calotriton arnoldi	PONT DE SUERT	F1	M	Captivity	Occidental	CA55.1	CA55.1	Occidental_PONT DE SUERT_F1
CA56	Calotriton arnoldi	PONT DE SUERT	F1	M	Captivity	Occidental	CA56.1	CA56.1	Occidental_PONT DE SUERT_F1
CA57	Calotriton arnoldi	PONT DE SUERT	F1	F	Captivity	Occidental	CA57.1	CA57.1	Occidental_PONT DE SUERT_F1
CA58	Calotriton arnoldi	PONT DE SUERT	F1	M	Captivity	Occidental	CA58.1	CA58.1	Occidental_PONT DE SUERT_F1
CA59	Calotriton arnoldi	PONT DE SUERT	F1	F	Captivity	Occidental	CA59.1	CA59.1	Occidental_PONT DE SUERT_F1
CA60	Calotriton arnoldi	PONT DE SUERT	F1	F	Captivity	Occidental	CA60.1	CA60.1	Occidental_PONT DE SUERT_F1
CA61	Calotriton arnoldi	PONT DE SUERT	F1	F	Captivity	Occidental	CA61.1	CA61.1	Occidental_PONT DE SUERT_F1
CA62	Calotriton arnoldi	PONT DE SUERT	F2	F	Captivity	Occidental	CA62.1	CA62.1	Occidental_PONT DE SUERT_F2
CA64	Calotriton arnoldi	PONT DE SUERT	F2	M	Captivity	Occidental	CA64.1	CA64.1	Occidental_PONT DE SUERT_F2
CA65	Calotriton arnoldi	PONT DE SUERT	F2	M	Captivity	Occidental	CA65.1	CA65.1	Occidental_PONT DE SUERT_F2
CA66	Calotriton arnoldi	PONT DE SUERT	F2	M	Captivity	Occidental	CA66.1	CA66.1	Occidental_PONT DE SUERT_F2
CA67	Calotriton arnoldi	MONTSENY		F	Wild	Occidental	CA67.1	CA67.1	Occidental_MONTSENY_F0
CA68	Calotriton arnoldi	MONTSENY		F	Wild	Occidental	CA68.1	CA68.1	Occidental_MONTSENY_F0
CA69	Calotriton arnoldi	MONTSENY		F	Wild	Occidental	CA69.1	CA69.1	Occidental_MONTSENY_F0
CA70	Calotriton arnoldi	MONTSENY		F	Wild	Occidental	CA70.1	CA70.1	Occidental_MONTSENY_F0
CA71	Calotriton arnoldi	MONTSENY		F	Wild	Occidental	CA71.1	CA71.1	Occidental_MONTSENY_F0
CA75	Calotriton arnoldi	MONTSENY		F	Wild	Occidental	CA75.2	CA75.2	Occidental_MONTSENY_F0
CA76	Calotriton arnoldi	MONTSENY		M	Wild	Occidental	CA76.1	CA76.1	Occidental_MONTSENY_F0
CA77	Calotriton arnoldi	MONTSENY		F	Wild	Occidental	CA77.2	CA77.2	Occidental_MONTSENY_F0
CA78	Calotriton arnoldi	MONTSENY		F	Wild	Occidental	CA78.1	CA78.1	Occidental_MONTSENY_F0
CA79	Calotriton arnoldi	MONTSENY		F	Wild	Occidental	CA79.1	CA79.1	Occidental_MONTSENY_F0
MB39	Calotriton arnoldi	MONTSENY		M	Wild	Oriental	MB39.3	MB39.3	Oriental_MONTSENY_F0
MB40	Calotriton arnoldi	MONTSENY		F	Wild	Oriental	MB40.2	MB40.2	Oriental_MONTSENY_F0
MB41	Calotriton arnoldi	MONTSENY		F	Wild	Oriental	MB41.2	MB41.2	Oriental_MONTSENY_F0
MB42	Calotriton arnoldi	MONTSENY		UNSEXED	Wild	Oriental	MB42.2	MB42.2	Oriental_MONTSENY_F0
MB43	Calotriton arnoldi	MONTSENY		UNSEXED	Wild	Occidental	MB43.2	MB43.2	Occidental_MONTSENY_F0
MB44	Calotriton arnoldi	MONTSENY		UNSEXED	Wild	Occidental	MB44.2	MB44.2	Occidental_MONTSENY_F0
MB45	Calotriton arnoldi	MONTSENY		UNSEXED	Wild	Occidental	MB45.2	MB45.2	Occidental_MONTSENY_F0
MB46	Calotriton arnoldi	MONTSENY		UNSEXED	Wild	Occidental	MB46.2	MB46.2	Occidental_MONTSENY_F0
MB47	Calotriton arnoldi	MONTSENY		UNSEXED	Wild	Occidental	MB47.2	MB47.2	Occidental_MONTSENY_F0
MB53	Calotriton arnoldi	MONTSENY		UNSEXED	Wild	Occidental	MB53.2	MB53.2	Occidental_MONTSENY_F0
MB54	Calotriton arnoldi	MONTSENY		UNSEXED	Wild	Oriental	MB54.2	MB54.2	Oriental_MONTSENY_F0
MAOC.1	Water	MONTSENY			Wild	Occidental	MAOC.1	MAOC	Water_Occidental_MONTSENY_F0
MAOR.1	Water	MONTSENY			Wild	Oriental	MAOR.1	MAOR	Water_Oriental_MONTSENY_F0
PF1OC.1	Water	PONT DE SUERT			Captivity	Occidental	PF1OC.1	PF1OC	Water_Occidental_PONT DE SUERT_F1
PF2OC.1	Water	PONT DE SUERT			Captivity	Occidental	PF2OC.1	PF2OC	Water_Occidental_PONT DE SUERT_F2
TF1OC.1	Water	TORREFERRUSSA			Captivity	Occidental	TF1OC.1	TF1OC	Water_Occidental_TORREFERRUSSA_F0F1
TF1OR.1	Water	TORREFERRUSSA			Captivity	Oriental	TF1OR.1	TF1OR	Water_Oriental_TORREFERRUSSA_F0F1
TF2OC.1	Water	TORREFERRUSSA			Captivity	Occidental	TF2OC.1	TF2OC	Water_Occidental_TORREFERRUSSA_F2
TF2OR.1	Water	TORREFERRUSSA			Captivity	Oriental	TF2OR.1	TF2OR	Water_Oriental_TORREFERRUSSA_F2
ZF1OC.1	Water	BARCELONA ZOO			Captivity	Occidental	ZF1OC.1	ZF1OC	Water_Occidental_ZOO_BARCELONA_F1
ZF2OC.1	Water	BARCELONA ZOO			Captivity	Occidental	ZF2OC.1	ZF2OC	Water_Occidental_ZOO_BARCELONA_F2
ZF2OR.1	Water	BARCELONA ZOO			Captivity	Oriental	ZF2OR.1	ZF2OR	Water_Oriental_ZOO BARCELONA_F1F2
