# Supplementary material for: Comparative skin microbiome analyses reveal differences between wild populations and captive groups of the Montseny brook newt (Calotriton arnoldi)
Source: ISME Commun. 2026 Jan 8;6(1):ycaf245. doi: 10.1093/ismeco/ycaf245 (PMC12815265; doi:10.1093/ismeco/ycaf245)
Supplement: Table_S2_ycaf245 [file table_s2_ycaf245.xlsx]

## Sheet: Wild
	W. MONTSENY			E. MONTSENY
	ASV	Relative Abundance		ASV	Relative Abundance
	ASV_5	0.20903		ASV_24	0.114888
	ASV_6	0.163499		ASV_8	0.0814431
	ASV_13	0.0507281		ASV_40	0.0508206
	ASV_22	0.0349375		ASV_6	0.0487294
	ASV_31	0.0263845		ASV_14	0.0402473
	ASV_8	0.0243314		ASV_33	0.0333231
	ASV_29	0.0240171		ASV_67	0.0330468
	ASV_46	0.0172869		ASV_58	0.0283667
	ASV_50	0.0164885		ASV_18	0.0272692
	ASV_14	0.0124377		ASV_17	0.0229438
	ASV_65	0.011882		ASV_26	0.0206685
	ASV_57	0.0106822		ASV_28	0.017372
	ASV_18	0.00909373		ASV_45	0.0159237
	ASV_17	0.00869232		ASV_43	0.0136699
	ASV_93	0.00643429		ASV_48	0.011616
	ASV_28	0.00602677		ASV_61	0.0113925
	ASV_61	0.00596681		ASV_44	0.0111142
	ASV_100	0.00593683		ASV_57	0.0110457
	ASV_82	0.00586742		ASV_60	0.0105126
	ASV_33	0.00551431		ASV_59	0.0102284
	ASV_26	0.00516176		ASV_53	0.00975216
	ASV_58	0.00478366		ASV_11	0.009272
	ASV_21	0.00433561		ASV_69	0.00715145
	ASV_43	0.00411852		ASV_1	0.00663405
	ASV_45	0.00403247		ASV_75	0.0065635
	ASV_74	0.00375042		ASV_114	0.00652626
	ASV_48	0.00329404		ASV_66	0.0062754
	ASV_44	0.00324463		ASV_51	0.00550323
	ASV_114	0.00316856		ASV_79	0.00545031
	ASV_51	0.00306752		ASV_30	0.00458602
	ASV_157	0.00287764		ASV_85	0.00399219
	ASV_150	0.00286709		ASV_74	0.00386872
	ASV_53	0.00273273		ASV_21	0.00377465
	ASV_69	0.00270497		ASV_270	0.00366686
	ASV_30	0.00269664		ASV_82	0.00336896
	ASV_145	0.00268609		ASV_104	0.00332193
	ASV_59	0.00259726		ASV_197	0.00331409
	ASV_60	0.00258948		ASV_41	0.00302403
	ASV_173	0.00240571		ASV_131	0.00290644
	ASV_98	0.00234408		ASV_122	0.00275357
	ASV_66	0.00230022		ASV_254	0.00260855
	ASV_195	0.00228468		ASV_433	0.00249879
	ASV_189	0.00220528		ASV_46	0.00225381
	ASV_1	0.00219917		ASV_215	0.00191672
	ASV_212	0.00187216		ASV_159	0.00189516
	ASV_179	0.00176445		ASV_146	0.00176386
	ASV_147	0.00174335		ASV_518	0.00173446
	ASV_79	0.00157123		ASV_97	0.0017227
	ASV_75	0.00154459		ASV_578	0.00168546
	ASV_266	0.00146797		ASV_255	0.00162863
	ASV_107	0.00145908		ASV_99	0.00160119
	ASV_233	0.001408		ASV_562	0.00159139
	ASV_85	0.00135304		ASV_3	0.00155807
	ASV_259	0.00123478		ASV_165	0.00153259
	ASV_103	0.00119536		ASV_50	0.00152279
	ASV_287	0.00115261		ASV_423	0.00149732
	ASV_288	0.00114595		ASV_418	0.0014738
	ASV_245	0.00113984		ASV_443	0.00144244
	ASV_97	0.00113262		ASV_340	0.00144048
	ASV_310	0.00108987		ASV_526	0.00144048
	ASV_314	0.00108376		ASV_153	0.0012641
	ASV_325	0.00102824		ASV_210	0.00124842
	ASV_41	0.0010238		ASV_36	0.00122294
	ASV_122	0.000977164		ASV_289	0.00121118
	ASV_56	0.000944407		ASV_487	0.00119942
	ASV_249	0.000916646		ASV_120	0.00117786
	ASV_227	0.000907208		ASV_273	0.00116806
	ASV_131	0.000893328		ASV_705	0.00116218
	ASV_363	0.000884999		ASV_297	0.00116022
	ASV_345	0.000881113		ASV_608	0.00116022
	ASV_312	0.000880003		ASV_12	0.00114847
	ASV_317	0.000875561		ASV_111	0.00114651
	ASV_371	0.000842804		ASV_704	0.00113671
	ASV_374	0.000840583		ASV_438	0.00112103
	ASV_381	0.000831144		ASV_166	0.00106811
	ASV_343	0.000812267		ASV_174	0.00105831
	ASV_344	0.000812267		ASV_222	0.00105047
	ASV_120	0.000806715		ASV_383	0.00103675
	ASV_380	0.000805605		ASV_621	0.0010152
	ASV_376	0.000803384		ASV_107	0.00100932
	ASV_379	0.000798387		ASV_308	0.000952482
	ASV_322	0.00079339		ASV_812	0.000946602
	ASV_321	0.000773958		ASV_668	0.000928964
	ASV_350	0.000769516		ASV_56	0.000919164
	ASV_334	0.000768406		ASV_825	0.000911325
	ASV_254	0.000748419		ASV_101	0.000905446
	ASV_346	0.000747863		ASV_334	0.000876048
	ASV_126	0.000735649		ASV_397	0.000874088
	ASV_263	0.000727321		ASV_415	0.000868209
	ASV_410	0.00072621		ASV_179	0.000866249
	ASV_369	0.000723434		ASV_941	0.00085253
	ASV_272	0.000716772		ASV_214	0.00084665
	ASV_413	0.000713441		ASV_68	0.000844691
	ASV_431	0.000701781		ASV_217	0.000834891
	ASV_165	0.000700671		ASV_679	0.000830972
	ASV_104	0.000694008		ASV_188	0.000819213
	ASV_395	0.000692343		ASV_765	0.000819213
	ASV_398	0.000690677		ASV_539	0.000815293
	ASV_3	0.000690122		ASV_549	0.000815293
	ASV_430	0.000675687		ASV_980	0.000807454
	ASV_316	0.000674576		ASV_259	0.000799614
	ASV_417	0.000672355		ASV_303	0.000750618
	ASV_12	0.000667914		ASV_229	0.00073494
	ASV_400	0.000667914		ASV_472	0.0007271
	ASV_111	0.000658475		ASV_142	0.000717301
	ASV_217	0.00065681		ASV_840	0.000713381
	ASV_461	0.000640709		ASV_29	0.000711422
	ASV_436	0.000624608		ASV_322	0.000703582
	ASV_99	0.000624052		ASV_457	0.000703582
	ASV_469	0.000616279		ASV_822	0.000703582
	ASV_442	0.000615724		ASV_659	0.000701622
	ASV_40	0.000614614		ASV_318	0.000695743
	ASV_434	0.000614614		ASV_324	0.000689863
	ASV_448	0.000610727		ASV_225	0.000682024
	ASV_435	0.000605175		ASV_253	0.000682024
	ASV_55	0.000600734		ASV_985	0.000680064
	ASV_197	0.000596292		ASV_1069	0.000652626
	ASV_467	0.000595737		ASV_476	0.000648707
	ASV_368	0.000581857		ASV_856	0.000648707
	ASV_67	0.000580191		ASV_684	0.000644787
	ASV_468	0.000572418		ASV_262	0.000640867
	ASV_327	0.000562424		ASV_372	0.000638908
	ASV_101	0.000559093		ASV_109	0.000636948
	ASV_172	0.000552431		ASV_783	0.000634988
	ASV_11	0.000546879		ASV_201	0.000629108
	ASV_507	0.000545213		ASV_321	0.000601671
	ASV_300	0.000541327		ASV_1247	0.000601671
	ASV_393	0.000540216		ASV_1259	0.000595791
	ASV_324	0.000535774		ASV_963	0.000589912
	ASV_262	0.000521894		ASV_209	0.000584032
	ASV_516	0.000521339		ASV_485	0.000584032
	ASV_445	0.000520229		ASV_626	0.000574233
	ASV_222	0.000510235		ASV_781	0.000574233
	ASV_415	0.000504683		ASV_803	0.000568353
	ASV_146	0.000496355		ASV_425	0.000566393
	ASV_548	0.000494134		ASV_352	0.000564434
	ASV_495	0.000487471		ASV_216	0.000558554
	ASV_429	0.000479143		ASV_1328	0.000552675
	ASV_519	0.000475812		ASV_525	0.000550715
	ASV_541	0.000475257		ASV_968	0.000548755
	ASV_488	0.000468039		ASV_447	0.000536996
	ASV_530	0.000467484		ASV_444	0.000523277
	ASV_62	0.000461932		ASV_245	0.000519357
	ASV_475	0.000458601		ASV_406	0.000519357
	ASV_102	0.000446386		ASV_1369	0.000515438
	ASV_600	0.000445276		ASV_528	0.000513478
	ASV_571	0.000444165		ASV_212	0.000509558
	ASV_567	0.000427509		ASV_156	0.000507598
	ASV_533	0.000423068		ASV_1427	0.000507598
	ASV_584	0.00041696		ASV_386	0.000497799
	ASV_142	0.000415295		ASV_585	0.000497799
	ASV_581	0.000410298		ASV_1343	0.000493879
	ASV_174	0.000409187		ASV_677	0.00049192
	ASV_550	0.000403635		ASV_851	0.00049192
	ASV_515	0.00040308		ASV_1208	0.00049192
	ASV_457	0.000400304		ASV_295	0.00048604
	ASV_575	0.000399749		ASV_342	0.00048212
	ASV_646	0.000395307		ASV_1372	0.00048212
	ASV_178	0.000394752		ASV_952	0.000480161
	ASV_340	0.000385869		ASV_918	0.000476241
	ASV_564	0.000385869		ASV_523	0.000470361
	ASV_630	0.000384203		ASV_1385	0.000470361
	ASV_665	0.000371988		ASV_1418	0.000470361
	ASV_416	0.000371433		ASV_2	0.000464482
	ASV_636	0.000370878		ASV_465	0.000464482
	ASV_2	0.000368102		ASV_1532	0.000462522
	ASV_229	0.000368102		ASV_983	0.000460562
	ASV_583	0.000353667		ASV_1128	0.000460562
	ASV_639	0.000353111		ASV_1222	0.000452723
	ASV_681	0.000352001		ASV_736	0.000442924
	ASV_481	0.000351446		ASV_1346	0.000440964
	ASV_450	0.00034978		ASV_844	0.000439004
	ASV_650	0.000347004		ASV_598	0.000433124
	ASV_696	0.000344228		ASV_1525	0.000433124
	ASV_214	0.000343673		ASV_1591	0.000429205
	ASV_638	0.000343673		ASV_649	0.000427245
	ASV_722	0.000341452		ASV_509	0.000423325
	ASV_90	0.000339231		ASV_1341	0.000423325
	ASV_318	0.000339231		ASV_1602	0.000421365
	ASV_647	0.000337566		ASV_1678	0.000421365
	ASV_693	0.00033701		ASV_5	0.000419406
	ASV_719	0.000333679		ASV_515	0.000417446
	ASV_215	0.000332569		ASV_1611	0.000417446
	ASV_708	0.000327572		ASV_1581	0.000413526
	ASV_734	0.000327017		ASV_103	0.000407647
	ASV_671	0.000324796		ASV_547	0.000405687
	ASV_556	0.000321465		ASV_956	0.000405687
	ASV_109	0.000318133		ASV_1664	0.000405687
	ASV_509	0.000318133		ASV_420	0.000401767
	ASV_260	0.000314802		ASV_1766	0.000397847
	ASV_255	0.000313692		ASV_1782	0.000397847
	ASV_553	0.000311471		ASV_1067	0.000395887
	ASV_752	0.000311471		ASV_1043	0.000393928
	ASV_9	0.000310916		ASV_1759	0.000391968
	ASV_200	0.000309805		ASV_1475	0.000388048
	ASV_777	0.00030925		ASV_387	0.000386088
	ASV_303	0.000307585		ASV_692	0.000384128
	ASV_599	0.000307029		ASV_234	0.000382169
	ASV_703	0.000305919		ASV_287	0.000382169
	ASV_628	0.000303143		ASV_102	0.000378249
	ASV_726	0.000302588		ASV_169	0.000378249
	ASV_660	0.000298701		ASV_568	0.000378249
	ASV_745	0.000298146		ASV_764	0.000376289
	ASV_188	0.000297036		ASV_991	0.000374329
	ASV_296	0.000290928		ASV_1844	0.000374329
	ASV_680	0.000289818		ASV_1023	0.000372369
	ASV_687	0.000286487		ASV_1029	0.000372369
	ASV_341	0.000283711		ASV_1883	0.000372369
	ASV_540	0.0002826		ASV_445	0.00037041
	ASV_804	0.0002826		ASV_566	0.00037041
	ASV_590	0.000280935		ASV_854	0.00036845
	ASV_802	0.000280935		ASV_1392	0.00036453
	ASV_68	0.000279824		ASV_327	0.00036061
	ASV_159	0.000278714		ASV_590	0.00036061
	ASV_820	0.000277048		ASV_10	0.000358651
	ASV_411	0.000275938		ASV_275	0.000356691
	ASV_787	0.000275938		ASV_1348	0.000356691
	ASV_815	0.000275383		ASV_300	0.000354731
	ASV_769	0.000273717		ASV_377	0.000350811
	ASV_602	0.000273162		ASV_1068	0.000350811
	ASV_860	0.00026761		ASV_1960	0.000344932
	ASV_847	0.000266499		ASV_13	0.000342972
	ASV_793	0.000265389		ASV_2006	0.000342972
	ASV_342	0.000264278		ASV_602	0.000339052
	ASV_697	0.000264278		ASV_733	0.000339052
	ASV_308	0.000262058		ASV_65	0.000337092
	ASV_834	0.000262058		ASV_894	0.000337092
	ASV_420	0.000260392		ASV_172	0.000335132
	ASV_372	0.000256505		ASV_1978	0.000335132
	ASV_386	0.00025484		ASV_1924	0.000333173
	ASV_872	0.000253729		ASV_1751	0.000331213
	ASV_808	0.000250953		ASV_1088	0.000329253
	ASV_531	0.000250398		ASV_1728	0.000329253
	ASV_47	0.000249843		ASV_555	0.000325333
	ASV_425	0.000249288		ASV_944	0.000325333
	ASV_732	0.000248733		ASV_1977	0.000325333
	ASV_901	0.000248733		ASV_730	0.000323373
	ASV_880	0.000247622		ASV_1590	0.000323373
	ASV_666	0.000247067		ASV_701	0.000317494
	ASV_723	0.000244291		ASV_1726	0.000313574
	ASV_806	0.000243736		ASV_466	0.000311614
	ASV_810	0.000241515		ASV_942	0.000311614
	ASV_253	0.00024096		ASV_545	0.000305735
	ASV_779	0.000239294		ASV_759	0.000305735
	ASV_925	0.000238739		ASV_1267	0.000305735
	ASV_94	0.000236518		ASV_1998	0.000303775
	ASV_682	0.000236518		ASV_2109	0.000303775
	ASV_748	0.000235963		ASV_955	0.000301815
	ASV_273	0.000235408		ASV_1172	0.000301815
	ASV_935	0.000232076		ASV_1447	0.000301815
	ASV_881	0.000231521		ASV_1687	0.000301815
	ASV_934	0.000231521		ASV_2114	0.000301815
	ASV_710	0.000230411		ASV_442	0.000299855
	ASV_268	0.000229856		ASV_790	0.000299855
	ASV_805	0.0002293		ASV_651	0.000297896
	ASV_947	0.000226524		ASV_2209	0.000295936
	ASV_876	0.000225969		ASV_1629	0.000293976
	ASV_979	0.000225969		ASV_2173	0.000293976
	ASV_692	0.000224859		ASV_1050	0.000292016
	ASV_4	0.000224304		ASV_1491	0.000292016
	ASV_954	0.000222638		ASV_1847	0.000292016
	ASV_579	0.000222083		ASV_2228	0.000292016
	ASV_814	0.000222083		ASV_533	0.000290056
	ASV_476	0.000221527		ASV_2018	0.000290056
	ASV_829	0.000221527		ASV_393	0.000288096
	ASV_1010	0.000221527		ASV_2132	0.000288096
	ASV_297	0.000220972		ASV_2295	0.000288096
	ASV_998	0.000220972		ASV_731	0.000284177
	ASV_927	0.000219862		ASV_896	0.000284177
	ASV_827	0.000217641		ASV_1425	0.000284177
	ASV_982	0.000216531		ASV_1288	0.000282217
	ASV_1022	0.000216531		ASV_276	0.000280257
	ASV_664	0.000215975		ASV_368	0.000280257
	ASV_864	0.00021431		ASV_1151	0.000280257
	ASV_166	0.000213755		ASV_2271	0.000280257
	ASV_370	0.000213199		ASV_993	0.000278297
	ASV_418	0.000211534		ASV_1370	0.000276337
	ASV_616	0.000211534		ASV_2377	0.000274377
	ASV_795	0.000211534		ASV_1959	0.000272418
	ASV_523	0.000210979		ASV_2185	0.000272418
	ASV_438	0.000210423		ASV_2421	0.000270458
	ASV_275	0.000208203		ASV_1135	0.000268498
	ASV_702	0.000206537		ASV_1230	0.000268498
	ASV_865	0.000206537		ASV_1403	0.000268498
	ASV_1021	0.000206537		ASV_1124	0.000264578
	ASV_923	0.000205982		ASV_1574	0.000264578
	ASV_1079	0.000205426		ASV_612	0.000260659
	ASV_1006	0.000204871		ASV_1170	0.000260659
	ASV_362	0.000203761		ASV_1660	0.000260659
	ASV_295	0.00020043		ASV_606	0.000258699
	ASV_592	0.000199319		ASV_1923	0.000256739
	ASV_649	0.000198209		ASV_2533	0.000254779
	ASV_1044	0.000197654		ASV_94	0.000252819
	ASV_1103	0.000197098		ASV_514	0.000250859
	ASV_1091	0.000196543		ASV_660	0.000250859
	ASV_353	0.000195988		ASV_938	0.000250859
	ASV_1004	0.000195988		ASV_2343	0.000250859
	ASV_1030	0.000195988		ASV_76	0.0002489
	ASV_333	0.000194322		ASV_702	0.0002489
	ASV_961	0.000193212		ASV_1822	0.0002489
	ASV_1097	0.000193212		ASV_2518	0.0002489
	ASV_1099	0.000193212		ASV_2597	0.0002489
	ASV_1104	0.000193212		ASV_564	0.00024694
	ASV_999	0.000191546		ASV_2496	0.00024694
	ASV_1105	0.000191546		ASV_1434	0.00024498
	ASV_1096	0.000190436		ASV_1676	0.00024106
	ASV_1018	0.000189881		ASV_1699	0.00024106
	ASV_1148	0.000189881		ASV_2671	0.000237141
	ASV_348	0.00018877		ASV_987	0.000235181
	ASV_886	0.000187105		ASV_296	0.000233221
	ASV_1048	0.000186549		ASV_796	0.000233221
	ASV_290	0.000185439		ASV_1497	0.000233221
	ASV_1129	0.000185439		ASV_709	0.000231261
	ASV_1052	0.000184884		ASV_1153	0.000231261
	ASV_1146	0.000184884		ASV_1641	0.000231261
	ASV_593	0.000184329		ASV_2248	0.000231261
	ASV_898	0.000184329		ASV_814	0.000229301
	ASV_1016	0.000183218		ASV_1404	0.000229301
	ASV_1120	0.000183218		ASV_1405	0.000227341
	ASV_1071	0.000182663		ASV_1291	0.000225381
	ASV_1161	0.000182663		ASV_2046	0.000225381
	ASV_631	0.000182108		ASV_1092	0.000223422
	ASV_937	0.000180442		ASV_1417	0.000223422
	ASV_76	0.000179887		ASV_1936	0.000223422
	ASV_276	0.000179887		ASV_2764	0.000223422
	ASV_688	0.000179887		ASV_510	0.000221462
	ASV_727	0.000178221		ASV_800	0.000221462
	ASV_946	0.000178221		ASV_1231	0.000221462
	ASV_1055	0.000178221		ASV_1831	0.000221462
	ASV_543	0.000177666		ASV_586	0.000219502
	ASV_1053	0.000177666		ASV_1244	0.000219502
	ASV_1081	0.000177666		ASV_1465	0.000219502
	ASV_387	0.000177111		ASV_2347	0.000219502
	ASV_406	0.000176556		ASV_889	0.000215582
	ASV_1192	0.000176556		ASV_1546	0.000215582
	ASV_456	0.000176001		ASV_2362	0.000215582
	ASV_839	0.00017378		ASV_2458	0.000215582
	ASV_1152	0.00017378		ASV_263	0.000213622
	ASV_1174	0.000172669		ASV_771	0.000213622
	ASV_758	0.000171559		ASV_2811	0.000213622
	ASV_1197	0.000171559		ASV_301	0.000209703
	ASV_932	0.000171004		ASV_429	0.000209703
	ASV_1090	0.000171004		ASV_2993	0.000207743
	ASV_673	0.000169893		ASV_330	0.000203823
	ASV_1254	0.000169893		ASV_456	0.000203823
	ASV_547	0.000169338		ASV_2782	0.000203823
	ASV_1040	0.000169338		ASV_511	0.000201863
	ASV_1176	0.000169338		ASV_554	0.000201863
	ASV_1210	0.000167672		ASV_3100	0.000201863
	ASV_552	0.000167117		ASV_493	0.000199904
	ASV_1058	0.000165452		ASV_1572	0.000199904
	ASV_1076	0.000165452		ASV_132	0.000197944
	ASV_626	0.000164341		ASV_544	0.000197944
	ASV_1051	0.000164341		ASV_915	0.000197944
	ASV_464	0.000163231		ASV_2729	0.000197944
	ASV_577	0.000163231		ASV_3152	0.000197944
	ASV_1273	0.000161565		ASV_436	0.000195984
	ASV_707	0.00016101		ASV_1113	0.000195984
	ASV_1106	0.00016101		ASV_1262	0.000195984
	ASV_1298	0.00016101		ASV_2727	0.000195984
	ASV_1305	0.000160455		ASV_3121	0.000195984
	ASV_1205	0.0001599		ASV_992	0.000194024
	ASV_992	0.000159344		ASV_1015	0.000194024
	ASV_1102	0.000159344		ASV_356	0.000192064
	ASV_1263	0.000158789		ASV_556	0.000192064
	ASV_1313	0.000158789		ASV_2049	0.000192064
	ASV_37	0.000158234		ASV_3151	0.000192064
	ASV_755	0.000158234		ASV_395	0.000190104
	ASV_832	0.000158234		ASV_2066	0.000190104
	ASV_902	0.000158234		ASV_2534	0.000190104
	ASV_1223	0.000158234		ASV_2760	0.000190104
	ASV_1041	0.000157123		ASV_1507	0.000188145
	ASV_1275	0.000157123		ASV_908	0.000186185
	ASV_258	0.000156013		ASV_73	0.000184225
	ASV_347	0.000155458		ASV_343	0.000184225
	ASV_1032	0.000155458		ASV_350	0.000184225
	ASV_1229	0.000153792		ASV_550	0.000184225
	ASV_385	0.000151571		ASV_1274	0.000184225
	ASV_965	0.000151571		ASV_2739	0.000184225
	ASV_1246	0.000151571		ASV_3332	0.000184225
	ASV_1317	0.000151571		ASV_1410	0.000182265
	ASV_1352	0.000151571		ASV_2831	0.000182265
	ASV_973	0.000150461		ASV_2898	0.000182265
	ASV_1380	0.000148795		ASV_3245	0.000182265
	ASV_1333	0.00014824		ASV_688	0.000180305
	ASV_1383	0.00014824		ASV_2652	0.000180305
	ASV_1362	0.000147685		ASV_2663	0.000180305
	ASV_1393	0.00014713		ASV_2700	0.000178345
	ASV_1377	0.000146575		ASV_2735	0.000178345
	ASV_885	0.000145464		ASV_748	0.000176386
	ASV_1167	0.000145464		ASV_530	0.000174426
	ASV_1169	0.000145464		ASV_735	0.000174426
	ASV_49	0.000144354		ASV_795	0.000174426
	ASV_1332	0.000144354		ASV_976	0.000174426
	ASV_1351	0.000144354		ASV_1436	0.000174426
	ASV_36	0.000143799		ASV_2685	0.000174426
	ASV_138	0.000143243		ASV_186	0.000172466
	ASV_1141	0.000143243		ASV_3306	0.000172466
	ASV_1368	0.000143243		ASV_3407	0.000172466
	ASV_1249	0.000142688		ASV_763	0.000170506
	ASV_510	0.000142133		ASV_1279	0.000170506
	ASV_733	0.000142133		ASV_1472	0.000170506
	ASV_911	0.000142133		ASV_3382	0.000170506
	ASV_1250	0.000142133		ASV_3535	0.000170506
	ASV_955	0.000141578		ASV_779	0.000168546
	ASV_16	0.000140467		ASV_1118	0.000168546
	ASV_171	0.000140467		ASV_1295	0.000168546
	ASV_1202	0.000140467		ASV_2980	0.000168546
	ASV_1281	0.000140467		ASV_673	0.000166586
	ASV_1233	0.000139912		ASV_937	0.000166586
	ASV_1306	0.000138802		ASV_2064	0.000166586
	ASV_377	0.000138246		ASV_2775	0.000166586
	ASV_661	0.000138246		ASV_3600	0.000166586
	ASV_1017	0.000138246		ASV_2043	0.000164626
	ASV_1473	0.000138246		ASV_2669	0.000164626
	ASV_659	0.000137136		ASV_2854	0.000164626
	ASV_1420	0.000136581		ASV_3209	0.000164626
	ASV_915	0.000136026		ASV_258	0.000162667
	ASV_1294	0.000136026		ASV_1154	0.000162667
	ASV_1349	0.000136026		ASV_1303	0.000162667
	ASV_1490	0.000136026		ASV_3498	0.000162667
	ASV_1438	0.00013547		ASV_1564	0.000160707
	ASV_1474	0.00013547		ASV_3663	0.000160707
	ASV_1482	0.00013547		ASV_9	0.000158747
	ASV_1397	0.000134915		ASV_1136	0.000158747
	ASV_1186	0.00013436		ASV_3726	0.000158747
	ASV_1296	0.00013436		ASV_579	0.000156787
	ASV_1429	0.00013436		ASV_870	0.000156787
	ASV_678	0.000133805		ASV_974	0.000156787
	ASV_889	0.000133805		ASV_1830	0.000156787
	ASV_1213	0.000133805		ASV_2476	0.000156787
	ASV_1437	0.000133805		ASV_3389	0.000156787
	ASV_1375	0.00013325		ASV_1141	0.000154827
	ASV_1498	0.00013325		ASV_1252	0.000154827
	ASV_1350	0.000132694		ASV_1811	0.000154827
	ASV_803	0.000132139		ASV_2479	0.000154827
	ASV_1283	0.000132139		ASV_3202	0.000154827
	ASV_1398	0.000132139		ASV_3559	0.000154827
	ASV_1448	0.000132139		ASV_3764	0.000154827
	ASV_1100	0.000131584		ASV_279	0.000152867
	ASV_1468	0.000131584		ASV_434	0.000152867
	ASV_1228	0.000130474		ASV_1196	0.000152867
	ASV_1310	0.000130474		ASV_2192	0.000152867
	ASV_225	0.000129918		ASV_2330	0.000152867
	ASV_598	0.000129918		ASV_2705	0.000152867
	ASV_1280	0.000129918		ASV_1320	0.000150908
	ASV_1499	0.000129918		ASV_1488	0.000150908
	ASV_1512	0.000129918		ASV_1526	0.000150908
	ASV_1542	0.000129918		ASV_1712	0.000150908
	ASV_1428	0.000129363		ASV_2419	0.000150908
	ASV_1454	0.000129363		ASV_3019	0.000150908
	ASV_1536	0.000128808		ASV_417	0.000148948
	ASV_612	0.000128253		ASV_650	0.000148948
	ASV_1530	0.000128253		ASV_740	0.000148948
	ASV_1573	0.000128253		ASV_1085	0.000148948
	ASV_654	0.000127698		ASV_1503	0.000148948
	ASV_1422	0.000127698		ASV_1868	0.000148948
	ASV_1510	0.000127698		ASV_2239	0.000148948
	ASV_1551	0.000127698		ASV_2951	0.000148948
	ASV_542	0.000127142		ASV_3665	0.000148948
	ASV_800	0.000127142		ASV_3794	0.000148948
	ASV_1323	0.000127142		ASV_3922	0.000148948
	ASV_1543	0.000127142		ASV_1127	0.000146988
	ASV_764	0.000126587		ASV_2400	0.000146988
	ASV_1600	0.000126587		ASV_2749	0.000146988
	ASV_853	0.000126032		ASV_2950	0.000146988
	ASV_1299	0.000126032		ASV_3248	0.000146988
	ASV_1519	0.000126032		ASV_348	0.000145028
	ASV_1535	0.000126032		ASV_981	0.000145028
	ASV_1597	0.000126032		ASV_2060	0.000145028
	ASV_1219	0.000124922		ASV_3391	0.000145028
	ASV_1251	0.000124922		ASV_3660	0.000145028
	ASV_1576	0.000124922		ASV_3924	0.000145028
	ASV_1596	0.000124922		ASV_15	0.000143068
	ASV_1272	0.000124366		ASV_268	0.000143068
	ASV_1344	0.000124366		ASV_475	0.000143068
	ASV_1357	0.000124366		ASV_950	0.000143068
	ASV_1527	0.000124366		ASV_1003	0.000143068
	ASV_1261	0.000123811		ASV_1159	0.000143068
	ASV_1458	0.000123811		ASV_1237	0.000143068
	ASV_1031	0.000123256		ASV_3501	0.000143068
	ASV_1089	0.000123256		ASV_138	0.000141108
	ASV_1194	0.000123256		ASV_385	0.000141108
	ASV_1297	0.000123256		ASV_416	0.000141108
	ASV_1630	0.000122701		ASV_1390	0.000141108
	ASV_183	0.000122145		ASV_2697	0.000141108
	ASV_1339	0.000122145		ASV_4102	0.000141108
	ASV_894	0.00012159		ASV_647	0.000139149
	ASV_1282	0.00012159		ASV_966	0.000139149
	ASV_1467	0.00012159		ASV_1604	0.000139149
	ASV_1266	0.000121035		ASV_1872	0.000139149
	ASV_1484	0.000121035		ASV_2834	0.000139149
	ASV_1562	0.000121035		ASV_2967	0.000139149
	ASV_1394	0.00012048		ASV_400	0.000137189
	ASV_153	0.000119925		ASV_538	0.000137189
	ASV_1658	0.000119925		ASV_1089	0.000137189
	ASV_1276	0.000118814		ASV_1509	0.000137189
	ASV_1502	0.000118814		ASV_1686	0.000137189
	ASV_1601	0.000118814		ASV_1989	0.000137189
	ASV_1646	0.000118814		ASV_2356	0.000137189
	ASV_981	0.000118259		ASV_3168	0.000137189
	ASV_1524	0.000118259		ASV_4011	0.000137189
	ASV_1663	0.000117704		ASV_553	0.000135229
	ASV_466	0.000117149		ASV_839	0.000135229
	ASV_677	0.000117149		ASV_898	0.000135229
	ASV_1003	0.000117149		ASV_1228	0.000135229
	ASV_1277	0.000117149		ASV_2551	0.000135229
	ASV_1599	0.000117149		ASV_3275	0.000135229
	ASV_112	0.000116593		ASV_3967	0.000135229
	ASV_1340	0.000116038		ASV_810	0.000133269
	ASV_1060	0.000115483		ASV_1631	0.000133269
	ASV_1216	0.000115483		ASV_3793	0.000133269
	ASV_1595	0.000115483		ASV_4051	0.000133269
	ASV_1670	0.000115483		ASV_1041	0.000131309
	ASV_608	0.000114928		ASV_1204	0.000131309
	ASV_1463	0.000114928		ASV_1894	0.000131309
	ASV_1183	0.000114373		ASV_4201	0.000131309
	ASV_1373	0.000114373		ASV_448	0.000129349
	ASV_1492	0.000114373		ASV_886	0.000129349
	ASV_1648	0.000114373		ASV_1441	0.000129349
	ASV_270	0.000113817		ASV_1531	0.000129349
	ASV_1327	0.000113817		ASV_1609	0.000129349
	ASV_1598	0.000113817		ASV_2874	0.000129349
	ASV_1746	0.000113817		ASV_1817	0.00012739
	ASV_1747	0.000113817		ASV_3659	0.00012739
	ASV_1748	0.000113817		ASV_4055	0.00012739
	ASV_1193	0.000113262		ASV_283	0.00012543
	ASV_1278	0.000113262		ASV_875	0.00012543
	ASV_1432	0.000112707		ASV_1456	0.00012543
	ASV_1787	0.000112707		ASV_1708	0.00012543
	ASV_757	0.000112152		ASV_3553	0.00012543
	ASV_1074	0.000112152		ASV_4357	0.00012543
	ASV_1483	0.000112152		ASV_4485	0.00012543
	ASV_1550	0.000112152		ASV_813	0.00012347
	ASV_1636	0.000112152		ASV_2616	0.00012347
	ASV_741	0.000111597		ASV_3662	0.00012347
	ASV_1024	0.000111597		ASV_362	0.00012151
	ASV_1400	0.000110486		ASV_369	0.00012151
	ASV_1588	0.000110486		ASV_962	0.00012151
	ASV_1589	0.000110486		ASV_1070	0.00012151
	ASV_684	0.000109931		ASV_1149	0.00012151
	ASV_919	0.000109931		ASV_1870	0.00012151
	ASV_1326	0.000109376		ASV_2242	0.00012151
	ASV_1459	0.000109376		ASV_3217	0.00012151
	ASV_1684	0.000109376		ASV_421	0.00011955
	ASV_1825	0.000109376		ASV_973	0.00011955
	ASV_1279	0.000108821		ASV_1540	0.00011955
	ASV_783	0.000108265		ASV_1623	0.00011955
	ASV_1232	0.000108265		ASV_2227	0.00011955
	ASV_1637	0.000108265		ASV_3173	0.00011955
	ASV_1832	0.000108265		ASV_4197	0.00011955
	ASV_938	0.00010771		ASV_1125	0.00011759
	ASV_511	0.000107155		ASV_1322	0.00011759
	ASV_493	0.0001066		ASV_1445	0.00011759
	ASV_844	0.0001066		ASV_1563	0.00011759
	ASV_1101	0.0001066		ASV_1640	0.00011759
	ASV_1262	0.0001066		ASV_1657	0.00011759
	ASV_1835	0.0001066		ASV_1767	0.00011759
	ASV_828	0.000106044		ASV_1836	0.00011759
	ASV_1258	0.000106044		ASV_1878	0.00011759
	ASV_525	0.000105489		ASV_3175	0.00011759
	ASV_1178	0.000105489		ASV_4140	0.00011759
	ASV_1517	0.000105489		ASV_4478	0.00011759
	ASV_1556	0.000105489		ASV_4539	0.00011759
	ASV_1793	0.000105489		ASV_4693	0.00011759
	ASV_1854	0.000105489		ASV_4694	0.00011759
	ASV_169	0.000104934		ASV_1287	0.00011563
	ASV_976	0.000104934		ASV_3201	0.00011563
	ASV_1713	0.000104934		ASV_3266	0.00011563
	ASV_1839	0.000104934		ASV_4743	0.00011563
	ASV_1865	0.000104934		ASV_90	0.000113671
	ASV_1015	0.000104379		ASV_98	0.000113671
	ASV_1170	0.000104379		ASV_490	0.000113671
	ASV_1479	0.000104379		ASV_1005	0.000113671
	ASV_1695	0.000104379		ASV_1558	0.000113671
	ASV_1871	0.000104379		ASV_3273	0.000113671
	ASV_1335	0.000103824		ASV_3355	0.000113671
	ASV_1430	0.000103824		ASV_3379	0.000113671
	ASV_1522	0.000103824		ASV_3548	0.000113671
	ASV_1852	0.000103824		ASV_4234	0.000113671
	ASV_1239	0.000103268		ASV_1360	0.000111711
	ASV_1681	0.000103268		ASV_1849	0.000111711
	ASV_1797	0.000103268		ASV_2254	0.000111711
	ASV_1904	0.000103268		ASV_4740	0.000111711
	ASV_740	0.000102713		ASV_479	0.000109751
	ASV_991	0.000102713		ASV_629	0.000109751
	ASV_1149	0.000102713		ASV_664	0.000109751
	ASV_1190	0.000102713		ASV_964	0.000109751
	ASV_1737	0.000102713		ASV_1877	0.000109751
	ASV_1757	0.000102713		ASV_2039	0.000109751
	ASV_1846	0.000102713		ASV_2753	0.000109751
	ASV_236	0.000102158		ASV_2981	0.000109751
	ASV_544	0.000102158		ASV_3750	0.000109751
	ASV_918	0.000102158		ASV_3879	0.000109751
	ASV_1471	0.000102158		ASV_4833	0.000109751
	ASV_1794	0.000102158		ASV_4864	0.000109751
	ASV_1745	0.000101603		ASV_1040	0.000107791
	ASV_1188	0.000101048		ASV_1147	0.000107791
	ASV_1374	0.000101048		ASV_1271	0.000107791
	ASV_1399	0.000101048		ASV_1327	0.000107791
	ASV_1909	0.000101048		ASV_2584	0.000107791
	ASV_1925	0.000101048		ASV_3117	0.000107791
	ASV_269	0.000100492		ASV_3718	0.000107791
	ASV_1856	0.000100492		ASV_4736	0.000107791
	ASV_1899	0.000100492		ASV_4982	0.000107791
	ASV_967	9.99372e-05		ASV_4983	0.000107791
	ASV_1511	9.99372e-05		ASV_112	0.000105831
	ASV_447	9.9382e-05		ASV_285	0.000105831
	ASV_1823	9.9382e-05		ASV_346	0.000105831
	ASV_1887	9.9382e-05		ASV_437	0.000105831
	ASV_1901	9.9382e-05		ASV_1126	0.000105831
	ASV_1966	9.9382e-05		ASV_1605	0.000105831
	ASV_472	9.88268e-05		ASV_1711	0.000105831
	ASV_1145	9.88268e-05		ASV_2497	0.000105831
	ASV_1944	9.88268e-05		ASV_2825	0.000105831
	ASV_1443	9.82716e-05		ASV_3935	0.000105831
	ASV_1565	9.82716e-05		ASV_4187	0.000105831
	ASV_1610	9.82716e-05		ASV_4634	0.000105831
	ASV_1685	9.82716e-05		ASV_4640	0.000105831
	ASV_1873	9.82716e-05		ASV_173	0.000103871
	ASV_1985	9.82716e-05		ASV_227	0.000103871
	ASV_1415	9.77164e-05		ASV_2714	0.000103871
	ASV_1642	9.77164e-05		ASV_4007	0.000103871
	ASV_155	9.71612e-05		ASV_4590	0.000103871
	ASV_841	9.71612e-05		ASV_1261	0.000101912
	ASV_1338	9.71612e-05		ASV_1617	0.000101912
	ASV_1386	9.71612e-05		ASV_3097	0.000101912
	ASV_1635	9.71612e-05		ASV_4917	0.000101912
	ASV_1975	9.71612e-05		ASV_5130	0.000101912
	ASV_1136	9.6606e-05		ASV_5131	0.000101912
	ASV_1516	9.6606e-05		ASV_4	9.99518e-05
	ASV_1638	9.6606e-05		ASV_540	9.99518e-05
	ASV_1982	9.6606e-05		ASV_758	9.99518e-05
	ASV_621	9.60508e-05		ASV_849	9.99518e-05
	ASV_1011	9.60508e-05		ASV_1145	9.99518e-05
	ASV_1395	9.60508e-05		ASV_1163	9.99518e-05
	ASV_1541	9.60508e-05		ASV_2763	9.99518e-05
	ASV_1738	9.60508e-05		ASV_2817	9.99518e-05
	ASV_1928	9.60508e-05		ASV_4562	9.99518e-05
	ASV_1933	9.60508e-05		ASV_4738	9.99518e-05
	ASV_944	9.54956e-05		ASV_5248	9.99518e-05
	ASV_1704	9.54956e-05		ASV_177	9.79919e-05
	ASV_1558	9.49403e-05		ASV_695	9.79919e-05
	ASV_1697	9.49403e-05		ASV_1421	9.79919e-05
	ASV_1818	9.49403e-05		ASV_2036	9.79919e-05
	ASV_1943	9.49403e-05		ASV_3400	9.79919e-05
	ASV_478	9.43851e-05		ASV_3874	9.79919e-05
	ASV_484	9.43851e-05		ASV_4802	9.79919e-05
	ASV_1826	9.43851e-05		ASV_5129	9.79919e-05
	ASV_568	9.38299e-05		ASV_143	9.60321e-05
	ASV_1147	9.38299e-05		ASV_678	9.60321e-05
	ASV_1047	9.32747e-05		ASV_932	9.60321e-05
	ASV_1972	9.32747e-05		ASV_1606	9.60321e-05
	ASV_2023	9.32747e-05		ASV_1920	9.60321e-05
	ASV_1974	9.27195e-05		ASV_2164	9.60321e-05
	ASV_23	9.21643e-05		ASV_2529	9.60321e-05
	ASV_1531	9.21643e-05		ASV_5324	9.60321e-05
	ASV_156	9.16091e-05		ASV_762	9.40723e-05
	ASV_1151	9.16091e-05		ASV_850	9.40723e-05
	ASV_1295	9.16091e-05		ASV_1220	9.40723e-05
	ASV_1721	9.16091e-05		ASV_1270	9.40723e-05
	ASV_1921	9.16091e-05		ASV_1460	9.40723e-05
	ASV_2005	9.16091e-05		ASV_2020	9.40723e-05
	ASV_1716	9.10539e-05		ASV_2293	9.40723e-05
	ASV_1718	9.10539e-05		ASV_2791	9.40723e-05
	ASV_1774	9.10539e-05		ASV_3685	9.40723e-05
	ASV_1798	9.10539e-05		ASV_5122	9.40723e-05
	ASV_1915	9.10539e-05		ASV_171	9.21124e-05
	ASV_1135	9.04987e-05		ASV_1046	9.21124e-05
	ASV_1274	9.04987e-05		ASV_1444	9.21124e-05
	ASV_1838	9.04987e-05		ASV_1469	9.21124e-05
	ASV_1962	9.04987e-05		ASV_2728	9.21124e-05
	ASV_1929	8.99435e-05		ASV_2819	9.21124e-05
	ASV_2099	8.99435e-05		ASV_3588	9.21124e-05
	ASV_849	8.93883e-05		ASV_5041	9.21124e-05
	ASV_1433	8.93883e-05		ASV_5316	9.21124e-05
	ASV_1769	8.93883e-05		ASV_5319	9.21124e-05
	ASV_2001	8.93883e-05		ASV_5375	9.21124e-05
	ASV_205	8.88331e-05		ASV_5561	9.21124e-05
	ASV_856	8.88331e-05		ASV_37	9.01526e-05
	ASV_2117	8.88331e-05		ASV_427	9.01526e-05
	ASV_2128	8.88331e-05		ASV_1178	9.01526e-05
	ASV_1771	8.82779e-05		ASV_2870	9.01526e-05
	ASV_1824	8.82779e-05		ASV_2895	9.01526e-05
	ASV_2065	8.82779e-05		ASV_2947	9.01526e-05
	ASV_2079	8.82779e-05		ASV_4679	9.01526e-05
	ASV_2098	8.82779e-05		ASV_4801	9.01526e-05
	ASV_2129	8.82779e-05		ASV_5564	9.01526e-05
	ASV_2130	8.82779e-05		ASV_5629	9.01526e-05
	ASV_330	8.77227e-05		ASV_16	8.81928e-05
	ASV_1020	8.77227e-05		ASV_1335	8.81928e-05
	ASV_1068	8.77227e-05		ASV_1406	8.81928e-05
	ASV_1378	8.77227e-05		ASV_1677	8.81928e-05
	ASV_1715	8.77227e-05		ASV_1709	8.81928e-05
	ASV_1892	8.77227e-05		ASV_1916	8.81928e-05
	ASV_1900	8.77227e-05		ASV_1955	8.81928e-05
	ASV_1994	8.77227e-05		ASV_1984	8.81928e-05
	ASV_1605	8.71675e-05		ASV_2471	8.81928e-05
	ASV_1927	8.71675e-05		ASV_2515	8.81928e-05
	ASV_875	8.66122e-05		ASV_2668	8.81928e-05
	ASV_1125	8.66122e-05		ASV_4321	8.81928e-05
	ASV_1853	8.66122e-05		ASV_4931	8.81928e-05
	ASV_2052	8.66122e-05		ASV_145	8.62329e-05
	ASV_2171	8.66122e-05		ASV_501	8.62329e-05
	ASV_2176	8.66122e-05		ASV_599	8.62329e-05
	ASV_1840	8.6057e-05		ASV_756	8.62329e-05
	ASV_2139	8.6057e-05		ASV_995	8.62329e-05
	ASV_501	8.55018e-05		ASV_1979	8.62329e-05
	ASV_952	8.55018e-05		ASV_2979	8.62329e-05
	ASV_1324	8.55018e-05		ASV_3605	8.62329e-05
	ASV_1518	8.55018e-05		ASV_3661	8.62329e-05
	ASV_1799	8.55018e-05		ASV_32	8.42731e-05
	ASV_1891	8.55018e-05		ASV_865	8.42731e-05
	ASV_1965	8.55018e-05		ASV_1032	8.42731e-05
	ASV_2146	8.55018e-05		ASV_2012	8.42731e-05
	ASV_1214	8.49466e-05		ASV_2051	8.42731e-05
	ASV_1421	8.49466e-05		ASV_2503	8.42731e-05
	ASV_1812	8.49466e-05		ASV_2620	8.42731e-05
	ASV_2148	8.49466e-05		ASV_2948	8.42731e-05
	ASV_2211	8.49466e-05		ASV_2986	8.42731e-05
	ASV_211	8.43914e-05		ASV_3250	8.42731e-05
	ASV_1220	8.43914e-05		ASV_3459	8.42731e-05
	ASV_1776	8.43914e-05		ASV_3805	8.42731e-05
	ASV_1983	8.43914e-05		ASV_3813	8.42731e-05
	ASV_356	8.38362e-05		ASV_4342	8.42731e-05
	ASV_1162	8.38362e-05		ASV_4788	8.42731e-05
	ASV_1540	8.38362e-05		ASV_5381	8.42731e-05
	ASV_1582	8.38362e-05		ASV_5410	8.42731e-05
	ASV_1781	8.38362e-05		ASV_5565	8.42731e-05
	ASV_2025	8.38362e-05		ASV_5850	8.42731e-05
	ASV_2026	8.38362e-05		ASV_5855	8.42731e-05
	ASV_2138	8.38362e-05		ASV_965	8.23132e-05
	ASV_2234	8.38362e-05		ASV_1720	8.23132e-05
	ASV_950	8.3281e-05		ASV_1980	8.23132e-05
	ASV_1092	8.3281e-05		ASV_2076	8.23132e-05
	ASV_1423	8.3281e-05		ASV_3381	8.23132e-05
	ASV_1528	8.3281e-05		ASV_3575	8.23132e-05
	ASV_1608	8.3281e-05		ASV_3584	8.23132e-05
	ASV_1709	8.3281e-05		ASV_4351	8.23132e-05
	ASV_1806	8.3281e-05		ASV_4688	8.23132e-05
	ASV_1942	8.3281e-05		ASV_4733	8.23132e-05
	ASV_2003	8.3281e-05		ASV_5550	8.23132e-05
	ASV_2027	8.3281e-05		ASV_5943	8.23132e-05
	ASV_2121	8.3281e-05		ASV_5945	8.23132e-05
	ASV_2141	8.3281e-05		ASV_542	8.03534e-05
	ASV_2084	8.27258e-05		ASV_543	8.03534e-05
	ASV_2144	8.27258e-05		ASV_680	8.03534e-05
	ASV_2225	8.27258e-05		ASV_1102	8.03534e-05
	ASV_2262	8.27258e-05		ASV_1364	8.03534e-05
	ASV_614	8.21706e-05		ASV_1585	8.03534e-05
	ASV_1720	8.21706e-05		ASV_3176	8.03534e-05
	ASV_2040	8.21706e-05		ASV_3582	8.03534e-05
	ASV_2057	8.21706e-05		ASV_4056	8.03534e-05
	ASV_2126	8.21706e-05		ASV_4166	8.03534e-05
	ASV_545	8.16154e-05		ASV_4194	8.03534e-05
	ASV_1235	8.16154e-05		ASV_4476	8.03534e-05
	ASV_1954	8.16154e-05		ASV_4613	8.03534e-05
	ASV_2232	8.16154e-05		ASV_4790	8.03534e-05
	ASV_2263	8.16154e-05		ASV_4862	8.03534e-05
	ASV_7	8.10602e-05		ASV_5313	8.03534e-05
	ASV_1481	8.10602e-05		ASV_5442	8.03534e-05
	ASV_2113	8.10602e-05		ASV_5445	8.03534e-05
	ASV_2266	8.10602e-05		ASV_5851	8.03534e-05
	ASV_731	8.0505e-05		ASV_5854	8.03534e-05
	ASV_2111	8.0505e-05		ASV_5946	8.03534e-05
	ASV_2136	8.0505e-05		ASV_6034	8.03534e-05
	ASV_2224	8.0505e-05		ASV_183	7.83936e-05
	ASV_2246	8.0505e-05		ASV_707	7.83936e-05
	ASV_1717	7.99498e-05		ASV_2078	7.83936e-05
	ASV_2077	7.99498e-05		ASV_2286	7.83936e-05
	ASV_2160	7.99498e-05		ASV_2303	7.83936e-05
	ASV_2327	7.99498e-05		ASV_2354	7.83936e-05
	ASV_1410	7.93946e-05		ASV_2365	7.83936e-05
	ASV_2017	7.93946e-05		ASV_2423	7.83936e-05
	ASV_2112	7.93946e-05		ASV_3996	7.83936e-05
	ASV_2201	7.93946e-05		ASV_4915	7.83936e-05
	ASV_2316	7.93946e-05		ASV_5563	7.83936e-05
	ASV_2345	7.93946e-05		ASV_769	7.64337e-05
	ASV_355	7.88394e-05		ASV_806	7.64337e-05
	ASV_625	7.88394e-05		ASV_821	7.64337e-05
	ASV_762	7.88394e-05		ASV_1323	7.64337e-05
	ASV_2186	7.88394e-05		ASV_1400	7.64337e-05
	ASV_2213	7.88394e-05		ASV_1455	7.64337e-05
	ASV_2359	7.88394e-05		ASV_2055	7.64337e-05
	ASV_487	7.82841e-05		ASV_2255	7.64337e-05
	ASV_586	7.82841e-05		ASV_3457	7.64337e-05
	ASV_2318	7.82841e-05		ASV_3945	7.64337e-05
	ASV_2371	7.82841e-05		ASV_4162	7.64337e-05
	ASV_920	7.77289e-05		ASV_4932	7.64337e-05
	ASV_1837	7.77289e-05		ASV_5109	7.64337e-05
	ASV_2047	7.77289e-05		ASV_5372	7.64337e-05
	ASV_2245	7.77289e-05		ASV_5437	7.64337e-05
	ASV_489	7.71737e-05		ASV_6215	7.64337e-05
	ASV_781	7.71737e-05		ASV_147	7.44739e-05
	ASV_1740	7.71737e-05		ASV_1350	7.44739e-05
	ASV_1990	7.71737e-05		ASV_1517	7.44739e-05
	ASV_2135	7.71737e-05		ASV_1879	7.44739e-05
	ASV_2140	7.71737e-05		ASV_2015	7.44739e-05
	ASV_2177	7.71737e-05		ASV_2085	7.44739e-05
	ASV_2190	7.71737e-05		ASV_2163	7.44739e-05
	ASV_1360	7.66185e-05		ASV_2494	7.44739e-05
	ASV_2004	7.66185e-05		ASV_3060	7.44739e-05
	ASV_2244	7.66185e-05		ASV_3136	7.44739e-05
	ASV_1231	7.60633e-05		ASV_4061	7.44739e-05
	ASV_1252	7.60633e-05		ASV_4962	7.44739e-05
	ASV_2016	7.60633e-05		ASV_4967	7.44739e-05
	ASV_2087	7.60633e-05		ASV_5387	7.44739e-05
	ASV_2089	7.60633e-05		ASV_5699	7.44739e-05
	ASV_2353	7.60633e-05		ASV_6217	7.44739e-05
	ASV_2433	7.60633e-05		ASV_6317	7.44739e-05
	ASV_35	7.55081e-05		ASV_47	7.2514e-05
	ASV_749	7.55081e-05		ASV_211	7.2514e-05
	ASV_1291	7.55081e-05		ASV_607	7.2514e-05
	ASV_1997	7.55081e-05		ASV_658	7.2514e-05
	ASV_2187	7.55081e-05		ASV_726	7.2514e-05
	ASV_2249	7.55081e-05		ASV_749	7.2514e-05
	ASV_2397	7.55081e-05		ASV_874	7.2514e-05
	ASV_218	7.49529e-05		ASV_1374	7.2514e-05
	ASV_352	7.49529e-05		ASV_1593	7.2514e-05
	ASV_1729	7.49529e-05		ASV_2072	7.2514e-05
	ASV_2110	7.49529e-05		ASV_2613	7.2514e-05
	ASV_2460	7.49529e-05		ASV_2971	7.2514e-05
	ASV_1318	7.43977e-05		ASV_3405	7.2514e-05
	ASV_1472	7.43977e-05		ASV_3524	7.2514e-05
	ASV_1963	7.43977e-05		ASV_4117	7.2514e-05
	ASV_2306	7.43977e-05		ASV_4528	7.2514e-05
	ASV_2342	7.43977e-05		ASV_5189	7.2514e-05
	ASV_2393	7.43977e-05		ASV_6210	7.2514e-05
	ASV_2439	7.43977e-05		ASV_6409	7.2514e-05
	ASV_2464	7.43977e-05		ASV_77	7.05542e-05
	ASV_78	7.38425e-05		ASV_170	7.05542e-05
	ASV_826	7.38425e-05		ASV_341	7.05542e-05
	ASV_1070	7.38425e-05		ASV_345	7.05542e-05
	ASV_1674	7.38425e-05		ASV_631	7.05542e-05
	ASV_1845	7.38425e-05		ASV_761	7.05542e-05
	ASV_1879	7.38425e-05		ASV_1183	7.05542e-05
	ASV_2125	7.38425e-05		ASV_1206	7.05542e-05
	ASV_2223	7.38425e-05		ASV_1224	7.05542e-05
	ASV_2279	7.38425e-05		ASV_1363	7.05542e-05
	ASV_2430	7.38425e-05		ASV_2105	7.05542e-05
	ASV_2507	7.38425e-05		ASV_2120	7.05542e-05
	ASV_2510	7.38425e-05		ASV_2478	7.05542e-05
	ASV_375	7.32873e-05		ASV_3919	7.05542e-05
	ASV_1957	7.32873e-05		ASV_4474	7.05542e-05
	ASV_2273	7.32873e-05		ASV_4796	7.05542e-05
	ASV_2296	7.32873e-05		ASV_4840	7.05542e-05
	ASV_2346	7.32873e-05		ASV_4963	7.05542e-05
	ASV_2418	7.32873e-05		ASV_5117	7.05542e-05
	ASV_2512	7.32873e-05		ASV_6183	7.05542e-05
	ASV_851	7.27321e-05		ASV_6315	7.05542e-05
	ASV_1270	7.27321e-05		ASV_370	6.85944e-05
	ASV_1445	7.27321e-05		ASV_714	6.85944e-05
	ASV_1657	7.27321e-05		ASV_1053	6.85944e-05
	ASV_2191	7.27321e-05		ASV_1186	6.85944e-05
	ASV_2384	7.27321e-05		ASV_1272	6.85944e-05
	ASV_2398	7.27321e-05		ASV_2235	6.85944e-05
	ASV_2435	7.27321e-05		ASV_2426	6.85944e-05
	ASV_2520	7.27321e-05		ASV_2535	6.85944e-05
	ASV_2544	7.27321e-05		ASV_2537	6.85944e-05
	ASV_2545	7.27321e-05		ASV_2694	6.85944e-05
	ASV_1855	7.21769e-05		ASV_2810	6.85944e-05
	ASV_1930	7.21769e-05		ASV_3463	6.85944e-05
	ASV_2041	7.21769e-05		ASV_3792	6.85944e-05
	ASV_2325	7.21769e-05		ASV_3965	6.85944e-05
	ASV_2509	7.21769e-05		ASV_5897	6.85944e-05
	ASV_1775	7.16217e-05		ASV_6301	6.85944e-05
	ASV_2070	7.16217e-05		ASV_284	6.66345e-05
	ASV_2172	7.16217e-05		ASV_344	6.66345e-05
	ASV_2208	7.16217e-05		ASV_401	6.66345e-05
	ASV_2278	7.16217e-05		ASV_478	6.66345e-05
	ASV_2307	7.16217e-05		ASV_723	6.66345e-05
	ASV_2317	7.16217e-05		ASV_953	6.66345e-05
	ASV_2332	7.16217e-05		ASV_1239	6.66345e-05
	ASV_163	7.10665e-05		ASV_1423	6.66345e-05
	ASV_729	7.10665e-05		ASV_1565	6.66345e-05
	ASV_1067	7.10665e-05		ASV_1610	6.66345e-05
	ASV_1617	7.10665e-05		ASV_2216	6.66345e-05
	ASV_1993	7.10665e-05		ASV_2269	6.66345e-05
	ASV_2097	7.10665e-05		ASV_2470	6.66345e-05
	ASV_2119	7.10665e-05		ASV_2929	6.66345e-05
	ASV_2420	7.10665e-05		ASV_3611	6.66345e-05
	ASV_2539	7.10665e-05		ASV_3692	6.66345e-05
	ASV_2577	7.10665e-05		ASV_3869	6.66345e-05
	ASV_125	7.05113e-05		ASV_4236	6.66345e-05
	ASV_538	7.05113e-05		ASV_4355	6.66345e-05
	ASV_1123	7.05113e-05		ASV_4411	6.66345e-05
	ASV_2212	7.05113e-05		ASV_4601	6.66345e-05
	ASV_2385	7.05113e-05		ASV_4636	6.66345e-05
	ASV_2436	7.05113e-05		ASV_5549	6.66345e-05
	ASV_2469	7.05113e-05		ASV_5555	6.66345e-05
	ASV_2602	7.05113e-05		ASV_6115	6.66345e-05
	ASV_110	6.9956e-05		ASV_6120	6.66345e-05
	ASV_1361	6.9956e-05		ASV_6388	6.66345e-05
	ASV_1404	6.9956e-05		ASV_164	6.46747e-05
	ASV_1478	6.9956e-05		ASV_697	6.46747e-05
	ASV_1523	6.9956e-05		ASV_721	6.46747e-05
	ASV_1587	6.9956e-05		ASV_1463	6.46747e-05
	ASV_1593	6.9956e-05		ASV_1814	6.46747e-05
	ASV_1612	6.9956e-05		ASV_3754	6.46747e-05
	ASV_2072	6.9956e-05		ASV_4418	6.46747e-05
	ASV_2159	6.9956e-05		ASV_5165	6.46747e-05
	ASV_2170	6.9956e-05		ASV_5447	6.46747e-05
	ASV_2189	6.9956e-05		ASV_5706	6.46747e-05
	ASV_2562	6.9956e-05		ASV_6410	6.46747e-05
	ASV_2576	6.9956e-05		ASV_6575	6.46747e-05
	ASV_2578	6.9956e-05		ASV_6849	6.46747e-05
	ASV_2596	6.9956e-05		ASV_54	6.27148e-05
	ASV_2603	6.9956e-05		ASV_139	6.27148e-05
	ASV_896	6.94008e-05		ASV_361	6.27148e-05
	ASV_1334	6.94008e-05		ASV_727	6.27148e-05
	ASV_1719	6.94008e-05		ASV_841	6.27148e-05
	ASV_2055	6.94008e-05		ASV_990	6.27148e-05
	ASV_2214	6.94008e-05		ASV_2690	6.27148e-05
	ASV_2338	6.94008e-05		ASV_2719	6.27148e-05
	ASV_2532	6.94008e-05		ASV_2876	6.27148e-05
	ASV_490	6.88456e-05		ASV_3878	6.27148e-05
	ASV_790	6.88456e-05		ASV_4042	6.27148e-05
	ASV_1158	6.88456e-05		ASV_4275	6.27148e-05
	ASV_1290	6.88456e-05		ASV_5005	6.27148e-05
	ASV_1405	6.88456e-05		ASV_5055	6.27148e-05
	ASV_1878	6.88456e-05		ASV_5139	6.27148e-05
	ASV_2268	6.88456e-05		ASV_5167	6.27148e-05
	ASV_2401	6.88456e-05		ASV_6786	6.27148e-05
	ASV_2523	6.88456e-05		ASV_194	6.0755e-05
	ASV_629	6.82904e-05		ASV_317	6.0755e-05
	ASV_1464	6.82904e-05		ASV_617	6.0755e-05
	ASV_1805	6.82904e-05		ASV_639	6.0755e-05
	ASV_2175	6.82904e-05		ASV_1216	6.0755e-05
	ASV_2634	6.82904e-05		ASV_1691	6.0755e-05
	ASV_2646	6.82904e-05		ASV_1953	6.0755e-05
	ASV_2655	6.82904e-05		ASV_1970	6.0755e-05
	ASV_576	6.77352e-05		ASV_2056	6.0755e-05
	ASV_1230	6.77352e-05		ASV_2119	6.0755e-05
	ASV_1507	6.77352e-05		ASV_2672	6.0755e-05
	ASV_1849	6.77352e-05		ASV_2691	6.0755e-05
	ASV_1996	6.77352e-05		ASV_2748	6.0755e-05
	ASV_2056	6.77352e-05		ASV_2824	6.0755e-05
	ASV_2091	6.77352e-05		ASV_2914	6.0755e-05
	ASV_2226	6.77352e-05		ASV_3916	6.0755e-05
	ASV_2465	6.77352e-05		ASV_4984	6.0755e-05
	ASV_2467	6.77352e-05		ASV_5086	6.0755e-05
	ASV_2502	6.77352e-05		ASV_5211	6.0755e-05
	ASV_2571	6.77352e-05		ASV_5253	6.0755e-05
	ASV_2605	6.77352e-05		ASV_5971	6.0755e-05
	ASV_285	6.718e-05		ASV_6116	6.0755e-05
	ASV_996	6.718e-05		ASV_150	5.87952e-05
	ASV_2030	6.718e-05		ASV_292	5.87952e-05
	ASV_2432	6.718e-05		ASV_366	5.87952e-05
	ASV_2542	6.718e-05		ASV_516	5.87952e-05
	ASV_2619	6.718e-05		ASV_570	5.87952e-05
	ASV_2630	6.718e-05		ASV_698	5.87952e-05
	ASV_2649	6.718e-05		ASV_732	5.87952e-05
	ASV_1206	6.66248e-05		ASV_828	5.87952e-05
	ASV_1995	6.66248e-05		ASV_946	5.87952e-05
	ASV_2080	6.66248e-05		ASV_1554	5.87952e-05
	ASV_2120	6.66248e-05		ASV_1805	5.87952e-05
	ASV_2302	6.66248e-05		ASV_1875	5.87952e-05
	ASV_2508	6.66248e-05		ASV_2071	5.87952e-05
	ASV_2541	6.66248e-05		ASV_2205	5.87952e-05
	ASV_2639	6.66248e-05		ASV_2281	5.87952e-05
	ASV_2650	6.66248e-05		ASV_2339	5.87952e-05
	ASV_698	6.60696e-05		ASV_2595	5.87952e-05
	ASV_1370	6.60696e-05		ASV_3569	5.87952e-05
	ASV_1905	6.60696e-05		ASV_3790	5.87952e-05
	ASV_2413	6.60696e-05		ASV_4103	5.87952e-05
	ASV_2462	6.60696e-05		ASV_4322	5.87952e-05
	ASV_2463	6.60696e-05		ASV_5089	5.87952e-05
	ASV_2635	6.60696e-05		ASV_5143	5.87952e-05
	ASV_2687	6.60696e-05		ASV_5312	5.87952e-05
	ASV_2730	6.60696e-05		ASV_5562	5.87952e-05
	ASV_2733	6.60696e-05		ASV_5972	5.87952e-05
	ASV_956	6.55144e-05		ASV_6168	5.87952e-05
	ASV_966	6.55144e-05		ASV_6573	5.87952e-05
	ASV_2137	6.55144e-05		ASV_6716	5.87952e-05
	ASV_2344	6.55144e-05		ASV_6743	5.87952e-05
	ASV_2366	6.55144e-05		ASV_7208	5.87952e-05
	ASV_2405	6.55144e-05		ASV_413	5.68353e-05
	ASV_2667	6.55144e-05		ASV_760	5.68353e-05
	ASV_2755	6.55144e-05		ASV_928	5.68353e-05
	ASV_2757	6.55144e-05		ASV_1081	5.68353e-05
	ASV_2761	6.55144e-05		ASV_1090	5.68353e-05
	ASV_1644	6.49592e-05		ASV_1191	5.68353e-05
	ASV_1712	6.49592e-05		ASV_1459	5.68353e-05
	ASV_512	6.4404e-05		ASV_1859	5.68353e-05
	ASV_1743	6.4404e-05		ASV_1993	5.68353e-05
	ASV_1956	6.4404e-05		ASV_2178	5.68353e-05
	ASV_2162	6.4404e-05		ASV_2907	5.68353e-05
	ASV_2372	6.4404e-05		ASV_3155	5.68353e-05
	ASV_2492	6.4404e-05		ASV_3511	5.68353e-05
	ASV_2808	6.4404e-05		ASV_3986	5.68353e-05
	ASV_2096	6.38488e-05		ASV_4063	5.68353e-05
	ASV_2174	6.38488e-05		ASV_4419	5.68353e-05
	ASV_2281	6.38488e-05		ASV_4589	5.68353e-05
	ASV_2328	6.38488e-05		ASV_4865	5.68353e-05
	ASV_2797	6.38488e-05		ASV_6112	5.68353e-05
	ASV_2826	6.38488e-05		ASV_6182	5.68353e-05
	ASV_190	6.32936e-05		ASV_6379	5.68353e-05
	ASV_1267	6.32936e-05		ASV_6638	5.68353e-05
	ASV_1609	6.32936e-05		ASV_6753	5.68353e-05
	ASV_2161	6.32936e-05		ASV_6924	5.68353e-05
	ASV_2284	6.32936e-05		ASV_7016	5.68353e-05
	ASV_2361	6.32936e-05		ASV_7328	5.68353e-05
	ASV_2506	6.32936e-05		ASV_513	5.48755e-05
	ASV_2550	6.32936e-05		ASV_520	5.48755e-05
	ASV_2752	6.32936e-05		ASV_628	5.48755e-05
	ASV_2842	6.32936e-05		ASV_1014	5.48755e-05
	ASV_518	6.27384e-05		ASV_1821	5.48755e-05
	ASV_1662	6.27384e-05		ASV_2189	5.48755e-05
	ASV_2015	6.27384e-05		ASV_3154	5.48755e-05
	ASV_2178	6.27384e-05		ASV_3478	5.48755e-05
	ASV_2449	6.27384e-05		ASV_3773	5.48755e-05
	ASV_2491	6.27384e-05		ASV_4323	5.48755e-05
	ASV_2499	6.27384e-05		ASV_4643	5.48755e-05
	ASV_760	6.21832e-05		ASV_4839	5.48755e-05
	ASV_1567	6.21832e-05		ASV_5754	5.48755e-05
	ASV_2081	6.21832e-05		ASV_5893	5.48755e-05
	ASV_2315	6.21832e-05		ASV_6269	5.48755e-05
	ASV_2564	6.21832e-05		ASV_6560	5.48755e-05
	ASV_2656	6.21832e-05		ASV_6851	5.48755e-05
	ASV_2802	6.21832e-05		ASV_6956	5.48755e-05
	ASV_2806	6.21832e-05		ASV_6978	5.48755e-05
	ASV_2847	6.21832e-05		ASV_7078	5.48755e-05
	ASV_2875	6.21832e-05		ASV_7191	5.48755e-05
	ASV_394	6.16279e-05		ASV_7331	5.48755e-05
	ASV_1315	6.16279e-05		ASV_7468	5.48755e-05
	ASV_1460	6.16279e-05		ASV_7469	5.48755e-05
	ASV_2247	6.16279e-05		ASV_7471	5.48755e-05
	ASV_2292	6.16279e-05		ASV_7472	5.48755e-05
	ASV_2386	6.16279e-05		ASV_666	5.29157e-05
	ASV_2391	6.16279e-05		ASV_703	5.29157e-05
	ASV_2505	6.16279e-05		ASV_815	5.29157e-05
	ASV_2866	6.16279e-05		ASV_1829	5.29157e-05
	ASV_2867	6.16279e-05		ASV_1869	5.29157e-05
	ASV_1085	6.10727e-05		ASV_1874	5.29157e-05
	ASV_1320	6.10727e-05		ASV_2002	5.29157e-05
	ASV_1626	6.10727e-05		ASV_2030	5.29157e-05
	ASV_2265	6.10727e-05		ASV_2081	5.29157e-05
	ASV_2804	6.10727e-05		ASV_2096	5.29157e-05
	ASV_306	6.05175e-05		ASV_2336	5.29157e-05
	ASV_765	6.05175e-05		ASV_2388	5.29157e-05
	ASV_2036	6.05175e-05		ASV_2395	5.29157e-05
	ASV_2149	6.05175e-05		ASV_2716	5.29157e-05
	ASV_2477	6.05175e-05		ASV_2741	5.29157e-05
	ASV_2522	6.05175e-05		ASV_3237	5.29157e-05
	ASV_2737	6.05175e-05		ASV_4675	5.29157e-05
	ASV_2916	6.05175e-05		ASV_5053	5.29157e-05
	ASV_2945	6.05175e-05		ASV_5307	5.29157e-05
	ASV_160	5.99623e-05		ASV_5976	5.29157e-05
	ASV_1672	5.99623e-05		ASV_6372	5.29157e-05
	ASV_2012	5.99623e-05		ASV_6401	5.29157e-05
	ASV_2127	5.99623e-05		ASV_6620	5.29157e-05
	ASV_2291	5.99623e-05		ASV_6705	5.29157e-05
	ASV_2329	5.99623e-05		ASV_7022	5.29157e-05
	ASV_2416	5.99623e-05		ASV_7322	5.29157e-05
	ASV_2618	5.99623e-05		ASV_7330	5.29157e-05
	ASV_2621	5.99623e-05		ASV_453	5.09558e-05
	ASV_2651	5.99623e-05		ASV_583	5.09558e-05
	ASV_2872	5.99623e-05		ASV_864	5.09558e-05
	ASV_2903	5.99623e-05		ASV_1219	5.09558e-05
	ASV_2915	5.99623e-05		ASV_1349	5.09558e-05
	ASV_2919	5.99623e-05		ASV_1435	5.09558e-05
	ASV_2963	5.99623e-05		ASV_1467	5.09558e-05
	ASV_2968	5.99623e-05		ASV_1608	5.09558e-05
	ASV_283	5.94071e-05		ASV_1622	5.09558e-05
	ASV_1237	5.94071e-05		ASV_1740	5.09558e-05
	ASV_1953	5.94071e-05		ASV_1812	5.09558e-05
	ASV_2145	5.94071e-05		ASV_2092	5.09558e-05
	ASV_2500	5.94071e-05		ASV_2280	5.09558e-05
	ASV_2582	5.94071e-05		ASV_2417	5.09558e-05
	ASV_2606	5.94071e-05		ASV_2448	5.09558e-05
	ASV_2622	5.94071e-05		ASV_2788	5.09558e-05
	ASV_2640	5.94071e-05		ASV_2937	5.09558e-05
	ASV_2654	5.94071e-05		ASV_3116	5.09558e-05
	ASV_2913	5.94071e-05		ASV_3191	5.09558e-05
	ASV_2944	5.94071e-05		ASV_3288	5.09558e-05
	ASV_2983	5.94071e-05		ASV_3430	5.09558e-05
	ASV_423	5.88519e-05		ASV_3721	5.09558e-05
	ASV_1696	5.88519e-05		ASV_3807	5.09558e-05
	ASV_2156	5.88519e-05		ASV_3835	5.09558e-05
	ASV_2250	5.88519e-05		ASV_3905	5.09558e-05
	ASV_2300	5.88519e-05		ASV_4037	5.09558e-05
	ASV_2678	5.88519e-05		ASV_4674	5.09558e-05
	ASV_2790	5.88519e-05		ASV_4714	5.09558e-05
	ASV_2843	5.88519e-05		ASV_6337	5.09558e-05
	ASV_2844	5.88519e-05		ASV_6455	5.09558e-05
	ASV_2910	5.88519e-05		ASV_6458	5.09558e-05
	ASV_2940	5.88519e-05		ASV_6604	5.09558e-05
	ASV_2943	5.88519e-05		ASV_6852	5.09558e-05
	ASV_958	5.82967e-05		ASV_7121	5.09558e-05
	ASV_2215	5.82967e-05		ASV_7416	5.09558e-05
	ASV_2434	5.82967e-05		ASV_7753	5.09558e-05
	ASV_2588	5.82967e-05		ASV_505	4.8996e-05
	ASV_2805	5.82967e-05		ASV_1246	4.8996e-05
	ASV_2809	5.82967e-05		ASV_1310	4.8996e-05
	ASV_2897	5.82967e-05		ASV_1414	4.8996e-05
	ASV_2960	5.82967e-05		ASV_1529	4.8996e-05
	ASV_566	5.77415e-05		ASV_1710	4.8996e-05
	ASV_651	5.77415e-05		ASV_1724	4.8996e-05
	ASV_721	5.77415e-05		ASV_1798	4.8996e-05
	ASV_1127	5.77415e-05		ASV_2061	4.8996e-05
	ASV_1767	5.77415e-05		ASV_2123	4.8996e-05
	ASV_2305	5.77415e-05		ASV_2261	4.8996e-05
	ASV_2604	5.77415e-05		ASV_2268	4.8996e-05
	ASV_2641	5.77415e-05		ASV_2521	4.8996e-05
	ASV_2970	5.77415e-05		ASV_2762	4.8996e-05
	ASV_3010	5.77415e-05		ASV_2888	4.8996e-05
	ASV_3045	5.77415e-05		ASV_2988	4.8996e-05
	ASV_186	5.71863e-05		ASV_3046	4.8996e-05
	ASV_1027	5.71863e-05		ASV_3814	4.8996e-05
	ASV_1128	5.71863e-05		ASV_4315	4.8996e-05
	ASV_1425	5.71863e-05		ASV_4684	4.8996e-05
	ASV_1504	5.71863e-05		ASV_4894	4.8996e-05
	ASV_1651	5.71863e-05		ASV_5154	4.8996e-05
	ASV_1668	5.71863e-05		ASV_5177	4.8996e-05
	ASV_1760	5.71863e-05		ASV_5270	4.8996e-05
	ASV_2051	5.71863e-05		ASV_5417	4.8996e-05
	ASV_2427	5.71863e-05		ASV_5618	4.8996e-05
	ASV_2751	5.71863e-05		ASV_5825	4.8996e-05
	ASV_2865	5.71863e-05		ASV_6177	4.8996e-05
	ASV_2890	5.71863e-05		ASV_6478	4.8996e-05
	ASV_3007	5.71863e-05		ASV_6693	4.8996e-05
	ASV_3041	5.71863e-05		ASV_7373	4.8996e-05
	ASV_1181	5.66311e-05		ASV_7599	4.8996e-05
	ASV_1379	5.66311e-05		ASV_7755	4.8996e-05
	ASV_1456	5.66311e-05		ASV_7897	4.8996e-05
	ASV_2354	5.66311e-05		ASV_7900	4.8996e-05
	ASV_2388	5.66311e-05		ASV_7902	4.8996e-05
	ASV_2516	5.66311e-05		ASV_411	4.70361e-05
	ASV_2638	5.66311e-05		ASV_876	4.70361e-05
	ASV_2696	5.66311e-05		ASV_1060	4.70361e-05
	ASV_2713	5.66311e-05		ASV_1567	4.70361e-05
	ASV_2909	5.66311e-05		ASV_1668	4.70361e-05
	ASV_3027	5.66311e-05		ASV_1679	4.70361e-05
	ASV_3112	5.66311e-05		ASV_2070	4.70361e-05
	ASV_25	5.60759e-05		ASV_2110	4.70361e-05
	ASV_549	5.60759e-05		ASV_2358	4.70361e-05
	ASV_730	5.60759e-05		ASV_2583	4.70361e-05
	ASV_1931	5.60759e-05		ASV_2891	4.70361e-05
	ASV_2002	5.60759e-05		ASV_2946	4.70361e-05
	ASV_2404	5.60759e-05		ASV_3118	4.70361e-05
	ASV_2684	5.60759e-05		ASV_3338	4.70361e-05
	ASV_2871	5.60759e-05		ASV_3416	4.70361e-05
	ASV_3066	5.60759e-05		ASV_3465	4.70361e-05
	ASV_3095	5.60759e-05		ASV_3484	4.70361e-05
	ASV_3142	5.60759e-05		ASV_3637	4.70361e-05
	ASV_73	5.55207e-05		ASV_4129	4.70361e-05
	ASV_1412	5.55207e-05		ASV_4168	4.70361e-05
	ASV_1417	5.55207e-05		ASV_4320	4.70361e-05
	ASV_1707	5.55207e-05		ASV_4326	4.70361e-05
	ASV_2179	5.55207e-05		ASV_4466	4.70361e-05
	ASV_2324	5.55207e-05		ASV_4641	4.70361e-05
	ASV_2633	5.55207e-05		ASV_4961	4.70361e-05
	ASV_2862	5.55207e-05		ASV_5106	4.70361e-05
	ASV_2918	5.55207e-05		ASV_5158	4.70361e-05
	ASV_2990	5.55207e-05		ASV_7890	4.70361e-05
	ASV_2994	5.55207e-05		ASV_8073	4.70361e-05
	ASV_3047	5.55207e-05		ASV_8074	4.70361e-05
	ASV_3115	5.55207e-05		ASV_8075	4.70361e-05
	ASV_3172	5.55207e-05		ASV_8076	4.70361e-05
	ASV_3174	5.55207e-05		ASV_8077	4.70361e-05
	ASV_3184	5.55207e-05		ASV_105	4.50763e-05
	ASV_339	5.49655e-05		ASV_290	4.50763e-05
	ASV_554	5.49655e-05		ASV_805	4.50763e-05
	ASV_1376	5.49655e-05		ASV_1017	4.50763e-05
	ASV_1388	5.49655e-05		ASV_1340	4.50763e-05
	ASV_1546	5.49655e-05		ASV_1698	4.50763e-05
	ASV_1708	5.49655e-05		ASV_1996	4.50763e-05
	ASV_1973	5.49655e-05		ASV_2004	4.50763e-05
	ASV_2286	5.49655e-05		ASV_2638	4.50763e-05
	ASV_2468	5.49655e-05		ASV_2868	4.50763e-05
	ASV_2607	5.49655e-05		ASV_2961	4.50763e-05
	ASV_2628	5.49655e-05		ASV_3059	4.50763e-05
	ASV_3031	5.49655e-05		ASV_3333	4.50763e-05
	ASV_3044	5.49655e-05		ASV_3516	4.50763e-05
	ASV_3071	5.49655e-05		ASV_3843	4.50763e-05
	ASV_3089	5.49655e-05		ASV_4126	4.50763e-05
	ASV_180	5.44103e-05		ASV_5047	4.50763e-05
	ASV_1045	5.44103e-05		ASV_5081	4.50763e-05
	ASV_1122	5.44103e-05		ASV_5350	4.50763e-05
	ASV_1402	5.44103e-05		ASV_5429	4.50763e-05
	ASV_1869	5.44103e-05		ASV_5443	4.50763e-05
	ASV_1968	5.44103e-05		ASV_5624	4.50763e-05
	ASV_1969	5.44103e-05		ASV_5778	4.50763e-05
	ASV_2152	5.44103e-05		ASV_5841	4.50763e-05
	ASV_2798	5.44103e-05		ASV_5843	4.50763e-05
	ASV_2917	5.44103e-05		ASV_5928	4.50763e-05
	ASV_2985	5.44103e-05		ASV_6471	4.50763e-05
	ASV_3051	5.44103e-05		ASV_6485	4.50763e-05
	ASV_3064	5.44103e-05		ASV_7196	4.50763e-05
	ASV_3137	5.44103e-05		ASV_7332	4.50763e-05
	ASV_194	5.3855e-05		ASV_7443	4.50763e-05
	ASV_975	5.3855e-05		ASV_7569	4.50763e-05
	ASV_2220	5.3855e-05		ASV_7653	4.50763e-05
	ASV_2447	5.3855e-05		ASV_7946	4.50763e-05
	ASV_2559	5.3855e-05		ASV_8252	4.50763e-05
	ASV_2681	5.3855e-05		ASV_190	4.31165e-05
	ASV_3140	5.3855e-05		ASV_741	4.31165e-05
	ASV_3205	5.3855e-05		ASV_882	4.31165e-05
	ASV_203	5.32998e-05		ASV_1265	4.31165e-05
	ASV_427	5.32998e-05		ASV_1282	4.31165e-05
	ASV_735	5.32998e-05		ASV_1319	4.31165e-05
	ASV_756	5.32998e-05		ASV_1375	4.31165e-05
	ASV_1359	5.32998e-05		ASV_1570	4.31165e-05
	ASV_2039	5.32998e-05		ASV_1589	4.31165e-05
	ASV_2155	5.32998e-05		ASV_2689	4.31165e-05
	ASV_2637	5.32998e-05		ASV_2771	4.31165e-05
	ASV_2666	5.32998e-05		ASV_2822	4.31165e-05
	ASV_2803	5.32998e-05		ASV_3256	4.31165e-05
	ASV_3138	5.32998e-05		ASV_3326	4.31165e-05
	ASV_3238	5.32998e-05		ASV_3510	4.31165e-05
	ASV_3254	5.32998e-05		ASV_3520	4.31165e-05
	ASV_3262	5.32998e-05		ASV_3942	4.31165e-05
	ASV_1132	5.27446e-05		ASV_4130	4.31165e-05
	ASV_1792	5.27446e-05		ASV_4195	4.31165e-05
	ASV_1948	5.27446e-05		ASV_4735	4.31165e-05
	ASV_2352	5.27446e-05		ASV_4836	4.31165e-05
	ASV_2835	5.27446e-05		ASV_4848	4.31165e-05
	ASV_3040	5.27446e-05		ASV_5285	4.31165e-05
	ASV_3073	5.27446e-05		ASV_5544	4.31165e-05
	ASV_3285	5.27446e-05		ASV_5830	4.31165e-05
	ASV_1088	5.21894e-05		ASV_6385	4.31165e-05
	ASV_1529	5.21894e-05		ASV_6737	4.31165e-05
	ASV_1872	5.21894e-05		ASV_6829	4.31165e-05
	ASV_1955	5.21894e-05		ASV_6840	4.31165e-05
	ASV_3110	5.21894e-05		ASV_6928	4.31165e-05
	ASV_3242	5.21894e-05		ASV_7081	4.31165e-05
	ASV_1981	5.16342e-05		ASV_7256	4.31165e-05
	ASV_2466	5.16342e-05		ASV_7300	4.31165e-05
	ASV_2920	5.16342e-05		ASV_7329	4.31165e-05
	ASV_2976	5.16342e-05		ASV_7583	4.31165e-05
	ASV_3012	5.16342e-05		ASV_7594	4.31165e-05
	ASV_3013	5.16342e-05		ASV_7710	4.31165e-05
	ASV_3037	5.16342e-05		ASV_7879	4.31165e-05
	ASV_3072	5.16342e-05		ASV_8420	4.31165e-05
	ASV_3088	5.16342e-05		ASV_8422	4.31165e-05
	ASV_3239	5.16342e-05		ASV_8423	4.31165e-05
	ASV_3259	5.16342e-05		ASV_8425	4.31165e-05
	ASV_3264	5.16342e-05		ASV_189	4.11566e-05
	ASV_3351	5.16342e-05		ASV_236	4.11566e-05
	ASV_397	5.1079e-05		ASV_272	4.11566e-05
	ASV_1008	5.1079e-05		ASV_772	4.11566e-05
	ASV_2188	5.1079e-05		ASV_859	4.11566e-05
	ASV_2355	5.1079e-05		ASV_902	4.11566e-05
	ASV_2382	5.1079e-05		ASV_1030	4.11566e-05
	ASV_2595	5.1079e-05		ASV_1071	4.11566e-05
	ASV_2952	5.1079e-05		ASV_1184	4.11566e-05
	ASV_3029	5.1079e-05		ASV_1361	4.11566e-05
	ASV_3087	5.1079e-05		ASV_1772	4.11566e-05
	ASV_3169	5.1079e-05		ASV_1806	4.11566e-05
	ASV_3206	5.1079e-05		ASV_2017	4.11566e-05
	ASV_3284	5.1079e-05		ASV_2137	4.11566e-05
	ASV_3305	5.1079e-05		ASV_2386	4.11566e-05
	ASV_3336	5.1079e-05		ASV_2572	4.11566e-05
	ASV_3348	5.1079e-05		ASV_2715	4.11566e-05
	ASV_3373	5.1079e-05		ASV_2846	4.11566e-05
	ASV_132	5.05238e-05		ASV_3057	4.11566e-05
	ASV_3017	5.05238e-05		ASV_3320	4.11566e-05
	ASV_3204	5.05238e-05		ASV_3352	4.11566e-05
	ASV_3263	5.05238e-05		ASV_4794	4.11566e-05
	ASV_1345	4.99686e-05		ASV_6085	4.11566e-05
	ASV_1434	4.99686e-05		ASV_6718	4.11566e-05
	ASV_1455	4.99686e-05		ASV_6945	4.11566e-05
	ASV_1817	4.99686e-05		ASV_7042	4.11566e-05
	ASV_2105	4.99686e-05		ASV_7053	4.11566e-05
	ASV_2303	4.99686e-05		ASV_7418	4.11566e-05
	ASV_2358	4.99686e-05		ASV_7898	4.11566e-05
	ASV_2912	4.99686e-05		ASV_8059	4.11566e-05
	ASV_2984	4.99686e-05		ASV_8214	4.11566e-05
	ASV_3094	4.99686e-05		ASV_8614	4.11566e-05
	ASV_3341	4.99686e-05		ASV_8615	4.11566e-05
	ASV_3342	4.99686e-05		ASV_8616	4.11566e-05
	ASV_3349	4.99686e-05		ASV_8620	4.11566e-05
	ASV_3377	4.99686e-05		ASV_8621	4.11566e-05
	ASV_963	4.94134e-05		ASV_375	3.91968e-05
	ASV_1877	4.94134e-05		ASV_488	3.91968e-05
	ASV_2061	4.94134e-05		ASV_512	3.91968e-05
	ASV_2412	4.94134e-05		ASV_683	3.91968e-05
	ASV_2478	4.94134e-05		ASV_787	3.91968e-05
	ASV_2653	4.94134e-05		ASV_885	3.91968e-05
	ASV_2677	4.94134e-05		ASV_960	3.91968e-05
	ASV_2740	4.94134e-05		ASV_1076	3.91968e-05
	ASV_2783	4.94134e-05		ASV_1347	3.91968e-05
	ASV_3006	4.94134e-05		ASV_1399	3.91968e-05
	ASV_3293	4.94134e-05		ASV_1716	3.91968e-05
	ASV_89	4.88582e-05		ASV_1733	3.91968e-05
	ASV_1491	4.88582e-05		ASV_1781	3.91968e-05
	ASV_1882	4.88582e-05		ASV_1997	3.91968e-05
	ASV_2071	4.88582e-05		ASV_2380	3.91968e-05
	ASV_2235	4.88582e-05		ASV_2717	3.91968e-05
	ASV_2636	4.88582e-05		ASV_3456	3.91968e-05
	ASV_2682	4.88582e-05		ASV_3525	3.91968e-05
	ASV_2758	4.88582e-05		ASV_3656	3.91968e-05
	ASV_2964	4.88582e-05		ASV_4119	3.91968e-05
	ASV_3103	4.88582e-05		ASV_5013	3.91968e-05
	ASV_3295	4.88582e-05		ASV_5677	3.91968e-05
	ASV_3324	4.88582e-05		ASV_6146	3.91968e-05
	ASV_3343	4.88582e-05		ASV_6355	3.91968e-05
	ASV_3347	4.88582e-05		ASV_6793	3.91968e-05
	ASV_3362	4.88582e-05		ASV_7046	3.91968e-05
	ASV_3404	4.88582e-05		ASV_7129	3.91968e-05
	ASV_3429	4.88582e-05		ASV_7363	3.91968e-05
	ASV_119	4.8303e-05		ASV_7578	3.91968e-05
	ASV_455	4.8303e-05		ASV_8005	3.91968e-05
	ASV_668	4.8303e-05		ASV_8080	3.91968e-05
	ASV_909	4.8303e-05		ASV_8247	3.91968e-05
	ASV_1023	4.8303e-05		ASV_8413	3.91968e-05
	ASV_1754	4.8303e-05		ASV_8795	3.91968e-05
	ASV_2415	4.8303e-05		ASV_467	3.72369e-05
	ASV_2494	4.8303e-05		ASV_835	3.72369e-05
	ASV_2540	4.8303e-05		ASV_958	3.72369e-05
	ASV_2561	4.8303e-05		ASV_975	3.72369e-05
	ASV_2617	4.8303e-05		ASV_1213	3.72369e-05
	ASV_2828	4.8303e-05		ASV_1528	3.72369e-05
	ASV_3009	4.8303e-05		ASV_1769	3.72369e-05
	ASV_3036	4.8303e-05		ASV_1837	3.72369e-05
	ASV_3090	4.8303e-05		ASV_2048	3.72369e-05
	ASV_3221	4.8303e-05		ASV_2553	3.72369e-05
	ASV_3261	4.8303e-05		ASV_2559	3.72369e-05
	ASV_3480	4.8303e-05		ASV_2590	3.72369e-05
	ASV_870	4.77478e-05		ASV_2743	3.72369e-05
	ASV_960	4.77478e-05		ASV_3053	3.72369e-05
	ASV_1353	4.77478e-05		ASV_3092	3.72369e-05
	ASV_1447	4.77478e-05		ASV_3218	3.72369e-05
	ASV_1575	4.77478e-05		ASV_3380	3.72369e-05
	ASV_2106	4.77478e-05		ASV_3491	3.72369e-05
	ASV_2164	4.77478e-05		ASV_3495	3.72369e-05
	ASV_2200	4.77478e-05		ASV_3508	3.72369e-05
	ASV_2504	4.77478e-05		ASV_3517	3.72369e-05
	ASV_2521	4.77478e-05		ASV_3760	3.72369e-05
	ASV_2691	4.77478e-05		ASV_3959	3.72369e-05
	ASV_2889	4.77478e-05		ASV_3992	3.72369e-05
	ASV_3008	4.77478e-05		ASV_4218	3.72369e-05
	ASV_3077	4.77478e-05		ASV_4618	3.72369e-05
	ASV_3081	4.77478e-05		ASV_4676	3.72369e-05
	ASV_3139	4.77478e-05		ASV_4710	3.72369e-05
	ASV_3287	4.77478e-05		ASV_4923	3.72369e-05
	ASV_3453	4.77478e-05		ASV_4971	3.72369e-05
	ASV_3454	4.77478e-05		ASV_5756	3.72369e-05
	ASV_3506	4.77478e-05		ASV_5806	3.72369e-05
	ASV_3513	4.77478e-05		ASV_5819	3.72369e-05
	ASV_1811	4.71926e-05		ASV_5881	3.72369e-05
	ASV_1813	4.71926e-05		ASV_5911	3.72369e-05
	ASV_2395	4.71926e-05		ASV_6099	3.72369e-05
	ASV_2941	4.71926e-05		ASV_6283	3.72369e-05
	ASV_3014	4.71926e-05		ASV_6411	3.72369e-05
	ASV_3035	4.71926e-05		ASV_6508	3.72369e-05
	ASV_3114	4.71926e-05		ASV_6587	3.72369e-05
	ASV_3350	4.71926e-05		ASV_6613	3.72369e-05
	ASV_3421	4.71926e-05		ASV_6726	3.72369e-05
	ASV_3556	4.71926e-05		ASV_6988	3.72369e-05
	ASV_2455	4.66374e-05		ASV_7938	3.72369e-05
	ASV_2475	4.66374e-05		ASV_8194	3.72369e-05
	ASV_2902	4.66374e-05		ASV_8716	3.72369e-05
	ASV_3156	4.66374e-05		ASV_8973	3.72369e-05
	ASV_3236	4.66374e-05		ASV_323	3.52771e-05
	ASV_3363	4.66374e-05		ASV_644	3.52771e-05
	ASV_3394	4.66374e-05		ASV_919	3.52771e-05
	ASV_3523	4.66374e-05		ASV_1108	3.52771e-05
	ASV_3581	4.66374e-05		ASV_1223	3.52771e-05
	ASV_3583	4.66374e-05		ASV_1258	3.52771e-05
	ASV_3621	4.66374e-05		ASV_1315	3.52771e-05
	ASV_244	4.60822e-05		ASV_1428	3.52771e-05
	ASV_520	4.60822e-05		ASV_1575	3.52771e-05
	ASV_2771	4.60822e-05		ASV_1587	3.52771e-05
	ASV_2814	4.60822e-05		ASV_1713	3.52771e-05
	ASV_2961	4.60822e-05		ASV_1714	3.52771e-05
	ASV_3049	4.60822e-05		ASV_1721	3.52771e-05
	ASV_3291	4.60822e-05		ASV_1855	3.52771e-05
	ASV_3494	4.60822e-05		ASV_1965	3.52771e-05
	ASV_3655	4.60822e-05		ASV_2122	3.52771e-05
	ASV_293	4.55269e-05		ASV_2447	3.52771e-05
	ASV_562	4.55269e-05		ASV_2455	3.52771e-05
	ASV_883	4.55269e-05		ASV_2501	3.52771e-05
	ASV_1836	4.55269e-05		ASV_2754	3.52771e-05
	ASV_2594	4.55269e-05		ASV_2999	3.52771e-05
	ASV_2838	4.55269e-05		ASV_3346	3.52771e-05
	ASV_3290	4.55269e-05		ASV_3354	3.52771e-05
	ASV_3408	4.55269e-05		ASV_3372	3.52771e-05
	ASV_3420	4.55269e-05		ASV_3464	3.52771e-05
	ASV_3426	4.55269e-05		ASV_3497	3.52771e-05
	ASV_3479	4.55269e-05		ASV_3658	3.52771e-05
	ASV_3499	4.55269e-05		ASV_3691	3.52771e-05
	ASV_3648	4.55269e-05		ASV_3954	3.52771e-05
	ASV_3652	4.55269e-05		ASV_4010	3.52771e-05
	ASV_3653	4.55269e-05		ASV_4362	3.52771e-05
	ASV_3680	4.55269e-05		ASV_4766	3.52771e-05
	ASV_3693	4.55269e-05		ASV_4977	3.52771e-05
	ASV_2431	4.49717e-05		ASV_5025	3.52771e-05
	ASV_2503	4.49717e-05		ASV_5239	3.52771e-05
	ASV_2741	4.49717e-05		ASV_5482	3.52771e-05
	ASV_2891	4.49717e-05		ASV_5829	3.52771e-05
	ASV_3423	4.49717e-05		ASV_6011	3.52771e-05
	ASV_3616	4.49717e-05		ASV_6742	3.52771e-05
	ASV_3686	4.49717e-05		ASV_6962	3.52771e-05
	ASV_3713	4.49717e-05		ASV_7013	3.52771e-05
	ASV_714	4.44165e-05		ASV_7589	3.52771e-05
	ASV_1655	4.44165e-05		ASV_7690	3.52771e-05
	ASV_2045	4.44165e-05		ASV_7731	3.52771e-05
	ASV_2894	4.44165e-05		ASV_7739	3.52771e-05
	ASV_3532	4.44165e-05		ASV_7742	3.52771e-05
	ASV_3708	4.44165e-05		ASV_8156	3.52771e-05
	ASV_3746	4.44165e-05		ASV_8597	3.52771e-05
	ASV_3748	4.44165e-05		ASV_8958	3.52771e-05
	ASV_3751	4.44165e-05		ASV_8971	3.52771e-05
	ASV_286	4.38613e-05		ASV_9176	3.52771e-05
	ASV_292	4.38613e-05		ASV_9180	3.52771e-05
	ASV_1084	4.38613e-05		ASV_226	3.33173e-05
	ASV_1390	4.38613e-05		ASV_312	3.33173e-05
	ASV_1888	4.38613e-05		ASV_745	3.33173e-05
	ASV_2370	4.38613e-05		ASV_789	3.33173e-05
	ASV_2694	4.38613e-05		ASV_1025	3.33173e-05
	ASV_2745	4.38613e-05		ASV_1100	3.33173e-05
	ASV_2789	4.38613e-05		ASV_1215	3.33173e-05
	ASV_2907	4.38613e-05		ASV_1277	3.33173e-05
	ASV_2969	4.38613e-05		ASV_1367	3.33173e-05
	ASV_3131	4.38613e-05		ASV_1450	3.33173e-05
	ASV_3526	4.38613e-05		ASV_1458	3.33173e-05
	ASV_3529	4.38613e-05		ASV_1595	3.33173e-05
	ASV_3591	4.38613e-05		ASV_1754	3.33173e-05
	ASV_3622	4.38613e-05		ASV_1824	3.33173e-05
	ASV_3689	4.38613e-05		ASV_1853	3.33173e-05
	ASV_3714	4.38613e-05		ASV_1956	3.33173e-05
	ASV_3784	4.38613e-05		ASV_1994	3.33173e-05
	ASV_32	4.33061e-05		ASV_2093	3.33173e-05
	ASV_675	4.33061e-05		ASV_2505	3.33173e-05
	ASV_746	4.33061e-05		ASV_2573	3.33173e-05
	ASV_1384	4.33061e-05		ASV_2585	3.33173e-05
	ASV_1683	4.33061e-05		ASV_2628	3.33173e-05
	ASV_1875	4.33061e-05		ASV_2682	3.33173e-05
	ASV_2718	4.33061e-05		ASV_2851	3.33173e-05
	ASV_3070	4.33061e-05		ASV_2941	3.33173e-05
	ASV_3171	4.33061e-05		ASV_3005	3.33173e-05
	ASV_3395	4.33061e-05		ASV_3578	3.33173e-05
	ASV_3422	4.33061e-05		ASV_3781	3.33173e-05
	ASV_3424	4.33061e-05		ASV_3915	3.33173e-05
	ASV_3528	4.33061e-05		ASV_5033	3.33173e-05
	ASV_3554	4.33061e-05		ASV_5311	3.33173e-05
	ASV_3601	4.33061e-05		ASV_5345	3.33173e-05
	ASV_3615	4.33061e-05		ASV_6359	3.33173e-05
	ASV_3684	4.33061e-05		ASV_6868	3.33173e-05
	ASV_3821	4.33061e-05		ASV_7144	3.33173e-05
	ASV_1485	4.27509e-05		ASV_7273	3.33173e-05
	ASV_2264	4.27509e-05		ASV_7298	3.33173e-05
	ASV_2369	4.27509e-05		ASV_7567	3.33173e-05
	ASV_2620	4.27509e-05		ASV_7708	3.33173e-05
	ASV_2746	4.27509e-05		ASV_7993	3.33173e-05
	ASV_2965	4.27509e-05		ASV_8052	3.33173e-05
	ASV_3220	4.27509e-05		ASV_8393	3.33173e-05
	ASV_3294	4.27509e-05		ASV_8400	3.33173e-05
	ASV_3325	4.27509e-05		ASV_8509	3.33173e-05
	ASV_3496	4.27509e-05		ASV_8750	3.33173e-05
	ASV_3635	4.27509e-05		ASV_8779	3.33173e-05
	ASV_3687	4.27509e-05		ASV_9380	3.33173e-05
	ASV_3868	4.27509e-05		ASV_9383	3.33173e-05
	ASV_405	4.21957e-05		ASV_80	3.13574e-05
	ASV_479	4.21957e-05		ASV_1176	3.13574e-05
	ASV_1184	4.21957e-05		ASV_1257	3.13574e-05
	ASV_1984	4.21957e-05		ASV_1269	3.13574e-05
	ASV_2060	4.21957e-05		ASV_1276	3.13574e-05
	ASV_2083	4.21957e-05		ASV_1357	3.13574e-05
	ASV_2535	4.21957e-05		ASV_1387	3.13574e-05
	ASV_2731	4.21957e-05		ASV_1395	3.13574e-05
	ASV_2850	4.21957e-05		ASV_1443	3.13574e-05
	ASV_3092	4.21957e-05		ASV_1550	3.13574e-05
	ASV_3116	4.21957e-05		ASV_1613	3.13574e-05
	ASV_3161	4.21957e-05		ASV_1618	3.13574e-05
	ASV_3398	4.21957e-05		ASV_1707	3.13574e-05
	ASV_3492	4.21957e-05		ASV_1981	3.13574e-05
	ASV_3624	4.21957e-05		ASV_2197	3.13574e-05
	ASV_3761	4.21957e-05		ASV_2432	3.13574e-05
	ASV_3815	4.21957e-05		ASV_2561	3.13574e-05
	ASV_3856	4.21957e-05		ASV_2758	3.13574e-05
	ASV_3857	4.21957e-05		ASV_2828	3.13574e-05
	ASV_3863	4.21957e-05		ASV_2829	3.13574e-05
	ASV_240	4.16405e-05		ASV_3006	3.13574e-05
	ASV_1584	4.16405e-05		ASV_3038	3.13574e-05
	ASV_1710	4.16405e-05		ASV_3070	3.13574e-05
	ASV_2239	4.16405e-05		ASV_3078	3.13574e-05
	ASV_2531	4.16405e-05		ASV_3114	3.13574e-05
	ASV_2857	4.16405e-05		ASV_3161	3.13574e-05
	ASV_2937	4.16405e-05		ASV_3241	3.13574e-05
	ASV_2966	4.16405e-05		ASV_3323	3.13574e-05
	ASV_3555	4.16405e-05		ASV_3397	3.13574e-05
	ASV_3639	4.16405e-05		ASV_3415	3.13574e-05
	ASV_3893	4.16405e-05		ASV_3589	3.13574e-05
	ASV_3950	4.16405e-05		ASV_3619	3.13574e-05
	ASV_3953	4.16405e-05		ASV_4191	3.13574e-05
	ASV_3960	4.16405e-05		ASV_4301	3.13574e-05
	ASV_3968	4.16405e-05		ASV_4319	3.13574e-05
	ASV_27	4.10853e-05		ASV_4349	3.13574e-05
	ASV_299	4.10853e-05		ASV_4784	3.13574e-05
	ASV_378	4.10853e-05		ASV_4884	3.13574e-05
	ASV_1613	4.10853e-05		ASV_5104	3.13574e-05
	ASV_2490	4.10853e-05		ASV_5272	3.13574e-05
	ASV_2553	4.10853e-05		ASV_5599	3.13574e-05
	ASV_2785	4.10853e-05		ASV_5658	3.13574e-05
	ASV_3038	4.10853e-05		ASV_5809	3.13574e-05
	ASV_3046	4.10853e-05		ASV_5864	3.13574e-05
	ASV_3481	4.10853e-05		ASV_6007	3.13574e-05
	ASV_3518	4.10853e-05		ASV_6077	3.13574e-05
	ASV_3651	4.10853e-05		ASV_7163	3.13574e-05
	ASV_3766	4.10853e-05		ASV_7166	3.13574e-05
	ASV_3824	4.10853e-05		ASV_7187	3.13574e-05
	ASV_695	4.05301e-05		ASV_7729	3.13574e-05
	ASV_1222	4.05301e-05		ASV_7857	3.13574e-05
	ASV_1615	4.05301e-05		ASV_8226	3.13574e-05
	ASV_1640	4.05301e-05		ASV_8794	3.13574e-05
	ASV_1790	4.05301e-05		ASV_8862	3.13574e-05
	ASV_1859	4.05301e-05		ASV_8899	3.13574e-05
	ASV_1999	4.05301e-05		ASV_9133	3.13574e-05
	ASV_2267	4.05301e-05		ASV_9278	3.13574e-05
	ASV_2695	4.05301e-05		ASV_9382	3.13574e-05
	ASV_2827	4.05301e-05		ASV_9572	3.13574e-05
	ASV_2989	4.05301e-05		ASV_9573	3.13574e-05
	ASV_3286	4.05301e-05		ASV_9574	3.13574e-05
	ASV_3298	4.05301e-05		ASV_9575	3.13574e-05
	ASV_3427	4.05301e-05		ASV_9578	3.13574e-05
	ASV_3455	4.05301e-05		ASV_49	2.93976e-05
	ASV_3527	4.05301e-05		ASV_55	2.93976e-05
	ASV_3626	4.05301e-05		ASV_92	2.93976e-05
	ASV_3782	4.05301e-05		ASV_160	2.93976e-05
	ASV_3909	4.05301e-05		ASV_180	2.93976e-05
	ASV_3958	4.05301e-05		ASV_374	2.93976e-05
	ASV_3990	4.05301e-05		ASV_441	2.93976e-05
	ASV_4049	4.05301e-05		ASV_481	2.93976e-05
	ASV_4050	4.05301e-05		ASV_878	2.93976e-05
	ASV_177	3.99749e-05		ASV_921	2.93976e-05
	ASV_667	3.99749e-05		ASV_1190	2.93976e-05
	ASV_1046	3.99749e-05		ASV_1353	2.93976e-05
	ASV_1257	3.99749e-05		ASV_1373	2.93976e-05
	ASV_2759	3.99749e-05		ASV_1415	2.93976e-05
	ASV_2810	3.99749e-05		ASV_1457	2.93976e-05
	ASV_2929	3.99749e-05		ASV_1729	2.93976e-05
	ASV_3039	3.99749e-05		ASV_1771	2.93976e-05
	ASV_3107	3.99749e-05		ASV_1891	2.93976e-05
	ASV_3265	3.99749e-05		ASV_2053	2.93976e-05
	ASV_3402	3.99749e-05		ASV_2149	2.93976e-05
	ASV_3625	3.99749e-05		ASV_2399	2.93976e-05
	ASV_3730	3.99749e-05		ASV_2468	2.93976e-05
	ASV_3747	3.99749e-05		ASV_2633	2.93976e-05
	ASV_3787	3.99749e-05		ASV_2636	2.93976e-05
	ASV_3998	3.99749e-05		ASV_2684	2.93976e-05
	ASV_4047	3.99749e-05		ASV_2818	2.93976e-05
	ASV_4094	3.99749e-05		ASV_2894	2.93976e-05
	ASV_807	3.94197e-05		ASV_2942	2.93976e-05
	ASV_2864	3.94197e-05		ASV_3065	2.93976e-05
	ASV_3375	3.94197e-05		ASV_3289	2.93976e-05
	ASV_3399	3.94197e-05		ASV_3321	2.93976e-05
	ASV_3493	3.94197e-05		ASV_3563	2.93976e-05
	ASV_3552	3.94197e-05		ASV_3777	2.93976e-05
	ASV_3560	3.94197e-05		ASV_3913	2.93976e-05
	ASV_3701	3.94197e-05		ASV_4223	2.93976e-05
	ASV_3952	3.94197e-05		ASV_4529	2.93976e-05
	ASV_4043	3.94197e-05		ASV_4687	2.93976e-05
	ASV_4082	3.94197e-05		ASV_4734	2.93976e-05
	ASV_4123	3.94197e-05		ASV_4877	2.93976e-05
	ASV_4127	3.94197e-05		ASV_5137	2.93976e-05
	ASV_4134	3.94197e-05		ASV_5156	2.93976e-05
	ASV_428	3.88645e-05		ASV_5222	2.93976e-05
	ASV_974	3.88645e-05		ASV_5290	2.93976e-05
	ASV_1509	3.88645e-05		ASV_5534	2.93976e-05
	ASV_2914	3.88645e-05		ASV_5540	2.93976e-05
	ASV_3102	3.88645e-05		ASV_5665	2.93976e-05
	ASV_3141	3.88645e-05		ASV_5821	2.93976e-05
	ASV_3216	3.88645e-05		ASV_5848	2.93976e-05
	ASV_3333	3.88645e-05		ASV_6111	2.93976e-05
	ASV_3617	3.88645e-05		ASV_6257	2.93976e-05
	ASV_3711	3.88645e-05		ASV_6601	2.93976e-05
	ASV_3801	3.88645e-05		ASV_6923	2.93976e-05
	ASV_3829	3.88645e-05		ASV_7176	2.93976e-05
	ASV_3864	3.88645e-05		ASV_7470	2.93976e-05
	ASV_3865	3.88645e-05		ASV_7588	2.93976e-05
	ASV_3910	3.88645e-05		ASV_7738	2.93976e-05
	ASV_3949	3.88645e-05		ASV_7872	2.93976e-05
	ASV_4058	3.88645e-05		ASV_7880	2.93976e-05
	ASV_4132	3.88645e-05		ASV_8042	2.93976e-05
	ASV_4183	3.88645e-05		ASV_8171	2.93976e-05
	ASV_323	3.83093e-05		ASV_8548	2.93976e-05
	ASV_1406	3.83093e-05		ASV_8617	2.93976e-05
	ASV_1545	3.83093e-05		ASV_8848	2.93976e-05
	ASV_2788	3.83093e-05		ASV_8903	2.93976e-05
	ASV_3096	3.83093e-05		ASV_8934	2.93976e-05
	ASV_3397	3.83093e-05		ASV_8940	2.93976e-05
	ASV_3471	3.83093e-05		ASV_9153	2.93976e-05
	ASV_3487	3.83093e-05		ASV_9357	2.93976e-05
	ASV_3755	3.83093e-05		ASV_9821	2.93976e-05
	ASV_3817	3.83093e-05		ASV_9822	2.93976e-05
	ASV_3908	3.83093e-05		ASV_9823	2.93976e-05
	ASV_3962	3.83093e-05		ASV_9831	2.93976e-05
	ASV_4045	3.83093e-05		ASV_9832	2.93976e-05
	ASV_4065	3.83093e-05		ASV_25	2.74377e-05
	ASV_4174	3.83093e-05		ASV_127	2.74377e-05
	ASV_4178	3.83093e-05		ASV_155	2.74377e-05
	ASV_789	3.77541e-05		ASV_242	2.74377e-05
	ASV_1822	3.77541e-05		ASV_381	2.74377e-05
	ASV_3011	3.77541e-05		ASV_519	2.74377e-05
	ASV_3288	3.77541e-05		ASV_593	2.74377e-05
	ASV_3580	3.77541e-05		ASV_595	2.74377e-05
	ASV_3707	3.77541e-05		ASV_1093	2.74377e-05
	ASV_3786	3.77541e-05		ASV_1146	2.74377e-05
	ASV_3789	3.77541e-05		ASV_1235	2.74377e-05
	ASV_3872	3.77541e-05		ASV_1308	2.74377e-05
	ASV_3895	3.77541e-05		ASV_1388	2.74377e-05
	ASV_3961	3.77541e-05		ASV_1453	2.74377e-05
	ASV_4120	3.77541e-05		ASV_1557	2.74377e-05
	ASV_4188	3.77541e-05		ASV_1635	2.74377e-05
	ASV_4267	3.77541e-05		ASV_1662	2.74377e-05
	ASV_4278	3.77541e-05		ASV_1715	2.74377e-05
	ASV_4280	3.77541e-05		ASV_1840	2.74377e-05
	ASV_617	3.71988e-05		ASV_1930	2.74377e-05
	ASV_1631	3.71988e-05		ASV_1968	2.74377e-05
	ASV_2800	3.71988e-05		ASV_1995	2.74377e-05
	ASV_2819	3.71988e-05		ASV_2013	2.74377e-05
	ASV_3196	3.71988e-05		ASV_2021	2.74377e-05
	ASV_3235	3.71988e-05		ASV_2047	2.74377e-05
	ASV_3321	3.71988e-05		ASV_2310	2.74377e-05
	ASV_3371	3.71988e-05		ASV_2379	2.74377e-05
	ASV_3456	3.71988e-05		ASV_2477	2.74377e-05
	ASV_3614	3.71988e-05		ASV_2582	2.74377e-05
	ASV_3640	3.71988e-05		ASV_3008	2.74377e-05
	ASV_3690	3.71988e-05		ASV_3334	2.74377e-05
	ASV_3785	3.71988e-05		ASV_3514	2.74377e-05
	ASV_3902	3.71988e-05		ASV_3515	2.74377e-05
	ASV_3948	3.71988e-05		ASV_3617	2.74377e-05
	ASV_4035	3.71988e-05		ASV_4054	2.74377e-05
	ASV_4086	3.71988e-05		ASV_4122	2.74377e-05
	ASV_4133	3.71988e-05		ASV_4281	2.74377e-05
	ASV_4176	3.71988e-05		ASV_4416	2.74377e-05
	ASV_4186	3.71988e-05		ASV_4730	2.74377e-05
	ASV_4220	3.71988e-05		ASV_5019	2.74377e-05
	ASV_4228	3.71988e-05		ASV_5323	2.74377e-05
	ASV_360	3.66436e-05		ASV_5552	2.74377e-05
	ASV_1243	3.66436e-05		ASV_5892	2.74377e-05
	ASV_1557	3.66436e-05		ASV_5915	2.74377e-05
	ASV_1564	3.66436e-05		ASV_5953	2.74377e-05
	ASV_2287	3.66436e-05		ASV_6059	2.74377e-05
	ASV_2786	3.66436e-05		ASV_6467	2.74377e-05
	ASV_2839	3.66436e-05		ASV_6576	2.74377e-05
	ASV_3015	3.66436e-05		ASV_6674	2.74377e-05
	ASV_3093	3.66436e-05		ASV_6926	2.74377e-05
	ASV_3163	3.66436e-05		ASV_7067	2.74377e-05
	ASV_3256	3.66436e-05		ASV_7317	2.74377e-05
	ASV_3646	3.66436e-05		ASV_7511	2.74377e-05
	ASV_3806	3.66436e-05		ASV_7611	2.74377e-05
	ASV_3898	3.66436e-05		ASV_7845	2.74377e-05
	ASV_3904	3.66436e-05		ASV_7859	2.74377e-05
	ASV_3956	3.66436e-05		ASV_8238	2.74377e-05
	ASV_3999	3.66436e-05		ASV_8250	2.74377e-05
	ASV_4040	3.66436e-05		ASV_8345	2.74377e-05
	ASV_4044	3.66436e-05		ASV_8407	2.74377e-05
	ASV_4180	3.66436e-05		ASV_8520	2.74377e-05
	ASV_4312	3.66436e-05		ASV_8575	2.74377e-05
	ASV_4365	3.66436e-05		ASV_8643	2.74377e-05
	ASV_4368	3.66436e-05		ASV_8692	2.74377e-05
	ASV_4369	3.66436e-05		ASV_8703	2.74377e-05
	ASV_701	3.60884e-05		ASV_8769	2.74377e-05
	ASV_1061	3.60884e-05		ASV_8974	2.74377e-05
	ASV_1526	3.60884e-05		ASV_9361	2.74377e-05
	ASV_1821	3.60884e-05		ASV_9365	2.74377e-05
	ASV_2168	3.60884e-05		ASV_9564	2.74377e-05
	ASV_2591	3.60884e-05		ASV_9581	2.74377e-05
	ASV_3065	3.60884e-05		ASV_9801	2.74377e-05
	ASV_3195	3.60884e-05		ASV_9820	2.74377e-05
	ASV_3594	3.60884e-05		ASV_10065	2.74377e-05
	ASV_3657	3.60884e-05		ASV_10067	2.74377e-05
	ASV_3830	3.60884e-05		ASV_10070	2.74377e-05
	ASV_3861	3.60884e-05		ASV_10078	2.74377e-05
	ASV_3870	3.60884e-05		ASV_364	2.54779e-05
	ASV_4031	3.60884e-05		ASV_403	2.54779e-05
	ASV_4137	3.60884e-05		ASV_459	2.54779e-05
	ASV_4243	3.60884e-05		ASV_496	2.54779e-05
	ASV_4279	3.60884e-05		ASV_724	2.54779e-05
	ASV_4360	3.60884e-05		ASV_989	2.54779e-05
	ASV_4395	3.60884e-05		ASV_996	2.54779e-05
	ASV_4399	3.60884e-05		ASV_1185	2.54779e-05
	ASV_4407	3.60884e-05		ASV_1210	2.54779e-05
	ASV_4410	3.60884e-05		ASV_1255	2.54779e-05
	ASV_39	3.55332e-05		ASV_1376	2.54779e-05
	ASV_279	3.55332e-05		ASV_1432	2.54779e-05
	ASV_1667	3.55332e-05		ASV_1492	2.54779e-05
	ASV_3042	3.55332e-05		ASV_1541	2.54779e-05
	ASV_3352	3.55332e-05		ASV_1738	2.54779e-05
	ASV_3465	3.55332e-05		ASV_2313	2.54779e-05
	ASV_3579	3.55332e-05		ASV_2454	2.54779e-05
	ASV_3716	3.55332e-05		ASV_2781	2.54779e-05
	ASV_3763	3.55332e-05		ASV_2857	2.54779e-05
	ASV_3912	3.55332e-05		ASV_2965	2.54779e-05
	ASV_3995	3.55332e-05		ASV_3043	2.54779e-05
	ASV_4091	3.55332e-05		ASV_3096	2.54779e-05
	ASV_4179	3.55332e-05		ASV_3487	2.54779e-05
	ASV_4229	3.55332e-05		ASV_3574	2.54779e-05
	ASV_4262	3.55332e-05		ASV_4510	2.54779e-05
	ASV_4308	3.55332e-05		ASV_4514	2.54779e-05
	ASV_4358	3.55332e-05		ASV_4614	2.54779e-05
	ASV_4458	3.55332e-05		ASV_4787	2.54779e-05
	ASV_4459	3.55332e-05		ASV_5216	2.54779e-05
	ASV_1554	3.4978e-05		ASV_5399	2.54779e-05
	ASV_1574	3.4978e-05		ASV_5735	2.54779e-05
	ASV_1686	3.4978e-05		ASV_5744	2.54779e-05
	ASV_1894	3.4978e-05		ASV_5771	2.54779e-05
	ASV_2754	3.4978e-05		ASV_5889	2.54779e-05
	ASV_2876	3.4978e-05		ASV_5916	2.54779e-05
	ASV_3057	3.4978e-05		ASV_5980	2.54779e-05
	ASV_3149	3.4978e-05		ASV_6033	2.54779e-05
	ASV_3515	3.4978e-05		ASV_6299	2.54779e-05
	ASV_3709	3.4978e-05		ASV_6805	2.54779e-05
	ASV_3825	3.4978e-05		ASV_7189	2.54779e-05
	ASV_3862	3.4978e-05		ASV_7193	2.54779e-05
	ASV_3930	3.4978e-05		ASV_7274	2.54779e-05
	ASV_4000	3.4978e-05		ASV_7564	2.54779e-05
	ASV_4052	3.4978e-05		ASV_7986	2.54779e-05
	ASV_4111	3.4978e-05		ASV_8027	2.54779e-05
	ASV_4413	3.4978e-05		ASV_8048	2.54779e-05
	ASV_4463	3.4978e-05		ASV_8099	2.54779e-05
	ASV_4522	3.4978e-05		ASV_8107	2.54779e-05
	ASV_4523	3.4978e-05		ASV_8166	2.54779e-05
	ASV_4526	3.4978e-05		ASV_8333	2.54779e-05
	ASV_1363	3.44228e-05		ASV_8378	2.54779e-05
	ASV_1618	3.44228e-05		ASV_8385	2.54779e-05
	ASV_1622	3.44228e-05		ASV_8402	2.54779e-05
	ASV_2906	3.44228e-05		ASV_8488	2.54779e-05
	ASV_3257	3.44228e-05		ASV_8560	2.54779e-05
	ASV_3612	3.44228e-05		ASV_8565	2.54779e-05
	ASV_3619	3.44228e-05		ASV_8579	2.54779e-05
	ASV_3778	3.44228e-05		ASV_8938	2.54779e-05
	ASV_3993	3.44228e-05		ASV_9108	2.54779e-05
	ASV_4002	3.44228e-05		ASV_9177	2.54779e-05
	ASV_4048	3.44228e-05		ASV_9676	2.54779e-05
	ASV_4157	3.44228e-05		ASV_9678	2.54779e-05
	ASV_4177	3.44228e-05		ASV_9737	2.54779e-05
	ASV_4227	3.44228e-05		ASV_10003	2.54779e-05
	ASV_4241	3.44228e-05		ASV_10316	2.54779e-05
	ASV_4311	3.44228e-05		ASV_64	2.35181e-05
	ASV_4507	3.44228e-05		ASV_200	2.35181e-05
	ASV_4530	3.44228e-05		ASV_339	2.35181e-05
	ASV_105	3.38676e-05		ASV_455	2.35181e-05
	ASV_1153	3.38676e-05		ASV_489	2.35181e-05
	ASV_1457	3.38676e-05		ASV_577	2.35181e-05
	ASV_1699	3.38676e-05		ASV_823	2.35181e-05
	ASV_2221	3.38676e-05		ASV_1013	2.35181e-05
	ASV_2483	3.38676e-05		ASV_1225	2.35181e-05
	ASV_2734	3.38676e-05		ASV_1229	2.35181e-05
	ASV_2888	3.38676e-05		ASV_1294	2.35181e-05
	ASV_3075	3.38676e-05		ASV_1318	2.35181e-05
	ASV_3344	3.38676e-05		ASV_1471	2.35181e-05
	ASV_3432	3.38676e-05		ASV_1479	2.35181e-05
	ASV_3520	3.38676e-05		ASV_1524	2.35181e-05
	ASV_3715	3.38676e-05		ASV_1537	2.35181e-05
	ASV_3816	3.38676e-05		ASV_1718	2.35181e-05
	ASV_3911	3.38676e-05		ASV_1775	2.35181e-05
	ASV_3913	3.38676e-05		ASV_1954	2.35181e-05
	ASV_3947	3.38676e-05		ASV_1963	2.35181e-05
	ASV_4150	3.38676e-05		ASV_2412	2.35181e-05
	ASV_4274	3.38676e-05		ASV_2653	2.35181e-05
	ASV_4305	3.38676e-05		ASV_2681	2.35181e-05
	ASV_4352	3.38676e-05		ASV_2688	2.35181e-05
	ASV_4637	3.38676e-05		ASV_2713	2.35181e-05
	ASV_1166	3.33124e-05		ASV_2823	2.35181e-05
	ASV_1677	3.33124e-05		ASV_2881	2.35181e-05
	ASV_1727	3.33124e-05		ASV_2920	2.35181e-05
	ASV_2167	3.33124e-05		ASV_3387	2.35181e-05
	ASV_2712	3.33124e-05		ASV_3448	2.35181e-05
	ASV_2988	3.33124e-05		ASV_3618	2.35181e-05
	ASV_3240	3.33124e-05		ASV_3646	2.35181e-05
	ASV_3313	3.33124e-05		ASV_3756	2.35181e-05
	ASV_3376	3.33124e-05		ASV_3802	2.35181e-05
	ASV_3522	3.33124e-05		ASV_3828	2.35181e-05
	ASV_3585	3.33124e-05		ASV_4053	2.35181e-05
	ASV_3656	3.33124e-05		ASV_4310	2.35181e-05
	ASV_3658	3.33124e-05		ASV_4520	2.35181e-05
	ASV_3712	3.33124e-05		ASV_4531	2.35181e-05
	ASV_3788	3.33124e-05		ASV_4592	2.35181e-05
	ASV_3957	3.33124e-05		ASV_4699	2.35181e-05
	ASV_4053	3.33124e-05		ASV_4778	2.35181e-05
	ASV_4084	3.33124e-05		ASV_4793	2.35181e-05
	ASV_4135	3.33124e-05		ASV_4853	2.35181e-05
	ASV_4136	3.33124e-05		ASV_4903	2.35181e-05
	ASV_4273	3.33124e-05		ASV_5078	2.35181e-05
	ASV_4366	3.33124e-05		ASV_5386	2.35181e-05
	ASV_4406	3.33124e-05		ASV_5491	2.35181e-05
	ASV_4464	3.33124e-05		ASV_5616	2.35181e-05
	ASV_4465	3.33124e-05		ASV_5674	2.35181e-05
	ASV_4473	3.33124e-05		ASV_5779	2.35181e-05
	ASV_4534	3.33124e-05		ASV_5826	2.35181e-05
	ASV_4622	3.33124e-05		ASV_5880	2.35181e-05
	ASV_4664	3.33124e-05		ASV_6003	2.35181e-05
	ASV_4667	3.33124e-05		ASV_6373	2.35181e-05
	ASV_4671	3.33124e-05		ASV_6465	2.35181e-05
	ASV_201	3.27572e-05		ASV_6637	2.35181e-05
	ASV_513	3.27572e-05		ASV_6696	2.35181e-05
	ASV_867	3.27572e-05		ASV_6713	2.35181e-05
	ASV_985	3.27572e-05		ASV_6768	2.35181e-05
	ASV_1671	3.27572e-05		ASV_6804	2.35181e-05
	ASV_1870	3.27572e-05		ASV_7231	2.35181e-05
	ASV_2293	3.27572e-05		ASV_7425	2.35181e-05
	ASV_3026	3.27572e-05		ASV_7579	2.35181e-05
	ASV_3118	3.27572e-05		ASV_7982	2.35181e-05
	ASV_3170	3.27572e-05		ASV_8144	2.35181e-05
	ASV_3393	3.27572e-05		ASV_8154	2.35181e-05
	ASV_3647	3.27572e-05		ASV_8234	2.35181e-05
	ASV_3756	3.27572e-05		ASV_8298	2.35181e-05
	ASV_3849	3.27572e-05		ASV_8532	2.35181e-05
	ASV_3900	3.27572e-05		ASV_8595	2.35181e-05
	ASV_4259	3.27572e-05		ASV_8786	2.35181e-05
	ASV_4397	3.27572e-05		ASV_8860	2.35181e-05
	ASV_4421	3.27572e-05		ASV_9004	2.35181e-05
	ASV_4457	3.27572e-05		ASV_9284	2.35181e-05
	ASV_4468	3.27572e-05		ASV_9303	2.35181e-05
	ASV_4519	3.27572e-05		ASV_9503	2.35181e-05
	ASV_4716	3.27572e-05		ASV_9714	2.35181e-05
	ASV_4719	3.27572e-05		ASV_9781	2.35181e-05
	ASV_4724	3.27572e-05		ASV_9793	2.35181e-05
	ASV_4729	3.27572e-05		ASV_9940	2.35181e-05
	ASV_4731	3.27572e-05		ASV_10039	2.35181e-05
	ASV_10	3.2202e-05		ASV_10073	2.35181e-05
	ASV_942	3.2202e-05		ASV_10079	2.35181e-05
	ASV_993	3.2202e-05		ASV_10321	2.35181e-05
	ASV_1126	3.2202e-05		ASV_10570	2.35181e-05
	ASV_2356	3.2202e-05		ASV_10573	2.35181e-05
	ASV_2672	3.2202e-05		ASV_22	2.15582e-05
	ASV_2825	3.2202e-05		ASV_27	2.15582e-05
	ASV_2971	3.2202e-05		ASV_78	2.15582e-05
	ASV_3067	3.2202e-05		ASV_176	2.15582e-05
	ASV_3323	3.2202e-05		ASV_464	2.15582e-05
	ASV_3517	3.2202e-05		ASV_531	2.15582e-05
	ASV_3606	3.2202e-05		ASV_752	2.15582e-05
	ASV_3644	3.2202e-05		ASV_826	2.15582e-05
	ASV_3946	3.2202e-05		ASV_1012	2.15582e-05
	ASV_4181	3.2202e-05		ASV_1020	2.15582e-05
	ASV_4435	3.2202e-05		ASV_1031	2.15582e-05
	ASV_4462	3.2202e-05		ASV_1106	2.15582e-05
	ASV_4570	3.2202e-05		ASV_1266	2.15582e-05
	ASV_4571	3.2202e-05		ASV_1615	2.15582e-05
	ASV_4720	3.2202e-05		ASV_1639	2.15582e-05
	ASV_4722	3.2202e-05		ASV_1681	2.15582e-05
	ASV_4728	3.2202e-05		ASV_1685	2.15582e-05
	ASV_4768	3.2202e-05		ASV_1745	2.15582e-05
	ASV_24	3.16468e-05		ASV_1768	2.15582e-05
	ASV_539	3.16468e-05		ASV_1773	2.15582e-05
	ASV_928	3.16468e-05		ASV_1795	2.15582e-05
	ASV_1124	3.16468e-05		ASV_1957	2.15582e-05
	ASV_1171	3.16468e-05		ASV_2041	2.15582e-05
	ASV_1264	3.16468e-05		ASV_2155	2.15582e-05
	ASV_1287	3.16468e-05		ASV_2462	2.15582e-05
	ASV_2261	3.16468e-05		ASV_2508	2.15582e-05
	ASV_2379	3.16468e-05		ASV_2522	2.15582e-05
	ASV_2852	3.16468e-05		ASV_2604	2.15582e-05
	ASV_2869	3.16468e-05		ASV_2641	2.15582e-05
	ASV_2958	3.16468e-05		ASV_2805	2.15582e-05
	ASV_3237	3.16468e-05		ASV_3011	2.15582e-05
	ASV_3316	3.16468e-05		ASV_3033	2.15582e-05
	ASV_3484	3.16468e-05		ASV_3167	2.15582e-05
	ASV_3654	3.16468e-05		ASV_3189	2.15582e-05
	ASV_3702	3.16468e-05		ASV_3353	2.15582e-05
	ASV_3739	3.16468e-05		ASV_3428	2.15582e-05
	ASV_3777	3.16468e-05		ASV_3481	2.15582e-05
	ASV_3822	3.16468e-05		ASV_3496	2.15582e-05
	ASV_3859	3.16468e-05		ASV_3580	2.15582e-05
	ASV_3914	3.16468e-05		ASV_3631	2.15582e-05
	ASV_4124	3.16468e-05		ASV_3681	2.15582e-05
	ASV_4189	3.16468e-05		ASV_3755	2.15582e-05
	ASV_4317	3.16468e-05		ASV_3900	2.15582e-05
	ASV_4318	3.16468e-05		ASV_4097	2.15582e-05
	ASV_4370	3.16468e-05		ASV_4124	2.15582e-05
	ASV_4535	3.16468e-05		ASV_4361	2.15582e-05
	ASV_4576	3.16468e-05		ASV_4460	2.15582e-05
	ASV_4585	3.16468e-05		ASV_4638	2.15582e-05
	ASV_4631	3.16468e-05		ASV_4905	2.15582e-05
	ASV_4665	3.16468e-05		ASV_5332	2.15582e-05
	ASV_4725	3.16468e-05		ASV_5488	2.15582e-05
	ASV_4789	3.16468e-05		ASV_5579	2.15582e-05
	ASV_4841	3.16468e-05		ASV_5612	2.15582e-05
	ASV_399	3.10916e-05		ASV_5670	2.15582e-05
	ASV_1204	3.10916e-05		ASV_5733	2.15582e-05
	ASV_1269	3.10916e-05		ASV_5852	2.15582e-05
	ASV_1477	3.10916e-05		ASV_5909	2.15582e-05
	ASV_2227	3.10916e-05		ASV_5995	2.15582e-05
	ASV_2335	3.10916e-05		ASV_6075	2.15582e-05
	ASV_2905	3.10916e-05		ASV_6275	2.15582e-05
	ASV_2979	3.10916e-05		ASV_6672	2.15582e-05
	ASV_3627	3.10916e-05		ASV_6717	2.15582e-05
	ASV_3827	3.10916e-05		ASV_6817	2.15582e-05
	ASV_3831	3.10916e-05		ASV_6827	2.15582e-05
	ASV_3991	3.10916e-05		ASV_6955	2.15582e-05
	ASV_4107	3.10916e-05		ASV_7112	2.15582e-05
	ASV_4161	3.10916e-05		ASV_7181	2.15582e-05
	ASV_4272	3.10916e-05		ASV_7562	2.15582e-05
	ASV_4367	3.10916e-05		ASV_7586	2.15582e-05
	ASV_4375	3.10916e-05		ASV_7843	2.15582e-05
	ASV_4525	3.10916e-05		ASV_7967	2.15582e-05
	ASV_4550	3.10916e-05		ASV_8131	2.15582e-05
	ASV_4567	3.10916e-05		ASV_8295	2.15582e-05
	ASV_4577	3.10916e-05		ASV_8522	2.15582e-05
	ASV_4612	3.10916e-05		ASV_8751	2.15582e-05
	ASV_4620	3.10916e-05		ASV_9058	2.15582e-05
	ASV_4630	3.10916e-05		ASV_9084	2.15582e-05
	ASV_4718	3.10916e-05		ASV_9322	2.15582e-05
	ASV_4844	3.10916e-05		ASV_9728	2.15582e-05
	ASV_4897	3.10916e-05		ASV_9729	2.15582e-05
	ASV_4899	3.10916e-05		ASV_9792	2.15582e-05
	ASV_4900	3.10916e-05		ASV_9800	2.15582e-05
	ASV_143	3.05364e-05		ASV_9913	2.15582e-05
	ASV_1864	3.05364e-05		ASV_10081	2.15582e-05
	ASV_1897	3.05364e-05		ASV_10208	2.15582e-05
	ASV_1988	3.05364e-05		ASV_10822	2.15582e-05
	ASV_2204	3.05364e-05		ASV_10823	2.15582e-05
	ASV_2557	3.05364e-05		ASV_10825	2.15582e-05
	ASV_2851	3.05364e-05		ASV_10827	2.15582e-05
	ASV_3258	3.05364e-05		ASV_10828	2.15582e-05
	ASV_3578	3.05364e-05		ASV_10830	2.15582e-05
	ASV_3721	3.05364e-05		ASV_10832	2.15582e-05
	ASV_3781	3.05364e-05		ASV_10833	2.15582e-05
	ASV_3842	3.05364e-05		ASV_10834	2.15582e-05
	ASV_4077	3.05364e-05		ASV_10842	2.15582e-05
	ASV_4184	3.05364e-05		ASV_7	1.95984e-05
	ASV_4394	3.05364e-05		ASV_31	1.95984e-05
	ASV_4532	3.05364e-05		ASV_376	1.95984e-05
	ASV_4627	3.05364e-05		ASV_380	1.95984e-05
	ASV_4691	3.05364e-05		ASV_391	1.95984e-05
	ASV_4912	3.05364e-05		ASV_576	1.95984e-05
	ASV_4959	3.05364e-05		ASV_630	1.95984e-05
	ASV_4964	3.05364e-05		ASV_742	1.95984e-05
	ASV_840	2.99812e-05		ASV_961	1.95984e-05
	ASV_1013	2.99812e-05		ASV_1007	1.95984e-05
	ASV_1465	2.99812e-05		ASV_1021	1.95984e-05
	ASV_1590	2.99812e-05		ASV_1101	1.95984e-05
	ASV_1920	2.99812e-05		ASV_1123	1.95984e-05
	ASV_2573	2.99812e-05		ASV_1481	1.95984e-05
	ASV_2715	2.99812e-05		ASV_1502	1.95984e-05
	ASV_3109	2.99812e-05		ASV_1577	1.95984e-05
	ASV_3252	2.99812e-05		ASV_1636	1.95984e-05
	ASV_3866	2.99812e-05		ASV_1696	1.95984e-05
	ASV_3932	2.99812e-05		ASV_1794	1.95984e-05
	ASV_4310	2.99812e-05		ASV_1928	1.95984e-05
	ASV_4517	2.99812e-05		ASV_2005	1.95984e-05
	ASV_4623	2.99812e-05		ASV_2474	1.95984e-05
	ASV_4666	2.99812e-05		ASV_2528	1.95984e-05
	ASV_4843	2.99812e-05		ASV_2541	1.95984e-05
	ASV_4949	2.99812e-05		ASV_2676	1.95984e-05
	ASV_77	2.9426e-05		ASV_2731	1.95984e-05
	ASV_250	2.9426e-05		ASV_2765	1.95984e-05
	ASV_882	2.9426e-05		ASV_2905	1.95984e-05
	ASV_2756	2.9426e-05		ASV_2991	1.95984e-05
	ASV_3901	2.9426e-05		ASV_3042	1.95984e-05
	ASV_4190	2.9426e-05		ASV_3091	1.95984e-05
	ASV_4225	2.9426e-05		ASV_3099	1.95984e-05
	ASV_4646	2.9426e-05		ASV_3195	1.95984e-05
	ASV_4721	2.9426e-05		ASV_3199	1.95984e-05
	ASV_4771	2.9426e-05		ASV_3219	1.95984e-05
	ASV_4863	2.9426e-05		ASV_3298	1.95984e-05
	ASV_4909	2.9426e-05		ASV_3433	1.95984e-05
	ASV_5015	2.9426e-05		ASV_3640	1.95984e-05
	ASV_5028	2.9426e-05		ASV_3734	1.95984e-05
	ASV_5044	2.9426e-05		ASV_3749	1.95984e-05
	ASV_5049	2.9426e-05		ASV_3831	1.95984e-05
	ASV_5056	2.9426e-05		ASV_3851	1.95984e-05
	ASV_5098	2.9426e-05		ASV_3889	1.95984e-05
	ASV_5101	2.9426e-05		ASV_3955	1.95984e-05
	ASV_874	2.88707e-05		ASV_3993	1.95984e-05
	ASV_1868	2.88707e-05		ASV_4048	1.95984e-05
	ASV_2579	2.88707e-05		ASV_4084	1.95984e-05
	ASV_3000	2.88707e-05		ASV_4184	1.95984e-05
	ASV_3289	2.88707e-05		ASV_4210	1.95984e-05
	ASV_3346	2.88707e-05		ASV_4282	1.95984e-05
	ASV_3631	2.88707e-05		ASV_4313	1.95984e-05
	ASV_3955	2.88707e-05		ASV_4375	1.95984e-05
	ASV_4001	2.88707e-05		ASV_4396	1.95984e-05
	ASV_4041	2.88707e-05		ASV_4558	1.95984e-05
	ASV_4076	2.88707e-05		ASV_4593	1.95984e-05
	ASV_4085	2.88707e-05		ASV_4670	1.95984e-05
	ASV_4128	2.88707e-05		ASV_5040	1.95984e-05
	ASV_4359	2.88707e-05		ASV_5095	1.95984e-05
	ASV_4403	2.88707e-05		ASV_5468	1.95984e-05
	ASV_4595	2.88707e-05		ASV_5487	1.95984e-05
	ASV_4723	2.88707e-05		ASV_5516	1.95984e-05
	ASV_4781	2.88707e-05		ASV_5714	1.95984e-05
	ASV_4914	2.88707e-05		ASV_5757	1.95984e-05
	ASV_5004	2.88707e-05		ASV_6185	1.95984e-05
	ASV_5031	2.88707e-05		ASV_6206	1.95984e-05
	ASV_5105	2.88707e-05		ASV_6237	1.95984e-05
	ASV_5149	2.88707e-05		ASV_6250	1.95984e-05
	ASV_5151	2.88707e-05		ASV_6254	1.95984e-05
	ASV_5159	2.88707e-05		ASV_6264	1.95984e-05
	ASV_206	2.83155e-05		ASV_6266	1.95984e-05
	ASV_496	2.83155e-05		ASV_6297	1.95984e-05
	ASV_555	2.83155e-05		ASV_6464	1.95984e-05
	ASV_1850	2.83155e-05		ASV_6820	1.95984e-05
	ASV_2276	2.83155e-05		ASV_6884	1.95984e-05
	ASV_2470	2.83155e-05		ASV_6922	1.95984e-05
	ASV_2763	2.83155e-05		ASV_7071	1.95984e-05
	ASV_3143	2.83155e-05		ASV_7133	1.95984e-05
	ASV_3213	2.83155e-05		ASV_7457	1.95984e-05
	ASV_3428	2.83155e-05		ASV_7838	1.95984e-05
	ASV_3521	2.83155e-05		ASV_8001	1.95984e-05
	ASV_3779	2.83155e-05		ASV_8039	1.95984e-05
	ASV_3803	2.83155e-05		ASV_8143	1.95984e-05
	ASV_4075	2.83155e-05		ASV_8146	1.95984e-05
	ASV_4090	2.83155e-05		ASV_8240	1.95984e-05
[truncated: 3,147 more rows]

## Sheet: C. a. laietanus
	W. TORREFERRUSSA F0F1			W. TORREFERRUSSA F2			W. PONT DE SUERT F1			W. PONT DE SUERT F2			W. ZOO BARCELONA F1			W. ZOO BARCELONA F2
	ASV	Relative Abundance		ASV	Relative Abundance		ASV	Relative Abundance		ASV	Relative Abundance		ASV	Relative Abundance		ASV	Relative Abundance
	ASV_1	0.789482		ASV_8	0.0857414		ASV_2	0.577914		ASV_2	0.46562		ASV_7	0.273349		ASV_7	0.121607
	ASV_12	0.0756352		ASV_27	0.0630738		ASV_9	0.131074		ASV_16	0.190936		ASV_11	0.122426		ASV_8	0.0860608
	ASV_7	0.0712001		ASV_9	0.0444943		ASV_39	0.0305484		ASV_9	0.0925217		ASV_23	0.0357476		ASV_54	0.0809331
	ASV_8	0.00749209		ASV_14	0.0404996		ASV_42	0.0225163		ASV_62	0.0580424		ASV_32	0.0317206		ASV_14	0.042499
	ASV_14	0.00383453		ASV_17	0.0341144		ASV_23	0.0170406		ASV_39	0.0240319		ASV_68	0.0295924		ASV_18	0.0309046
	ASV_17	0.00280667		ASV_18	0.0293098		ASV_63	0.0160058		ASV_63	0.0148956		ASV_8	0.0243207		ASV_17	0.0285508
	ASV_18	0.00273973		ASV_47	0.0249025		ASV_47	0.014336		ASV_8	0.00829395		ASV_16	0.0237047		ASV_26	0.0279384
	ASV_242	0.00255268		ASV_26	0.0244586		ASV_71	0.0139166		ASV_96	0.00760024		ASV_77	0.0208845		ASV_23	0.0268816
	ASV_26	0.00222351		ASV_43	0.0208766		ASV_8	0.00977283		ASV_38	0.00683412		ASV_108	0.0170997		ASV_77	0.023225
	ASV_28	0.00173021		ASV_28	0.0204094		ASV_38	0.00892599		ASV_14	0.00484449		ASV_47	0.0144313		ASV_28	0.0215077
	ASV_4	0.00155417		ASV_192	0.0186496		ASV_16	0.00866883		ASV_32	0.00468059		ASV_95	0.0130492		ASV_95	0.0211775
	ASV_44	0.00136437		ASV_48	0.0166717		ASV_96	0.00700884		ASV_47	0.00445952		ASV_37	0.0123555		ASV_94	0.0181332
	ASV_48	0.00129285		ASV_91	0.0161189		ASV_128	0.00584987		ASV_198	0.00383443		ASV_94	0.0120267		ASV_44	0.017749
	ASV_51	0.00117823		ASV_42	0.0158619		ASV_14	0.00515288		ASV_28	0.00343802		ASV_55	0.0118821		ASV_47	0.0174728
	ASV_73	0.00109388		ASV_1	0.0154492		ASV_129	0.00467315		ASV_129	0.00342659		ASV_14	0.0116129		ASV_45	0.0173887
	ASV_43	0.00107187		ASV_127	0.0151689		ASV_32	0.00444526		ASV_17	0.00318265		ASV_26	0.0101008		ASV_43	0.0152571
	ASV_42	0.00106087		ASV_44	0.0145225		ASV_62	0.00400366		ASV_25	0.00295014		ASV_17	0.00974491		ASV_48	0.0151671
	ASV_45	0.00105812		ASV_45	0.0136738		ASV_154	0.00397794		ASV_18	0.00285867		ASV_84	0.00926976		ASV_51	0.0146927
	ASV_60	0.000824304		ASV_257	0.012973		ASV_18	0.00375005		ASV_23	0.00277481		ASV_28	0.00861035		ASV_53	0.0137801
	ASV_53	0.000815135		ASV_223	0.0128562		ASV_25	0.00359487		ASV_26	0.00269858		ASV_18	0.00812256		ASV_66	0.013726
	ASV_59	0.00081055		ASV_32	0.0127705		ASV_84	0.00343348		ASV_192	0.00252706		ASV_132	0.0070675		ASV_59	0.0125432
	ASV_85	0.000804132		ASV_60	0.0127471		ASV_17	0.00340245		ASV_42	0.00239747		ASV_54	0.00679831		ASV_12	0.0121469
	ASV_90	0.000804132		ASV_54	0.0126459		ASV_26	0.00300696		ASV_103	0.00209254		ASV_209	0.00580467		ASV_38	0.0112882
	ASV_69	0.000765622		ASV_53	0.011984		ASV_126	0.00300164		ASV_674	0.00206968		ASV_48	0.00533133		ASV_60	0.0102795
	ASV_172	0.000751868		ASV_69	0.0114		ASV_51	0.00297858		ASV_44	0.00206205		ASV_226	0.00525907		ASV_75	0.00940286
	ASV_35	0.000706022		ASV_59	0.0109406		ASV_28	0.00291296		ASV_51	0.00205443		ASV_201	0.0052392		ASV_1	0.0089105
	ASV_79	0.000684016		ASV_12	0.0106213		ASV_103	0.00251659		ASV_45	0.0020125		ASV_232	0.00502963		ASV_79	0.00881443
	ASV_36	0.000650091		ASV_66	0.0101307		ASV_1	0.00238269		ASV_1	0.00166946		ASV_210	0.0050206		ASV_11	0.00673091
	ASV_66	0.000643672		ASV_141	0.00972582		ASV_261	0.00197922		ASV_261	0.0015513		ASV_181	0.00500795		ASV_32	0.00652676
	ASV_75	0.000588658		ASV_38	0.0089082		ASV_48	0.00197301		ASV_91	0.00149413		ASV_166	0.00486342		ASV_69	0.00652676
	ASV_3	0.000570319		ASV_164	0.00874468		ASV_251	0.00193665		ASV_68	0.00144458		ASV_43	0.00479477		ASV_164	0.00629259
	ASV_38	0.000550147		ASV_75	0.00823074		ASV_44	0.00190562		ASV_71	0.00143696		ASV_51	0.00468818		ASV_211	0.00590231
	ASV_27	0.000517138		ASV_25	0.00809058		ASV_45	0.00175753		ASV_43	0.00142552		ASV_1	0.00468456		ASV_104	0.00580023
	ASV_97	0.000509803		ASV_110	0.00776353		ASV_11	0.00172384		ASV_127	0.0013531		ASV_164	0.00462133		ASV_97	0.00535591
	ASV_19	0.000496966		ASV_165	0.00770123		ASV_238	0.00171053		ASV_48	0.00121589		ASV_44	0.00460146		ASV_446	0.00507971
	ASV_120	0.000493299		ASV_234	0.00735082		ASV_127	0.00165733		ASV_394	0.00121208		ASV_265	0.00453461		ASV_174	0.00450929
	ASV_21	0.000430949		ASV_79	0.00723402		ASV_43	0.00160235		ASV_11	0.00120064		ASV_110	0.00445512		ASV_99	0.00430514
	ASV_273	0.00042178		ASV_51	0.00696148		ASV_53	0.001472		ASV_60	0.00116634		ASV_281	0.00430156		ASV_42	0.00426912
	ASV_190	0.000391521		ASV_240	0.00650205		ASV_66	0.0014321		ASV_66	0.00115109		ASV_269	0.00414619		ASV_55	0.00393888
	ASV_481	0.000383269		ASV_142	0.00637746		ASV_59	0.00143032		ASV_330	0.00104818		ASV_53	0.00381558		ASV_486	0.00390285
	ASV_55	0.000358513		ASV_154	0.0059959		ASV_301	0.00140549		ASV_311	0.00104437		ASV_267	0.00375958		ASV_190	0.0038308
	ASV_11	0.000320002		ASV_104	0.00587131		ASV_85	0.00126184		ASV_53	0.00104055		ASV_97	0.00357169		ASV_85	0.00351256
	ASV_263	0.000318169		ASV_62	0.00554426		ASV_60	0.00117583		ASV_301	0.00104055		ASV_247	0.00325372		ASV_4	0.00348254
	ASV_156	0.000308999		ASV_35	0.00548197		ASV_120	0.00102685		ASV_73	0.00102912		ASV_45	0.00323204		ASV_648	0.0034285
	ASV_104	0.000305332		ASV_19	0.00539631		ASV_91	0.000985175		ASV_128	0.00101769		ASV_319	0.00313629		ASV_146	0.0031463
	ASV_205	0.000280575		ASV_96	0.00527172		ASV_55	0.000969214		ASV_373	0.00101387		ASV_38	0.00309655		ASV_81	0.00299619
	ASV_466	0.000279658		ASV_55	0.00517049		ASV_69	0.000932857		ASV_364	0.000998628		ASV_12	0.00306764		ASV_797	0.00299619
	ASV_146	0.000276907		ASV_712	0.00475779		ASV_75	0.000908028		ASV_59	0.000971947		ASV_140	0.00303331		ASV_15	0.00294815
	ASV_126	0.000231062		ASV_711	0.00464877		ASV_394	0.000900934		ASV_85	0.000971947		ASV_60	0.0029737		ASV_3	0.00289411
	ASV_165	0.000218225		ASV_788	0.00426721		ASV_353	0.000896501		ASV_69	0.000834731		ASV_66	0.00290143		ASV_131	0.00282806
	ASV_131	0.000207222		ASV_768	0.00401803		ASV_198	0.000892067		ASV_79	0.000827108		ASV_42	0.00286349		ASV_159	0.00280405
	ASV_262	0.000204471		ASV_373	0.00383894		ASV_155	0.000879653		ASV_126	0.000823296		ASV_211	0.00282375		ASV_139	0.0026059
	ASV_174	0.00019897		ASV_669	0.00373771		ASV_5	0.000870785		ASV_21	0.000819485		ASV_75	0.00281291		ASV_118	0.00237774
	ASV_159	0.000198053		ASV_695	0.00349631		ASV_97	0.000863691		ASV_104	0.000811862		ASV_69	0.00278581		ASV_247	0.00234771
	ASV_255	0.000195302		ASV_178	0.00337951		ASV_347	0.000851277		ASV_55	0.00080805		ASV_59	0.00275148		ASV_1026	0.00227566
	ASV_283	0.000194385		ASV_85	0.00328607		ASV_479	0.000807826		ASV_181	0.00080805		ASV_81	0.00263947		ASV_172	0.00217359
	ASV_217	0.000192552		ASV_361	0.0032082		ASV_79	0.000713831		ASV_75	0.000773746		ASV_357	0.00249855		ASV_225	0.00212555
	ASV_193	0.000180632		ASV_23	0.00317705		ASV_311	0.000682795		ASV_97	0.000754688		ASV_13	0.00248591		ASV_122	0.00210754
	ASV_1093	0.000172379		ASV_7	0.00301353		ASV_524	0.000666833		ASV_217	0.000750877		ASV_79	0.00226911		ASV_73	0.00208352
	ASV_225	0.00016321		ASV_131	0.00299017		ASV_364	0.000660626		ASV_122	0.000743254		ASV_330	0.00221853		ASV_127	0.00207752
	ASV_214	0.000154958		ASV_146	0.00285		ASV_131	0.000593233		ASV_120	0.000720384		ASV_73	0.0021011		ASV_198	0.00202348
	ASV_16	0.000152207		ASV_282	0.00259303		ASV_142	0.000583479		ASV_347	0.000667022		ASV_85	0.00204329		ASV_103	0.00198745
	ASV_122	0.000147623		ASV_215	0.00246066		ASV_653	0.000578159		ASV_200	0.000659399		ASV_506	0.00186985		ASV_214	0.00193942
	ASV_99	0.000146706		ASV_229	0.00244508		ASV_3	0.000535595		ASV_1441	0.000659399		ASV_383	0.00176868		ASV_169	0.0019214
	ASV_25	0.000145789		ASV_275	0.00228935		ASV_122	0.00052318		ASV_155	0.000655588		ASV_127	0.00173616		ASV_824	0.00184335
	ASV_356	0.000142121		ASV_977	0.0021959		ASV_336	0.000506332		ASV_754	0.000579357		ASV_529	0.00167835		ASV_229	0.00180131
	ASV_229	0.000137537		ASV_126	0.00218812		ASV_12	0.000500125		ASV_300	0.000575545		ASV_62	0.0016115		ASV_205	0.00169924
	ASV_313	0.000137537		ASV_491	0.00218033		ASV_21	0.000488597		ASV_1256	0.000571733		ASV_520	0.00150491		ASV_263	0.00165121
	ASV_181	0.00013662		ASV_1098	0.00214139		ASV_313	0.000472636		ASV_154	0.000567922		ASV_104	0.00148685		ASV_290	0.00156114
	ASV_276	0.00013662		ASV_3	0.00206353		ASV_360	0.000455788		ASV_41	0.000499314		ASV_276	0.00136219		ASV_348	0.00155514
	ASV_444	0.000135703		ASV_15	0.00204795		ASV_104	0.000454014		ASV_920	0.000487879		ASV_595	0.00134954		ASV_253	0.00154913
	ASV_32	0.000134786		ASV_172	0.00204016		ASV_352	0.000440713		ASV_146	0.000484068		ASV_198	0.0013369		ASV_25	0.00152511
	ASV_194	0.000123783		ASV_222	0.00203238		ASV_766	0.000435393		ASV_158	0.000480256		ASV_485	0.00132787		ASV_244	0.00148308
	ASV_606	0.000121032		ASV_11	0.00202459		ASV_192	0.000430072		ASV_305	0.000480256		ASV_632	0.00131341		ASV_156	0.00141703
	ASV_554	0.000116448		ASV_336	0.0020168		ASV_370	0.000422091		ASV_165	0.000434517		ASV_501	0.0012556		ASV_762	0.00135699
	ASV_142	0.000113697		ASV_5	0.00198566		ASV_720	0.00040613		ASV_296	0.000430706		ASV_498	0.00118334		ASV_318	0.00134498
	ASV_2	0.00011278		ASV_158	0.00193115		ASV_586	0.000388395		ASV_1620	0.000430706		ASV_172	0.00117611		ASV_110	0.00133297
	ASV_617	0.000109113		ASV_1253	0.00184549		ASV_303	0.000377754		ASV_131	0.00041546		ASV_662	0.00117611		ASV_399	0.00131496
	ASV_13	0.000107279		ASV_190	0.00182213		ASV_921	0.000377754		ASV_224	0.000400213		ASV_174	0.00112733		ASV_846	0.00129695
	ASV_141	0.000103611		ASV_159	0.00159631		ASV_217	0.000375094		ASV_1248	0.000400213		ASV_657	0.00109662		ASV_215	0.00129094
	ASV_362	9.99434e-05		ASV_134	0.00158074		ASV_320	0.000371547		ASV_879	0.000396402		ASV_399	0.00108397		ASV_276	0.00129094
	ASV_637	9.99434e-05		ASV_870	0.00157295		ASV_4	0.000367113		ASV_2383	0.000388779		ASV_159	0.00101171		ASV_683	0.00127893
	ASV_23	9.81096e-05		ASV_452	0.00154959		ASV_40	0.000367113		ASV_853	0.000384967		ASV_689	0.0010099		ASV_387	0.00125492
	ASV_348	9.71927e-05		ASV_446	0.0015418		ASV_244	0.000364453		ASV_205	0.000362098		ASV_146	0.00100629		ASV_751	0.00124891
	ASV_169	9.53589e-05		ASV_253	0.00153402		ASV_593	0.000363566		ASV_83	0.00034304		ASV_126	0.00100448		ASV_637	0.00124291
	ASV_1652	9.53589e-05		ASV_184	0.00151844		ASV_165	0.00033785		ASV_214	0.000335417		ASV_3	0.000964735		ASV_360	0.00122489
	ASV_510	9.07743e-05		ASV_1356	0.00150287		ASV_89	0.000336964		ASV_978	0.000331605		ASV_676	0.000950282		ASV_262	0.00114684
	ASV_6	8.80236e-05		ASV_305	0.00147951		ASV_229	0.000336077		ASV_313	0.000327794		ASV_99	0.000941249		ASV_1627	0.00113483
	ASV_1714	8.71067e-05		ASV_729	0.00141721		ASV_300	0.000336077		ASV_1241	0.000327794		ASV_798	0.000924989		ASV_166	0.00112882
	ASV_67	8.61897e-05		ASV_198	0.00139385		ASV_73	0.000334303		ASV_12	0.000320171		ASV_4	0.000921376		ASV_120	0.00111081
	ASV_493	8.61897e-05		ASV_774	0.00137049		ASV_440	0.000326323		ASV_2998	0.000312548		ASV_782	0.00089789		ASV_356	0.00110481
	ASV_464	8.3439e-05		ASV_122	0.00134713		ASV_855	0.000323662		ASV_3	0.00029349		ASV_169	0.000879824		ASV_297	0.0010928
	ASV_228	8.25221e-05		ASV_1538	0.00133156		ASV_146	0.000315682		ASV_132	0.00029349		ASV_251	0.000845498		ASV_142	0.00106878
	ASV_41	8.16052e-05		ASV_610	0.00128484		ASV_275	0.000311248		ASV_184	0.000274432		ASV_641	0.000825625		ASV_275	0.00102675
	ASV_378	8.06883e-05		ASV_156	0.00126926		ASV_253	0.000297947		ASV_262	0.000274432		ASV_917	0.000811172		ASV_268	0.000996728
	ASV_296	7.97714e-05		ASV_244	0.00125369		ASV_879	0.000297947		ASV_439	0.000274432		ASV_543	0.000809366		ASV_382	0.000984719
	ASV_2364	7.88544e-05		ASV_99	0.0012459		ASV_13	0.00029174		ASV_386	0.000270621		ASV_455	0.000796719		ASV_928	0.000948693
	ASV_275	7.79375e-05		ASV_4	0.00123033		ASV_737	0.000281099		ASV_642	0.000270621		ASV_610	0.000796719		ASV_585	0.000936684
	ASV_411	7.79375e-05		ASV_81	0.00122254		ASV_959	0.000281099		ASV_959	0.000255374		ASV_25	0.000785879		ASV_750	0.000900657
	ASV_377	7.61037e-05		ASV_155	0.00121475		ASV_295	0.000280212		ASV_229	0.00024394		ASV_120	0.000784073		ASV_255	0.000888649
	ASV_391	7.51868e-05		ASV_474	0.00118361		ASV_172	0.000279325		ASV_238	0.000232505		ASV_284	0.000767813		ASV_651	0.000846618
	ASV_347	7.42699e-05		ASV_411	0.00116803		ASV_419	0.000279325		ASV_263	0.000232505		ASV_131	0.000756974		ASV_456	0.000834609
	ASV_943	7.3353e-05		ASV_1494	0.00116803		ASV_490	0.000279325		ASV_1264	0.000228693		ASV_972	0.000742521		ASV_420	0.000816596
	ASV_173	7.06022e-05		ASV_354	0.00115246		ASV_511	0.000258043		ASV_89	0.000224882		ASV_916	0.000699162		ASV_1154	0.000804587
	ASV_555	7.06022e-05		ASV_214	0.0011291		ASV_99	0.000255383		ASV_336	0.000224882		ASV_262	0.000690129		ASV_791	0.000768561
	ASV_372	6.96853e-05		ASV_318	0.0011291		ASV_427	0.000251836		ASV_4	0.000217259		ASV_348	0.00065219		ASV_606	0.000762557
	ASV_215	6.87684e-05		ASV_301	0.00112131		ASV_698	0.000250949		ASV_264	0.000217259		ASV_443	0.00064677		ASV_1742	0.000762557
	ASV_757	6.87684e-05		ASV_94	0.00111353		ASV_397	0.000244742		ASV_465	0.000217259		ASV_190	0.000639543		ASV_210	0.000744544
	ASV_253	6.41839e-05		ASV_683	0.0010668		ASV_143	0.000242969		ASV_1204	0.000217259		ASV_940	0.00063593		ASV_644	0.000744544
	ASV_1211	6.41839e-05		ASV_217	0.00105902		ASV_439	0.000240308		ASV_99	0.000213447		ASV_871	0.00063051		ASV_2230	0.000744544
	ASV_166	6.235e-05		ASV_273	0.00105902		ASV_355	0.000239422		ASV_1101	0.000213447		ASV_522	0.000626897		ASV_327	0.000738539
	ASV_352	6.235e-05		ASV_193	0.000996722		ASV_312	0.000235875		ASV_353	0.000205824		ASV_1119	0.00061967		ASV_544	0.000738539
	ASV_15	5.86824e-05		ASV_13	0.000981148		ASV_15	0.00022346		ASV_251	0.000202013		ASV_580	0.000616057		ASV_490	0.000732535
	ASV_272	5.68486e-05		ASV_387	0.000973361		ASV_181	0.000219026		ASV_159	0.000194389		ASV_225	0.000608831		ASV_867	0.000714522
	ASV_629	5.68486e-05		ASV_1650	0.000957787		ASV_273	0.00021814		ASV_755	0.000194389		ASV_272	0.000597991		ASV_464	0.000708517
	ASV_425	5.59316e-05		ASV_1158	0.000942214		ASV_339	0.000217253		ASV_653	0.000190578		ASV_165	0.000578118		ASV_1808	0.000708517
	ASV_31	5.31809e-05		ASV_364	0.000911066		ASV_27	0.000214593		ASV_909	0.000190578		ASV_156	0.000572698		ASV_378	0.000696508
	ASV_512	5.31809e-05		ASV_1570	0.000911066		ASV_159	0.000214593		ASV_356	0.000182955		ASV_336	0.000569085		ASV_478	0.000696508
	ASV_714	5.31809e-05		ASV_225	0.000879918		ASV_200	0.000214593		ASV_554	0.000182955		ASV_118	0.000567279		ASV_1049	0.000696508
	ASV_735	5.31809e-05		ASV_909	0.000872132		ASV_64	0.000212819		ASV_766	0.000182955		ASV_142	0.000560052		ASV_1077	0.000690504
	ASV_796	5.31809e-05		ASV_1248	0.000864345		ASV_411	0.000210159		ASV_13	0.000179143		ASV_112	0.000558245		ASV_1952	0.000690504
	ASV_552	5.2264e-05		ASV_117	0.000856558		ASV_214	0.000205725		ASV_169	0.000179143		ASV_1156	0.000541986		ASV_617	0.0006845
	ASV_2845	4.95133e-05		ASV_186	0.000856558		ASV_437	0.000200405		ASV_397	0.000179143		ASV_96	0.000531146		ASV_1694	0.0006845
	ASV_544	4.85963e-05		ASV_763	0.000848771		ASV_52	0.000195971		ASV_2587	0.000179143		ASV_741	0.000529339		ASV_539	0.000666487
	ASV_3668	4.85963e-05		ASV_82	0.000840984		ASV_1195	0.00018267		ASV_56	0.000175332		ASV_478	0.000520306		ASV_874	0.000660482
	ASV_667	4.67625e-05		ASV_21	0.00082541		ASV_279	0.000178236		ASV_377	0.000175332		ASV_122	0.000516693		ASV_528	0.000654478
	ASV_370	4.58456e-05		ASV_490	0.00082541		ASV_262	0.000176463		ASV_525	0.00017152		ASV_1038	0.000509467		ASV_90	0.000648473
	ASV_447	4.58456e-05		ASV_372	0.00080205		ASV_892	0.000173802		ASV_772	0.00017152		ASV_178	0.000498627		ASV_498	0.000648473
	ASV_525	4.49287e-05		ASV_2059	0.000778689		ASV_943	0.000173802		ASV_142	0.000167708		ASV_512	0.000495014		ASV_111	0.00063046
	ASV_297	4.30949e-05		ASV_2997	0.000778689		ASV_296	0.000164048		ASV_339	0.000167708		ASV_134	0.000484174		ASV_513	0.00063046
	ASV_2610	4.30949e-05		ASV_882	0.000770902		ASV_161	0.000161388		ASV_625	0.000167708		ASV_255	0.000482367		ASV_296	0.000612447
	ASV_360	4.2178e-05		ASV_67	0.000763115		ASV_94	0.000159614		ASV_4211	0.000167708		ASV_356	0.000466108		ASV_772	0.000594434
	ASV_566	4.2178e-05		ASV_1577	0.000763115		ASV_576	0.000158728		ASV_37	0.000160085		ASV_1133	0.000462495		ASV_2612	0.00058843
	ASV_4493	4.2178e-05		ASV_97	0.000747541		ASV_362	0.000156067		ASV_109	0.000160085		ASV_308	0.000460688		ASV_510	0.000582425
	ASV_807	4.1261e-05		ASV_360	0.000747541		ASV_406	0.000150747		ASV_669	0.000160085		ASV_1365	0.000460688		ASV_2231	0.000582425
	ASV_2408	4.1261e-05		ASV_103	0.000739754		ASV_215	0.000148087		ASV_826	0.000160085		ASV_464	0.000458881		ASV_2600	0.000582425
	ASV_490	3.94272e-05		ASV_1232	0.000739754		ASV_377	0.000148087		ASV_1195	0.000160085		ASV_796	0.000451655		ASV_107	0.000570416
	ASV_361	3.85103e-05		ASV_767	0.000731968		ASV_41	0.0001472		ASV_2690	0.000160085		ASV_725	0.000440815		ASV_1211	0.000570416
	ASV_484	3.85103e-05		ASV_2108	0.000731968		ASV_1132	0.00014454		ASV_160	0.000152462		ASV_15	0.000433589		ASV_542	0.000564412
	ASV_201	3.75934e-05		ASV_377	0.000724181		ASV_1462	0.000141879		ASV_580	0.000152462		ASV_214	0.000433589		ASV_554	0.000564412
	ASV_523	3.75934e-05		ASV_1288	0.000716394		ASV_169	0.000137446		ASV_1144	0.000152462		ASV_1336	0.000431782		ASV_609	0.000552403
	ASV_1248	3.75934e-05		ASV_201	0.000708607		ASV_184	0.000136559		ASV_4160	0.000152462		ASV_850	0.000429975		ASV_1813	0.000552403
	ASV_2251	3.75934e-05		ASV_205	0.000708607		ASV_341	0.000136559		ASV_4444	0.000152462		ASV_215	0.000426362		ASV_721	0.000546399
	ASV_609	3.66765e-05		ASV_355	0.000693033		ASV_209	0.000135672		ASV_215	0.000148651		ASV_1012	0.000426362		ASV_3197	0.000546399
	ASV_3474	3.66765e-05		ASV_3449	0.000685246		ASV_158	0.000134785		ASV_2928	0.000148651		ASV_1061	0.000420942		ASV_758	0.00053439
	ASV_318	3.57596e-05		ASV_385	0.000677459		ASV_56	0.000133012		ASV_196	0.000144839		ASV_1009	0.000419136		ASV_149	0.000528386
	ASV_896	3.57596e-05		ASV_2153	0.000677459		ASV_832	0.000132125		ASV_474	0.000144839		ASV_1480	0.000417329		ASV_2996	0.000528386
	ASV_1013	3.57596e-05		ASV_444	0.000646312		ASV_669	0.000130352		ASV_761	0.000144839		ASV_1284	0.000415522		ASV_143	0.000516377
	ASV_1679	3.57596e-05		ASV_456	0.000638525		ASV_265	0.000128578		ASV_49	0.000141028		ASV_997	0.000413716		ASV_377	0.000510373
	ASV_2242	3.57596e-05		ASV_576	0.000638525		ASV_761	0.000128578		ASV_166	0.000141028		ASV_731	0.000410103		ASV_477	0.000510373
	ASV_406	3.48427e-05		ASV_1618	0.000638525		ASV_224	0.000125918		ASV_960	0.000141028		ASV_1330	0.000404683		ASV_406	0.000504368
	ASV_751	3.48427e-05		ASV_2932	0.000638525		ASV_67	0.000123258		ASV_832	0.000137216		ASV_1643	0.00039023		ASV_1389	0.000504368
	ASV_2721	3.48427e-05		ASV_1914	0.000630738		ASV_35	0.000121484		ASV_1050	0.000137216		ASV_61	0.00038481		ASV_1494	0.000498364
	ASV_386	3.39258e-05		ASV_1024	0.000622951		ASV_841	0.000121484		ASV_1667	0.000133404		ASV_289	0.00037939		ASV_194	0.000492359
	ASV_585	3.39258e-05		ASV_41	0.000615164		ASV_742	0.000120598		ASV_52	0.000129593		ASV_273	0.00037397		ASV_447	0.000480351
	ASV_1624	3.39258e-05		ASV_160	0.000607377		ASV_348	0.000117051		ASV_188	0.000129593		ASV_900	0.00037397		ASV_1337	0.000474346
	ASV_94	3.30088e-05		ASV_174	0.000607377		ASV_499	0.000117051		ASV_3410	0.000129593		ASV_253	0.00036855		ASV_642	0.000462338
	ASV_222	3.30088e-05		ASV_238	0.000607377		ASV_1772	0.000117051		ASV_90	0.000125781		ASV_1396	0.000366744		ASV_68	0.000456333
	ASV_478	3.30088e-05		ASV_2813	0.000607377		ASV_465	0.00011439		ASV_1407	0.000125781		ASV_763	0.000357711		ASV_629	0.000456333
	ASV_68	3.1175e-05		ASV_227	0.000584017		ASV_1863	0.000110843		ASV_206	0.00012197		ASV_1431	0.000350484		ASV_56	0.000450329
	ASV_227	3.1175e-05		ASV_362	0.00057623		ASV_373	0.000109957		ASV_661	0.00012197		ASV_1470	0.000350484		ASV_1031	0.000444324
	ASV_492	3.1175e-05		ASV_1828	0.00057623		ASV_637	0.000109957		ASV_3063	0.00012197		ASV_542	0.000346871		ASV_580	0.00043832
	ASV_570	3.1175e-05		ASV_2075	0.00057623		ASV_10	0.00010907		ASV_275	0.000118158		ASV_1614	0.000343258		ASV_1050	0.00043832
	ASV_958	3.1175e-05		ASV_297	0.000568443		ASV_174	0.000105523		ASV_282	0.000118158		ASV_1265	0.000341451		ASV_465	0.000426311
	ASV_3225	3.1175e-05		ASV_826	0.000560656		ASV_791	0.000105523		ASV_5472	0.000118158		ASV_1785	0.000341451		ASV_165	0.000420307
	ASV_612	3.02581e-05		ASV_1714	0.000552869		ASV_853	0.000101089		ASV_370	0.000110535		ASV_424	0.000339644		ASV_1790	0.000420307
	ASV_867	3.02581e-05		ASV_2590	0.000552869		ASV_756	0.000100202		ASV_1896	0.000110535		ASV_606	0.000337838		ASV_209	0.000414302
	ASV_967	3.02581e-05		ASV_3610	0.000545082		ASV_2183	9.93156e-05		ASV_2181	0.000110535		ASV_1889	0.000337838		ASV_566	0.000414302
	ASV_1456	3.02581e-05		ASV_90	0.000537295		ASV_2285	9.84289e-05		ASV_3082	0.000110535		ASV_1307	0.000334225		ASV_181	0.000402294
	ASV_424	2.93412e-05		ASV_642	0.000537295		ASV_878	9.75421e-05		ASV_4496	0.000110535		ASV_1461	0.000330611		ASV_424	0.000402294
	ASV_1314	2.93412e-05		ASV_1413	0.000537295		ASV_1241	9.75421e-05		ASV_115	0.000106724		ASV_1803	0.000330611		ASV_2299	0.000402294
	ASV_1388	2.93412e-05		ASV_2526	0.000529508		ASV_118	9.66554e-05		ASV_134	0.000106724		ASV_1843	0.000330611		ASV_108	0.000396289
	ASV_2308	2.93412e-05		ASV_3190	0.000529508		ASV_6	9.57686e-05		ASV_201	0.000106724		ASV_217	0.000328805		ASV_493	0.000396289
	ASV_644	2.84243e-05		ASV_255	0.000513935		ASV_642	9.57686e-05		ASV_352	0.000106724		ASV_625	0.000328805		ASV_1144	0.000396289
	ASV_2704	2.84243e-05		ASV_648	0.000513935		ASV_790	9.39951e-05		ASV_5147	0.000106724		ASV_1389	0.000328805		ASV_3059	0.000396289
	ASV_3224	2.84243e-05		ASV_3365	0.000513935		ASV_1624	9.39951e-05		ASV_6	0.000102912		ASV_683	0.000326998		ASV_1613	0.000390285
	ASV_4937	2.84243e-05		ASV_132	0.000506148		ASV_2519	9.31084e-05		ASV_102	0.000102912		ASV_362	0.000323385		ASV_370	0.000384281
	ASV_160	2.75074e-05		ASV_581	0.000506148		ASV_190	9.22216e-05		ASV_156	0.000102912		ASV_1758	0.000321578		ASV_3186	0.000384281
	ASV_339	2.75074e-05		ASV_181	0.000498361		ASV_1256	9.22216e-05		ASV_225	0.000102912		ASV_437	0.000317965		ASV_408	0.000378276
	ASV_511	2.75074e-05		ASV_406	0.000498361		ASV_193	9.04481e-05		ASV_297	0.000102912		ASV_742	0.000316158		ASV_2378	0.000372272
	ASV_1318	2.75074e-05		ASV_3033	0.000498361		ASV_1606	9.04481e-05		ASV_5468	0.000102912		ASV_2000	0.000316158		ASV_3274	0.000372272
	ASV_3884	2.75074e-05		ASV_3034	0.000490574		ASV_191	8.95614e-05		ASV_76	9.91005e-05		ASV_510	0.000310739		ASV_9	0.000366267
	ASV_282	2.65905e-05		ASV_290	0.000482787		ASV_2336	8.95614e-05		ASV_303	9.91005e-05		ASV_1215	0.000308932		ASV_179	0.000366267
	ASV_420	2.65905e-05		ASV_501	0.000467213		ASV_2312	8.86747e-05		ASV_1107	9.91005e-05		ASV_303	0.000305319		ASV_283	0.000360263
	ASV_737	2.65905e-05		ASV_645	0.000467213		ASV_188	8.77879e-05		ASV_257	9.52889e-05		ASV_1110	0.000301705		ASV_512	0.000360263
	ASV_821	2.65905e-05		ASV_1639	0.000467213		ASV_234	8.77879e-05		ASV_2320	9.52889e-05		ASV_675	0.000296286		ASV_24	0.000354259
	ASV_2549	2.65905e-05		ASV_1789	0.000467213		ASV_663	8.77879e-05		ASV_67	9.14774e-05		ASV_205	0.000294479		ASV_84	0.000354259
	ASV_2584	2.65905e-05		ASV_4604	0.000467213		ASV_2536	8.77879e-05		ASV_107	9.14774e-05		ASV_754	0.000294479		ASV_689	0.000348254
	ASV_5712	2.56735e-05		ASV_585	0.000459426		ASV_2977	8.60144e-05		ASV_406	9.14774e-05		ASV_760	0.000292672		ASV_1970	0.000348254
	ASV_5956	2.56735e-05		ASV_233	0.00045164		ASV_1163	8.51277e-05		ASV_1462	9.14774e-05		ASV_1212	0.000292672		ASV_2053	0.000348254
	ASV_9	2.47566e-05		ASV_754	0.00045164		ASV_194	8.24674e-05		ASV_7	8.76658e-05		ASV_1802	0.000290866		ASV_217	0.00034225
	ASV_178	2.47566e-05		ASV_3187	0.00045164		ASV_115	8.15807e-05		ASV_312	8.76658e-05		ASV_347	0.000287252		ASV_466	0.00034225
	ASV_472	2.47566e-05		ASV_2020	0.000443853		ASV_1005	7.98072e-05		ASV_378	8.76658e-05		ASV_297	0.000285446		ASV_595	0.00034225
	ASV_497	2.47566e-05		ASV_4384	0.000443853		ASV_675	7.89204e-05		ASV_866	8.76658e-05		ASV_353	0.000285446		ASV_933	0.00034225
	ASV_1264	2.47566e-05		ASV_129	0.000436066		ASV_2514	7.89204e-05		ASV_3111	8.76658e-05		ASV_493	0.000278219		ASV_996	0.00034225
	ASV_5	2.38397e-05		ASV_1554	0.000436066		ASV_36	7.80337e-05		ASV_320	8.38542e-05		ASV_1171	0.000278219		ASV_1008	0.00034225
	ASV_387	2.38397e-05		ASV_256	0.000428279		ASV_305	7.62602e-05		ASV_612	8.38542e-05		ASV_103	0.000276413		ASV_610	0.000336245
	ASV_399	2.38397e-05		ASV_341	0.000428279		ASV_528	7.62602e-05		ASV_672	8.38542e-05		ASV_644	0.000274606		ASV_735	0.000330241
	ASV_539	2.38397e-05		ASV_968	0.000428279		ASV_1027	7.62602e-05		ASV_1585	8.38542e-05		ASV_378	0.000270993		ASV_357	0.000324237
	ASV_866	2.38397e-05		ASV_2195	0.000428279		ASV_1791	7.62602e-05		ASV_2938	8.38542e-05		ASV_617	0.000270993		ASV_764	0.000324237
	ASV_1008	2.38397e-05		ASV_3446	0.000428279		ASV_2711	7.62602e-05		ASV_5000	8.38542e-05		ASV_1876	0.000270993		ASV_916	0.000324237
	ASV_4942	2.38397e-05		ASV_1584	0.000420492		ASV_874	7.53735e-05		ASV_5589	8.38542e-05		ASV_9	0.000269186		ASV_1118	0.000324237
	ASV_300	2.29228e-05		ASV_544	0.000412705		ASV_1487	7.44867e-05		ASV_566	8.00427e-05		ASV_2010	0.000269186		ASV_134	0.000318232
	ASV_549	2.29228e-05		ASV_2957	0.000412705		ASV_315	7.36e-05		ASV_617	8.00427e-05		ASV_1238	0.000263766		ASV_1084	0.000318232
	ASV_1407	2.20059e-05		ASV_4028	0.000412705		ASV_474	7.36e-05		ASV_676	8.00427e-05		ASV_10	0.000258347		ASV_88	0.000300219
	ASV_1724	2.20059e-05		ASV_1318	0.000404918		ASV_958	7.27132e-05		ASV_958	8.00427e-05		ASV_1401	0.00025112		ASV_807	0.000294215
	ASV_3436	2.20059e-05		ASV_2688	0.000397131		ASV_387	7.18265e-05		ASV_2705	8.00427e-05		ASV_757	0.000243894		ASV_1363	0.000294215
	ASV_3928	2.20059e-05		ASV_125	0.000389344		ASV_3054	7.18265e-05		ASV_3447	8.00427e-05		ASV_107	0.000242087		ASV_1950	0.00028821
	ASV_5471	2.20059e-05		ASV_549	0.000389344		ASV_3704	7.18265e-05		ASV_4751	8.00427e-05		ASV_360	0.000242087		ASV_472	0.000282206
	ASV_47	2.1089e-05		ASV_4298	0.000389344		ASV_68	7.0053e-05		ASV_411	7.62311e-05		ASV_1409	0.000242087		ASV_2350	0.000282206
	ASV_517	2.1089e-05		ASV_120	0.000381558		ASV_210	7.0053e-05		ASV_759	7.62311e-05		ASV_2340	0.000242087		ASV_4707	0.000282206
	ASV_730	2.1089e-05		ASV_224	0.000381558		ASV_493	7.0053e-05		ASV_807	7.62311e-05		ASV_1544	0.000238474		ASV_313	0.000276202
	ASV_942	2.1089e-05		ASV_52	0.000373771		ASV_771	7.0053e-05		ASV_1038	7.62311e-05		ASV_355	0.000236667		ASV_842	0.000276202
	ASV_1007	2.1089e-05		ASV_618	0.000373771		ASV_3111	7.0053e-05		ASV_1607	7.62311e-05		ASV_645	0.000236667		ASV_16	0.000270197
	ASV_1226	2.1089e-05		ASV_651	0.000373771		ASV_166	6.91662e-05		ASV_3282	7.62311e-05		ASV_1127	0.000234861		ASV_2180	0.000270197
	ASV_1235	2.1089e-05		ASV_2777	0.000373771		ASV_282	6.91662e-05		ASV_190	7.24196e-05		ASV_2166	0.000234861		ASV_2253	0.000270197
	ASV_1606	2.1089e-05		ASV_4438	0.000373771		ASV_909	6.91662e-05		ASV_193	7.24196e-05		ASV_735	0.000233054		ASV_3887	0.000270197
	ASV_54	2.01721e-05		ASV_268	0.000365984		ASV_7	6.6506e-05		ASV_253	7.24196e-05		ASV_2556	0.000233054		ASV_1013	0.000264193
	ASV_303	2.01721e-05		ASV_4212	0.000365984		ASV_674	6.6506e-05		ASV_306	7.24196e-05		ASV_377	0.000231247		ASV_3544	0.000264193
	ASV_953	2.01721e-05		ASV_1237	0.000358197		ASV_372	6.56192e-05		ASV_234	6.8608e-05		ASV_511	0.000229441		ASV_2297	0.000258188
	ASV_962	2.01721e-05		ASV_2845	0.000358197		ASV_580	6.56192e-05		ASV_544	6.8608e-05		ASV_528	0.000229441		ASV_353	0.000252184
	ASV_1868	2.01721e-05		ASV_714	0.00035041		ASV_836	6.56192e-05		ASV_593	6.8608e-05		ASV_654	0.000229441		ASV_4156	0.000252184
	ASV_5256	2.01721e-05		ASV_854	0.000342623		ASV_1185	6.56192e-05		ASV_714	6.8608e-05		ASV_466	0.000225827		ASV_49	0.000240175
	ASV_132	1.92552e-05		ASV_1388	0.000342623		ASV_356	6.38457e-05		ASV_1652	6.8608e-05		ASV_1896	0.000225827		ASV_505	0.000240175
	ASV_528	1.92552e-05		ASV_4556	0.000342623		ASV_754	6.38457e-05		ASV_2536	6.8608e-05		ASV_372	0.000222214		ASV_1074	0.000240175
	ASV_542	1.92552e-05		ASV_791	0.000334836		ASV_2076	6.38457e-05		ASV_3436	6.8608e-05		ASV_1300	0.000222214		ASV_1173	0.000240175
	ASV_1440	1.92552e-05		ASV_2680	0.000334836		ASV_1579	6.20723e-05		ASV_3926	6.8608e-05		ASV_408	0.000218601		ASV_1723	0.000240175
	ASV_580	1.83382e-05		ASV_424	0.000327049		ASV_1886	6.11855e-05		ASV_5202	6.8608e-05		ASV_1302	0.000218601		ASV_2204	0.000240175
	ASV_874	1.83382e-05		ASV_5001	0.000327049		ASV_1407	6.02988e-05		ASV_6257	6.8608e-05		ASV_456	0.000214988		ASV_362	0.000234171
	ASV_1198	1.83382e-05		ASV_378	0.000319262		ASV_1485	6.02988e-05		ASV_15	6.47965e-05		ASV_836	0.000214988		ASV_1198	0.000234171
	ASV_1795	1.83382e-05		ASV_180	0.000311476		ASV_134	5.9412e-05		ASV_355	6.47965e-05		ASV_486	0.000213181		ASV_5141	0.000234171
	ASV_1864	1.83382e-05		ASV_183	0.000311476		ASV_255	5.85253e-05		ASV_372	6.47965e-05		ASV_751	0.000213181		ASV_756	0.000228167
	ASV_2334	1.83382e-05		ASV_425	0.000311476		ASV_283	5.85253e-05		ASV_387	6.47965e-05		ASV_1991	0.000213181		ASV_1302	0.000228167
	ASV_3122	1.83382e-05		ASV_842	0.000311476		ASV_1503	5.85253e-05		ASV_440	6.47965e-05		ASV_2778	0.000211374		ASV_6150	0.000228167
	ASV_6639	1.83382e-05		ASV_169	0.000303689		ASV_1671	5.85253e-05		ASV_1310	6.47965e-05		ASV_2589	0.000209568		ASV_140	0.000222162
	ASV_180	1.74213e-05		ASV_755	0.000303689		ASV_3192	5.85253e-05		ASV_4247	6.47965e-05		ASV_750	0.000207761		ASV_201	0.000222162
	ASV_489	1.74213e-05		ASV_1544	0.000303689		ASV_109	5.76385e-05		ASV_173	6.09849e-05		ASV_1086	0.000205955		ASV_828	0.000222162
	ASV_613	1.74213e-05		ASV_16	0.000295902		ASV_3025	5.76385e-05		ASV_360	6.09849e-05		ASV_813	0.000204148		ASV_1470	0.000222162
	ASV_2900	1.74213e-05		ASV_1700	0.000295902		ASV_1667	5.67518e-05		ASV_539	6.09849e-05		ASV_2341	0.000204148		ASV_2381	0.000222162
	ASV_3504	1.74213e-05		ASV_1857	0.000295902		ASV_1884	5.67518e-05		ASV_855	6.09849e-05		ASV_730	0.000200535		ASV_5196	0.000222162
	ASV_3570	1.74213e-05		ASV_203	0.000288115		ASV_37	5.5865e-05		ASV_1158	6.09849e-05		ASV_566	0.000198728		ASV_474	0.000216158
	ASV_6863	1.74213e-05		ASV_279	0.000288115		ASV_156	5.5865e-05		ASV_1321	6.09849e-05		ASV_143	0.000196922		ASV_511	0.000216158
	ASV_161	1.65044e-05		ASV_710	0.000288115		ASV_464	5.5865e-05		ASV_2206	6.09849e-05		ASV_229	0.000195115		ASV_1085	0.000216158
	ASV_1180	1.65044e-05		ASV_111	0.000280328		ASV_1153	5.5865e-05		ASV_3023	6.09849e-05		ASV_824	0.000195115		ASV_2133	0.000216158
	ASV_3503	1.65044e-05		ASV_1753	0.000280328		ASV_2722	5.5865e-05		ASV_84	5.71733e-05		ASV_1243	0.000193308		ASV_6	0.000210153
	ASV_8092	1.65044e-05		ASV_5391	0.000280328		ASV_2938	5.5865e-05		ASV_904	5.71733e-05		ASV_1592	0.000193308		ASV_238	0.000210153
	ASV_81	1.55875e-05		ASV_1070	0.000272541		ASV_3505	5.5865e-05		ASV_1007	5.71733e-05		ASV_41	0.000191502		ASV_1027	0.000210153
	ASV_416	1.55875e-05		ASV_1444	0.000272541		ASV_425	5.49783e-05		ASV_1284	5.71733e-05		ASV_197	0.000191502		ASV_1319	0.000210153
	ASV_1126	1.55875e-05		ASV_6056	0.000272541		ASV_585	5.49783e-05		ASV_1710	5.71733e-05		ASV_352	0.000191502		ASV_2194	0.000210153
	ASV_4019	1.55875e-05		ASV_1505	0.000264754		ASV_1290	5.49783e-05		ASV_6998	5.71733e-05		ASV_964	0.000191502		ASV_375	0.000204149
	ASV_5136	1.55875e-05		ASV_1620	0.000264754		ASV_139	5.40915e-05		ASV_82	5.33618e-05		ASV_327	0.000189695		ASV_645	0.000204149
	ASV_5251	1.55875e-05		ASV_1694	0.000264754		ASV_297	5.40915e-05		ASV_147	5.33618e-05		ASV_1211	0.000189695		ASV_1486	0.000204149
	ASV_7624	1.55875e-05		ASV_3771	0.000264754		ASV_977	5.2318e-05		ASV_174	5.33618e-05		ASV_2959	0.000189695		ASV_1795	0.000204149
	ASV_62	1.46706e-05		ASV_4164	0.000264754		ASV_1061	5.2318e-05		ASV_489	5.33618e-05		ASV_49	0.000187888		ASV_303	0.000198145
	ASV_767	1.46706e-05		ASV_609	0.000256967		ASV_3282	5.2318e-05		ASV_493	5.33618e-05		ASV_2626	0.000187888		ASV_524	0.000198145
	ASV_1060	1.46706e-05		ASV_978	0.000256967		ASV_3735	5.2318e-05		ASV_523	5.33618e-05		ASV_1371	0.000186082		ASV_1158	0.000198145
	ASV_2151	1.46706e-05		ASV_1821	0.000256967		ASV_49	5.14313e-05		ASV_1411	5.33618e-05		ASV_1411	0.000186082		ASV_1238	0.000198145
	ASV_2392	1.46706e-05		ASV_2881	0.000256967		ASV_125	5.05446e-05		ASV_1783	5.33618e-05		ASV_1144	0.000184275		ASV_2251	0.000198145
	ASV_3384	1.46706e-05		ASV_4153	0.000256967		ASV_549	5.05446e-05		ASV_5331	5.33618e-05		ASV_244	0.000182469		ASV_3774	0.000198145
	ASV_4549	1.46706e-05		ASV_1063	0.00024918		ASV_1857	5.05446e-05		ASV_7005	5.33618e-05		ASV_447	0.000182469		ASV_161	0.00019214
	ASV_37	1.37537e-05		ASV_1727	0.00024918		ASV_4486	5.05446e-05		ASV_27	4.95502e-05		ASV_1744	0.000182469		ASV_3483	0.00019214
	ASV_698	1.37537e-05		ASV_6143	0.00024918		ASV_510	4.96578e-05		ASV_34	4.95502e-05		ASV_546	0.000180662		ASV_40	0.000186136
	ASV_721	1.37537e-05		ASV_908	0.000241394		ASV_671	4.96578e-05		ASV_54	4.95502e-05		ASV_1007	0.000180662		ASV_89	0.000186136
	ASV_1243	1.37537e-05		ASV_1159	0.000241394		ASV_1568	4.96578e-05		ASV_232	4.95502e-05		ASV_2	0.000178855		ASV_222	0.000186136
	ASV_1329	1.37537e-05		ASV_1903	0.000241394		ASV_2258	4.96578e-05		ASV_276	4.95502e-05		ASV_275	0.000178855		ASV_688	0.000186136
	ASV_2019	1.37537e-05		ASV_2253	0.000241394		ASV_222	4.87711e-05		ASV_636	4.95502e-05		ASV_76	0.000177049		ASV_964	0.000186136
	ASV_2166	1.37537e-05		ASV_5079	0.000241394		ASV_456	4.87711e-05		ASV_720	4.95502e-05		ASV_554	0.000177049		ASV_1707	0.000186136
	ASV_4428	1.37537e-05		ASV_296	0.000233607		ASV_3164	4.87711e-05		ASV_813	4.95502e-05		ASV_629	0.000177049		ASV_2143	0.000186136
	ASV_6864	1.37537e-05		ASV_439	0.000233607		ASV_3444	4.78843e-05		ASV_1159	4.95502e-05		ASV_2908	0.000177049		ASV_455	0.000180131
	ASV_56	1.28368e-05		ASV_613	0.000233607		ASV_1544	4.69976e-05		ASV_1653	4.95502e-05		ASV_67	0.000173435		ASV_1431	0.000180131
	ASV_77	1.28368e-05		ASV_749	0.000233607		ASV_1795	4.69976e-05		ASV_1727	4.95502e-05		ASV_1029	0.000171629		ASV_3853	0.000180131
	ASV_234	1.28368e-05		ASV_1347	0.000233607		ASV_2252	4.69976e-05		ASV_2349	4.95502e-05		ASV_1027	0.000169822		ASV_5255	0.000180131
	ASV_279	1.28368e-05		ASV_1488	0.000233607		ASV_612	4.61108e-05		ASV_2519	4.95502e-05		ASV_2452	0.000169822		ASV_282	0.000174127
	ASV_295	1.28368e-05		ASV_4299	0.000233607		ASV_3504	4.61108e-05		ASV_5483	4.95502e-05		ASV_161	0.000168016		ASV_397	0.000174127
	ASV_651	1.28368e-05		ASV_721	0.00022582		ASV_4467	4.61108e-05		ASV_5657	4.95502e-05		ASV_193	0.000168016		ASV_714	0.000174127
	ASV_882	1.28368e-05		ASV_2934	0.00022582		ASV_201	4.52241e-05		ASV_382	4.57387e-05		ASV_557	0.000168016		ASV_760	0.000174127
	ASV_1159	1.28368e-05		ASV_4074	0.00022582		ASV_447	4.52241e-05		ASV_662	4.57387e-05		ASV_721	0.000168016		ASV_967	0.000174127
	ASV_1319	1.28368e-05		ASV_64	0.000218033		ASV_1725	4.52241e-05		ASV_736	4.57387e-05		ASV_74	0.000166209		ASV_1012	0.000174127
	ASV_1321	1.28368e-05		ASV_512	0.000218033		ASV_1968	4.52241e-05		ASV_2729	4.57387e-05		ASV_3277	0.000166209		ASV_1367	0.000174127
	ASV_1700	1.28368e-05		ASV_5488	0.000218033		ASV_2350	4.52241e-05		ASV_2854	4.57387e-05		ASV_160	0.000164402		ASV_3276	0.000174127
	ASV_1988	1.28368e-05		ASV_5580	0.000218033		ASV_3001	4.52241e-05		ASV_4027	4.57387e-05		ASV_240	0.000162596		ASV_3804	0.000174127
	ASV_2378	1.28368e-05		ASV_698	0.000210246		ASV_4172	4.52241e-05		ASV_4494	4.57387e-05		ASV_268	0.000162596		ASV_5498	0.000174127
	ASV_2424	1.28368e-05		ASV_1060	0.000210246		ASV_31	4.43373e-05		ASV_6669	4.57387e-05		ASV_397	0.000162596		ASV_355	0.000168123
	ASV_3771	1.28368e-05		ASV_1173	0.000210246		ASV_34	4.43373e-05		ASV_7370	4.57387e-05		ASV_472	0.000162596		ASV_771	0.000168123
	ASV_57	1.19199e-05		ASV_2274	0.000210246		ASV_714	4.43373e-05		ASV_40	4.19271e-05		ASV_2058	0.000162596		ASV_6343	0.000168123
	ASV_76	1.19199e-05		ASV_2864	0.000210246		ASV_2613	4.43373e-05		ASV_74	4.19271e-05		ASV_149	0.000160789		ASV_300	0.000162118
	ASV_209	1.19199e-05		ASV_276	0.000202459		ASV_3224	4.43373e-05		ASV_194	4.19271e-05		ASV_183	0.000160789		ASV_425	0.000162118
	ASV_453	1.19199e-05		ASV_539	0.000202459		ASV_4006	4.43373e-05		ASV_223	4.19271e-05		ASV_497	0.000158983		ASV_813	0.000162118
	ASV_756	1.19199e-05		ASV_639	0.000202459		ASV_187	4.25638e-05		ASV_542	4.19271e-05		ASV_1487	0.000158983		ASV_974	0.000162118
	ASV_832	1.19199e-05		ASV_5967	0.000202459		ASV_269	4.25638e-05		ASV_841	4.19271e-05		ASV_1768	0.000158983		ASV_1710	0.000162118
	ASV_1113	1.19199e-05		ASV_6881	0.000202459		ASV_1829	4.25638e-05		ASV_861	4.19271e-05		ASV_1322	0.000157176		ASV_3058	0.000162118
	ASV_1287	1.19199e-05		ASV_115	0.000194672		ASV_1107	4.16771e-05		ASV_996	4.19271e-05		ASV_2258	0.000157176		ASV_5256	0.000162118
	ASV_1355	1.19199e-05		ASV_416	0.000194672		ASV_1322	4.16771e-05		ASV_1118	4.19271e-05		ASV_2725	0.000157176		ASV_10	0.000156114
	ASV_1619	1.19199e-05		ASV_510	0.000194672		ASV_1388	4.16771e-05		ASV_1773	4.19271e-05		ASV_525	0.000155369		ASV_1334	0.000156114
	ASV_1789	1.19199e-05		ASV_987	0.000194672		ASV_2483	4.16771e-05		ASV_1821	4.19271e-05		ASV_539	0.000155369		ASV_2598	0.000156114
	ASV_1790	1.19199e-05		ASV_1255	0.000194672		ASV_487	4.07903e-05		ASV_3163	4.19271e-05		ASV_1884	0.000155369		ASV_3309	0.000156114
	ASV_1829	1.19199e-05		ASV_5716	0.000194672		ASV_1184	4.07903e-05		ASV_36	3.81156e-05		ASV_841	0.000151756		ASV_295	0.00015011
	ASV_1950	1.19199e-05		ASV_270	0.000186885		ASV_4339	4.07903e-05		ASV_345	3.81156e-05		ASV_1198	0.000151756		ASV_709	0.00015011
	ASV_2350	1.19199e-05		ASV_772	0.000186885		ASV_54	3.99036e-05		ASV_475	3.81156e-05		ASV_1673	0.000151756		ASV_759	0.00015011
	ASV_3472	1.19199e-05		ASV_3698	0.000186885		ASV_88	3.99036e-05		ASV_850	3.81156e-05		ASV_21	0.000149949		ASV_1592	0.00015011
	ASV_3699	1.19199e-05		ASV_37	0.000179098		ASV_119	3.99036e-05		ASV_1330	3.81156e-05		ASV_474	0.000149949		ASV_2410	0.00015011
	ASV_3973	1.19199e-05		ASV_76	0.000179098		ASV_544	3.99036e-05		ASV_1367	3.81156e-05		ASV_585	0.000149949		ASV_4547	0.00015011
	ASV_4812	1.19199e-05		ASV_242	0.000179098		ASV_789	3.99036e-05		ASV_2413	3.81156e-05		ASV_993	0.000149949		ASV_4882	0.00015011
	ASV_5641	1.19199e-05		ASV_542	0.000179098		ASV_1765	3.99036e-05		ASV_2836	3.81156e-05		ASV_1264	0.000149949		ASV_5480	0.00015011
	ASV_5792	1.19199e-05		ASV_1724	0.000179098		ASV_3975	3.99036e-05		ASV_3252	3.81156e-05		ASV_1271	0.000149949		ASV_5968	0.00015011
	ASV_7770	1.19199e-05		ASV_1961	0.000179098		ASV_268	3.90168e-05		ASV_3884	3.81156e-05		ASV_1691	0.000149949		ASV_667	0.000144105
	ASV_33	1.10029e-05		ASV_2	0.000171312		ASV_276	3.90168e-05		ASV_4765	3.81156e-05		ASV_882	0.000148143		ASV_1086	0.000144105
	ASV_86	1.10029e-05		ASV_517	0.000171312		ASV_375	3.90168e-05		ASV_5587	3.81156e-05		ASV_1633	0.000148143		ASV_1123	0.000144105
	ASV_167	1.10029e-05		ASV_6	0.000163525		ASV_420	3.90168e-05		ASV_7019	3.81156e-05		ASV_426	0.000146336		ASV_1126	0.000144105
	ASV_184	1.10029e-05		ASV_138	0.000163525		ASV_1220	3.90168e-05		ASV_9261	3.81156e-05		ASV_928	0.00014453		ASV_372	0.000138101
	ASV_465	1.10029e-05		ASV_324	0.000163525		ASV_1815	3.90168e-05		ASV_438	3.4304e-05		ASV_2723	0.00014453		ASV_497	0.000138101
	ASV_990	1.10029e-05		ASV_1314	0.000163525		ASV_4544	3.90168e-05		ASV_456	3.4304e-05		ASV_216	0.000142723		ASV_525	0.000138101
	ASV_996	1.10029e-05		ASV_4110	0.000163525		ASV_5343	3.90168e-05		ASV_576	3.4304e-05		ASV_1804	0.000140916		ASV_589	0.000138101
	ASV_1029	1.10029e-05		ASV_6653	0.000163525		ASV_667	3.81301e-05		ASV_629	3.4304e-05		ASV_387	0.00013911		ASV_679	0.000138101
	ASV_1505	1.10029e-05		ASV_6882	0.000163525		ASV_1999	3.81301e-05		ASV_1163	3.4304e-05		ASV_411	0.00013911		ASV_1939	0.000138101
	ASV_2443	1.10029e-05		ASV_2182	0.000155738		ASV_225	3.72434e-05		ASV_1319	3.4304e-05		ASV_549	0.00013911		ASV_3886	0.000138101
	ASV_2513	1.10029e-05		ASV_2335	0.000155738		ASV_610	3.72434e-05		ASV_1440	3.4304e-05		ASV_776	0.00013911		ASV_4021	0.000138101
	ASV_2611	1.10029e-05		ASV_71	0.000147951		ASV_759	3.72434e-05		ASV_2253	3.4304e-05		ASV_867	0.00013911		ASV_227	0.000132096
	ASV_49	1.0086e-05		ASV_759	0.000147951		ASV_795	3.72434e-05		ASV_2869	3.4304e-05		ASV_3058	0.00013911		ASV_4433	0.000132096
	ASV_641	1.0086e-05		ASV_1002	0.000147951		ASV_1207	3.72434e-05		ASV_3000	3.4304e-05		ASV_179	0.000137303		ASV_675	0.000126092
	ASV_661	1.0086e-05		ASV_4342	0.000147951		ASV_4946	3.72434e-05		ASV_3804	3.4304e-05		ASV_194	0.000137303		ASV_1256	0.000126092
	ASV_826	1.0086e-05		ASV_356	0.000140164		ASV_1302	3.63566e-05		ASV_4438	3.4304e-05		ASV_720	0.000137303		ASV_1336	0.000126092
	ASV_1110	1.0086e-05		ASV_688	0.000140164		ASV_1307	3.63566e-05		ASV_5585	3.4304e-05		ASV_942	0.000137303		ASV_2334	0.000126092
	ASV_1153	1.0086e-05		ASV_1613	0.000140164		ASV_2869	3.63566e-05		ASV_10	3.04925e-05		ASV_2157	0.000137303		ASV_3001	0.000126092
	ASV_1184	1.0086e-05		ASV_2846	0.000140164		ASV_160	3.54699e-05		ASV_322	3.04925e-05		ASV_576	0.00013369		ASV_5875	0.000126092
	ASV_1563	1.0086e-05		ASV_3159	0.000140164		ASV_554	3.54699e-05		ASV_340	3.04925e-05		ASV_791	0.00013369		ASV_7956	0.000126092
	ASV_2661	1.0086e-05		ASV_4756	0.000140164		ASV_1287	3.54699e-05		ASV_796	3.04925e-05		ASV_3214	0.00013369		ASV_352	0.000120088
	ASV_2899	1.0086e-05		ASV_447	0.000132377		ASV_24	3.45831e-05		ASV_945	3.04925e-05		ASV_2069	0.000131883		ASV_826	0.000120088
	ASV_3439	1.0086e-05		ASV_6142	0.000132377		ASV_1563	3.45831e-05		ASV_1009	3.04925e-05		ASV_341	0.00012827		ASV_949	0.000120088
	ASV_4546	1.0086e-05		ASV_7786	0.000132377		ASV_2935	3.45831e-05		ASV_1250	3.04925e-05		ASV_2904	0.00012827		ASV_2772	0.000120088
	ASV_84	9.16912e-06		ASV_7939	0.000132377		ASV_3023	3.45831e-05		ASV_1538	3.04925e-05		ASV_4112	0.00012827		ASV_4697	0.000120088
	ASV_95	9.16912e-06		ASV_108	0.00012459		ASV_4546	3.45831e-05		ASV_1584	3.04925e-05		ASV_3740	0.000126463		ASV_5331	0.000120088
	ASV_108	9.16912e-06		ASV_166	0.00012459		ASV_65	3.36964e-05		ASV_2076	3.04925e-05		ASV_187	0.000124657		ASV_864	0.000114083
	ASV_143	9.16912e-06		ASV_185	0.00012459		ASV_749	3.36964e-05		ASV_2200	3.04925e-05		ASV_517	0.000124657		ASV_2882	0.000114083
	ASV_736	9.16912e-06		ASV_262	0.00012459		ASV_1237	3.36964e-05		ASV_2586	3.04925e-05		ASV_1939	0.000124657		ASV_2955	0.000114083
	ASV_1457	9.16912e-06		ASV_472	0.00012459		ASV_1584	3.36964e-05		ASV_2904	3.04925e-05		ASV_2181	0.000124657		ASV_3125	0.000114083
	ASV_2046	9.16912e-06		ASV_736	0.00012459		ASV_1640	3.36964e-05		ASV_3313	3.04925e-05		ASV_82	0.000121044		ASV_4702	0.000114083
	ASV_2092	9.16912e-06		ASV_841	0.00012459		ASV_1991	3.36964e-05		ASV_3503	3.04925e-05		ASV_642	0.000121044		ASV_5802	0.000114083
	ASV_2221	9.16912e-06		ASV_1204	0.00012459		ASV_6068	3.36964e-05		ASV_5953	3.04925e-05		ASV_1783	0.000121044		ASV_6250	0.000114083
	ASV_2444	9.16912e-06		ASV_4072	0.00012459		ASV_625	3.28096e-05		ASV_7657	3.04925e-05		ASV_3636	0.000121044		ASV_13	0.000108079
	ASV_3772	9.16912e-06		ASV_5080	0.00012459		ASV_1453	3.28096e-05		ASV_5	2.66809e-05		ASV_3742	0.000121044		ASV_21	0.000108079
	ASV_3885	9.16912e-06		ASV_6654	0.00012459		ASV_1874	3.28096e-05		ASV_341	2.66809e-05		ASV_1379	0.000119237		ASV_41	0.000108079
	ASV_9200	9.16912e-06		ASV_6880	0.00012459		ASV_3316	3.28096e-05		ASV_543	2.66809e-05		ASV_2707	0.000119237		ASV_319	0.000108079
	ASV_290	8.25221e-06		ASV_171	0.000116803		ASV_3366	3.28096e-05		ASV_549	2.66809e-05		ASV_2442	0.00011743		ASV_855	0.000108079
	ASV_344	8.25221e-06		ASV_295	0.000116803		ASV_4301	3.28096e-05		ASV_658	2.66809e-05		ASV_3772	0.00011743		ASV_1025	0.000108079
	ASV_449	8.25221e-06		ASV_313	0.000116803		ASV_5882	3.28096e-05		ASV_908	2.66809e-05		ASV_1113	0.000115624		ASV_1244	0.000108079
	ASV_456	8.25221e-06		ASV_964	0.000116803		ASV_6157	3.28096e-05		ASV_1110	2.66809e-05		ASV_2901	0.000115624		ASV_5202	0.000108079
	ASV_533	8.25221e-06		ASV_1334	0.000116803		ASV_90	3.19229e-05		ASV_1445	2.66809e-05		ASV_4214	0.000115624		ASV_336	0.000102075
	ASV_688	8.25221e-06		ASV_3851	0.000116803		ASV_111	3.19229e-05		ASV_1570	2.66809e-05		ASV_490	0.000113817		ASV_549	0.000102075
	ASV_771	8.25221e-06		ASV_3974	0.000116803		ASV_658	3.19229e-05		ASV_1863	2.66809e-05		ASV_544	0.000113817		ASV_942	0.000102075
	ASV_870	8.25221e-06		ASV_1107	0.000109016		ASV_818	3.19229e-05		ASV_2454	2.66809e-05		ASV_1235	0.000113817		ASV_2367	0.000102075
	ASV_964	8.25221e-06		ASV_1485	0.000109016		ASV_960	3.19229e-05		ASV_2665	2.66809e-05		ASV_4503	0.000113817		ASV_2454	0.000102075
	ASV_1023	8.25221e-06		ASV_1813	0.000109016		ASV_1264	3.19229e-05		ASV_2674	2.66809e-05		ASV_364	0.00011201		ASV_4605	0.000102075
	ASV_1754	8.25221e-06		ASV_143	0.00010123		ASV_76	3.10361e-05		ASV_2676	2.66809e-05		ASV_759	0.00011201		ASV_4703	0.000102075
	ASV_1876	8.25221e-06		ASV_459	0.00010123		ASV_568	3.10361e-05		ASV_3892	2.66809e-05		ASV_1051	0.00011201		ASV_5471	0.000102075
	ASV_2167	8.25221e-06		ASV_807	0.00010123		ASV_1074	3.10361e-05		ASV_3929	2.66809e-05		ASV_1337	0.00011201		ASV_7112	0.000102075
	ASV_2586	8.25221e-06		ASV_813	0.00010123		ASV_2207	3.10361e-05		ASV_5805	2.66809e-05		ASV_1842	0.00011201		ASV_7354	0.000102075
	ASV_3974	8.25221e-06		ASV_855	0.00010123		ASV_132	3.01494e-05		ASV_9019	2.66809e-05		ASV_5	0.000110204		ASV_720	9.60701e-05
	ASV_4248	8.25221e-06		ASV_1008	0.00010123		ASV_180	3.01494e-05		ASV_19	2.28693e-05		ASV_119	0.000110204		ASV_796	9.60701e-05
	ASV_4547	8.25221e-06		ASV_1851	0.00010123		ASV_1159	3.01494e-05		ASV_161	2.28693e-05		ASV_2555	0.000110204		ASV_930	9.60701e-05
	ASV_4936	8.25221e-06		ASV_3510	0.00010123		ASV_1265	3.01494e-05		ASV_172	2.28693e-05		ASV_418	0.000108397		ASV_1440	9.60701e-05
	ASV_5468	8.25221e-06		ASV_5003	0.00010123		ASV_2383	3.01494e-05		ASV_180	2.28693e-05		ASV_1579	0.000108397		ASV_1988	9.60701e-05
	ASV_6761	8.25221e-06		ASV_7094	0.00010123		ASV_2661	3.01494e-05		ASV_283	2.28693e-05		ASV_2381	0.000108397		ASV_2423	9.60701e-05
	ASV_102	7.3353e-06		ASV_73	9.34427e-05		ASV_5982	3.01494e-05		ASV_284	2.28693e-05		ASV_4251	0.000108397		ASV_3439	9.60701e-05
	ASV_109	7.3353e-06		ASV_188	9.34427e-05		ASV_629	2.92626e-05		ASV_327	2.28693e-05		ASV_519	0.000106591		ASV_3669	9.60701e-05
	ASV_158	7.3353e-06		ASV_524	9.34427e-05		ASV_661	2.92626e-05		ASV_427	2.28693e-05		ASV_885	0.000106591		ASV_4207	9.60701e-05
	ASV_179	7.3353e-06		ASV_566	9.34427e-05		ASV_4828	2.92626e-05		ASV_437	2.28693e-05		ASV_1869	0.000106591		ASV_5716	9.60701e-05
	ASV_233	7.3353e-06		ASV_730	9.34427e-05		ASV_5205	2.92626e-05		ASV_476	2.28693e-05		ASV_2744	0.000106591		ASV_6248	9.60701e-05
	ASV_274	7.3353e-06		ASV_1742	9.34427e-05		ASV_826	2.83759e-05		ASV_487	2.28693e-05		ASV_3540	0.000106591		ASV_6761	9.60701e-05
	ASV_305	7.3353e-06		ASV_1775	9.34427e-05		ASV_1300	2.83759e-05		ASV_510	2.28693e-05		ASV_425	0.000104784		ASV_7243	9.60701e-05
	ASV_306	7.3353e-06		ASV_1950	9.34427e-05		ASV_1367	2.83759e-05		ASV_517	2.28693e-05		ASV_2591	0.000104784		ASV_67	9.00657e-05
	ASV_397	7.3353e-06		ASV_2500	9.34427e-05		ASV_1652	2.83759e-05		ASV_618	2.28693e-05		ASV_283	0.000102977		ASV_102	9.00657e-05
	ASV_427	7.3353e-06		ASV_4610	9.34427e-05		ASV_2204	2.83759e-05		ASV_703	2.28693e-05		ASV_296	0.000102977		ASV_186	9.00657e-05
	ASV_519	7.3353e-06		ASV_5489	9.34427e-05		ASV_866	2.74891e-05		ASV_987	2.28693e-05		ASV_3229	0.000102977		ASV_187	9.00657e-05
	ASV_586	7.3353e-06		ASV_7639	9.34427e-05		ASV_2725	2.74891e-05		ASV_1180	2.28693e-05		ASV_158	0.000101171		ASV_411	9.00657e-05
	ASV_706	7.3353e-06		ASV_196	8.56558e-05		ASV_3987	2.74891e-05		ASV_1453	2.28693e-05		ASV_406	0.000101171		ASV_1321	9.00657e-05
	ASV_790	7.3353e-06		ASV_554	8.56558e-05		ASV_4515	2.74891e-05		ASV_1505	2.28693e-05		ASV_892	0.000101171		ASV_1774	9.00657e-05
	ASV_838	7.3353e-06		ASV_570	8.56558e-05		ASV_5657	2.74891e-05		ASV_1939	2.28693e-05		ASV_756	9.93641e-05		ASV_2222	9.00657e-05
	ASV_1012	7.3353e-06		ASV_3699	8.56558e-05		ASV_30	2.66024e-05		ASV_2309	2.28693e-05		ASV_1173	9.93641e-05		ASV_2501	9.00657e-05
	ASV_1050	7.3353e-06		ASV_4544	8.56558e-05		ASV_542	2.66024e-05		ASV_2337	2.28693e-05		ASV_2396	9.93641e-05		ASV_2626	9.00657e-05
	ASV_1086	7.3353e-06		ASV_56	7.78689e-05		ASV_1580	2.66024e-05		ASV_2392	2.28693e-05		ASV_547	9.75575e-05		ASV_3842	9.00657e-05
	ASV_1122	7.3353e-06		ASV_95	7.78689e-05		ASV_2181	2.66024e-05		ASV_2497	2.28693e-05		ASV_635	9.75575e-05		ASV_5086	9.00657e-05
	ASV_1406	7.3353e-06		ASV_300	7.78689e-05		ASV_2707	2.66024e-05		ASV_3569	2.28693e-05		ASV_1367	9.75575e-05		ASV_91	8.40614e-05
	ASV_1483	7.3353e-06		ASV_499	7.78689e-05		ASV_4765	2.66024e-05		ASV_9259	2.28693e-05		ASV_3885	9.75575e-05		ASV_251	8.40614e-05
	ASV_1691	7.3353e-06		ASV_1029	7.78689e-05		ASV_205	2.57156e-05		ASV_64	1.90578e-05		ASV_4213	9.75575e-05		ASV_995	8.40614e-05
	ASV_1692	7.3353e-06		ASV_1049	7.78689e-05		ASV_513	2.57156e-05		ASV_92	1.90578e-05		ASV_513	9.57508e-05		ASV_1212	8.40614e-05
	ASV_1842	7.3353e-06		ASV_1701	7.78689e-05		ASV_672	2.57156e-05		ASV_149	1.90578e-05		ASV_90	9.39442e-05		ASV_1622	8.40614e-05
	ASV_2598	7.3353e-06		ASV_4073	7.78689e-05		ASV_701	2.57156e-05		ASV_210	1.90578e-05		ASV_1363	9.39442e-05		ASV_2726	8.40614e-05
	ASV_2882	7.3353e-06		ASV_4210	7.78689e-05		ASV_807	2.57156e-05		ASV_295	1.90578e-05		ASV_1814	9.39442e-05		ASV_3606	8.40614e-05
	ASV_2901	7.3353e-06		ASV_4256	7.78689e-05		ASV_978	2.57156e-05		ASV_357	1.90578e-05		ASV_5144	9.39442e-05		ASV_5208	8.40614e-05
	ASV_2975	7.3353e-06		ASV_5952	7.78689e-05		ASV_1435	2.57156e-05		ASV_472	1.90578e-05		ASV_279	9.21376e-05		ASV_6233	8.40614e-05
	ASV_3729	7.3353e-06		ASV_8298	7.78689e-05		ASV_2723	2.57156e-05		ASV_663	1.90578e-05		ASV_1013	9.21376e-05		ASV_128	7.8057e-05
	ASV_4104	7.3353e-06		ASV_292	7.0082e-05		ASV_2975	2.57156e-05		ASV_967	1.90578e-05		ASV_2487	9.21376e-05		ASV_193	7.8057e-05
	ASV_4249	7.3353e-06		ASV_344	7.0082e-05		ASV_5200	2.57156e-05		ASV_1005	1.90578e-05		ASV_2955	9.21376e-05		ASV_441	7.8057e-05
	ASV_5642	7.3353e-06		ASV_397	7.0082e-05		ASV_5587	2.57156e-05		ASV_1037	1.90578e-05		ASV_4253	9.21376e-05		ASV_854	7.8057e-05
	ASV_6423	7.3353e-06		ASV_525	7.0082e-05		ASV_466	2.48289e-05		ASV_1123	1.90578e-05		ASV_4291	9.21376e-05		ASV_1284	7.8057e-05
	ASV_29	6.41839e-06		ASV_796	7.0082e-05		ASV_523	2.48289e-05		ASV_1874	1.90578e-05		ASV_420	9.0331e-05		ASV_1329	7.8057e-05
	ASV_46	6.41839e-06		ASV_798	7.0082e-05		ASV_730	2.48289e-05		ASV_2092	1.90578e-05		ASV_2660	9.0331e-05		ASV_2721	7.8057e-05
	ASV_196	6.41839e-06		ASV_1874	7.0082e-05		ASV_1243	2.48289e-05		ASV_2707	1.90578e-05		ASV_3230	9.0331e-05		ASV_4069	7.8057e-05
	ASV_223	6.41839e-06		ASV_1939	7.0082e-05		ASV_3252	2.48289e-05		ASV_2975	1.90578e-05		ASV_3276	9.0331e-05		ASV_4554	7.8057e-05
	ASV_258	6.41839e-06		ASV_3212	7.0082e-05		ASV_3436	2.48289e-05		ASV_4697	1.90578e-05		ASV_56	8.85244e-05		ASV_5585	7.8057e-05
	ASV_428	6.41839e-06		ASV_4547	7.0082e-05		ASV_3705	2.48289e-05		ASV_5077	1.90578e-05		ASV_222	8.85244e-05		ASV_6136	7.8057e-05
	ASV_509	6.41839e-06		ASV_7495	7.0082e-05		ASV_22	2.39422e-05		ASV_6779	1.90578e-05		ASV_4655	8.85244e-05		ASV_6152	7.8057e-05
	ASV_658	6.41839e-06		ASV_438	6.22951e-05		ASV_147	2.39422e-05		ASV_35	1.52462e-05		ASV_147	8.67177e-05		ASV_7371	7.8057e-05
	ASV_675	6.41839e-06		ASV_552	6.22951e-05		ASV_772	2.39422e-05		ASV_125	1.52462e-05		ASV_592	8.67177e-05		ASV_160	7.20526e-05
	ASV_759	6.41839e-06		ASV_822	6.22951e-05		ASV_942	2.39422e-05		ASV_273	1.52462e-05		ASV_1118	8.67177e-05		ASV_725	7.20526e-05
	ASV_842	6.41839e-06		ASV_1619	6.22951e-05		ASV_1058	2.39422e-05		ASV_318	1.52462e-05		ASV_1652	8.67177e-05		ASV_1002	7.20526e-05
	ASV_931	6.41839e-06		ASV_1776	6.22951e-05		ASV_1403	2.39422e-05		ASV_447	1.52462e-05		ASV_2206	8.67177e-05		ASV_1293	7.20526e-05
	ASV_975	6.41839e-06		ASV_2598	6.22951e-05		ASV_1783	2.39422e-05		ASV_459	1.52462e-05		ASV_2446	8.67177e-05		ASV_1411	7.20526e-05
	ASV_1009	6.41839e-06		ASV_2676	6.22951e-05		ASV_1842	2.39422e-05		ASV_506	1.52462e-05		ASV_4822	8.67177e-05		ASV_2107	7.20526e-05
	ASV_1577	6.41839e-06		ASV_3729	6.22951e-05		ASV_2660	2.39422e-05		ASV_529	1.52462e-05		ASV_1290	8.49111e-05		ASV_2519	7.20526e-05
	ASV_1702	6.41839e-06		ASV_4111	6.22951e-05		ASV_3989	2.39422e-05		ASV_721	1.52462e-05		ASV_1701	8.49111e-05		ASV_2586	7.20526e-05
	ASV_1723	6.41839e-06		ASV_5863	6.22951e-05		ASV_4073	2.39422e-05		ASV_730	1.52462e-05		ASV_3441	8.49111e-05		ASV_2899	7.20526e-05
	ASV_1772	6.41839e-06		ASV_258	5.45082e-05		ASV_472	2.30554e-05		ASV_742	1.52462e-05		ASV_4258	8.49111e-05		ASV_3364	7.20526e-05
	ASV_1808	6.41839e-06		ASV_323	5.45082e-05		ASV_763	2.30554e-05		ASV_764	1.52462e-05		ASV_299	8.31045e-05		ASV_4258	7.20526e-05
	ASV_1990	6.41839e-06		ASV_359	5.45082e-05		ASV_1013	2.30554e-05		ASV_790	1.52462e-05		ASV_313	8.31045e-05		ASV_6660	7.20526e-05
	ASV_2076	6.41839e-06		ASV_399	5.45082e-05		ASV_1144	2.30554e-05		ASV_791	1.52462e-05		ASV_444	8.31045e-05		ASV_2	6.60482e-05
	ASV_2445	6.41839e-06		ASV_420	5.45082e-05		ASV_1620	2.30554e-05		ASV_836	1.52462e-05		ASV_1951	8.31045e-05		ASV_5	6.60482e-05
	ASV_2612	6.41839e-06		ASV_661	5.45082e-05		ASV_5336	2.30554e-05		ASV_854	1.52462e-05		ASV_2709	8.31045e-05		ASV_273	6.60482e-05
	ASV_2926	6.41839e-06		ASV_764	5.45082e-05		ASV_6330	2.30554e-05		ASV_1355	1.52462e-05		ASV_4170	8.31045e-05		ASV_659	6.60482e-05
	ASV_2927	6.41839e-06		ASV_1264	5.45082e-05		ASV_6900	2.30554e-05		ASV_1563	1.52462e-05		ASV_128	8.12979e-05		ASV_737	6.60482e-05
	ASV_3053	6.41839e-06		ASV_2707	5.45082e-05		ASV_7106	2.30554e-05		ASV_1828	1.52462e-05		ASV_3571	8.12979e-05		ASV_836	6.60482e-05
	ASV_4152	6.41839e-06		ASV_2955	5.45082e-05		ASV_82	2.21687e-05		ASV_2221	1.52462e-05		ASV_4341	8.12979e-05		ASV_870	6.60482e-05
	ASV_4204	6.41839e-06		ASV_3736	5.45082e-05		ASV_179	2.21687e-05		ASV_2691	1.52462e-05		ASV_4819	8.12979e-05		ASV_987	6.60482e-05
	ASV_4250	6.41839e-06		ASV_3926	5.45082e-05		ASV_318	2.21687e-05		ASV_3417	1.52462e-05		ASV_4820	8.12979e-05		ASV_1034	6.60482e-05
	ASV_5860	6.41839e-06		ASV_4019	5.45082e-05		ASV_557	2.21687e-05		ASV_3939	1.52462e-05		ASV_688	7.94913e-05		ASV_1577	6.60482e-05
	ASV_6330	6.41839e-06		ASV_4343	5.45082e-05		ASV_727	2.21687e-05		ASV_3989	1.52462e-05		ASV_2704	7.94913e-05		ASV_1585	6.60482e-05
	ASV_40	5.50147e-06		ASV_4757	5.45082e-05		ASV_964	2.21687e-05		ASV_4119	1.52462e-05		ASV_4811	7.94913e-05		ASV_2364	6.60482e-05
	ASV_92	5.50147e-06		ASV_5397	5.45082e-05		ASV_1198	2.21687e-05		ASV_4296	1.52462e-05		ASV_1207	7.76846e-05		ASV_2391	6.60482e-05
	ASV_107	5.50147e-06		ASV_7493	5.45082e-05		ASV_3546	2.21687e-05		ASV_5336	1.52462e-05		ASV_2721	7.76846e-05		ASV_4545	6.60482e-05
	ASV_110	5.50147e-06		ASV_9227	5.45082e-05		ASV_6043	2.21687e-05		ASV_5481	1.52462e-05		ASV_4255	7.76846e-05		ASV_228	6.00438e-05
	ASV_147	5.50147e-06		ASV_10116	5.45082e-05		ASV_46	2.12819e-05		ASV_5799	1.52462e-05		ASV_5581	7.76846e-05		ASV_317	6.00438e-05
	ASV_200	5.50147e-06		ASV_102	4.67213e-05		ASV_555	2.12819e-05		ASV_9405	1.52462e-05		ASV_5650	7.76846e-05		ASV_519	6.00438e-05
	ASV_232	5.50147e-06		ASV_614	4.67213e-05		ASV_1009	2.12819e-05		ASV_77	1.14347e-05		ASV_19	7.5878e-05		ASV_1122	6.00438e-05
	ASV_268	5.50147e-06		ASV_838	4.67213e-05		ASV_2078	2.12819e-05		ASV_94	1.14347e-05		ASV_91	7.5878e-05		ASV_1538	6.00438e-05
	ASV_364	5.50147e-06		ASV_883	4.67213e-05		ASV_5000	2.12819e-05		ASV_98	1.14347e-05		ASV_487	7.5878e-05		ASV_1655	6.00438e-05
	ASV_382	5.50147e-06		ASV_930	4.67213e-05		ASV_517	2.03952e-05		ASV_143	1.14347e-05		ASV_1060	7.5878e-05		ASV_2443	6.00438e-05
	ASV_388	5.50147e-06		ASV_953	4.67213e-05		ASV_679	2.03952e-05		ASV_171	1.14347e-05		ASV_1154	7.5878e-05		ASV_2954	6.00438e-05
	ASV_437	5.50147e-06		ASV_1110	4.67213e-05		ASV_755	2.03952e-05		ASV_187	1.14347e-05		ASV_1585	7.5878e-05		ASV_3159	6.00438e-05
	ASV_635	5.50147e-06		ASV_1626	4.67213e-05		ASV_813	2.03952e-05		ASV_222	1.14347e-05		ASV_1620	7.5878e-05		ASV_3474	6.00438e-05
	ASV_727	5.50147e-06		ASV_2222	4.67213e-05		ASV_1113	2.03952e-05		ASV_228	1.14347e-05		ASV_2474	7.5878e-05		ASV_7510	6.00438e-05
	ASV_933	5.50147e-06		ASV_2251	4.67213e-05		ASV_1204	2.03952e-05		ASV_279	1.14347e-05		ASV_2954	7.5878e-05		ASV_64	5.40394e-05
	ASV_1049	5.50147e-06		ASV_2297	4.67213e-05		ASV_1239	2.03952e-05		ASV_291	1.14347e-05		ASV_3853	7.5878e-05		ASV_279	5.40394e-05
	ASV_1270	5.50147e-06		ASV_2772	4.67213e-05		ASV_2309	2.03952e-05		ASV_342	1.14347e-05		ASV_5870	7.5878e-05		ASV_428	5.40394e-05
	ASV_1462	5.50147e-06		ASV_2905	4.67213e-05		ASV_2748	2.03952e-05		ASV_348	1.14347e-05		ASV_361	7.40714e-05		ASV_698	5.40394e-05
	ASV_1484	5.50147e-06		ASV_3225	4.67213e-05		ASV_3929	2.03952e-05		ASV_362	1.14347e-05		ASV_491	7.40714e-05		ASV_730	5.40394e-05
	ASV_1640	5.50147e-06		ASV_4108	4.67213e-05		ASV_5147	2.03952e-05		ASV_380	1.14347e-05		ASV_1008	7.40714e-05		ASV_749	5.40394e-05
	ASV_1671	5.50147e-06		ASV_5968	4.67213e-05		ASV_29	1.95084e-05		ASV_399	1.14347e-05		ASV_1314	7.40714e-05		ASV_908	5.40394e-05
	ASV_1742	5.50147e-06		ASV_7005	4.67213e-05		ASV_382	1.95084e-05		ASV_443	1.14347e-05		ASV_1885	7.40714e-05		ASV_1641	5.40394e-05
	ASV_1894	5.50147e-06		ASV_147	3.89344e-05		ASV_1457	1.95084e-05		ASV_446	1.14347e-05		ASV_2821	7.40714e-05		ASV_2661	5.40394e-05
	ASV_2196	5.50147e-06		ASV_319	3.89344e-05		ASV_1505	1.95084e-05		ASV_471	1.14347e-05		ASV_4110	7.40714e-05		ASV_3224	5.40394e-05
	ASV_2410	5.50147e-06		ASV_676	3.89344e-05		ASV_1607	1.95084e-05		ASV_491	1.14347e-05		ASV_2154	7.22648e-05		ASV_4259	5.40394e-05
	ASV_2423	5.50147e-06		ASV_679	3.89344e-05		ASV_1805	1.95084e-05		ASV_519	1.14347e-05		ASV_4152	7.22648e-05		ASV_4493	5.40394e-05
	ASV_2442	5.50147e-06		ASV_790	3.89344e-05		ASV_2423	1.95084e-05		ASV_557	1.14347e-05		ASV_5872	7.22648e-05		ASV_5260	5.40394e-05
	ASV_2447	5.50147e-06		ASV_958	3.89344e-05		ASV_2899	1.95084e-05		ASV_667	1.14347e-05		ASV_6057	7.22648e-05		ASV_8664	5.40394e-05
	ASV_2625	5.50147e-06		ASV_990	3.89344e-05		ASV_3371	1.95084e-05		ASV_679	1.14347e-05		ASV_295	7.04582e-05		ASV_192	4.80351e-05
	ASV_2705	5.50147e-06		ASV_1023	3.89344e-05		ASV_3569	1.95084e-05		ASV_981	1.14347e-05		ASV_609	7.04582e-05		ASV_315	4.80351e-05
	ASV_2722	5.50147e-06		ASV_1093	3.89344e-05		ASV_6897	1.95084e-05		ASV_1012	1.14347e-05		ASV_3469	7.04582e-05		ASV_426	4.80351e-05
	ASV_3187	5.50147e-06		ASV_1171	3.89344e-05		ASV_58	1.86217e-05		ASV_1337	1.14347e-05		ASV_3544	7.04582e-05		ASV_491	4.80351e-05
	ASV_3471	5.50147e-06		ASV_1198	3.89344e-05		ASV_61	1.86217e-05		ASV_1410	1.14347e-05		ASV_6062	7.04582e-05		ASV_523	4.80351e-05
	ASV_3632	5.50147e-06		ASV_1226	3.89344e-05		ASV_486	1.86217e-05		ASV_1618	1.14347e-05		ASV_855	6.86515e-05		ASV_613	4.80351e-05
	ASV_3667	5.50147e-06		ASV_1440	3.89344e-05		ASV_908	1.86217e-05		ASV_1795	1.14347e-05		ASV_974	6.86515e-05		ASV_732	4.80351e-05
	ASV_3975	5.50147e-06		ASV_1477	3.89344e-05		ASV_962	1.86217e-05		ASV_1815	1.14347e-05		ASV_1580	6.86515e-05		ASV_766	4.80351e-05
	ASV_4427	5.50147e-06		ASV_1653	3.89344e-05		ASV_996	1.86217e-05		ASV_1829	1.14347e-05		ASV_3545	6.86515e-05		ASV_1239	4.80351e-05
	ASV_5714	5.50147e-06		ASV_2118	3.89344e-05		ASV_1191	1.86217e-05		ASV_1831	1.14347e-05		ASV_3938	6.86515e-05		ASV_1322	4.80351e-05
	ASV_6519	5.50147e-06		ASV_2208	3.89344e-05		ASV_1432	1.86217e-05		ASV_1980	1.14347e-05		ASV_4207	6.86515e-05		ASV_1566	4.80351e-05
	ASV_9001	5.50147e-06		ASV_2350	3.89344e-05		ASV_2549	1.86217e-05		ASV_2284	1.14347e-05		ASV_5339	6.86515e-05		ASV_1783	4.80351e-05
	ASV_10115	5.50147e-06		ASV_3213	3.89344e-05		ASV_2998	1.86217e-05		ASV_2323	1.14347e-05		ASV_35	6.68449e-05		ASV_2075	4.80351e-05
	ASV_30	4.58456e-06		ASV_4076	3.89344e-05		ASV_3886	1.86217e-05		ASV_2410	1.14347e-05		ASV_919	6.68449e-05		ASV_2167	4.80351e-05
	ASV_64	4.58456e-06		ASV_4211	3.89344e-05		ASV_33	1.77349e-05		ASV_3413	1.14347e-05		ASV_1830	6.68449e-05		ASV_2704	4.80351e-05
	ASV_83	4.58456e-06		ASV_4758	3.89344e-05		ASV_1660	1.77349e-05		ASV_3486	1.14347e-05		ASV_3892	6.68449e-05		ASV_3272	4.80351e-05
	ASV_88	4.58456e-06		ASV_7222	3.89344e-05		ASV_1969	1.77349e-05		ASV_3730	1.14347e-05		ASV_102	6.50383e-05		ASV_4104	4.80351e-05
	ASV_91	4.58456e-06		ASV_7233	3.89344e-05		ASV_2195	1.77349e-05		ASV_3777	1.14347e-05		ASV_489	6.50383e-05		ASV_4655	4.80351e-05
	ASV_93	4.58456e-06		ASV_10	3.11476e-05		ASV_3388	1.77349e-05		ASV_5013	1.14347e-05		ASV_651	6.50383e-05		ASV_9437	4.80351e-05
	ASV_187	4.58456e-06		ASV_366	3.11476e-05		ASV_3776	1.77349e-05		ASV_5734	1.14347e-05		ASV_2242	6.50383e-05		ASV_547	4.20307e-05
	ASV_197	4.58456e-06		ASV_382	3.11476e-05		ASV_5974	1.77349e-05		ASV_6768	1.14347e-05		ASV_3271	6.50383e-05		ASV_557	4.20307e-05
	ASV_203	4.58456e-06		ASV_756	3.11476e-05		ASV_399	1.68482e-05		ASV_10413	1.14347e-05		ASV_4999	6.50383e-05		ASV_781	4.20307e-05
	ASV_204	4.58456e-06		ASV_760	3.11476e-05		ASV_525	1.68482e-05		ASV_29	7.62311e-06		ASV_477	6.32317e-05		ASV_958	4.20307e-05
	ASV_340	4.58456e-06		ASV_835	3.11476e-05		ASV_783	1.68482e-05		ASV_31	7.62311e-06		ASV_526	6.32317e-05		ASV_1235	4.20307e-05
	ASV_487	4.58456e-06		ASV_1476	3.11476e-05		ASV_1050	1.68482e-05		ASV_46	7.62311e-06		ASV_1318	6.32317e-05		ASV_1563	4.20307e-05
	ASV_822	4.58456e-06		ASV_1487	3.11476e-05		ASV_1093	1.68482e-05		ASV_162	7.62311e-06		ASV_1851	6.32317e-05		ASV_2220	4.20307e-05
	ASV_908	4.58456e-06		ASV_1612	3.11476e-05		ASV_1365	1.68482e-05		ASV_167	7.62311e-06		ASV_5398	6.32317e-05		ASV_2274	4.20307e-05
	ASV_949	4.58456e-06		ASV_1673	3.11476e-05		ASV_1398	1.68482e-05		ASV_209	7.62311e-06		ASV_306	6.14251e-05		ASV_2450	4.20307e-05
	ASV_974	4.58456e-06		ASV_1777	3.11476e-05		ASV_1520	1.68482e-05		ASV_255	7.62311e-06		ASV_679	6.14251e-05		ASV_3504	4.20307e-05
	ASV_1002	4.58456e-06		ASV_1795	3.11476e-05		ASV_1710	1.68482e-05		ASV_272	7.62311e-06		ASV_743	6.14251e-05		ASV_4381	4.20307e-05
	ASV_1363	4.58456e-06		ASV_2258	3.11476e-05		ASV_1875	1.68482e-05		ASV_420	7.62311e-06		ASV_1063	6.14251e-05		ASV_5653	4.20307e-05
	ASV_1412	4.58456e-06		ASV_2408	3.11476e-05		ASV_1939	1.68482e-05		ASV_492	7.62311e-06		ASV_1162	6.14251e-05		ASV_6992	4.20307e-05
	ASV_1485	4.58456e-06		ASV_2423	3.11476e-05		ASV_2322	1.68482e-05		ASV_518	7.62311e-06		ASV_1488	6.14251e-05		ASV_10653	4.20307e-05
	ASV_1701	4.58456e-06		ASV_2513	3.11476e-05		ASV_2572	1.68482e-05		ASV_533	7.62311e-06		ASV_1765	6.14251e-05		ASV_27	3.60263e-05
	ASV_1765	4.58456e-06		ASV_2569	3.11476e-05		ASV_3884	1.68482e-05		ASV_570	7.62311e-06		ASV_2221	6.14251e-05		ASV_29	3.60263e-05
	ASV_2204	4.58456e-06		ASV_3309	3.11476e-05		ASV_7015	1.68482e-05		ASV_590	7.62311e-06		ASV_3227	6.14251e-05		ASV_35	3.60263e-05
	ASV_2241	4.58456e-06		ASV_3313	3.11476e-05		ASV_247	1.59614e-05		ASV_609	7.62311e-06		ASV_3937	6.14251e-05		ASV_616	3.60263e-05
	ASV_2446	4.58456e-06		ASV_4611	3.11476e-05		ASV_566	1.59614e-05		ASV_610	7.62311e-06		ASV_5397	6.14251e-05		ASV_664	3.60263e-05
	ASV_2474	4.58456e-06		ASV_4746	3.11476e-05		ASV_606	1.59614e-05		ASV_651	7.62311e-06		ASV_842	5.96184e-05		ASV_838	3.60263e-05
	ASV_2485	4.58456e-06		ASV_5648	3.11476e-05		ASV_875	1.59614e-05		ASV_683	7.62311e-06		ASV_1107	5.96184e-05		ASV_953	3.60263e-05
	ASV_2996	4.58456e-06		ASV_6044	3.11476e-05		ASV_1248	1.59614e-05		ASV_698	7.62311e-06		ASV_1815	5.96184e-05		ASV_1110	3.60263e-05
	ASV_3309	4.58456e-06		ASV_7640	3.11476e-05		ASV_3938	1.59614e-05		ASV_892	7.62311e-06		ASV_4654	5.96184e-05		ASV_1300	3.60263e-05
	ASV_3364	4.58456e-06		ASV_10137	3.11476e-05		ASV_4496	1.59614e-05		ASV_942	7.62311e-06		ASV_5583	5.96184e-05		ASV_1632	3.60263e-05
	ASV_3505	4.58456e-06		ASV_40	2.33607e-05		ASV_4751	1.59614e-05		ASV_965	7.62311e-06		ASV_5867	5.96184e-05		ASV_1640	3.60263e-05
	ASV_3883	4.58456e-06		ASV_49	2.33607e-05		ASV_7518	1.59614e-05		ASV_970	7.62311e-06		ASV_318	5.78118e-05		ASV_1789	3.60263e-05
	ASV_4994	4.58456e-06		ASV_57	2.33607e-05		ASV_177	1.50747e-05		ASV_975	7.62311e-06		ASV_626	5.78118e-05		ASV_1863	3.60263e-05
	ASV_5254	4.58456e-06		ASV_107	2.33607e-05		ASV_391	1.50747e-05		ASV_1014	7.62311e-06		ASV_762	5.78118e-05		ASV_1949	3.60263e-05
	ASV_5327	4.58456e-06		ASV_139	2.33607e-05		ASV_423	1.50747e-05		ASV_1280	7.62311e-06		ASV_859	5.78118e-05		ASV_1990	3.60263e-05
	ASV_5643	4.58456e-06		ASV_197	2.33607e-05		ASV_721	1.50747e-05		ASV_1432	7.62311e-06		ASV_1571	5.78118e-05		ASV_2001	3.60263e-05
	ASV_5952	4.58456e-06		ASV_209	2.33607e-05		ASV_735	1.50747e-05		ASV_1507	7.62311e-06		ASV_1619	5.78118e-05		ASV_2676	3.60263e-05
	ASV_6224	4.58456e-06		ASV_211	2.33607e-05		ASV_920	1.50747e-05		ASV_1544	7.62311e-06		ASV_2836	5.78118e-05		ASV_3188	3.60263e-05
	ASV_6229	4.58456e-06		ASV_263	2.33607e-05		ASV_1118	1.50747e-05		ASV_1830	7.62311e-06		ASV_3250	5.78118e-05		ASV_4297	3.60263e-05
	ASV_6231	4.58456e-06		ASV_317	2.33607e-05		ASV_1235	1.50747e-05		ASV_1850	7.62311e-06		ASV_3729	5.78118e-05		ASV_4347	3.60263e-05
	ASV_6866	4.58456e-06		ASV_343	2.33607e-05		ASV_1364	1.50747e-05		ASV_1877	7.62311e-06		ASV_3931	5.78118e-05		ASV_5340	3.60263e-05
	ASV_7480	4.58456e-06		ASV_550	2.33607e-05		ASV_1387	1.50747e-05		ASV_2010	7.62311e-06		ASV_5648	5.78118e-05		ASV_5956	3.60263e-05
	ASV_7773	4.58456e-06		ASV_555	2.33607e-05		ASV_1465	1.50747e-05		ASV_2185	7.62311e-06		ASV_5970	5.78118e-05		ASV_6785	3.60263e-05
	ASV_61	3.66765e-06		ASV_606	2.33607e-05		ASV_1560	1.50747e-05		ASV_2312	7.62311e-06		ASV_154	5.60052e-05		ASV_7638	3.60263e-05
	ASV_101	3.66765e-06		ASV_761	2.33607e-05		ASV_1743	1.50747e-05		ASV_2325	7.62311e-06		ASV_324	5.60052e-05		ASV_8306	3.60263e-05
	ASV_115	3.66765e-06		ASV_933	2.33607e-05		ASV_1769	1.50747e-05		ASV_2367	7.62311e-06		ASV_523	5.60052e-05		ASV_36	3.00219e-05
	ASV_118	3.66765e-06		ASV_959	2.33607e-05		ASV_2208	1.50747e-05		ASV_2483	7.62311e-06		ASV_618	5.60052e-05		ASV_533	3.00219e-05
	ASV_163	3.66765e-06		ASV_1224	2.33607e-05		ASV_2254	1.50747e-05		ASV_2583	7.62311e-06		ASV_664	5.60052e-05		ASV_850	3.00219e-05
	ASV_192	3.66765e-06		ASV_1304	2.33607e-05		ASV_2743	1.50747e-05		ASV_4297	7.62311e-06		ASV_878	5.60052e-05		ASV_882	3.00219e-05
	ASV_240	3.66765e-06		ASV_1885	2.33607e-05		ASV_4812	1.50747e-05		ASV_4357	7.62311e-06		ASV_6131	5.60052e-05		ASV_972	3.00219e-05
	ASV_280	3.66765e-06		ASV_2045	2.33607e-05		ASV_5483	1.50747e-05		ASV_4748	7.62311e-06		ASV_58	5.41986e-05		ASV_1093	3.00219e-05
	ASV_357	3.66765e-06		ASV_2151	2.33607e-05		ASV_5495	1.50747e-05		ASV_5251	7.62311e-06		ASV_111	5.41986e-05		ASV_1185	3.00219e-05
	ASV_405	3.66765e-06		ASV_2181	2.33607e-05		ASV_290	1.41879e-05		ASV_5339	7.62311e-06		ASV_185	5.41986e-05		ASV_1287	3.00219e-05
	ASV_471	3.66765e-06		ASV_2474	2.33607e-05		ASV_378	1.41879e-05		ASV_5974	7.62311e-06		ASV_698	5.41986e-05		ASV_1290	3.00219e-05
	ASV_589	3.66765e-06		ASV_2497	2.33607e-05		ASV_489	1.41879e-05		ASV_9001	7.62311e-06		ASV_866	5.41986e-05		ASV_1355	3.00219e-05
	ASV_676	3.66765e-06		ASV_2663	2.33607e-05		ASV_654	1.41879e-05		ASV_9206	7.62311e-06		ASV_960	5.41986e-05		ASV_1765	3.00219e-05
	ASV_764	3.66765e-06		ASV_2998	2.33607e-05		ASV_854	1.41879e-05		ASV_11492	7.62311e-06		ASV_1074	5.41986e-05		ASV_1830	3.00219e-05
	ASV_853	3.66765e-06		ASV_3188	2.33607e-05		ASV_1092	1.41879e-05		ASV_30	3.81156e-06		ASV_1080	5.41986e-05		ASV_1875	3.00219e-05
	ASV_919	3.66765e-06		ASV_3569	2.33607e-05		ASV_1101	1.41879e-05		ASV_33	3.81156e-06		ASV_1641	5.41986e-05		ASV_2497	3.00219e-05
	ASV_965	3.66765e-06		ASV_4027	2.33607e-05		ASV_1348	1.41879e-05		ASV_78	3.81156e-06		ASV_1821	5.41986e-05		ASV_2703	3.00219e-05
	ASV_966	3.66765e-06		ASV_6339	2.33607e-05		ASV_1804	1.41879e-05		ASV_81	3.81156e-06		ASV_854	5.2392e-05		ASV_3975	3.00219e-05
	ASV_999	3.66765e-06		ASV_7626	2.33607e-05		ASV_3135	1.41879e-05		ASV_88	3.81156e-06		ASV_996	5.2392e-05		ASV_5726	3.00219e-05
	ASV_1038	3.66765e-06		ASV_7945	2.33607e-05		ASV_3974	1.41879e-05		ASV_101	3.81156e-06		ASV_1098	5.2392e-05		ASV_19	2.40175e-05
	ASV_1204	3.66765e-06		ASV_29	1.55738e-05		ASV_4306	1.41879e-05		ASV_111	3.81156e-06		ASV_2299	5.2392e-05		ASV_33	2.40175e-05
	ASV_1302	3.66765e-06		ASV_36	1.55738e-05		ASV_5642	1.41879e-05		ASV_113	3.81156e-06		ASV_2599	5.2392e-05		ASV_62	2.40175e-05
	ASV_1401	3.66765e-06		ASV_83	1.55738e-05		ASV_7376	1.41879e-05		ASV_114	3.81156e-06		ASV_2906	5.2392e-05		ASV_117	2.40175e-05
	ASV_1579	3.66765e-06		ASV_145	1.55738e-05		ASV_703	1.33012e-05		ASV_118	3.81156e-06		ASV_3929	5.2392e-05		ASV_188	2.40175e-05
	ASV_1783	3.66765e-06		ASV_161	1.55738e-05		ASV_757	1.33012e-05		ASV_140	3.81156e-06		ASV_1123	5.05853e-05		ASV_200	2.40175e-05
	ASV_1791	3.66765e-06		ASV_204	1.55738e-05		ASV_1043	1.33012e-05		ASV_153	3.81156e-06		ASV_2322	5.05853e-05		ASV_256	2.40175e-05
	ASV_2252	3.66765e-06		ASV_264	1.55738e-05		ASV_1538	1.33012e-05		ASV_163	3.81156e-06		ASV_2367	5.05853e-05		ASV_416	2.40175e-05
	ASV_2297	3.66765e-06		ASV_265	1.55738e-05		ASV_1988	1.33012e-05		ASV_164	3.81156e-06		ASV_2455	5.05853e-05		ASV_517	2.40175e-05
	ASV_2409	3.66765e-06		ASV_280	1.55738e-05		ASV_2230	1.33012e-05		ASV_178	3.81156e-06		ASV_2645	5.05853e-05		ASV_672	2.40175e-05
	ASV_2514	3.66765e-06		ASV_303	1.55738e-05		ASV_2410	1.33012e-05		ASV_182	3.81156e-06		ASV_6128	5.05853e-05		ASV_757	2.40175e-05
	ASV_2609	3.66765e-06		ASV_308	1.55738e-05		ASV_2883	1.33012e-05		ASV_183	3.81156e-06		ASV_36	4.87787e-05		ASV_866	2.40175e-05
	ASV_2613	3.66765e-06		ASV_309	1.55738e-05		ASV_2928	1.33012e-05		ASV_185	3.81156e-06		ASV_274	4.87787e-05		ASV_943	2.40175e-05
	ASV_3438	3.66765e-06		ASV_310	1.55738e-05		ASV_3538	1.33012e-05		ASV_191	3.81156e-06		ASV_637	4.87787e-05		ASV_1014	2.40175e-05
	ASV_3469	3.66765e-06		ASV_347	1.55738e-05		ASV_3605	1.33012e-05		ASV_203	3.81156e-06		ASV_2035	4.87787e-05		ASV_1226	2.40175e-05
	ASV_4149	3.66765e-06		ASV_348	1.55738e-05		ASV_4248	1.33012e-05		ASV_204	3.81156e-06		ASV_2334	4.87787e-05		ASV_1318	2.40175e-05
	ASV_5200	3.66765e-06		ASV_453	1.55738e-05		ASV_5145	1.33012e-05		ASV_211	3.81156e-06		ASV_5399	4.87787e-05		ASV_1653	2.40175e-05
	ASV_6230	3.66765e-06		ASV_497	1.55738e-05		ASV_5272	1.33012e-05		ASV_242	3.81156e-06		ASV_570	4.69721e-05		ASV_1667	2.40175e-05
	ASV_6518	3.66765e-06		ASV_584	1.55738e-05		ASV_5494	1.33012e-05		ASV_247	3.81156e-06		ASV_1122	4.69721e-05		ASV_1679	2.40175e-05
	ASV_6867	3.66765e-06		ASV_673	1.55738e-05		ASV_5712	1.33012e-05		ASV_265	3.81156e-06		ASV_1632	4.69721e-05		ASV_1961	2.40175e-05
	ASV_7092	3.66765e-06		ASV_828	1.55738e-05		ASV_6329	1.33012e-05		ASV_288	3.81156e-06		ASV_1754	4.69721e-05		ASV_2013	2.40175e-05
	ASV_10883	3.66765e-06		ASV_874	1.55738e-05		ASV_6961	1.33012e-05		ASV_307	3.81156e-06		ASV_2125	4.69721e-05		ASV_2836	2.40175e-05
	ASV_11436	3.66765e-06		ASV_943	1.55738e-05		ASV_386	1.24145e-05		ASV_310	3.81156e-06		ASV_2200	4.69721e-05		ASV_2927	2.40175e-05
	ASV_10	2.75074e-06		ASV_949	1.55738e-05		ASV_497	1.24145e-05		ASV_323	3.81156e-06		ASV_3130	4.69721e-05		ASV_3979	2.40175e-05
	ASV_39	2.75074e-06		ASV_962	1.55738e-05		ASV_764	1.24145e-05		ASV_350	3.81156e-06		ASV_3883	4.69721e-05		ASV_4352	2.40175e-05
	ASV_71	2.75074e-06		ASV_974	1.55738e-05		ASV_1080	1.24145e-05		ASV_359	3.81156e-06		ASV_6436	4.69721e-05		ASV_4548	2.40175e-05
	ASV_96	2.75074e-06		ASV_1061	1.55738e-05		ASV_1181	1.24145e-05		ASV_381	3.81156e-06		ASV_6	4.51655e-05		ASV_4551	2.40175e-05
	ASV_98	2.75074e-06		ASV_1118	1.55738e-05		ASV_1578	1.24145e-05		ASV_391	3.81156e-06		ASV_1204	4.51655e-05		ASV_6227	2.40175e-05
	ASV_284	2.75074e-06		ASV_1207	1.55738e-05		ASV_1896	1.24145e-05		ASV_395	3.81156e-06		ASV_2207	4.51655e-05		ASV_6346	2.40175e-05
	ASV_355	2.75074e-06		ASV_1265	1.55738e-05		ASV_2380	1.24145e-05		ASV_401	3.81156e-06		ASV_2625	4.51655e-05		ASV_6862	2.40175e-05
	ASV_413	2.75074e-06		ASV_1329	1.55738e-05		ASV_2444	1.24145e-05		ASV_435	3.81156e-06		ASV_3669	4.51655e-05		ASV_6883	2.40175e-05
	ASV_479	2.75074e-06		ASV_1355	1.55738e-05		ASV_2955	1.24145e-05		ASV_441	3.81156e-06		ASV_4297	4.51655e-05		ASV_7512	2.40175e-05
	ASV_515	2.75074e-06		ASV_1563	1.55738e-05		ASV_3410	1.24145e-05		ASV_467	3.81156e-06		ASV_4605	4.51655e-05		ASV_154	1.80131e-05
	ASV_557	2.75074e-06		ASV_1564	1.55738e-05		ASV_5498	1.24145e-05		ASV_484	3.81156e-06		ASV_5653	4.51655e-05		ASV_173	1.80131e-05
	ASV_664	2.75074e-06		ASV_1702	1.55738e-05		ASV_8118	1.24145e-05		ASV_490	3.81156e-06		ASV_7237	4.51655e-05		ASV_242	1.80131e-05
	ASV_665	2.75074e-06		ASV_1707	1.55738e-05		ASV_264	1.15277e-05		ASV_501	3.81156e-06		ASV_1508	4.33589e-05		ASV_330	1.80131e-05
	ASV_679	2.75074e-06		ASV_1863	1.55738e-05		ASV_289	1.15277e-05		ASV_524	3.81156e-06		ASV_3890	4.33589e-05		ASV_339	1.80131e-05
	ASV_952	2.75074e-06		ASV_1988	1.55738e-05		ASV_546	1.15277e-05		ASV_547	3.81156e-06		ASV_4699	4.33589e-05		ASV_484	1.80131e-05
	ASV_1057	2.75074e-06		ASV_2060	1.55738e-05		ASV_552	1.15277e-05		ASV_595	3.81156e-06		ASV_5802	4.33589e-05		ASV_487	1.80131e-05
	ASV_1118	2.75074e-06		ASV_2068	1.55738e-05		ASV_897	1.15277e-05		ASV_599	3.81156e-06		ASV_821	4.15522e-05		ASV_509	1.80131e-05
	ASV_1144	2.75074e-06		ASV_2285	1.55738e-05		ASV_1086	1.15277e-05		ASV_606	3.81156e-06		ASV_1864	4.15522e-05		ASV_568	1.80131e-05
	ASV_1181	2.75074e-06		ASV_2308	1.55738e-05		ASV_1110	1.15277e-05		ASV_613	3.81156e-06		ASV_1875	4.15522e-05		ASV_990	1.80131e-05
	ASV_1225	2.75074e-06		ASV_2349	1.55738e-05		ASV_1133	1.15277e-05		ASV_646	3.81156e-06		ASV_2053	4.15522e-05		ASV_1029	1.80131e-05
	ASV_1300	2.75074e-06		ASV_2426	1.55738e-05		ASV_1321	1.15277e-05		ASV_664	3.81156e-06		ASV_2644	4.15522e-05		ASV_1225	1.80131e-05
	ASV_1307	2.75074e-06		ASV_2517	1.55738e-05		ASV_1917	1.15277e-05		ASV_673	3.81156e-06		ASV_3538	4.15522e-05		ASV_1265	1.80131e-05
	ASV_1334	2.75074e-06		ASV_2586	1.55738e-05		ASV_1949	1.15277e-05		ASV_697	3.81156e-06		ASV_4756	4.15522e-05		ASV_1409	1.80131e-05
	ASV_1337	2.75074e-06		ASV_2665	1.55738e-05		ASV_2251	1.15277e-05		ASV_797	3.81156e-06		ASV_5337	4.15522e-05		ASV_1412	1.80131e-05
	ASV_1411	2.75074e-06		ASV_2674	1.55738e-05		ASV_3082	1.15277e-05		ASV_808	3.81156e-06		ASV_5340	4.15522e-05		ASV_1487	1.80131e-05
	ASV_1487	2.75074e-06		ASV_3389	1.55738e-05		ASV_3474	1.15277e-05		ASV_810	3.81156e-06		ASV_5726	4.15522e-05		ASV_1617	1.80131e-05
	ASV_1578	2.75074e-06		ASV_3774	1.55738e-05		ASV_3669	1.15277e-05		ASV_943	3.81156e-06		ASV_6663	4.15522e-05		ASV_1661	1.80131e-05
	ASV_1580	2.75074e-06		ASV_3850	1.55738e-05		ASV_3848	1.15277e-05		ASV_1049	3.81156e-06		ASV_6865	4.15522e-05		ASV_1874	1.80131e-05
	ASV_1585	2.75074e-06		ASV_3983	1.55738e-05		ASV_3849	1.15277e-05		ASV_1070	3.81156e-06		ASV_27	3.97456e-05		ASV_1894	1.80131e-05
	ASV_1592	2.75074e-06		ASV_4291	1.55738e-05		ASV_5732	1.15277e-05		ASV_1181	3.81156e-06		ASV_870	3.97456e-05		ASV_2020	1.80131e-05
	ASV_1618	2.75074e-06		ASV_5573	1.55738e-05		ASV_263	1.0641e-05		ASV_1184	3.81156e-06		ASV_1184	3.97456e-05		ASV_2058	1.80131e-05
	ASV_1653	2.75074e-06		ASV_6229	1.55738e-05		ASV_455	1.0641e-05		ASV_1211	3.81156e-06		ASV_1359	3.97456e-05		ASV_2182	1.80131e-05
	ASV_1874	2.75074e-06		ASV_6516	1.55738e-05		ASV_476	1.0641e-05		ASV_1235	3.81156e-06		ASV_1388	3.97456e-05		ASV_3127	1.80131e-05
	ASV_1875	2.75074e-06		ASV_6636	1.55738e-05		ASV_628	1.0641e-05		ASV_1239	3.81156e-06		ASV_1642	3.97456e-05		ASV_4165	1.80131e-05
	ASV_1999	2.75074e-06		ASV_6637	1.55738e-05		ASV_648	1.0641e-05		ASV_1261	3.81156e-06		ASV_3809	3.97456e-05		ASV_4338	1.80131e-05
	ASV_2022	2.75074e-06		ASV_7629	1.55738e-05		ASV_751	1.0641e-05		ASV_1287	3.81156e-06		ASV_6773	3.97456e-05		ASV_4825	1.80131e-05
	ASV_2172	2.75074e-06		ASV_8098	1.55738e-05		ASV_968	1.0641e-05		ASV_1344	3.81156e-06		ASV_241	3.7939e-05		ASV_4936	1.80131e-05
	ASV_2220	2.75074e-06		ASV_8825	1.55738e-05		ASV_1617	1.0641e-05		ASV_1362	3.81156e-06		ASV_613	3.7939e-05		ASV_6770	1.80131e-05
	ASV_2222	2.75074e-06		ASV_9230	1.55738e-05		ASV_1742	1.0641e-05		ASV_1388	3.81156e-06		ASV_807	3.7939e-05		ASV_6870	1.80131e-05
	ASV_2349	2.75074e-06		ASV_24	7.78689e-06		ASV_1777	1.0641e-05		ASV_1470	3.81156e-06		ASV_828	3.7939e-05		ASV_6882	1.80131e-05
	ASV_2379	2.75074e-06		ASV_31	7.78689e-06		ASV_1951	1.0641e-05		ASV_1484	3.81156e-06		ASV_1077	3.7939e-05		ASV_7505	1.80131e-05
	ASV_2497	2.75074e-06		ASV_33	7.78689e-06		ASV_2194	1.0641e-05		ASV_1516	3.81156e-06		ASV_1505	3.7939e-05		ASV_8667	1.80131e-05
	ASV_2676	2.75074e-06		ASV_46	7.78689e-06		ASV_2334	1.0641e-05		ASV_1557	3.81156e-06		ASV_1710	3.7939e-05		ASV_37	1.20088e-05
	ASV_2772	2.75074e-06		ASV_61	7.78689e-06		ASV_3447	1.0641e-05		ASV_1636	3.81156e-06		ASV_1949	3.7939e-05		ASV_63	1.20088e-05
	ASV_2836	2.75074e-06		ASV_63	7.78689e-06		ASV_4211	1.0641e-05		ASV_1662	3.81156e-06		ASV_3365	3.7939e-05		ASV_76	1.20088e-05
	ASV_2954	2.75074e-06		ASV_74	7.78689e-06		ASV_4611	1.0641e-05		ASV_1691	3.81156e-06		ASV_4386	3.7939e-05		ASV_86	1.20088e-05
	ASV_3025	2.75074e-06		ASV_84	7.78689e-06		ASV_5270	1.0641e-05		ASV_1702	3.81156e-06		ASV_5495	3.7939e-05		ASV_98	1.20088e-05
	ASV_3054	2.75074e-06		ASV_87	7.78689e-06		ASV_6423	1.0641e-05		ASV_1759	3.81156e-06		ASV_6331	3.7939e-05		ASV_106	1.20088e-05
	ASV_3363	2.75074e-06		ASV_89	7.78689e-06		ASV_6544	1.0641e-05		ASV_1791	3.81156e-06		ASV_6519	3.7939e-05		ASV_109	1.20088e-05
	ASV_3441	2.75074e-06		ASV_92	7.78689e-06		ASV_7243	1.0641e-05		ASV_1844	3.81156e-06		ASV_6778	3.7939e-05		ASV_147	1.20088e-05
	ASV_3442	2.75074e-06		ASV_98	7.78689e-06		ASV_7370	1.0641e-05		ASV_1849	3.81156e-06		ASV_7001	3.7939e-05		ASV_150	1.20088e-05
	ASV_3538	2.75074e-06		ASV_101	7.78689e-06		ASV_8119	1.0641e-05		ASV_1857	3.81156e-06		ASV_7366	3.7939e-05		ASV_183	1.20088e-05
	ASV_3635	2.75074e-06		ASV_109	7.78689e-06		ASV_107	9.75421e-06		ASV_1903	3.81156e-06		ASV_7641	3.7939e-05		ASV_196	1.20088e-05
	ASV_3669	2.75074e-06		ASV_114	7.78689e-06		ASV_257	9.75421e-06		ASV_1921	3.81156e-06		ASV_1226	3.61324e-05		ASV_240	1.20088e-05
	ASV_3844	2.75074e-06		ASV_123	7.78689e-06		ASV_459	9.75421e-06		ASV_1953	3.81156e-06		ASV_2297	3.61324e-05		ASV_305	1.20088e-05
	ASV_4151	2.75074e-06		ASV_149	7.78689e-06		ASV_709	9.75421e-06		ASV_1991	3.81156e-06		ASV_2350	3.61324e-05		ASV_307	1.20088e-05
	ASV_4338	2.75074e-06		ASV_167	7.78689e-06		ASV_967	9.75421e-06		ASV_2049	3.81156e-06		ASV_2409	3.61324e-05		ASV_341	1.20088e-05
	ASV_4339	2.75074e-06		ASV_194	7.78689e-06		ASV_981	9.75421e-06		ASV_2058	3.81156e-06		ASV_2549	3.61324e-05		ASV_383	1.20088e-05
	ASV_4545	2.75074e-06		ASV_206	7.78689e-06		ASV_1211	9.75421e-06		ASV_2107	3.81156e-06		ASV_2927	3.61324e-05		ASV_427	1.20088e-05
	ASV_4605	2.75074e-06		ASV_236	7.78689e-06		ASV_1831	9.75421e-06		ASV_2167	3.81156e-06		ASV_3891	3.61324e-05		ASV_501	1.20088e-05
	ASV_4938	2.75074e-06		ASV_245	7.78689e-06		ASV_2497	9.75421e-06		ASV_2183	3.81156e-06		ASV_4558	3.61324e-05		ASV_515	1.20088e-05
	ASV_4995	2.75074e-06		ASV_283	7.78689e-06		ASV_2836	9.75421e-06		ASV_2194	3.81156e-06		ASV_4880	3.61324e-05		ASV_543	1.20088e-05
	ASV_5331	2.75074e-06		ASV_320	7.78689e-06		ASV_3029	9.75421e-06		ASV_2230	3.81156e-06		ASV_7092	3.61324e-05		ASV_555	1.20088e-05
	ASV_5470	2.75074e-06		ASV_321	7.78689e-06		ASV_3548	9.75421e-06		ASV_2231	3.81156e-06		ASV_254	3.43258e-05		ASV_593	1.20088e-05
	ASV_5639	2.75074e-06		ASV_325	7.78689e-06		ASV_3991	9.75421e-06		ASV_2232	3.81156e-06		ASV_1002	3.43258e-05		ASV_625	1.20088e-05
	ASV_5791	2.75074e-06		ASV_327	7.78689e-06		ASV_4247	9.75421e-06		ASV_2246	3.81156e-06		ASV_1440	3.43258e-05		ASV_670	1.20088e-05
	ASV_6130	2.75074e-06		ASV_340	7.78689e-06		ASV_4999	9.75421e-06		ASV_2251	3.81156e-06		ASV_1789	3.43258e-05		ASV_768	1.20088e-05
	ASV_6329	2.75074e-06		ASV_352	7.78689e-06		ASV_5202	9.75421e-06		ASV_2285	3.81156e-06		ASV_2840	3.43258e-05		ASV_883	1.20088e-05
	ASV_6331	2.75074e-06		ASV_353	7.78689e-06		ASV_5409	9.75421e-06		ASV_2444	3.81156e-06		ASV_3186	3.43258e-05		ASV_1107	1.20088e-05
	ASV_6421	2.75074e-06		ASV_367	7.78689e-06		ASV_5809	9.75421e-06		ASV_2455	3.81156e-06		ASV_125	3.25192e-05		ASV_1113	1.20088e-05
	ASV_6868	2.75074e-06		ASV_384	7.78689e-06		ASV_8661	9.75421e-06		ASV_2476	3.81156e-06		ASV_386	3.25192e-05		ASV_1204	1.20088e-05
	ASV_7354	2.75074e-06		ASV_405	7.78689e-06		ASV_74	8.86747e-06		ASV_2644	3.81156e-06		ASV_749	3.25192e-05		ASV_1243	1.20088e-05
	ASV_7625	2.75074e-06		ASV_413	7.78689e-06		ASV_538	8.86747e-06		ASV_2688	3.81156e-06		ASV_1319	3.25192e-05		ASV_1356	1.20088e-05
	ASV_7771	2.75074e-06		ASV_486	7.78689e-06		ASV_539	8.86747e-06		ASV_2689	3.81156e-06		ASV_1613	3.25192e-05		ASV_1401	1.20088e-05
	ASV_9405	2.75074e-06		ASV_487	7.78689e-06		ASV_547	8.86747e-06		ASV_2751	3.81156e-06		ASV_2019	3.25192e-05		ASV_1402	1.20088e-05
	ASV_9410	2.75074e-06		ASV_498	7.78689e-06		ASV_607	8.86747e-06		ASV_2852	3.81156e-06		ASV_2934	3.25192e-05		ASV_1579	1.20088e-05
	ASV_34	1.83382e-06		ASV_509	7.78689e-06		ASV_641	8.86747e-06		ASV_2934	3.81156e-06		ASV_4994	3.25192e-05		ASV_1683	1.20088e-05
	ASV_50	1.83382e-06		ASV_511	7.78689e-06		ASV_882	8.86747e-06		ASV_2954	3.81156e-06		ASV_6658	3.25192e-05		ASV_1851	1.20088e-05
	ASV_63	1.83382e-06		ASV_528	7.78689e-06		ASV_1122	8.86747e-06		ASV_2980	3.81156e-06		ASV_258	3.07125e-05		ASV_2062	1.20088e-05
	ASV_89	1.83382e-06		ASV_538	7.78689e-06		ASV_2611	8.86747e-06		ASV_3005	3.81156e-06		ASV_612	3.07125e-05		ASV_2446	1.20088e-05
	ASV_103	1.83382e-06		ASV_644	7.78689e-06		ASV_2674	8.86747e-06		ASV_3235	3.81156e-06		ASV_893	3.07125e-05		ASV_2513	1.20088e-05
	ASV_114	1.83382e-06		ASV_664	7.78689e-06		ASV_2703	8.86747e-06		ASV_3284	3.81156e-06		ASV_1185	3.07125e-05		ASV_2536	1.20088e-05
	ASV_123	1.83382e-06		ASV_671	7.78689e-06		ASV_2772	8.86747e-06		ASV_3539	3.81156e-06		ASV_1364	3.07125e-05		ASV_2555	1.20088e-05
	ASV_125	1.83382e-06		ASV_677	7.78689e-06		ASV_2932	8.86747e-06		ASV_3608	3.81156e-06		ASV_2392	3.07125e-05		ASV_2845	1.20088e-05
	ASV_134	1.83382e-06		ASV_696	7.78689e-06		ASV_3136	8.86747e-06		ASV_3667	3.81156e-06		ASV_2600	3.07125e-05		ASV_3701	1.20088e-05
	ASV_138	1.83382e-06		ASV_715	7.78689e-06		ASV_3334	8.86747e-06		ASV_3707	3.81156e-06		ASV_2798	3.07125e-05		ASV_3702	1.20088e-05
	ASV_139	1.83382e-06		ASV_734	7.78689e-06		ASV_3369	8.86747e-06		ASV_3775	3.81156e-06		ASV_3674	3.07125e-05		ASV_4072	1.20088e-05
	ASV_140	1.83382e-06		ASV_741	7.78689e-06		ASV_3734	8.86747e-06		ASV_3979	3.81156e-06		ASV_5875	3.07125e-05		ASV_6239	1.20088e-05
	ASV_150	1.83382e-06		ASV_745	7.78689e-06		ASV_50	7.98072e-06		ASV_3992	3.81156e-06		ASV_260	2.89059e-05		ASV_7511	1.20088e-05
	ASV_153	1.83382e-06		ASV_800	7.78689e-06		ASV_173	7.98072e-06		ASV_4120	3.81156e-06		ASV_370	2.89059e-05		ASV_7626	1.20088e-05
	ASV_164	1.83382e-06		ASV_834	7.78689e-06		ASV_203	7.98072e-06		ASV_4149	3.81156e-06		ASV_380	2.89059e-05		ASV_7933	1.20088e-05
	ASV_211	1.83382e-06		ASV_925	7.78689e-06		ASV_233	7.98072e-06		ASV_4218	3.81156e-06		ASV_1180	2.89059e-05		ASV_7949	1.20088e-05
	ASV_224	1.83382e-06		ASV_966	7.78689e-06		ASV_256	7.98072e-06		ASV_4300	3.81156e-06		ASV_1415	2.89059e-05		ASV_9435	1.20088e-05
	ASV_226	1.83382e-06		ASV_993	7.78689e-06		ASV_380	7.98072e-06		ASV_4512	3.81156e-06		ASV_1655	2.89059e-05		ASV_30	6.00438e-06
	ASV_247	1.83382e-06		ASV_1026	7.78689e-06		ASV_471	7.98072e-06		ASV_4945	3.81156e-06		ASV_1829	2.89059e-05		ASV_39	6.00438e-06
	ASV_256	1.83382e-06		ASV_1123	7.78689e-06		ASV_519	7.98072e-06		ASV_5327	3.81156e-06		ASV_2167	2.89059e-05		ASV_50	6.00438e-06
	ASV_264	1.83382e-06		ASV_1128	7.78689e-06		ASV_733	7.98072e-06		ASV_5480	3.81156e-06		ASV_2779	2.89059e-05		ASV_61	6.00438e-06
	ASV_267	1.83382e-06		ASV_1185	7.78689e-06		ASV_870	7.98072e-06		ASV_5490	3.81156e-06		ASV_3939	2.89059e-05		ASV_74	6.00438e-06
	ASV_291	1.83382e-06		ASV_1212	7.78689e-06		ASV_1038	7.98072e-06		ASV_5590	3.81156e-06		ASV_3973	2.89059e-05		ASV_83	6.00438e-06
	ASV_309	1.83382e-06		ASV_1225	7.78689e-06		ASV_1337	7.98072e-06		ASV_5882	3.81156e-06		ASV_6044	2.89059e-05		ASV_92	6.00438e-06
	ASV_314	1.83382e-06		ASV_1239	7.78689e-06		ASV_1654	7.98072e-06		ASV_5966	3.81156e-06		ASV_7506	2.89059e-05		ASV_96	6.00438e-06
	ASV_319	1.83382e-06		ASV_1290	7.78689e-06		ASV_2092	7.98072e-06		ASV_6674	3.81156e-06		ASV_34	2.70993e-05		ASV_101	6.00438e-06
	ASV_327	1.83382e-06		ASV_1305	7.78689e-06		ASV_2206	7.98072e-06		ASV_7094	3.81156e-06		ASV_228	2.70993e-05		ASV_112	6.00438e-06
	ASV_354	1.83382e-06		ASV_1319	7.78689e-06		ASV_2222	7.98072e-06		ASV_8287	3.81156e-06		ASV_416	2.70993e-05		ASV_119	6.00438e-06
	ASV_381	1.83382e-06		ASV_1323	7.78689e-06		ASV_2231	7.98072e-06		ASV_8488	3.81156e-06		ASV_465	2.70993e-05		ASV_123	6.00438e-06
	ASV_384	1.83382e-06		ASV_1367	7.78689e-06		ASV_2474	7.98072e-06		ASV_8647	3.81156e-06		ASV_832	2.70993e-05		ASV_138	6.00438e-06
	ASV_435	1.83382e-06		ASV_1491	7.78689e-06		ASV_2782	7.98072e-06		ASV_8865	3.81156e-06		ASV_861	2.70993e-05		ASV_145	6.00438e-06
	ASV_477	1.83382e-06		ASV_1556	7.78689e-06		ASV_2837	7.98072e-06		ASV_10662	3.81156e-06		ASV_987	2.70993e-05		ASV_162	6.00438e-06
	ASV_540	1.83382e-06		ASV_1641	7.78689e-06		ASV_3417	7.98072e-06					ASV_990	2.70993e-05		ASV_167	6.00438e-06
	ASV_587	1.83382e-06		ASV_1662	7.78689e-06		ASV_3973	7.98072e-06					ASV_1093	2.70993e-05		ASV_171	6.00438e-06
	ASV_590	1.83382e-06		ASV_1743	7.78689e-06		ASV_6395	7.98072e-06					ASV_2252	2.70993e-05		ASV_178	6.00438e-06
	ASV_593	1.83382e-06		ASV_1758	7.78689e-06		ASV_6438	7.98072e-06					ASV_2497	2.70993e-05		ASV_180	6.00438e-06
	ASV_595	1.83382e-06		ASV_1765	7.78689e-06		ASV_6537	7.98072e-06					ASV_2661	2.70993e-05		ASV_185	6.00438e-06
	ASV_760	1.83382e-06		ASV_1783	7.78689e-06		ASV_7800	7.98072e-06					ASV_3385	2.70993e-05		ASV_232	6.00438e-06
	ASV_782	1.83382e-06		ASV_1790	7.78689e-06		ASV_8908	7.98072e-06					ASV_3608	2.70993e-05		ASV_241	6.00438e-06
	ASV_791	1.83382e-06		ASV_1924	7.78689e-06		ASV_9422	7.98072e-06					ASV_4154	2.70993e-05		ASV_249	6.00438e-06
	ASV_841	1.83382e-06		ASV_1937	7.78689e-06		ASV_19	7.09397e-06					ASV_5575	2.70993e-05		ASV_269	6.00438e-06
	ASV_884	1.83382e-06		ASV_1938	7.78689e-06		ASV_185	7.09397e-06					ASV_5582	2.70993e-05		ASV_284	6.00438e-06
	ASV_991	1.83382e-06		ASV_1954	7.78689e-06		ASV_688	7.09397e-06					ASV_5973	2.70993e-05		ASV_291	6.00438e-06
	ASV_1063	1.83382e-06		ASV_2036	7.78689e-06		ASV_697	7.09397e-06					ASV_6054	2.70993e-05		ASV_299	6.00438e-06
	ASV_1085	1.83382e-06		ASV_2156	7.78689e-06		ASV_725	7.09397e-06					ASV_7643	2.70993e-05		ASV_306	6.00438e-06
	ASV_1193	1.83382e-06		ASV_2174	7.78689e-06		ASV_782	7.09397e-06					ASV_7789	2.70993e-05		ASV_311	6.00438e-06
	ASV_1290	1.83382e-06		ASV_2185	7.78689e-06		ASV_1007	7.09397e-06					ASV_83	2.52927e-05		ASV_323	6.00438e-06
	ASV_1336	1.83382e-06		ASV_2230	7.78689e-06		ASV_1029	7.09397e-06					ASV_432	2.52927e-05		ASV_384	6.00438e-06
	ASV_1367	1.83382e-06		ASV_2300	7.78689e-06		ASV_1486	7.09397e-06					ASV_673	2.52927e-05		ASV_393	6.00438e-06
	ASV_1389	1.83382e-06		ASV_2322	7.78689e-06		ASV_1683	7.09397e-06					ASV_727	2.52927e-05		ASV_419	6.00438e-06
	ASV_1461	1.83382e-06		ASV_2518	7.78689e-06		ASV_1952	7.09397e-06					ASV_958	2.52927e-05		ASV_430	6.00438e-06
	ASV_1503	1.83382e-06		ASV_2533	7.78689e-06		ASV_2085	7.09397e-06					ASV_962	2.52927e-05		ASV_439	6.00438e-06
	ASV_1612	1.83382e-06		ASV_2534	7.78689e-06		ASV_2526	7.09397e-06					ASV_1276	2.52927e-05		ASV_440	6.00438e-06
	ASV_1613	1.83382e-06		ASV_2550	7.78689e-06		ASV_2609	7.09397e-06					ASV_1287	2.52927e-05		ASV_453	6.00438e-06
	ASV_1617	1.83382e-06		ASV_2571	7.78689e-06		ASV_2665	7.09397e-06					ASV_1612	2.52927e-05		ASV_468	6.00438e-06
	ASV_1641	1.83382e-06		ASV_2591	7.78689e-06		ASV_2908	7.09397e-06					ASV_1916	2.52927e-05		ASV_481	6.00438e-06
	ASV_1813	1.83382e-06		ASV_2625	7.78689e-06		ASV_3000	7.09397e-06					ASV_2107	2.52927e-05		ASV_489	6.00438e-06
	ASV_1830	1.83382e-06		ASV_2722	7.78689e-06		ASV_3250	7.09397e-06					ASV_2932	2.52927e-05		ASV_506	6.00438e-06
	ASV_1857	1.83382e-06		ASV_2820	7.78689e-06		ASV_3503	7.09397e-06					ASV_3474	2.52927e-05		ASV_552	6.00438e-06
	ASV_1948	1.83382e-06		ASV_2975	7.78689e-06		ASV_3810	7.09397e-06					ASV_4072	2.52927e-05		ASV_570	6.00438e-06
	ASV_1989	1.83382e-06		ASV_2976	7.78689e-06		ASV_3940	7.09397e-06					ASV_4247	2.52927e-05		ASV_576	6.00438e-06
	ASV_2011	1.83382e-06		ASV_3023	7.78689e-06		ASV_4441	7.09397e-06					ASV_4554	2.52927e-05		ASV_592	6.00438e-06
	ASV_2091	1.83382e-06		ASV_3102	7.78689e-06		ASV_4764	7.09397e-06					ASV_7480	2.52927e-05		ASV_612	6.00438e-06
	ASV_2103	1.83382e-06		ASV_3160	7.78689e-06		ASV_5807	7.09397e-06					ASV_7505	2.52927e-05		ASV_640	6.00438e-06
	ASV_2133	1.83382e-06		ASV_3384	7.78689e-06		ASV_5983	7.09397e-06					ASV_40	2.34861e-05		ASV_724	6.00438e-06
	ASV_2181	1.83382e-06		ASV_3480	7.78689e-06		ASV_7789	7.09397e-06					ASV_115	2.34861e-05		ASV_787	6.00438e-06
	ASV_2253	1.83382e-06		ASV_3505	7.78689e-06		ASV_9259	7.09397e-06					ASV_171	2.34861e-05		ASV_841	6.00438e-06
	ASV_2254	1.83382e-06		ASV_3511	7.78689e-06		ASV_80	6.20723e-06					ASV_291	2.34861e-05		ASV_853	6.00438e-06
	ASV_2448	1.83382e-06		ASV_3571	7.78689e-06		ASV_86	6.20723e-06					ASV_382	2.34861e-05		ASV_1007	6.00438e-06
	ASV_2449	1.83382e-06		ASV_3776	7.78689e-06		ASV_87	6.20723e-06					ASV_669	2.34861e-05		ASV_1018	6.00438e-06
	ASV_2483	1.83382e-06		ASV_3804	7.78689e-06		ASV_106	6.20723e-06					ASV_714	2.34861e-05		ASV_1060	6.00438e-06
	ASV_2551	1.83382e-06		ASV_3806	7.78689e-06		ASV_284	6.20723e-06					ASV_781	2.34861e-05		ASV_1061	6.00438e-06
	ASV_2569	1.83382e-06		ASV_3853	7.78689e-06		ASV_308	6.20723e-06					ASV_1101	2.34861e-05		ASV_1087	6.00438e-06
	ASV_2585	1.83382e-06		ASV_4075	7.78689e-06		ASV_344	6.20723e-06					ASV_2046	2.34861e-05		ASV_1098	6.00438e-06
	ASV_2660	1.83382e-06		ASV_4149	7.78689e-06		ASV_428	6.20723e-06					ASV_2410	2.34861e-05		ASV_1133	6.00438e-06
	ASV_2663	1.83382e-06		ASV_4166	7.78689e-06		ASV_475	6.20723e-06					ASV_2554	2.34861e-05		ASV_1182	6.00438e-06
	ASV_2678	1.83382e-06		ASV_4255	7.78689e-06		ASV_488	6.20723e-06					ASV_2569	2.34861e-05		ASV_1187	6.00438e-06
	ASV_2703	1.83382e-06		ASV_5081	7.78689e-06		ASV_651	6.20723e-06					ASV_2676	2.34861e-05		ASV_1323	6.00438e-06
	ASV_2773	1.83382e-06		ASV_5138	7.78689e-06		ASV_966	6.20723e-06					ASV_3472	2.34861e-05		ASV_1384	6.00438e-06
	ASV_2837	1.83382e-06		ASV_5143	7.78689e-06		ASV_971	6.20723e-06					ASV_4349	2.34861e-05		ASV_1397	6.00438e-06
	ASV_2846	1.83382e-06		ASV_5327	7.78689e-06		ASV_1436	6.20723e-06					ASV_4882	2.34861e-05		ASV_1447	6.00438e-06
	ASV_2928	1.83382e-06		ASV_5393	7.78689e-06		ASV_1577	6.20723e-06					ASV_4888	2.34861e-05		ASV_1453	6.00438e-06
	ASV_2931	1.83382e-06		ASV_5725	7.78689e-06		ASV_1613	6.20723e-06					ASV_5332	2.34861e-05		ASV_1495	6.00438e-06
	ASV_3026	1.83382e-06		ASV_6233	7.78689e-06		ASV_1707	6.20723e-06					ASV_5490	2.34861e-05		ASV_1580	6.00438e-06
	ASV_3124	1.83382e-06		ASV_6776	7.78689e-06		ASV_1708	6.20723e-06					ASV_579	2.16794e-05		ASV_1606	6.00438e-06
	ASV_3125	1.83382e-06		ASV_7008	7.78689e-06		ASV_1802	6.20723e-06					ASV_616	2.16794e-05		ASV_1619	6.00438e-06
	ASV_3386	1.83382e-06		ASV_7354	7.78689e-06		ASV_2107	6.20723e-06					ASV_1050	2.16794e-05		ASV_1671	6.00438e-06
	ASV_3412	1.83382e-06		ASV_7625	7.78689e-06		ASV_3577	6.20723e-06					ASV_1241	2.16794e-05		ASV_1716	6.00438e-06
	ASV_3413	1.83382e-06		ASV_7946	7.78689e-06		ASV_4291	6.20723e-06					ASV_1334	2.16794e-05		ASV_1850	6.00438e-06
	ASV_3605	1.83382e-06		ASV_7948	7.78689e-06		ASV_4438	6.20723e-06					ASV_1469	2.16794e-05		ASV_1897	6.00438e-06
	ASV_3631	1.83382e-06		ASV_8816	7.78689e-06		ASV_4557	6.20723e-06					ASV_1495	2.16794e-05		ASV_1979	6.00438e-06
	ASV_3636	1.83382e-06					ASV_4945	6.20723e-06					ASV_1653	2.16794e-05		ASV_1989	6.00438e-06
	ASV_3730	1.83382e-06					ASV_5013	6.20723e-06					ASV_1707	2.16794e-05		ASV_1999	6.00438e-06
	ASV_3976	1.83382e-06					ASV_5966	6.20723e-06					ASV_1874	2.16794e-05		ASV_2035	6.00438e-06
	ASV_4494	1.83382e-06					ASV_6779	6.20723e-06					ASV_2485	2.16794e-05		ASV_2046	6.00438e-06
	ASV_4496	1.83382e-06					ASV_6901	6.20723e-06					ASV_2999	2.16794e-05		ASV_2059	6.00438e-06
	ASV_4697	1.83382e-06					ASV_7773	6.20723e-06					ASV_3001	2.16794e-05		ASV_2061	6.00438e-06
	ASV_4699	1.83382e-06					ASV_10660	6.20723e-06					ASV_3159	2.16794e-05		ASV_2084	6.00438e-06
	ASV_4811	1.83382e-06					ASV_77	5.32048e-06					ASV_3605	2.16794e-05		ASV_2103	6.00438e-06
	ASV_5196	1.83382e-06					ASV_100	5.32048e-06					ASV_3982	2.16794e-05		ASV_2172	6.00438e-06
	ASV_5198	1.83382e-06					ASV_242	5.32048e-06					ASV_4165	2.16794e-05		ASV_2200	6.00438e-06
	ASV_5201	1.83382e-06					ASV_904	5.32048e-06					ASV_7636	2.16794e-05		ASV_2320	6.00438e-06
	ASV_5253	1.83382e-06					ASV_1012	5.32048e-06					ASV_7950	2.16794e-05		ASV_2349	6.00438e-06
	ASV_5332	1.83382e-06					ASV_1127	5.32048e-06					ASV_109	1.98728e-05		ASV_2413	6.00438e-06
	ASV_5640	1.83382e-06					ASV_1180	5.32048e-06					ASV_200	1.98728e-05		ASV_2573	6.00438e-06
	ASV_5861	1.83382e-06					ASV_1196	5.32048e-06					ASV_317	1.98728e-05		ASV_2665	6.00438e-06
	ASV_6046	1.83382e-06					ASV_1319	5.32048e-06					ASV_755	1.98728e-05		ASV_2722	6.00438e-06
	ASV_6131	1.83382e-06					ASV_1414	5.32048e-06					ASV_790	1.98728e-05		ASV_2727	6.00438e-06
	ASV_6637	1.83382e-06					ASV_1456	5.32048e-06					ASV_1085	1.98728e-05		ASV_2850	6.00438e-06
	ASV_6763	1.83382e-06					ASV_1641	5.32048e-06					ASV_1187	1.98728e-05		ASV_2905	6.00438e-06
	ASV_6990	1.83382e-06					ASV_1938	5.32048e-06					ASV_1462	1.98728e-05		ASV_2909	6.00438e-06
	ASV_6992	1.83382e-06					ASV_2379	5.32048e-06					ASV_1520	1.98728e-05		ASV_2931	6.00438e-06
	ASV_7093	1.83382e-06					ASV_2426	5.32048e-06					ASV_1607	1.98728e-05		ASV_2977	6.00438e-06
	ASV_7489	1.83382e-06					ASV_2554	5.32048e-06					ASV_1661	1.98728e-05		ASV_3060	6.00438e-06
	ASV_7626	1.83382e-06					ASV_2849	5.32048e-06					ASV_1742	1.98728e-05		ASV_3130	6.00438e-06
	ASV_8091	1.83382e-06					ASV_3081	5.32048e-06					ASV_1808	1.98728e-05		ASV_3387	6.00438e-06
	ASV_8647	1.83382e-06					ASV_3280	5.32048e-06					ASV_1988	1.98728e-05		ASV_3441	6.00438e-06
	ASV_10116	1.83382e-06					ASV_3386	5.32048e-06					ASV_2021	1.98728e-05		ASV_3471	6.00438e-06
	ASV_22	9.16912e-07					ASV_3926	5.32048e-06					ASV_2182	1.98728e-05		ASV_3503	6.00438e-06
	ASV_24	9.16912e-07					ASV_4154	5.32048e-06					ASV_2231	1.98728e-05		ASV_3538	6.00438e-06
	ASV_52	9.16912e-07					ASV_4167	5.32048e-06					ASV_2320	1.98728e-05		ASV_3547	6.00438e-06
	ASV_58	9.16912e-07					ASV_4446	5.32048e-06					ASV_2749	1.98728e-05		ASV_3569	6.00438e-06
	ASV_74	9.16912e-07					ASV_4825	5.32048e-06					ASV_2822	1.98728e-05		ASV_3575	6.00438e-06
	ASV_80	9.16912e-07					ASV_4942	5.32048e-06					ASV_3212	1.98728e-05		ASV_3632	6.00438e-06
	ASV_105	9.16912e-07					ASV_5001	5.32048e-06					ASV_3248	1.98728e-05		ASV_3772	6.00438e-06
	ASV_112	9.16912e-07					ASV_5311	5.32048e-06					ASV_3439	1.98728e-05		ASV_3848	6.00438e-06
	ASV_117	9.16912e-07					ASV_5385	5.32048e-06					ASV_3800	1.98728e-05		ASV_3883	6.00438e-06
	ASV_133	9.16912e-07					ASV_7008	5.32048e-06					ASV_4887	1.98728e-05		ASV_3893	6.00438e-06
	ASV_145	9.16912e-07					ASV_7657	5.32048e-06					ASV_6244	1.98728e-05		ASV_3940	6.00438e-06
	ASV_155	9.16912e-07					ASV_57	4.43373e-06					ASV_242	1.80662e-05		ASV_3942	6.00438e-06
	ASV_162	9.16912e-07					ASV_92	4.43373e-06					ASV_263	1.80662e-05		ASV_4212	6.00438e-06
	ASV_170	9.16912e-07					ASV_102	4.43373e-06					ASV_710	1.80662e-05		ASV_4249	6.00438e-06
	ASV_182	9.16912e-07					ASV_113	4.43373e-06					ASV_826	1.80662e-05		ASV_4257	6.00438e-06
	ASV_183	9.16912e-07					ASV_133	4.43373e-06					ASV_838	1.80662e-05		ASV_4341	6.00438e-06
	ASV_185	9.16912e-07					ASV_150	4.43373e-06					ASV_1190	1.80662e-05		ASV_4441	6.00438e-06
	ASV_186	9.16912e-07					ASV_512	4.43373e-06					ASV_1280	1.80662e-05		ASV_4507	6.00438e-06
	ASV_188	9.16912e-07					ASV_618	4.43373e-06					ASV_1407	1.80662e-05		ASV_4544	6.00438e-06
	ASV_191	9.16912e-07					ASV_673	4.43373e-06					ASV_1504	1.80662e-05		ASV_4949	6.00438e-06
	ASV_210	9.16912e-07					ASV_844	4.43373e-06					ASV_1828	1.80662e-05		ASV_5400	6.00438e-06
	ASV_218	9.16912e-07					ASV_1008	4.43373e-06					ASV_3131	1.80662e-05		ASV_5496	6.00438e-06
	ASV_236	9.16912e-07					ASV_1108	4.43373e-06					ASV_3503	1.80662e-05		ASV_5576	6.00438e-06
	ASV_238	9.16912e-07					ASV_1411	4.43373e-06					ASV_3807	1.80662e-05		ASV_5878	6.00438e-06
	ASV_241	9.16912e-07					ASV_1475	4.43373e-06					ASV_3844	1.80662e-05		ASV_5953	6.00438e-06
	ASV_244	9.16912e-07					ASV_1507	4.43373e-06					ASV_3884	1.80662e-05		ASV_6537	6.00438e-06
	ASV_251	9.16912e-07					ASV_1594	4.43373e-06					ASV_4351	1.80662e-05		ASV_6657	6.00438e-06
	ASV_257	9.16912e-07					ASV_1604	4.43373e-06					ASV_4549	1.80662e-05		ASV_6778	6.00438e-06
	ASV_260	9.16912e-07					ASV_1870	4.43373e-06					ASV_5480	1.80662e-05		ASV_6786	6.00438e-06
	ASV_265	9.16912e-07					ASV_1894	4.43373e-06					ASV_5489	1.80662e-05		ASV_6990	6.00438e-06
	ASV_269	9.16912e-07					ASV_1970	4.43373e-06					ASV_5571	1.80662e-05		ASV_7092	6.00438e-06
	ASV_287	9.16912e-07					ASV_2011	4.43373e-06					ASV_5641	1.80662e-05		ASV_7233	6.00438e-06
	ASV_288	9.16912e-07					ASV_2084	4.43373e-06					ASV_6242	1.80662e-05		ASV_7494	6.00438e-06
	ASV_292	9.16912e-07					ASV_2335	4.43373e-06					ASV_8104	1.80662e-05		ASV_7795	6.00438e-06
	ASV_299	9.16912e-07					ASV_2400	4.43373e-06					ASV_8842	1.80662e-05		ASV_9436	6.00438e-06
	ASV_310	9.16912e-07					ASV_2593	4.43373e-06					ASV_29	1.62596e-05		ASV_9879	6.00438e-06
	ASV_312	9.16912e-07					ASV_2882	4.43373e-06					ASV_63	1.62596e-05		ASV_9880	6.00438e-06
	ASV_315	9.16912e-07					ASV_3125	4.43373e-06					ASV_186	1.62596e-05		ASV_10654	6.00438e-06
	ASV_317	9.16912e-07					ASV_3813	4.43373e-06					ASV_227	1.62596e-05
	ASV_321	9.16912e-07					ASV_3939	4.43373e-06					ASV_589	1.62596e-05
	ASV_322	9.16912e-07					ASV_4069	4.43373e-06					ASV_771	1.62596e-05
	ASV_333	9.16912e-07					ASV_4346	4.43373e-06					ASV_1329	1.62596e-05
	ASV_350	9.16912e-07					ASV_4385	4.43373e-06					ASV_1355	1.62596e-05
	ASV_359	9.16912e-07					ASV_4512	4.43373e-06					ASV_1412	1.62596e-05
	ASV_392	9.16912e-07					ASV_4551	4.43373e-06					ASV_1564	1.62596e-05
	ASV_393	9.16912e-07					ASV_5576	4.43373e-06					ASV_1723	1.62596e-05
	ASV_400	9.16912e-07					ASV_5881	4.43373e-06					ASV_2083	1.62596e-05
	ASV_434	9.16912e-07					ASV_6257	4.43373e-06					ASV_2285	1.62596e-05
	ASV_439	9.16912e-07					ASV_7730	4.43373e-06					ASV_2313	1.62596e-05
	ASV_446	9.16912e-07					ASV_8471	4.43373e-06					ASV_2884	1.62596e-05
	ASV_448	9.16912e-07					ASV_78	3.54699e-06					ASV_3546	1.62596e-05
	ASV_455	9.16912e-07					ASV_108	3.54699e-06					ASV_4248	1.62596e-05
	ASV_469	9.16912e-07					ASV_170	3.54699e-06					ASV_4559	1.62596e-05
	ASV_474	9.16912e-07					ASV_206	3.54699e-06					ASV_6241	1.62596e-05
	ASV_485	9.16912e-07					ASV_258	3.54699e-06					ASV_6998	1.62596e-05
	ASV_491	9.16912e-07					ASV_492	3.54699e-06					ASV_7507	1.62596e-05
	ASV_498	9.16912e-07					ASV_514	3.54699e-06					ASV_7640	1.62596e-05
	ASV_507	9.16912e-07					ASV_570	3.54699e-06					ASV_31	1.4453e-05
	ASV_545	9.16912e-07					ASV_587	3.54699e-06					ASV_57	1.4453e-05
	ASV_547	9.16912e-07					ASV_599	3.54699e-06					ASV_89	1.4453e-05
	ASV_576	9.16912e-07					ASV_677	3.54699e-06					ASV_375	1.4453e-05
	ASV_579	9.16912e-07					ASV_953	3.54699e-06					ASV_459	1.4453e-05
	ASV_581	9.16912e-07					ASV_1158	3.54699e-06					ASV_475	1.4453e-05
	ASV_584	9.16912e-07					ASV_1284	3.54699e-06					ASV_874	1.4453e-05
	ASV_596	9.16912e-07					ASV_1386	3.54699e-06					ASV_953	1.4453e-05
	ASV_610	9.16912e-07					ASV_1401	3.54699e-06					ASV_1073	1.4453e-05
	ASV_618	9.16912e-07					ASV_1463	3.54699e-06					ASV_1132	1.4453e-05
	ASV_632	9.16912e-07					ASV_1572	3.54699e-06					ASV_1403	1.4453e-05
	ASV_639	9.16912e-07					ASV_1585	3.54699e-06					ASV_1604	1.4453e-05
	ASV_645	9.16912e-07					ASV_1593	3.54699e-06					ASV_1667	1.4453e-05
	ASV_648	9.16912e-07					ASV_1724	3.54699e-06					ASV_1674	1.4453e-05
	ASV_654	9.16912e-07					ASV_1754	3.54699e-06					ASV_2011	1.4453e-05
	ASV_670	9.16912e-07					ASV_1809	3.54699e-06					ASV_2185	1.4453e-05
	ASV_673	9.16912e-07					ASV_2020	3.54699e-06					ASV_2722	1.4453e-05
	ASV_683	9.16912e-07					ASV_2045	3.54699e-06					ASV_3940	1.4453e-05
	ASV_691	9.16912e-07					ASV_2187	3.54699e-06					ASV_4021	1.4453e-05
	ASV_693	9.16912e-07					ASV_2535	3.54699e-06					ASV_4345	1.4453e-05
	ASV_715	9.16912e-07					ASV_2587	3.54699e-06					ASV_4347	1.4453e-05
	ASV_724	9.16912e-07					ASV_2644	3.54699e-06					ASV_5871	1.4453e-05
	ASV_741	9.16912e-07					ASV_2726	3.54699e-06					ASV_6233	1.4453e-05
	ASV_742	9.16912e-07					ASV_2781	3.54699e-06					ASV_6343	1.4453e-05
	ASV_745	9.16912e-07					ASV_2905	3.54699e-06					ASV_6653	1.4453e-05
	ASV_746	9.16912e-07					ASV_3034	3.54699e-06					ASV_6890	1.4453e-05
	ASV_750	9.16912e-07					ASV_3412	3.54699e-06					ASV_6990	1.4453e-05
	ASV_752	9.16912e-07					ASV_3415	3.54699e-06					ASV_8473	1.4453e-05
	ASV_754	9.16912e-07					ASV_3442	3.54699e-06					ASV_117	1.26463e-05
	ASV_758	9.16912e-07					ASV_3445	3.54699e-06					ASV_180	1.26463e-05
	ASV_789	9.16912e-07					ASV_3550	3.54699e-06					ASV_223	1.26463e-05
	ASV_802	9.16912e-07					ASV_4032	3.54699e-06					ASV_245	1.26463e-05
	ASV_834	9.16912e-07					ASV_4074	3.54699e-06					ASV_658	1.26463e-05
	ASV_850	9.16912e-07					ASV_4077	3.54699e-06					ASV_943	1.26463e-05
	ASV_854	9.16912e-07					ASV_4294	3.54699e-06					ASV_1321	1.26463e-05
	ASV_893	9.16912e-07					ASV_4830	3.54699e-06					ASV_1617	1.26463e-05
	ASV_930	9.16912e-07					ASV_5722	3.54699e-06					ASV_1938	1.26463e-05
	ASV_944	9.16912e-07					ASV_6136	3.54699e-06					ASV_2196	1.26463e-05
	ASV_981	9.16912e-07					ASV_6224	3.54699e-06					ASV_3023	1.26463e-05
	ASV_1017	9.16912e-07					ASV_6768	3.54699e-06					ASV_3085	1.26463e-05
	ASV_1020	9.16912e-07					ASV_8857	3.54699e-06					ASV_3188	1.26463e-05
	ASV_1034	9.16912e-07					ASV_9256	3.54699e-06					ASV_3739	1.26463e-05
	ASV_1043	9.16912e-07					ASV_95	2.66024e-06					ASV_4167	1.26463e-05
	ASV_1061	9.16912e-07					ASV_98	2.66024e-06					ASV_4385	1.26463e-05
	ASV_1074	9.16912e-07					ASV_112	2.66024e-06					ASV_6344	1.26463e-05
	ASV_1076	9.16912e-07					ASV_157	2.66024e-06					ASV_7093	1.26463e-05
	ASV_1089	9.16912e-07					ASV_163	2.66024e-06					ASV_7945	1.26463e-05
	ASV_1090	9.16912e-07					ASV_195	2.66024e-06					ASV_9874	1.26463e-05
	ASV_1094	9.16912e-07					ASV_226	2.66024e-06					ASV_10115	1.26463e-05
	ASV_1139	9.16912e-07					ASV_266	2.66024e-06					ASV_24	1.08397e-05
	ASV_1149	9.16912e-07					ASV_343	2.66024e-06					ASV_88	1.08397e-05
	ASV_1173	9.16912e-07					ASV_351	2.66024e-06					ASV_212	1.08397e-05
	ASV_1185	9.16912e-07					ASV_416	2.66024e-06					ASV_427	1.08397e-05
	ASV_1187	9.16912e-07					ASV_421	2.66024e-06					ASV_552	1.08397e-05
	ASV_1207	9.16912e-07					ASV_478	2.66024e-06					ASV_555	1.08397e-05
	ASV_1239	9.16912e-07					ASV_664	2.66024e-06					ASV_772	1.08397e-05
	ASV_1303	9.16912e-07					ASV_706	2.66024e-06					ASV_930	1.08397e-05
	ASV_1313	9.16912e-07					ASV_736	2.66024e-06					ASV_967	1.08397e-05
	ASV_1320	9.16912e-07					ASV_850	2.66024e-06					ASV_1043	1.08397e-05
	ASV_1322	9.16912e-07					ASV_915	2.66024e-06					ASV_1094	1.08397e-05
	ASV_1335	9.16912e-07					ASV_1148	2.66024e-06					ASV_1624	1.08397e-05
	ASV_1343	9.16912e-07					ASV_1225	2.66024e-06					ASV_1708	1.08397e-05
	ASV_1351	9.16912e-07					ASV_1246	2.66024e-06					ASV_2038	1.08397e-05
	ASV_1368	9.16912e-07					ASV_1280	2.66024e-06					ASV_2349	1.08397e-05
	ASV_1371	9.16912e-07					ASV_1329	2.66024e-06					ASV_2380	1.08397e-05
	ASV_1383	9.16912e-07					ASV_1371	2.66024e-06					ASV_2514	1.08397e-05
	ASV_1384	9.16912e-07					ASV_1396	2.66024e-06					ASV_2863	1.08397e-05
	ASV_1463	9.16912e-07					ASV_1417	2.66024e-06					ASV_3194	1.08397e-05
	ASV_1479	9.16912e-07					ASV_1420	2.66024e-06					ASV_3196	1.08397e-05
	ASV_1486	9.16912e-07					ASV_1441	2.66024e-06					ASV_3975	1.08397e-05
	ASV_1488	9.16912e-07					ASV_1488	2.66024e-06					ASV_4103	1.08397e-05
	ASV_1518	9.16912e-07					ASV_1619	2.66024e-06					ASV_4208	1.08397e-05
	ASV_1519	9.16912e-07					ASV_1821	2.66024e-06					ASV_4296	1.08397e-05
	ASV_1544	9.16912e-07					ASV_1869	2.66024e-06					ASV_4346	1.08397e-05
	ASV_1604	9.16912e-07					ASV_1979	2.66024e-06					ASV_4428	1.08397e-05
	ASV_1626	9.16912e-07					ASV_2053	2.66024e-06					ASV_4545	1.08397e-05
	ASV_1708	9.16912e-07					ASV_2320	2.66024e-06					ASV_5342	1.08397e-05
	ASV_1753	9.16912e-07					ASV_2551	2.66024e-06					ASV_5642	1.08397e-05
	ASV_1766	9.16912e-07					ASV_2704	2.66024e-06					ASV_6148	1.08397e-05
	ASV_1767	9.16912e-07					ASV_2824	2.66024e-06					ASV_6768	1.08397e-05
	ASV_1814	9.16912e-07					ASV_3042	2.66024e-06					ASV_7773	1.08397e-05
	ASV_1849	9.16912e-07					ASV_3107	2.66024e-06					ASV_30	9.0331e-06
	ASV_1884	9.16912e-07					ASV_3278	2.66024e-06					ASV_86	9.0331e-06
	ASV_1889	9.16912e-07					ASV_3416	2.66024e-06					ASV_106	9.0331e-06
	ASV_1915	9.16912e-07					ASV_3591	2.66024e-06					ASV_188	9.0331e-06
	ASV_1923	9.16912e-07					ASV_3631	2.66024e-06					ASV_343	9.0331e-06
	ASV_1949	9.16912e-07					ASV_3736	2.66024e-06					ASV_403	9.0331e-06
	ASV_1961	9.16912e-07					ASV_3850	2.66024e-06					ASV_989	9.0331e-06
	ASV_1962	9.16912e-07					ASV_3885	2.66024e-06					ASV_1023	9.0331e-06
	ASV_2010	9.16912e-07					ASV_4041	2.66024e-06					ASV_1270	9.0331e-06
	ASV_2020	9.16912e-07					ASV_4207	2.66024e-06					ASV_1436	9.0331e-06
	ASV_2021	9.16912e-07					ASV_4356	2.66024e-06					ASV_1565	9.0331e-06
	ASV_2044	9.16912e-07					ASV_4514	2.66024e-06					ASV_1622	9.0331e-06
	ASV_2045	9.16912e-07					ASV_5005	2.66024e-06					ASV_1640	9.0331e-06
	ASV_2083	9.16912e-07					ASV_5009	2.66024e-06					ASV_1727	9.0331e-06
	ASV_2117	9.16912e-07					ASV_5339	2.66024e-06					ASV_1990	9.0331e-06
	ASV_2180	9.16912e-07					ASV_5480	2.66024e-06					ASV_2084	9.0331e-06
	ASV_2182	9.16912e-07					ASV_5580	2.66024e-06					ASV_2093	9.0331e-06
	ASV_2194	9.16912e-07					ASV_5662	2.66024e-06					ASV_2143	9.0331e-06
	ASV_2195	9.16912e-07					ASV_5733	2.66024e-06					ASV_2151	9.0331e-06
	ASV_2284	9.16912e-07					ASV_5734	2.66024e-06					ASV_2186	9.0331e-06
	ASV_2296	9.16912e-07					ASV_5808	2.66024e-06					ASV_2204	9.0331e-06
	ASV_2320	9.16912e-07					ASV_5878	2.66024e-06					ASV_2336	9.0331e-06
	ASV_2322	9.16912e-07					ASV_5953	2.66024e-06					ASV_2444	9.0331e-06
	ASV_2484	9.16912e-07					ASV_7377	2.66024e-06					ASV_2517	9.0331e-06
	ASV_2526	9.16912e-07					ASV_7931	2.66024e-06					ASV_2774	9.0331e-06
	ASV_2552	9.16912e-07					ASV_8284	2.66024e-06					ASV_2777	9.0331e-06
	ASV_2553	9.16912e-07					ASV_9035	2.66024e-06					ASV_3363	9.0331e-06
	ASV_2608	9.16912e-07					ASV_10150	2.66024e-06					ASV_3640	9.0331e-06
	ASV_2677	9.16912e-07					ASV_83	1.77349e-06					ASV_4300	9.0331e-06
	ASV_2723	9.16912e-07					ASV_114	1.77349e-06					ASV_4301	9.0331e-06
	ASV_2743	9.16912e-07					ASV_117	1.77349e-06					ASV_4493	9.0331e-06
	ASV_2771	9.16912e-07					ASV_123	1.77349e-06					ASV_4548	9.0331e-06
	ASV_2774	9.16912e-07					ASV_135	1.77349e-06					ASV_4552	9.0331e-06
	ASV_2797	9.16912e-07					ASV_145	1.77349e-06					ASV_4705	9.0331e-06
	ASV_2834	9.16912e-07					ASV_153	1.77349e-06					ASV_4936	9.0331e-06
	ASV_2835	9.16912e-07					ASV_164	1.77349e-06					ASV_6652	9.0331e-06
	ASV_2902	9.16912e-07					ASV_176	1.77349e-06					ASV_6657	9.0331e-06
	ASV_2903	9.16912e-07					ASV_182	1.77349e-06					ASV_6882	9.0331e-06
	ASV_2929	9.16912e-07					ASV_197	1.77349e-06					ASV_7354	9.0331e-06
	ASV_3024	9.16912e-07					ASV_212	1.77349e-06					ASV_7367	9.0331e-06
	ASV_3154	9.16912e-07					ASV_218	1.77349e-06					ASV_7791	9.0331e-06
	ASV_3226	9.16912e-07					ASV_227	1.77349e-06					ASV_7949	9.0331e-06
	ASV_3272	9.16912e-07					ASV_245	1.77349e-06					ASV_9019	9.0331e-06
	ASV_3273	9.16912e-07					ASV_254	1.77349e-06					ASV_9224	9.0331e-06
	ASV_3385	9.16912e-07					ASV_267	1.77349e-06					ASV_9879	9.0331e-06
	ASV_3410	9.16912e-07					ASV_271	1.77349e-06					ASV_10388	9.0331e-06
	ASV_3411	9.16912e-07					ASV_291	1.77349e-06					ASV_46	7.22648e-06
	ASV_3470	9.16912e-07					ASV_417	1.77349e-06					ASV_123	7.22648e-06
	ASV_3506	9.16912e-07					ASV_433	1.77349e-06					ASV_138	7.22648e-06
	ASV_3569	9.16912e-07					ASV_438	1.77349e-06					ASV_150	7.22648e-06
	ASV_3604	9.16912e-07					ASV_441	1.77349e-06					ASV_155	7.22648e-06
	ASV_3637	9.16912e-07					ASV_442	1.77349e-06					ASV_170	7.22648e-06
	ASV_3800	9.16912e-07					ASV_446	1.77349e-06					ASV_206	7.22648e-06
	ASV_3801	9.16912e-07					ASV_449	1.77349e-06					ASV_256	7.22648e-06
	ASV_3841	9.16912e-07					ASV_484	1.77349e-06					ASV_305	7.22648e-06
	ASV_3842	9.16912e-07					ASV_501	1.77349e-06					ASV_376	7.22648e-06
	ASV_3843	9.16912e-07					ASV_640	1.77349e-06					ASV_449	7.22648e-06
	ASV_3886	9.16912e-07					ASV_678	1.77349e-06					ASV_607	7.22648e-06
	ASV_3929	9.16912e-07					ASV_691	1.77349e-06					ASV_709	7.22648e-06
	ASV_4021	9.16912e-07					ASV_760	1.77349e-06					ASV_768	7.22648e-06
	ASV_4069	9.16912e-07					ASV_822	1.77349e-06					ASV_908	7.22648e-06
	ASV_4070	9.16912e-07					ASV_867	1.77349e-06					ASV_920	7.22648e-06
	ASV_4150	9.16912e-07					ASV_886	1.77349e-06					ASV_1034	7.22648e-06
	ASV_4341	9.16912e-07					ASV_949	1.77349e-06					ASV_1049	7.22648e-06
	ASV_4342	9.16912e-07					ASV_974	1.77349e-06					ASV_1159	7.22648e-06
	ASV_4378	9.16912e-07					ASV_997	1.77349e-06					ASV_1563	7.22648e-06
	ASV_4430	9.16912e-07					ASV_1014	1.77349e-06					ASV_1577	7.22648e-06
	ASV_4495	9.16912e-07					ASV_1023	1.77349e-06					ASV_1724	7.22648e-06
	ASV_4548	9.16912e-07					ASV_1073	1.77349e-06					ASV_1795	7.22648e-06
	ASV_4700	9.16912e-07					ASV_1173	1.77349e-06					ASV_1961	7.22648e-06
	ASV_4939	9.16912e-07					ASV_1224	1.77349e-06					ASV_2059	7.22648e-06
	ASV_4940	9.16912e-07					ASV_1244	1.77349e-06					ASV_2135	7.22648e-06
	ASV_4996	9.16912e-07					ASV_1252	1.77349e-06					ASV_2251	7.22648e-06
	ASV_5137	9.16912e-07					ASV_1362	1.77349e-06					ASV_2451	7.22648e-06
	ASV_5199	9.16912e-07					ASV_1404	1.77349e-06					ASV_2502	7.22648e-06
	ASV_5255	9.16912e-07					ASV_1653	1.77349e-06					ASV_2612	7.22648e-06
	ASV_5330	9.16912e-07					ASV_1655	1.77349e-06					ASV_2681	7.22648e-06
	ASV_5385	9.16912e-07					ASV_1694	1.77349e-06					ASV_2928	7.22648e-06
	ASV_5386	9.16912e-07					ASV_1723	1.77349e-06					ASV_2977	7.22648e-06
	ASV_5387	9.16912e-07					ASV_1803	1.77349e-06					ASV_3804	7.22648e-06
	ASV_5472	9.16912e-07					ASV_1849	1.77349e-06					ASV_3888	7.22648e-06
	ASV_5638	9.16912e-07					ASV_1877	1.77349e-06					ASV_4077	7.22648e-06
	ASV_5716	9.16912e-07					ASV_1903	1.77349e-06					ASV_4551	7.22648e-06
	ASV_5953	9.16912e-07					ASV_2182	1.77349e-06					ASV_5077	7.22648e-06
	ASV_5957	9.16912e-07					ASV_2196	1.77349e-06					ASV_5967	7.22648e-06
	ASV_5960	9.16912e-07					ASV_2296	1.77349e-06					ASV_5976	7.22648e-06
	ASV_6043	9.16912e-07					ASV_2446	1.77349e-06					ASV_6043	7.22648e-06
	ASV_6128	9.16912e-07					ASV_2484	1.77349e-06					ASV_6146	7.22648e-06
	ASV_6227	9.16912e-07					ASV_2586	1.77349e-06					ASV_6229	7.22648e-06
	ASV_6228	9.16912e-07					ASV_2688	1.77349e-06					ASV_6781	7.22648e-06
	ASV_6638	9.16912e-07					ASV_2721	1.77349e-06					ASV_6782	7.22648e-06
	ASV_6862	9.16912e-07					ASV_2979	1.77349e-06					ASV_7370	7.22648e-06
	ASV_6865	9.16912e-07					ASV_3026	1.77349e-06					ASV_7792	7.22648e-06
	ASV_6988	9.16912e-07					ASV_3035	1.77349e-06					ASV_8661	7.22648e-06
	ASV_7094	9.16912e-07					ASV_3189	1.77349e-06					ASV_9012	7.22648e-06
	ASV_7222	9.16912e-07					ASV_3248	1.77349e-06					ASV_33	5.41986e-06
	ASV_7482	9.16912e-07					ASV_3317	1.77349e-06					ASV_162	5.41986e-06
	ASV_7488	9.16912e-07					ASV_3508	1.77349e-06					ASV_184	5.41986e-06
	ASV_7628	9.16912e-07					ASV_3543	1.77349e-06					ASV_234	5.41986e-06
	ASV_7629	9.16912e-07					ASV_3632	1.77349e-06					ASV_264	5.41986e-06
	ASV_7630	9.16912e-07					ASV_3729	1.77349e-06					ASV_292	5.41986e-06
	ASV_8090	9.16912e-07					ASV_3804	1.77349e-06					ASV_300	5.41986e-06
	ASV_8452	9.16912e-07					ASV_3892	1.77349e-06					ASV_339	5.41986e-06
	ASV_8643	9.16912e-07					ASV_4117	1.77349e-06					ASV_344	5.41986e-06
	ASV_9206	9.16912e-07					ASV_4250	1.77349e-06					ASV_384	5.41986e-06
	ASV_9407	9.16912e-07					ASV_4342	1.77349e-06					ASV_471	5.41986e-06
	ASV_9858	9.16912e-07					ASV_4499	1.77349e-06					ASV_586	5.41986e-06
	ASV_10618	9.16912e-07					ASV_4714	1.77349e-06					ASV_661	5.41986e-06
							ASV_4811	1.77349e-06					ASV_766	5.41986e-06
							ASV_4819	1.77349e-06					ASV_818	5.41986e-06
							ASV_5731	1.77349e-06					ASV_909	5.41986e-06
							ASV_5805	1.77349e-06					ASV_956	5.41986e-06
							ASV_6436	1.77349e-06					ASV_965	5.41986e-06
							ASV_6672	1.77349e-06					ASV_1070	5.41986e-06
							ASV_6688	1.77349e-06					ASV_1145	5.41986e-06
							ASV_6866	1.77349e-06					ASV_1158	5.41986e-06
							ASV_7122	1.77349e-06					ASV_1485	5.41986e-06
							ASV_7315	1.77349e-06					ASV_1494	5.41986e-06
							ASV_7363	1.77349e-06					ASV_1554	5.41986e-06
							ASV_7966	1.77349e-06					ASV_1671	5.41986e-06
							ASV_8860	1.77349e-06					ASV_1695	5.41986e-06
							ASV_9004	1.77349e-06					ASV_1714	5.41986e-06
							ASV_9405	1.77349e-06					ASV_1860	5.41986e-06
							ASV_10662	1.77349e-06					ASV_1894	5.41986e-06
							ASV_10883	1.77349e-06					ASV_1948	5.41986e-06
							ASV_10922	1.77349e-06					ASV_1979	5.41986e-06
							ASV_81	8.86747e-07					ASV_1989	5.41986e-06
							ASV_93	8.86747e-07					ASV_2020	5.41986e-06
							ASV_105	8.86747e-07					ASV_2092	5.41986e-06
							ASV_110	8.86747e-07					ASV_2144	5.41986e-06
							ASV_138	8.86747e-07					ASV_2351	5.41986e-06
							ASV_140	8.86747e-07					ASV_2395	5.41986e-06
							ASV_167	8.86747e-07					ASV_2501	5.41986e-06
							ASV_183	8.86747e-07					ASV_2557	5.41986e-06
							ASV_189	8.86747e-07					ASV_2587	5.41986e-06
							ASV_196	8.86747e-07					ASV_2617	5.41986e-06
							ASV_228	8.86747e-07					ASV_2674	5.41986e-06
							ASV_232	8.86747e-07					ASV_2772	5.41986e-06
							ASV_240	8.86747e-07					ASV_3192	5.41986e-06
							ASV_241	8.86747e-07					ASV_3309	5.41986e-06
							ASV_250	8.86747e-07					ASV_3335	5.41986e-06
							ASV_259	8.86747e-07					ASV_3364	5.41986e-06
							ASV_260	8.86747e-07					ASV_3366	5.41986e-06
							ASV_270	8.86747e-07					ASV_3410	5.41986e-06
							ASV_272	8.86747e-07					ASV_3447	5.41986e-06
							ASV_274	8.86747e-07					ASV_3569	5.41986e-06
							ASV_287	8.86747e-07					ASV_3631	5.41986e-06
							ASV_288	8.86747e-07					ASV_3935	5.41986e-06
							ASV_292	8.86747e-07					ASV_3974	5.41986e-06
							ASV_293	8.86747e-07					ASV_4215	5.41986e-06
							ASV_309	8.86747e-07					ASV_4250	5.41986e-06
							ASV_310	8.86747e-07					ASV_4547	5.41986e-06
							ASV_316	8.86747e-07					ASV_4697	5.41986e-06
							ASV_324	8.86747e-07					ASV_4755	5.41986e-06
							ASV_325	8.86747e-07					ASV_5470	5.41986e-06
							ASV_334	8.86747e-07					ASV_5493	5.41986e-06
							ASV_340	8.86747e-07					ASV_5494	5.41986e-06
							ASV_354	8.86747e-07					ASV_5654	5.41986e-06
							ASV_357	8.86747e-07					ASV_5960	5.41986e-06
							ASV_361	8.86747e-07					ASV_6059	5.41986e-06
							ASV_366	8.86747e-07					ASV_6143	5.41986e-06
							ASV_369	8.86747e-07					ASV_6245	5.41986e-06
							ASV_395	8.86747e-07					ASV_6339	5.41986e-06
							ASV_400	8.86747e-07					ASV_6438	5.41986e-06
							ASV_405	8.86747e-07					ASV_6883	5.41986e-06
							ASV_408	8.86747e-07					ASV_7358	5.41986e-06
							ASV_414	8.86747e-07					ASV_8288	5.41986e-06
							ASV_415	8.86747e-07					ASV_9629	5.41986e-06
							ASV_424	8.86747e-07					ASV_39	3.61324e-06
							ASV_426	8.86747e-07					ASV_64	3.61324e-06
							ASV_443	8.86747e-07					ASV_98	3.61324e-06
							ASV_444	8.86747e-07					ASV_101	3.61324e-06
							ASV_448	8.86747e-07					ASV_145	3.61324e-06
							ASV_452	8.86747e-07					ASV_203	3.61324e-06
							ASV_457	8.86747e-07					ASV_224	3.61324e-06
							ASV_506	8.86747e-07					ASV_288	3.61324e-06
							ASV_520	8.86747e-07					ASV_309	3.61324e-06
							ASV_550	8.86747e-07					ASV_320	3.61324e-06
							ASV_567	8.86747e-07					ASV_367	3.61324e-06
							ASV_571	8.86747e-07					ASV_404	3.61324e-06
							ASV_609	8.86747e-07					ASV_453	3.61324e-06
							ASV_617	8.86747e-07					ASV_571	3.61324e-06
							ASV_622	8.86747e-07					ASV_575	3.61324e-06
							ASV_631	8.86747e-07					ASV_587	3.61324e-06
							ASV_636	8.86747e-07					ASV_597	3.61324e-06
							ASV_649	8.86747e-07					ASV_636	3.61324e-06
							ASV_666	8.86747e-07					ASV_672	3.61324e-06
							ASV_692	8.86747e-07					ASV_724	3.61324e-06
							ASV_729	8.86747e-07					ASV_739	3.61324e-06
							ASV_739	8.86747e-07					ASV_966	3.61324e-06
							ASV_740	8.86747e-07					ASV_970	3.61324e-06
							ASV_741	8.86747e-07					ASV_973	3.61324e-06
							ASV_784	8.86747e-07					ASV_981	3.61324e-06
							ASV_800	8.86747e-07					ASV_983	3.61324e-06
							ASV_820	8.86747e-07					ASV_1244	3.61324e-06
							ASV_821	8.86747e-07					ASV_1390	3.61324e-06
							ASV_927	8.86747e-07					ASV_1435	3.61324e-06
							ASV_930	8.86747e-07					ASV_1606	3.61324e-06
							ASV_931	8.86747e-07					ASV_1621	3.61324e-06
							ASV_933	8.86747e-07					ASV_1635	3.61324e-06
							ASV_937	8.86747e-07					ASV_1656	3.61324e-06
							ASV_961	8.86747e-07					ASV_1694	3.61324e-06
							ASV_965	8.86747e-07					ASV_1757	3.61324e-06
							ASV_983	8.86747e-07					ASV_1759	3.61324e-06
							ASV_985	8.86747e-07					ASV_1790	3.61324e-06
							ASV_1016	8.86747e-07					ASV_1792	3.61324e-06
							ASV_1025	8.86747e-07					ASV_1992	3.61324e-06
							ASV_1040	8.86747e-07					ASV_2274	3.61324e-06
							ASV_1041	8.86747e-07					ASV_2427	3.61324e-06
							ASV_1046	8.86747e-07					ASV_2682	3.61324e-06
							ASV_1060	8.86747e-07					ASV_2703	3.61324e-06
							ASV_1064	8.86747e-07					ASV_2705	3.61324e-06
							ASV_1065	8.86747e-07					ASV_2726	3.61324e-06
							ASV_1125	8.86747e-07					ASV_2748	3.61324e-06
							ASV_1126	8.86747e-07					ASV_2846	3.61324e-06
							ASV_1151	8.86747e-07					ASV_2849	3.61324e-06
							ASV_1176	8.86747e-07					ASV_2865	3.61324e-06
							ASV_1216	8.86747e-07					ASV_2899	3.61324e-06
							ASV_1238	8.86747e-07					ASV_2958	3.61324e-06
							ASV_1255	8.86747e-07					ASV_3000	3.61324e-06
							ASV_1282	8.86747e-07					ASV_3107	3.61324e-06
							ASV_1310	8.86747e-07					ASV_3109	3.61324e-06
							ASV_1334	8.86747e-07					ASV_3272	3.61324e-06
							ASV_1369	8.86747e-07					ASV_3389	3.61324e-06
							ASV_1391	8.86747e-07					ASV_3481	3.61324e-06
							ASV_1437	8.86747e-07					ASV_3543	3.61324e-06
							ASV_1438	8.86747e-07					ASV_3639	3.61324e-06
							ASV_1440	8.86747e-07					ASV_3667	3.61324e-06
							ASV_1445	8.86747e-07					ASV_3668	3.61324e-06
							ASV_1495	8.86747e-07					ASV_3775	3.61324e-06
							ASV_1511	8.86747e-07					ASV_4156	3.61324e-06
							ASV_1526	8.86747e-07					ASV_4257	3.61324e-06
							ASV_1535	8.86747e-07					ASV_4298	3.61324e-06
							ASV_1564	8.86747e-07					ASV_4339	3.61324e-06
							ASV_1595	8.86747e-07					ASV_4427	3.61324e-06
							ASV_1596	8.86747e-07					ASV_4881	3.61324e-06
							ASV_1618	8.86747e-07					ASV_4940	3.61324e-06
							ASV_1621	8.86747e-07					ASV_5080	3.61324e-06
							ASV_1623	8.86747e-07					ASV_5260	3.61324e-06
							ASV_1651	8.86747e-07					ASV_5385	3.61324e-06
							ASV_1676	8.86747e-07					ASV_5483	3.61324e-06
							ASV_1684	8.86747e-07					ASV_5491	3.61324e-06
							ASV_1712	8.86747e-07					ASV_5652	3.61324e-06
							ASV_1716	8.86747e-07					ASV_6149	3.61324e-06
							ASV_1746	8.86747e-07					ASV_6884	3.61324e-06
							ASV_1753	8.86747e-07					ASV_7105	3.61324e-06
							ASV_1758	8.86747e-07					ASV_7222	3.61324e-06
							ASV_1773	8.86747e-07					ASV_7493	3.61324e-06
							ASV_1774	8.86747e-07					ASV_7770	3.61324e-06
							ASV_1789	8.86747e-07					ASV_7777	3.61324e-06
							ASV_1790	8.86747e-07					ASV_7790	3.61324e-06
							ASV_1792	8.86747e-07					ASV_8107	3.61324e-06
							ASV_1808	8.86747e-07					ASV_8647	3.61324e-06
							ASV_1812	8.86747e-07					ASV_9233	3.61324e-06
							ASV_1813	8.86747e-07					ASV_50	1.80662e-06
							ASV_1844	8.86747e-07					ASV_52	1.80662e-06
							ASV_1850	8.86747e-07					ASV_65	1.80662e-06
							ASV_1899	8.86747e-07					ASV_71	1.80662e-06
							ASV_1909	8.86747e-07					ASV_78	1.80662e-06
							ASV_1942	8.86747e-07					ASV_92	1.80662e-06
							ASV_1961	8.86747e-07					ASV_93	1.80662e-06
							ASV_1978	8.86747e-07					ASV_105	1.80662e-06
							ASV_2035	8.86747e-07					ASV_113	1.80662e-06
							ASV_2046	8.86747e-07					ASV_114	1.80662e-06
							ASV_2059	8.86747e-07					ASV_173	1.80662e-06
							ASV_2060	8.86747e-07					ASV_189	1.80662e-06
							ASV_2061	8.86747e-07					ASV_196	1.80662e-06
							ASV_2109	8.86747e-07					ASV_204	1.80662e-06
							ASV_2110	8.86747e-07					ASV_233	1.80662e-06
							ASV_2136	8.86747e-07					ASV_238	1.80662e-06
							ASV_2144	8.86747e-07					ASV_250	1.80662e-06
							ASV_2167	8.86747e-07					ASV_280	1.80662e-06
							ASV_2185	8.86747e-07					ASV_282	1.80662e-06
							ASV_2241	8.86747e-07					ASV_301	1.80662e-06
							ASV_2253	8.86747e-07					ASV_307	1.80662e-06
							ASV_2261	8.86747e-07					ASV_310	1.80662e-06
							ASV_2299	8.86747e-07					ASV_311	1.80662e-06
							ASV_2340	8.86747e-07					ASV_325	1.80662e-06
							ASV_2342	8.86747e-07					ASV_345	1.80662e-06
							ASV_2378	8.86747e-07					ASV_366	1.80662e-06
							ASV_2412	8.86747e-07					ASV_368	1.80662e-06
							ASV_2413	8.86747e-07					ASV_369	1.80662e-06
							ASV_2416	8.86747e-07					ASV_371	1.80662e-06
							ASV_2442	8.86747e-07					ASV_373	1.80662e-06
							ASV_2458	8.86747e-07					ASV_405	1.80662e-06
							ASV_2503	8.86747e-07					ASV_410	1.80662e-06
							ASV_2513	8.86747e-07					ASV_419	1.80662e-06
							ASV_2521	8.86747e-07					ASV_423	1.80662e-06
							ASV_2534	8.86747e-07					ASV_439	1.80662e-06
							ASV_2573	8.86747e-07					ASV_441	1.80662e-06
							ASV_2663	8.86747e-07					ASV_446	1.80662e-06
							ASV_2671	8.86747e-07					ASV_468	1.80662e-06
							ASV_2705	8.86747e-07					ASV_479	1.80662e-06
							ASV_2744	8.86747e-07					ASV_481	1.80662e-06
							ASV_2774	8.86747e-07					ASV_484	1.80662e-06
							ASV_2823	8.86747e-07					ASV_492	1.80662e-06
							ASV_2846	8.86747e-07					ASV_507	1.80662e-06
							ASV_2870	8.86747e-07					ASV_524	1.80662e-06
							ASV_2902	8.86747e-07					ASV_553	1.80662e-06
							ASV_3036	8.86747e-07					ASV_581	1.80662e-06
							ASV_3137	8.86747e-07					ASV_584	1.80662e-06
							ASV_3138	8.86747e-07					ASV_614	1.80662e-06
							ASV_3163	8.86747e-07					ASV_640	1.80662e-06
							ASV_3195	8.86747e-07					ASV_646	1.80662e-06
							ASV_3227	8.86747e-07					ASV_647	1.80662e-06
							ASV_3235	8.86747e-07					ASV_680	1.80662e-06
							ASV_3393	8.86747e-07					ASV_681	1.80662e-06
							ASV_3539	8.86747e-07					ASV_701	1.80662e-06
							ASV_3547	8.86747e-07					ASV_740	1.80662e-06
							ASV_3578	8.86747e-07					ASV_745	1.80662e-06
							ASV_3608	8.86747e-07					ASV_764	1.80662e-06
							ASV_3613	8.86747e-07					ASV_804	1.80662e-06
							ASV_3677	8.86747e-07					ASV_823	1.80662e-06
							ASV_3698	8.86747e-07					ASV_872	1.80662e-06
							ASV_3883	8.86747e-07					ASV_884	1.80662e-06
							ASV_3992	8.86747e-07					ASV_897	1.80662e-06
							ASV_4162	8.86747e-07					ASV_911	1.80662e-06
							ASV_4210	8.86747e-07					ASV_931	1.80662e-06
							ASV_4255	8.86747e-07					ASV_933	1.80662e-06
							ASV_4296	8.86747e-07					ASV_954	1.80662e-06
							ASV_4341	8.86747e-07					ASV_1025	1.80662e-06
							ASV_4347	8.86747e-07					ASV_1030	1.80662e-06
							ASV_4448	8.86747e-07					ASV_1052	1.80662e-06
							ASV_4449	8.86747e-07					ASV_1064	1.80662e-06
							ASV_4545	8.86747e-07					ASV_1079	1.80662e-06
							ASV_4634	8.86747e-07					ASV_1108	1.80662e-06
							ASV_4654	8.86747e-07					ASV_1126	1.80662e-06
							ASV_4766	8.86747e-07					ASV_1186	1.80662e-06
							ASV_4936	8.86747e-07					ASV_1219	1.80662e-06
							ASV_5010	8.86747e-07					ASV_1225	1.80662e-06
							ASV_5011	8.86747e-07					ASV_1352	1.80662e-06
							ASV_5012	8.86747e-07					ASV_1416	1.80662e-06
							ASV_5077	8.86747e-07					ASV_1464	1.80662e-06
							ASV_5139	8.86747e-07					ASV_1476	1.80662e-06
							ASV_5208	8.86747e-07					ASV_1507	1.80662e-06
							ASV_5271	8.86747e-07					ASV_1522	1.80662e-06
							ASV_5281	8.86747e-07					ASV_1618	1.80662e-06
							ASV_5327	8.86747e-07					ASV_1627	1.80662e-06
							ASV_5345	8.86747e-07					ASV_1644	1.80662e-06
							ASV_5506	8.86747e-07					ASV_1715	1.80662e-06
							ASV_5573	8.86747e-07					ASV_1725	1.80662e-06
							ASV_5658	8.86747e-07					ASV_1753	1.80662e-06
							ASV_5661	8.86747e-07					ASV_1772	1.80662e-06
							ASV_5806	8.86747e-07					ASV_1832	1.80662e-06
							ASV_5862	8.86747e-07					ASV_1857	1.80662e-06
							ASV_6066	8.86747e-07					ASV_1890	1.80662e-06
							ASV_6156	8.86747e-07					ASV_1903	1.80662e-06
							ASV_6352	8.86747e-07					ASV_1917	1.80662e-06
							ASV_6526	8.86747e-07					ASV_1925	1.80662e-06
							ASV_6546	8.86747e-07					ASV_2012	1.80662e-06
							ASV_6547	8.86747e-07					ASV_2076	1.80662e-06
							ASV_6646	8.86747e-07					ASV_2133	1.80662e-06
							ASV_6739	8.86747e-07					ASV_2194	1.80662e-06
							ASV_6770	8.86747e-07					ASV_2220	1.80662e-06
							ASV_6785	8.86747e-07					ASV_2229	1.80662e-06
							ASV_6793	8.86747e-07					ASV_2232	1.80662e-06
							ASV_6998	8.86747e-07					ASV_2244	1.80662e-06
							ASV_7016	8.86747e-07					ASV_2245	1.80662e-06
							ASV_7121	8.86747e-07					ASV_2286	1.80662e-06
							ASV_7123	8.86747e-07					ASV_2338	1.80662e-06
							ASV_7512	8.86747e-07					ASV_2378	1.80662e-06
							ASV_7638	8.86747e-07					ASV_2382	1.80662e-06
							ASV_7803	8.86747e-07					ASV_2383	1.80662e-06
							ASV_7964	8.86747e-07					ASV_2397	1.80662e-06
							ASV_7967	8.86747e-07					ASV_2413	1.80662e-06
							ASV_8090	8.86747e-07					ASV_2450	1.80662e-06
							ASV_8120	8.86747e-07					ASV_2475	1.80662e-06
							ASV_8859	8.86747e-07					ASV_2488	1.80662e-06
							ASV_8862	8.86747e-07					ASV_2535	1.80662e-06
							ASV_9082	8.86747e-07					ASV_2572	1.80662e-06
													ASV_2586	1.80662e-06
													ASV_2628	1.80662e-06
													ASV_2646	1.80662e-06
													ASV_2688	1.80662e-06
													ASV_2818	1.80662e-06
													ASV_2866	1.80662e-06
													ASV_2960	1.80662e-06
													ASV_2961	1.80662e-06
													ASV_3082	1.80662e-06
													ASV_3125	1.80662e-06
													ASV_3128	1.80662e-06
													ASV_3155	1.80662e-06
													ASV_3161	1.80662e-06
													ASV_3189	1.80662e-06
													ASV_3195	1.80662e-06
													ASV_3278	1.80662e-06
													ASV_3384	1.80662e-06
													ASV_3416	1.80662e-06
													ASV_3436	1.80662e-06
													ASV_3512	1.80662e-06
													ASV_3513	1.80662e-06
													ASV_3539	1.80662e-06
													ASV_3570	1.80662e-06
													ASV_3574	1.80662e-06
													ASV_3701	1.80662e-06
													ASV_3941	1.80662e-06
													ASV_3986	1.80662e-06
													ASV_3987	1.80662e-06
													ASV_4168	1.80662e-06
													ASV_4338	1.80662e-06
													ASV_4439	1.80662e-06
													ASV_4557	1.80662e-06
													ASV_4560	1.80662e-06
													ASV_4609	1.80662e-06
													ASV_4612	1.80662e-06
													ASV_4825	1.80662e-06
													ASV_5004	1.80662e-06
													ASV_5005	1.80662e-06
													ASV_5084	1.80662e-06
													ASV_5199	1.80662e-06
													ASV_5200	1.80662e-06
													ASV_5202	1.80662e-06
													ASV_5492	1.80662e-06
													ASV_5580	1.80662e-06
													ASV_5728	1.80662e-06
													ASV_5968	1.80662e-06
													ASV_5971	1.80662e-06
													ASV_5972	1.80662e-06
													ASV_5974	1.80662e-06
													ASV_6061	1.80662e-06
													ASV_6063	1.80662e-06
													ASV_6230	1.80662e-06
													ASV_6532	1.80662e-06
													ASV_6660	1.80662e-06
													ASV_6662	1.80662e-06
													ASV_6779	1.80662e-06
													ASV_6881	1.80662e-06
													ASV_6885	1.80662e-06
													ASV_7006	1.80662e-06
													ASV_7106	1.80662e-06
													ASV_8279	1.80662e-06
													ASV_8300	1.80662e-06
													ASV_8829	1.80662e-06
													ASV_9007	1.80662e-06
													ASV_9206	1.80662e-06
													ASV_9227	1.80662e-06
													ASV_9241	1.80662e-06
													ASV_10386	1.80662e-06
													ASV_10391	1.80662e-06

## Sheet: C. a. arnoldi
	E. TORREFERRUSSA F0F1			E. TORREFERRUSSA F2			E. ZOO BARCELONA F1F2
	ASV	Relative Abundance		ASV	Relative Abundance		ASV	Relative Abundance
	ASV_4	0.549444		ASV_15	0.271574		ASV_25	0.0955974
	ASV_19	0.0675357		ASV_41	0.0746768		ASV_49	0.0544978
	ASV_36	0.0458359		ASV_64	0.0619722		ASV_56	0.0402812
	ASV_35	0.0456902		ASV_92	0.033546		ASV_8	0.0377649
	ASV_27	0.0417086		ASV_76	0.0277668		ASV_83	0.0262124
	ASV_38	0.0174899		ASV_38	0.0213593		ASV_81	0.0248453
	ASV_55	0.0174662		ASV_125	0.0194687		ASV_86	0.0202357
	ASV_7	0.01511		ASV_32	0.0178555		ASV_7	0.0200399
	ASV_8	0.0141013		ASV_27	0.0172753		ASV_1	0.0196538
	ASV_12	0.0138358		ASV_8	0.0160442		ASV_14	0.0179079
	ASV_32	0.0110809		ASV_139	0.0147169		ASV_101	0.0167606
	ASV_23	0.00878901		ASV_138	0.0143886		ASV_73	0.0163523
	ASV_11	0.00850324		ASV_167	0.0136499		ASV_102	0.0161749
	ASV_21	0.00742452		ASV_143	0.0134348		ASV_37	0.0159569
	ASV_14	0.00677051		ASV_110	0.0127018		ASV_115	0.0157094
	ASV_17	0.00641809		ASV_191	0.0114169		ASV_112	0.0156281
	ASV_51	0.00553253		ASV_196	0.0113744		ASV_109	0.0149907
	ASV_73	0.00547492		ASV_186	0.0107207		ASV_26	0.014878
	ASV_141	0.00530662		ASV_183	0.009982		ASV_17	0.0148429
	ASV_1	0.00517672		ASV_171	0.00962257		ASV_18	0.0144715
	ASV_18	0.00495646		ASV_91	0.00912163		ASV_54	0.0140762
	ASV_158	0.00481639		ASV_162	0.0090254		ASV_123	0.0140023
	ASV_26	0.00452158		ASV_155	0.00879899		ASV_28	0.0132596
	ASV_153	0.00394438		ASV_224	0.00874239		ASV_12	0.0118056
	ASV_28	0.00362698		ASV_86	0.00872541		ASV_134	0.0107063
	ASV_156	0.00284872		ASV_14	0.00841692		ASV_44	0.0098583
	ASV_48	0.00280354		ASV_205	0.00781975		ASV_91	0.00985091
	ASV_44	0.00271995		ASV_56	0.00779994		ASV_41	0.0090768
	ASV_45	0.00265896		ASV_17	0.00701881		ASV_84	0.00869621
	ASV_43	0.00260587		ASV_23	0.00681504		ASV_76	0.00865187
	ASV_142	0.00233703		ASV_307	0.00565467		ASV_140	0.00814935
	ASV_53	0.00219471		ASV_18	0.00543675		ASV_185	0.00753229
	ASV_178	0.00218116		ASV_258	0.00525845		ASV_32	0.00746577
	ASV_85	0.00184116		ASV_306	0.00502921		ASV_51	0.00690598
	ASV_354	0.00175532		ASV_26	0.0048594		ASV_207	0.00683023
	ASV_66	0.0017316		ASV_359	0.0045594		ASV_53	0.00682839
	ASV_384	0.00166721		ASV_107	0.00424808		ASV_48	0.00661962
	ASV_282	0.00163897		ASV_28	0.00417733		ASV_43	0.00635542
	ASV_305	0.00162768		ASV_392	0.00409808		ASV_107	0.00614481
	ASV_69	0.00153957		ASV_388	0.00405846		ASV_170	0.00533006
	ASV_42	0.00145486		ASV_290	0.00371318		ASV_45	0.00531343
	ASV_75	0.00141758		ASV_421	0.00358016		ASV_103	0.00510281
	ASV_59	0.00137014		ASV_432	0.00354054		ASV_60	0.00505108
	ASV_60	0.00137014		ASV_44	0.00349809		ASV_66	0.00492545
	ASV_449	0.0012346		ASV_184	0.00338205		ASV_264	0.00468897
	ASV_3	0.0010934		ASV_223	0.0033679		ASV_75	0.00457073
	ASV_499	0.00101659		ASV_401	0.00332545		ASV_27	0.00453009
	ASV_517	0.000912675		ASV_45	0.00307922		ASV_59	0.00437305
	ASV_437	0.000869752		ASV_43	0.00300847		ASV_188	0.00433795
	ASV_79	0.000846031		ASV_257	0.00299998		ASV_280	0.00416243
	ASV_104	0.000835865		ASV_452	0.00279338		ASV_132	0.00414765
	ASV_635	0.000731947		ASV_4	0.00278771		ASV_97	0.00413842
	ASV_6	0.00072404		ASV_19	0.00278488		ASV_79	0.00404234
	ASV_54	0.00072404		ASV_1	0.00275941		ASV_149	0.00401833
	ASV_227	0.000666433		ASV_42	0.00273111		ASV_184	0.00397768
	ASV_275	0.000641583		ASV_419	0.00257545		ASV_42	0.00397214
	ASV_190	0.000626899		ASV_311	0.00249621		ASV_71	0.00395182
	ASV_775	0.000620122		ASV_48	0.00240281		ASV_309	0.00378369
	ASV_155	0.000612215		ASV_514	0.00236885		ASV_299	0.00373381
	ASV_497	0.000588494		ASV_11	0.00223017		ASV_9	0.00356199
	ASV_97	0.000551219		ASV_60	0.00206319		ASV_240	0.00353798
	ASV_767	0.000517333		ASV_9	0.00204055		ASV_69	0.00346592
	ASV_225	0.000502649		ASV_59	0.00204055		ASV_244	0.00335877
	ASV_181	0.000464244		ASV_622	0.00200093		ASV_147	0.00330149
	ASV_211	0.000460856		ASV_670	0.0019047		ASV_85	0.00317956
	ASV_76	0.000446171		ASV_49	0.00189338		ASV_284	0.00304284
	ASV_40	0.00042358		ASV_127	0.00189055		ASV_162	0.00299666
	ASV_99	0.000407767		ASV_156	0.00176602		ASV_11	0.00297633
	ASV_146	0.000407767		ASV_715	0.00175753		ASV_320	0.00273801
	ASV_122	0.000402119		ASV_12	0.00166697		ASV_104	0.00256619
	ASV_159	0.000360326		ASV_66	0.00165565		ASV_193	0.00240545
	ASV_201	0.000359196		ASV_53	0.00161603		ASV_323	0.00221886
	ASV_90	0.000346771		ASV_79	0.00158206		ASV_408	0.00219299
	ASV_214	0.000343383		ASV_323	0.00149716		ASV_23	0.00216897
	ASV_424	0.000336605		ASV_69	0.00147169		ASV_339	0.00208768
	ASV_362	0.000310626		ASV_823	0.00138112		ASV_4	0.00200454
	ASV_139	0.000302719		ASV_861	0.00131886		ASV_405	0.00198607
	ASV_215	0.000291423		ASV_198	0.0013132		ASV_471	0.00198237
	ASV_253	0.000284646		ASV_776	0.0012198		ASV_441	0.00196759
	ASV_255	0.000262055		ASV_104	0.00121414		ASV_249	0.00194727
	ASV_675	0.000260926		ASV_835	0.00112924		ASV_190	0.0019288
	ASV_296	0.000259796		ASV_848	0.00110377		ASV_110	0.00192325
	ASV_119	0.000251889		ASV_672	0.00108961		ASV_174	0.00189185
	ASV_370	0.000245112		ASV_75	0.0010698		ASV_99	0.00187891
	ASV_774	0.000239464		ASV_126	0.00106131		ASV_477	0.00184012
	ASV_217	0.000237205		ASV_282	0.000996219		ASV_122	0.00169232
	ASV_878	0.000236075		ASV_1117	0.000993389		ASV_440	0.0016332
	ASV_131	0.000232687		ASV_25	0.000970747		ASV_127	0.00160548
	ASV_222	0.00022365		ASV_459	0.000967917		ASV_551	0.00160548
	ASV_126	0.000222521		ASV_616	0.000948106		ASV_146	0.00159809
	ASV_84	0.000221391		ASV_1182	0.000933955		ASV_439	0.00157777
	ASV_465	0.000218003		ASV_1087	0.000916974		ASV_159	0.00154452
	ASV_47	0.000213485		ASV_883	0.000905654		ASV_77	0.00150757
	ASV_970	0.000204448		ASV_96	0.000894333		ASV_3	0.00147616
	ASV_172	0.00020106		ASV_1221	0.000868861		ASV_120	0.00147431
	ASV_1347	0.000195412		ASV_904	0.00084056		ASV_55	0.00139487
	ASV_120	0.000193153		ASV_147	0.000783956		ASV_634	0.00138748
	ASV_180	0.000189764		ASV_1140	0.000755655		ASV_47	0.00131173
	ASV_25	0.000184116		ASV_3	0.000752825		ASV_491	0.00130249
	ASV_229	0.00017508		ASV_1446	0.000710372		ASV_21	0.00130064
	ASV_1049	0.000169432		ASV_382	0.000690561		ASV_247	0.0012951
	ASV_629	0.000164914		ASV_978	0.000687731		ASV_94	0.00126554
	ASV_1639	0.000161525		ASV_71	0.00068207		ASV_172	0.00126554
	ASV_378	0.000160396		ASV_1515	0.00068207		ASV_138	0.00122859
	ASV_425	0.0001491		ASV_51	0.00067075		ASV_178	0.0012212
	ASV_273	0.000147971		ASV_1514	0.000665089		ASV_373	0.00121012
	ASV_1321	0.000147971		ASV_1533	0.000650938		ASV_618	0.00120273
	ASV_1700	0.000144582		ASV_931	0.000636788		ASV_238	0.00119164
	ASV_1002	0.000141193		ASV_192	0.000585845		ASV_382	0.00115284
	ASV_169	0.000140064		ASV_1732	0.000571694		ASV_691	0.00114361
	ASV_1951	0.000132157		ASV_159	0.000540562		ASV_272	0.00113806
	ASV_165	0.000131028		ASV_210	0.000540562		ASV_474	0.00109927
	ASV_456	0.000131028		ASV_1809	0.000540562		ASV_276	0.00107894
	ASV_13	0.000120862		ASV_424	0.000523581		ASV_95	0.0010771
	ASV_89	0.000119732		ASV_1908	0.00051509		ASV_225	0.00104938
	ASV_570	0.000117473		ASV_1918	0.00051226		ASV_596	0.00104754
	ASV_91	0.000116343		ASV_185	0.00050943		ASV_455	0.000962551
	ASV_361	0.000116343		ASV_47	0.000498109		ASV_183	0.000944076
	ASV_2	0.000115214		ASV_446	0.000495279		ASV_724	0.000944076
	ASV_406	0.000115214		ASV_7	0.000483959		ASV_156	0.000942228
	ASV_279	0.000112955		ASV_73	0.000475468		ASV_378	0.000927448
	ASV_303	0.000112955		ASV_836	0.000455657		ASV_557	0.000907126
	ASV_1009	0.000112955		ASV_102	0.000452827		ASV_356	0.000884956
	ASV_64	0.000110696		ASV_85	0.000447166		ASV_459	0.000840616
	ASV_372	0.000108437		ASV_178	0.000444336		ASV_15	0.000829531
	ASV_544	0.000106177		ASV_990	0.000444336		ASV_478	0.000805513
	ASV_2931	0.000103918		ASV_81	0.000438676		ASV_215	0.000801818
	ASV_377	0.000101659		ASV_2199	0.000435846		ASV_893	0.000794428
	ASV_1489	0.00010053		ASV_2256	0.000413204		ASV_336	0.000788885
	ASV_297	9.94002e-05		ASV_2118	0.000404714		ASV_424	0.000787038
	ASV_443	9.94002e-05		ASV_55	0.000399054		ASV_512	0.00074824
	ASV_1578	9.94002e-05		ASV_226	0.000399054		ASV_538	0.00074824
	ASV_174	9.71411e-05		ASV_16	0.000396223		ASV_308	0.000737155
	ASV_813	9.71411e-05		ASV_21	0.000396223		ASV_38	0.000735308
	ASV_908	9.60116e-05		ASV_405	0.000396223		ASV_192	0.000729765
	ASV_2815	9.60116e-05		ASV_181	0.000393393		ASV_1028	0.000724223
	ASV_667	9.4882e-05		ASV_134	0.000390563		ASV_131	0.000709443
	ASV_826	9.4882e-05		ASV_474	0.000379242		ASV_169	0.000707595
	ASV_3030	9.37525e-05		ASV_2337	0.000379242		ASV_645	0.000694663
	ASV_528	9.26229e-05		ASV_190	0.000370752		ASV_644	0.000648475
	ASV_896	9.14934e-05		ASV_1303	0.000370752		ASV_348	0.000646627
	ASV_209	9.03638e-05		ASV_339	0.000362261		ASV_96	0.000633695
	ASV_318	9.03638e-05		ASV_1359	0.000362261		ASV_1150	0.000633695
	ASV_511	8.81047e-05		ASV_2530	0.000362261		ASV_995	0.000631847
	ASV_2019	8.81047e-05		ASV_317	0.000356601		ASV_493	0.000618915
	ASV_2598	8.69752e-05		ASV_2257	0.000356601		ASV_181	0.000617067
	ASV_613	8.58456e-05		ASV_350	0.000348111		ASV_226	0.000611525
	ASV_300	8.47161e-05		ASV_1903	0.000348111		ASV_217	0.000604135
	ASV_1914	8.35865e-05		ASV_99	0.00034245		ASV_609	0.000602287
	ASV_193	8.2457e-05		ASV_746	0.00034245		ASV_447	0.00060044
	ASV_1107	8.2457e-05		ASV_2776	0.00033113		ASV_1034	0.000598592
	ASV_147	8.01979e-05		ASV_215	0.000328299		ASV_214	0.00059305
	ASV_1815	7.90683e-05		ASV_308	0.000328299		ASV_725	0.00059305
	ASV_2308	7.90683e-05		ASV_1005	0.000325469		ASV_211	0.000591202
	ASV_4022	7.90683e-05		ASV_828	0.000319809		ASV_255	0.000587507
	ASV_46	7.56797e-05		ASV_1413	0.000319809		ASV_399	0.000565337
	ASV_849	7.45502e-05		ASV_1810	0.000319809		ASV_498	0.000565337
	ASV_1612	7.45502e-05		ASV_95	0.000316979		ASV_364	0.0005561
	ASV_160	7.11615e-05		ASV_597	0.000316979		ASV_476	0.000541319
	ASV_3976	7.11615e-05		ASV_2885	0.000311318		ASV_198	0.000539472
	ASV_943	7.0032e-05		ASV_774	0.000305658		ASV_642	0.000532082
	ASV_2309	7.0032e-05		ASV_2484	0.000305658		ASV_229	0.000530234
	ASV_539	6.89024e-05		ASV_2956	0.000305658		ASV_253	0.000528387
	ASV_1724	6.77729e-05		ASV_158	0.000302828		ASV_296	0.000526539
	ASV_41	6.66433e-05		ASV_1701	0.000302828		ASV_1063	0.000524692
	ASV_420	6.66433e-05		ASV_2368	0.000302828		ASV_580	0.000520997
	ASV_10	6.55138e-05		ASV_2848	0.000302828		ASV_750	0.000513607
	ASV_251	6.55138e-05		ASV_355	0.000299998		ASV_1331	0.000513607
	ASV_566	6.55138e-05		ASV_1633	0.000291507		ASV_426	0.000509912
	ASV_4106	6.55138e-05		ASV_1271	0.000288677		ASV_1094	0.000504369
	ASV_9	6.43842e-05		ASV_94	0.000283017		ASV_1139	0.000504369
	ASV_447	6.43842e-05		ASV_120	0.000283017		ASV_1025	0.000500674
	ASV_3225	6.43842e-05		ASV_2724	0.000283017		ASV_275	0.000498827
	ASV_3603	6.32547e-05		ASV_296	0.000280187		ASV_303	0.000498827
	ASV_283	6.21251e-05		ASV_3083	0.000280187		ASV_625	0.000487742
	ASV_1505	6.09956e-05		ASV_103	0.000277356		ASV_701	0.000487742
	ASV_68	5.9866e-05		ASV_122	0.000277356		ASV_1416	0.000484047
	ASV_842	5.9866e-05		ASV_472	0.000271696		ASV_1391	0.000482199
	ASV_4069	5.9866e-05		ASV_2411	0.000271696		ASV_318	0.000472962
	ASV_258	5.87365e-05		ASV_1650	0.000268866		ASV_554	0.000472962
	ASV_714	5.87365e-05		ASV_62	0.000266036		ASV_613	0.000461877
	ASV_3699	5.87365e-05		ASV_2351	0.000260375		ASV_617	0.000460029
	ASV_15	5.64774e-05		ASV_6	0.000257545		ASV_143	0.000456334
	ASV_375	5.64774e-05		ASV_319	0.000254715		ASV_464	0.000450792
	ASV_3734	5.64774e-05		ASV_131	0.000251885		ASV_165	0.000447097
	ASV_4249	5.64774e-05		ASV_197	0.000251885		ASV_1077	0.000437859
	ASV_4432	5.64774e-05		ASV_3251	0.000251885		ASV_68	0.000430469
	ASV_256	5.53478e-05		ASV_222	0.000249055		ASV_1495	0.000426774
	ASV_274	5.53478e-05		ASV_372	0.000246225		ASV_186	0.000424927
	ASV_411	5.53478e-05		ASV_625	0.000246225		ASV_772	0.000421232
	ASV_1355	5.53478e-05		ASV_3158	0.000246225		ASV_297	0.000413842
	ASV_1988	5.53478e-05		ASV_3476	0.000246225		ASV_1549	0.000408299
	ASV_612	5.42183e-05		ASV_2143	0.000240564		ASV_262	0.000404604
	ASV_709	5.42183e-05		ASV_3475	0.000240564		ASV_397	0.000400909
	ASV_759	5.42183e-05		ASV_3572	0.000240564		ASV_892	0.000393519
	ASV_1225	5.42183e-05		ASV_610	0.000234904		ASV_1656	0.000389824
	ASV_1961	5.42183e-05		ASV_275	0.000232074		ASV_1226	0.000387976
	ASV_387	5.30887e-05		ASV_871	0.000232074		ASV_362	0.000386129
	ASV_472	5.30887e-05		ASV_1338	0.000232074		ASV_526	0.000386129
	ASV_1989	5.30887e-05		ASV_3211	0.000232074		ASV_970	0.000373196
	ASV_1604	5.19592e-05		ASV_377	0.000229244		ASV_737	0.000369501
	ASV_1725	5.19592e-05		ASV_1791	0.000226413		ASV_1476	0.000367654
	ASV_191	5.08297e-05		ASV_3470	0.000226413		ASV_203	0.000365806
	ASV_487	5.08297e-05		ASV_115	0.000223583		ASV_867	0.000363959
	ASV_1334	4.97001e-05		ASV_387	0.000223583		ASV_1073	0.000363959
	ASV_2106	4.97001e-05		ASV_1792	0.000223583		ASV_1778	0.000363959
	ASV_585	4.85706e-05		ASV_2680	0.000223583		ASV_352	0.000362111
	ASV_882	4.85706e-05		ASV_3671	0.000223583		ASV_1734	0.000362111
	ASV_930	4.85706e-05		ASV_253	0.000220753		ASV_370	0.000360264
	ASV_2221	4.85706e-05		ASV_824	0.000220753		ASV_528	0.000360264
	ASV_1723	4.7441e-05		ASV_3672	0.000220753		ASV_142	0.000352874
	ASV_200	4.63115e-05		ASV_229	0.000217923		ASV_931	0.000352874
	ASV_102	4.51819e-05		ASV_497	0.000217923		ASV_1860	0.000349179
	ASV_1204	4.51819e-05		ASV_542	0.000217923		ASV_714	0.000347331
	ASV_388	4.40524e-05		ASV_908	0.000217923		ASV_313	0.000343636
	ASV_609	4.40524e-05		ASV_97	0.000215093		ASV_16	0.000339941
	ASV_1624	4.40524e-05		ASV_214	0.000212263		ASV_466	0.000339941
	ASV_2584	4.40524e-05		ASV_1195	0.000212263		ASV_1898	0.000336246
	ASV_103	4.29228e-05		ASV_1244	0.000212263		ASV_355	0.000328856
	ASV_166	4.29228e-05		ASV_232	0.000209432		ASV_606	0.000317771
	ASV_549	4.29228e-05		ASV_288	0.000209432		ASV_1225	0.000315924
	ASV_37	4.17933e-05		ASV_909	0.000209432		ASV_387	0.000306686
	ASV_386	4.17933e-05		ASV_2665	0.000209432		ASV_1293	0.000306686
	ASV_542	4.17933e-05		ASV_240	0.000206602		ASV_1661	0.000304839
	ASV_974	4.17933e-05		ASV_188	0.000203772		ASV_1753	0.000304839
	ASV_1868	4.17933e-05		ASV_1379	0.000203772		ASV_2068	0.000304839
	ASV_2323	4.17933e-05		ASV_1367	0.000200942		ASV_511	0.000302991
	ASV_2552	4.17933e-05		ASV_2153	0.000200942		ASV_760	0.000302991
	ASV_234	4.06637e-05		ASV_3032	0.000200942		ASV_2086	0.000302991
	ASV_2474	4.06637e-05		ASV_551	0.000198112		ASV_1537	0.000299296
	ASV_4070	4.06637e-05		ASV_1255	0.000198112		ASV_1680	0.000299296
	ASV_1073	3.95342e-05		ASV_5	0.000195282		ASV_510	0.000297449
	ASV_5136	3.95342e-05		ASV_1173	0.000195282		ASV_751	0.000297449
	ASV_67	3.84046e-05		ASV_4209	0.000195282		ASV_1007	0.000297449
	ASV_145	3.84046e-05		ASV_260	0.000192451		ASV_651	0.000295601
	ASV_284	3.84046e-05		ASV_297	0.000192451		ASV_729	0.000295601
	ASV_427	3.84046e-05		ASV_4252	0.000192451		ASV_960	0.000295601
	ASV_763	3.84046e-05		ASV_513	0.000189621		ASV_2103	0.000295601
	ASV_4876	3.84046e-05		ASV_347	0.000186791		ASV_234	0.000290059
	ASV_2168	3.72751e-05		ASV_547	0.000186791		ASV_1937	0.000288211
	ASV_2220	3.72751e-05		ASV_807	0.000186791		ASV_637	0.000286364
	ASV_3387	3.72751e-05		ASV_84	0.000183961		ASV_2158	0.000286364
	ASV_466	3.61455e-05		ASV_791	0.000183961		ASV_721	0.000282669
	ASV_1701	3.61455e-05		ASV_953	0.000183961		ASV_1917	0.000282669
	ASV_86	3.5016e-05		ASV_4380	0.000183961		ASV_2029	0.000278974
	ASV_501	3.5016e-05		ASV_146	0.000178301		ASV_2229	0.000273431
	ASV_525	3.5016e-05		ASV_280	0.000178301		ASV_1013	0.000266041
	ASV_673	3.5016e-05		ASV_150	0.00017547		ASV_2014	0.000264193
	ASV_1085	3.5016e-05		ASV_4555	0.00017547		ASV_273	0.000262346
	ASV_2927	3.5016e-05		ASV_272	0.00017264		ASV_953	0.000262346
	ASV_49	3.38864e-05		ASV_539	0.00017264		ASV_1319	0.000262346
	ASV_161	3.38864e-05		ASV_575	0.00017264		ASV_401	0.000260498
	ASV_1413	3.38864e-05		ASV_1206	0.00017264		ASV_784	0.000258651
	ASV_2549	3.38864e-05		ASV_3191	0.00017264		ASV_524	0.000254956
	ASV_586	3.27569e-05		ASV_772	0.00016981		ASV_807	0.000254956
	ASV_822	3.27569e-05		ASV_54	0.00016698		ASV_406	0.000253108
	ASV_853	3.27569e-05		ASV_2313	0.00016698		ASV_525	0.000251261
	ASV_874	3.27569e-05		ASV_3084	0.00016698		ASV_1702	0.000251261
	ASV_1110	3.27569e-05		ASV_3981	0.00016698		ASV_486	0.000249413
	ASV_1469	3.27569e-05		ASV_755	0.00016415		ASV_1371	0.000249413
	ASV_1619	3.27569e-05		ASV_1578	0.00016415		ASV_629	0.000247566
	ASV_1789	3.27569e-05		ASV_4704	0.00016415		ASV_472	0.000243871
	ASV_512	3.16273e-05		ASV_729	0.00016132		ASV_155	0.000238328
	ASV_1641	3.16273e-05		ASV_263	0.000158489		ASV_487	0.000238328
	ASV_2899	3.16273e-05		ASV_1607	0.000158489		ASV_1632	0.000238328
	ASV_3413	3.16273e-05		ASV_4752	0.000158489		ASV_158	0.000236481
	ASV_3771	3.16273e-05		ASV_1321	0.000152829		ASV_341	0.000236481
	ASV_7002	3.16273e-05		ASV_2	0.000149999		ASV_904	0.000236481
	ASV_621	3.04978e-05		ASV_225	0.000149999		ASV_2107	0.000236481
	ASV_651	3.04978e-05		ASV_724	0.000149999		ASV_416	0.000234633
	ASV_771	3.04978e-05		ASV_4944	0.000149999		ASV_1238	0.000232786
	ASV_1360	3.04978e-05		ASV_4434	0.000147169		ASV_1402	0.000232786
	ASV_3729	3.04978e-05		ASV_2531	0.000144339		ASV_13	0.000230938
	ASV_4994	3.04978e-05		ASV_4817	0.000144339		ASV_263	0.000230938
	ASV_7097	3.04978e-05		ASV_4881	0.000144339		ASV_1008	0.000227243
	ASV_397	2.93682e-05		ASV_5204	0.000144339		ASV_1329	0.000227243
	ASV_1859	2.93682e-05		ASV_88	0.000141508		ASV_1980	0.000227243
	ASV_1864	2.93682e-05		ASV_576	0.000141508		ASV_746	0.000225396
	ASV_2608	2.93682e-05		ASV_4652	0.000141508		ASV_10	0.000223548
	ASV_3272	2.93682e-05		ASV_2108	0.000138678		ASV_411	0.000221701
	ASV_1577	2.82387e-05		ASV_977	0.000135848		ASV_1198	0.000219853
	ASV_7227	2.82387e-05		ASV_5073	0.000135848		ASV_1949	0.000219853
	ASV_92	2.71091e-05		ASV_5330	0.000135848		ASV_2647	0.000218006
	ASV_416	2.71091e-05		ASV_35	0.000133018		ASV_1070	0.000216158
	ASV_1023	2.71091e-05		ASV_2182	0.000133018		ASV_641	0.000210616
	ASV_5960	2.71091e-05		ASV_207	0.000130188		ASV_1508	0.000208768
	ASV_5	2.59796e-05		ASV_927	0.000130188		ASV_2243	0.000205073
	ASV_807	2.59796e-05		ASV_2059	0.000130188		ASV_139	0.000203226
	ASV_4250	2.59796e-05		ASV_4296	0.000127358		ASV_566	0.000203226
	ASV_523	2.48501e-05		ASV_1355	0.000124527		ASV_576	0.000203226
	ASV_637	2.48501e-05		ASV_1476	0.000124527		ASV_735	0.000203226
	ASV_1580	2.48501e-05		ASV_313	0.000121697		ASV_2154	0.000203226
	ASV_1754	2.48501e-05		ASV_1673	0.000121697		ASV_672	0.000201378
	ASV_2194	2.48501e-05		ASV_40	0.000118867		ASV_2180	0.000201378
	ASV_3887	2.48501e-05		ASV_163	0.000118867		ASV_791	0.000199531
	ASV_4379	2.48501e-05		ASV_360	0.000118867		ASV_1126	0.000199531
	ASV_205	2.37205e-05		ASV_1281	0.000118867		ASV_542	0.000197683
	ASV_356	2.37205e-05		ASV_2168	0.000118867		ASV_842	0.000197683
	ASV_2053	2.37205e-05		ASV_13	0.000116037		ASV_958	0.000197683
	ASV_2905	2.37205e-05		ASV_318	0.000116037		ASV_1607	0.000197683
	ASV_3503	2.37205e-05		ASV_141	0.000113207		ASV_2978	0.000197683
	ASV_4995	2.37205e-05		ASV_217	0.000113207		ASV_360	0.000195836
	ASV_6869	2.37205e-05		ASV_1024	0.000113207		ASV_377	0.000195836
	ASV_196	2.2591e-05		ASV_1584	0.000113207		ASV_759	0.000195836
	ASV_242	2.2591e-05		ASV_5076	0.000113207		ASV_1113	0.000195836
	ASV_357	2.2591e-05		ASV_140	0.000110377		ASV_1159	0.000195836
	ASV_493	2.2591e-05		ASV_142	0.000110377		ASV_1489	0.000195836
	ASV_736	2.2591e-05		ASV_859	0.000110377		ASV_2314	0.000195836
	ASV_990	2.2591e-05		ASV_2243	0.000110377		ASV_2774	0.000195836
	ASV_1122	2.2591e-05		ASV_3698	0.000110377		ASV_453	0.000193988
	ASV_1484	2.2591e-05		ASV_3851	0.000110377		ASV_1409	0.000193988
	ASV_1545	2.2591e-05		ASV_3931	0.000110377		ASV_1504	0.000193988
	ASV_1876	2.2591e-05		ASV_30	0.000107546		ASV_1679	0.000192141
	ASV_2409	2.2591e-05		ASV_233	0.000107546		ASV_996	0.000190293
	ASV_2515	2.2591e-05		ASV_1444	0.000107546		ASV_1185	0.000188446
	ASV_3227	2.2591e-05		ASV_1754	0.000107546		ASV_89	0.000184751
	ASV_3736	2.2591e-05		ASV_2452	0.000107546		ASV_1147	0.000184751
	ASV_3974	2.2591e-05		ASV_1651	0.000104716		ASV_2674	0.000184751
	ASV_107	2.14614e-05		ASV_1694	0.000101886		ASV_2820	0.000184751
	ASV_757	2.14614e-05		ASV_2085	0.000101886		ASV_1212	0.000182903
	ASV_841	2.14614e-05		ASV_2708	0.000101886		ASV_2424	0.000182903
	ASV_1084	2.14614e-05		ASV_6426	0.000101886		ASV_2445	0.000182903
	ASV_1126	2.14614e-05		ASV_397	9.90559e-05		ASV_3124	0.000182903
	ASV_1829	2.14614e-05		ASV_1329	9.90559e-05		ASV_3160	0.000182903
	ASV_112	2.03319e-05		ASV_3841	9.90559e-05		ASV_570	0.000181056
	ASV_262	2.03319e-05		ASV_5335	9.90559e-05		ASV_1171	0.000181056
	ASV_1185	2.03319e-05		ASV_6333	9.90559e-05		ASV_1412	0.000181056
	ASV_1287	2.03319e-05		ASV_648	9.62257e-05		ASV_1744	0.000181056
	ASV_1563	2.03319e-05		ASV_2058	9.62257e-05		ASV_3133	0.000179208
	ASV_1990	2.03319e-05		ASV_4073	9.62257e-05		ASV_1580	0.000177361
	ASV_2182	2.03319e-05		ASV_5722	9.62257e-05		ASV_1850	0.000177361
	ASV_2252	2.03319e-05		ASV_6647	9.62257e-05		ASV_2645	0.000177361
	ASV_2450	2.03319e-05		ASV_201	9.33955e-05		ASV_1626	0.000175513
	ASV_2451	2.03319e-05		ASV_343	9.33955e-05		ASV_2322	0.000175513
	ASV_2528	2.03319e-05		ASV_1672	9.33955e-05		ASV_372	0.000173666
	ASV_3926	2.03319e-05		ASV_2958	9.33955e-05		ASV_425	0.000171818
	ASV_4021	2.03319e-05		ASV_3213	9.33955e-05		ASV_929	0.000171818
	ASV_5332	2.03319e-05		ASV_3446	9.33955e-05		ASV_1401	0.000171818
	ASV_5573	2.03319e-05		ASV_4746	9.33955e-05		ASV_2069	0.000169971
	ASV_7631	2.03319e-05		ASV_5723	9.33955e-05		ASV_1950	0.000168123
	ASV_7933	2.03319e-05		ASV_5799	9.33955e-05		ASV_757	0.000166276
	ASV_280	1.92023e-05		ASV_6425	9.33955e-05		ASV_813	0.000166276
	ASV_3386	1.92023e-05		ASV_6646	9.33955e-05		ASV_2611	0.000166276
	ASV_3803	1.92023e-05		ASV_943	9.05654e-05		ASV_3392	0.000166276
	ASV_267	1.80728e-05		ASV_1700	8.77352e-05		ASV_19	0.000164428
	ASV_272	1.80728e-05		ASV_3190	8.77352e-05		ASV_679	0.000164428
	ASV_289	1.80728e-05		ASV_4548	8.77352e-05		ASV_771	0.000162581
	ASV_360	1.80728e-05		ASV_4880	8.77352e-05		ASV_67	0.000158886
	ASV_490	1.80728e-05		ASV_6771	8.77352e-05		ASV_256	0.000157038
	ASV_555	1.80728e-05		ASV_247	8.4905e-05		ASV_1086	0.000157038
	ASV_838	1.80728e-05		ASV_456	8.4905e-05		ASV_547	0.000155191
	ASV_1013	1.80728e-05		ASV_586	8.4905e-05		ASV_981	0.000155191
	ASV_1159	1.80728e-05		ASV_768	8.4905e-05		ASV_2392	0.000153343
	ASV_1337	1.80728e-05		ASV_4753	8.4905e-05		ASV_755	0.000151496
	ASV_1707	1.80728e-05		ASV_5254	8.4905e-05		ASV_2396	0.000151496
	ASV_1842	1.80728e-05		ASV_5579	8.4905e-05		ASV_2399	0.000151496
	ASV_2955	1.80728e-05		ASV_7004	8.4905e-05		ASV_1353	0.000149648
	ASV_4551	1.80728e-05		ASV_165	8.20749e-05		ASV_1407	0.000149648
	ASV_339	1.69432e-05		ASV_439	8.20749e-05		ASV_3135	0.000149648
	ASV_691	1.69432e-05		ASV_570	8.20749e-05		ASV_838	0.000147801
	ASV_796	1.69432e-05		ASV_3249	8.20749e-05		ASV_1814	0.000147801
	ASV_1284	1.69432e-05		ASV_244	7.92447e-05		ASV_3315	0.000147801
	ASV_1364	1.69432e-05		ASV_2323	7.92447e-05		ASV_1655	0.000145953
	ASV_1803	1.69432e-05		ASV_7360	7.92447e-05		ASV_2446	0.000145953
	ASV_1830	1.69432e-05		ASV_273	7.64145e-05		ASV_3509	0.000145953
	ASV_1950	1.69432e-05		ASV_2367	7.64145e-05		ASV_171	0.000144106
	ASV_2312	1.69432e-05		ASV_2772	7.64145e-05		ASV_1084	0.000144106
	ASV_2526	1.69432e-05		ASV_3053	7.64145e-05		ASV_3002	0.000144106
	ASV_3308	1.69432e-05		ASV_4019	7.64145e-05		ASV_3367	0.000142258
	ASV_3570	1.69432e-05		ASV_5966	7.64145e-05		ASV_2883	0.000140411
	ASV_3667	1.69432e-05		ASV_98	7.35844e-05		ASV_549	0.000138563
	ASV_4019	1.69432e-05		ASV_642	7.35844e-05		ASV_754	0.000138563
	ASV_4024	1.69432e-05		ASV_813	7.35844e-05		ASV_2708	0.000138563
	ASV_16	1.58137e-05		ASV_940	7.35844e-05		ASV_3847	0.000138563
	ASV_31	1.58137e-05		ASV_959	7.35844e-05		ASV_420	0.000136716
	ASV_240	1.58137e-05		ASV_1538	7.35844e-05		ASV_3775	0.000136716
	ASV_772	1.58137e-05		ASV_1570	7.35844e-05		ASV_295	0.000134868
	ASV_940	1.58137e-05		ASV_1939	7.35844e-05		ASV_585	0.000134868
	ASV_2196	1.58137e-05		ASV_2194	7.35844e-05		ASV_920	0.000134868
	ASV_2676	1.58137e-05		ASV_3023	7.35844e-05		ASV_1337	0.000134868
	ASV_5642	1.58137e-05		ASV_5198	7.35844e-05		ASV_2451	0.000134868
	ASV_9005	1.58137e-05		ASV_5964	7.35844e-05		ASV_509	0.00013302
	ASV_115	1.46841e-05		ASV_6421	7.35844e-05		ASV_878	0.00013302
	ASV_228	1.46841e-05		ASV_6648	7.35844e-05		ASV_1012	0.00013302
	ASV_276	1.46841e-05		ASV_544	7.07542e-05		ASV_1604	0.00013302
	ASV_295	1.46841e-05		ASV_1132	7.07542e-05		ASV_2207	0.00013302
	ASV_352	1.46841e-05		ASV_1158	7.07542e-05		ASV_306	0.000131173
	ASV_964	1.46841e-05		ASV_1668	7.07542e-05		ASV_456	0.000131173
	ASV_1208	1.46841e-05		ASV_2688	7.07542e-05		ASV_727	0.000131173
	ASV_1356	1.46841e-05		ASV_3082	7.07542e-05		ASV_3130	0.000131173
	ASV_1407	1.46841e-05		ASV_3608	7.07542e-05		ASV_3335	0.000131173
	ASV_1606	1.46841e-05		ASV_193	6.7924e-05		ASV_490	0.000127478
	ASV_2310	1.46841e-05		ASV_501	6.7924e-05		ASV_2196	0.000127478
	ASV_2586	1.46841e-05		ASV_1159	6.7924e-05		ASV_2935	0.000127478
	ASV_6525	1.46841e-05		ASV_1356	6.7924e-05		ASV_3024	0.000127478
	ASV_6639	1.46841e-05		ASV_1489	6.7924e-05		ASV_638	0.00012563
	ASV_7777	1.46841e-05		ASV_2839	6.7924e-05		ASV_848	0.00012563
	ASV_7935	1.46841e-05		ASV_3888	6.7924e-05		ASV_1440	0.00012563
	ASV_39	1.35546e-05		ASV_7937	6.7924e-05		ASV_2	0.000123783
	ASV_88	1.35546e-05		ASV_7941	6.7924e-05		ASV_288	0.000123783
	ASV_364	1.35546e-05		ASV_1390	6.50938e-05		ASV_1101	0.000123783
	ASV_554	1.35546e-05		ASV_2813	6.50938e-05		ASV_1363	0.000123783
	ASV_760	1.35546e-05		ASV_4204	6.50938e-05		ASV_1093	0.000121935
	ASV_866	1.35546e-05		ASV_4945	6.50938e-05		ASV_3800	0.000121935
	ASV_1093	1.35546e-05		ASV_7784	6.50938e-05		ASV_828	0.000120088
	ASV_1248	1.35546e-05		ASV_445	6.22637e-05		ASV_1187	0.000120088
	ASV_2183	1.35546e-05		ASV_447	6.22637e-05		ASV_1287	0.000120088
	ASV_2251	1.35546e-05		ASV_4294	6.22637e-05		ASV_1810	0.000120088
	ASV_2284	1.35546e-05		ASV_8286	6.22637e-05		ASV_1897	0.000120088
	ASV_2744	1.35546e-05		ASV_301	5.94335e-05		ASV_90	0.00011824
	ASV_3538	1.35546e-05		ASV_416	5.94335e-05		ASV_194	0.00011824
	ASV_3979	1.35546e-05		ASV_525	5.94335e-05		ASV_1653	0.00011824
	ASV_4072	1.35546e-05		ASV_996	5.94335e-05		ASV_2610	0.00011824
	ASV_5199	1.35546e-05		ASV_1642	5.94335e-05		ASV_2629	0.00011824
	ASV_6046	1.35546e-05		ASV_1661	5.94335e-05		ASV_344	0.000116393
	ASV_6767	1.35546e-05		ASV_1828	5.94335e-05		ASV_366	0.000116393
	ASV_128	1.2425e-05		ASV_1842	5.94335e-05		ASV_730	0.000116393
	ASV_132	1.2425e-05		ASV_2412	5.94335e-05		ASV_822	0.000116393
	ASV_192	1.2425e-05		ASV_4158	5.94335e-05		ASV_1585	0.000116393
	ASV_194	1.2425e-05		ASV_5641	5.94335e-05		ASV_1622	0.000116393
	ASV_658	1.2425e-05		ASV_6336	5.94335e-05		ASV_2821	0.000116393
	ASV_688	1.2425e-05		ASV_6526	5.94335e-05		ASV_4173	0.000116393
	ASV_790	1.2425e-05		ASV_169	5.66033e-05		ASV_2049	0.000114545
	ASV_967	1.2425e-05		ASV_203	5.66033e-05		ASV_449	0.000112698
	ASV_1060	1.2425e-05		ASV_678	5.66033e-05		ASV_1085	0.000112698
	ASV_1108	1.2425e-05		ASV_997	5.66033e-05		ASV_1302	0.000112698
	ASV_1243	1.2425e-05		ASV_5337	5.66033e-05		ASV_2882	0.000112698
	ASV_1302	1.2425e-05		ASV_6431	5.66033e-05		ASV_4560	0.000112698
	ASV_1485	1.2425e-05		ASV_352	5.37732e-05		ASV_683	0.00011085
	ASV_1618	1.2425e-05		ASV_689	5.37732e-05		ASV_790	0.00011085
	ASV_1783	1.2425e-05		ASV_896	5.37732e-05		ASV_2075	0.00011085
	ASV_1791	1.2425e-05		ASV_1089	5.37732e-05		ASV_2450	0.00011085
	ASV_3334	1.2425e-05		ASV_2513	5.37732e-05		ASV_492	0.000109003
	ASV_4154	1.2425e-05		ASV_3229	5.37732e-05		ASV_1049	0.000109003
	ASV_4343	1.2425e-05		ASV_3335	5.37732e-05		ASV_3848	0.000109003
	ASV_7482	1.2425e-05		ASV_6138	5.37732e-05		ASV_4388	0.000109003
	ASV_56	1.12955e-05		ASV_453	5.0943e-05		ASV_119	0.000107155
	ASV_83	1.12955e-05		ASV_942	5.0943e-05		ASV_160	0.000107155
	ASV_94	1.12955e-05		ASV_964	5.0943e-05		ASV_333	0.000107155
	ASV_453	1.12955e-05		ASV_999	5.0943e-05		ASV_3549	0.000107155
	ASV_510	1.12955e-05		ASV_1277	5.0943e-05		ASV_222	0.000105308
	ASV_522	1.12955e-05		ASV_1373	5.0943e-05		ASV_267	0.000105308
	ASV_644	1.12955e-05		ASV_1952	5.0943e-05		ASV_1396	0.000105308
	ASV_735	1.12955e-05		ASV_2902	5.0943e-05		ASV_2045	0.000105308
	ASV_962	1.12955e-05		ASV_4381	5.0943e-05		ASV_4256	0.000105308
	ASV_1118	1.12955e-05		ASV_4501	5.0943e-05		ASV_4658	0.000105308
	ASV_1314	1.12955e-05		ASV_8291	5.0943e-05		ASV_4709	0.000105308
	ASV_1480	1.12955e-05		ASV_362	4.81128e-05		ASV_258	0.00010346
	ASV_2408	1.12955e-05		ASV_629	4.81128e-05		ASV_327	0.00010346
	ASV_2663	1.12955e-05		ASV_842	4.81128e-05		ASV_2601	0.00010346
	ASV_2838	1.12955e-05		ASV_1185	4.81128e-05		ASV_3776	0.00010346
	ASV_3188	1.12955e-05		ASV_1248	4.81128e-05		ASV_1505	0.000101613
	ASV_4103	1.12955e-05		ASV_2488	4.81128e-05		ASV_197	9.97654e-05
	ASV_4936	1.12955e-05		ASV_2587	4.81128e-05		ASV_300	9.97654e-05
	ASV_33	1.01659e-05		ASV_3030	4.81128e-05		ASV_1110	9.97654e-05
	ASV_81	1.01659e-05		ASV_6334	4.81128e-05		ASV_4436	9.97654e-05
	ASV_101	1.01659e-05		ASV_7100	4.81128e-05		ASV_676	9.79179e-05
	ASV_252	1.01659e-05		ASV_7489	4.81128e-05		ASV_2555	9.79179e-05
	ASV_464	1.01659e-05		ASV_7493	4.81128e-05		ASV_501	9.60704e-05
	ASV_730	1.01659e-05		ASV_149	4.52827e-05		ASV_612	9.60704e-05
	ASV_832	1.01659e-05		ASV_179	4.52827e-05		ASV_967	9.60704e-05
	ASV_1147	1.01659e-05		ASV_255	4.52827e-05		ASV_1014	9.60704e-05
	ASV_1211	1.01659e-05		ASV_283	4.52827e-05		ASV_1255	9.60704e-05
	ASV_1307	1.01659e-05		ASV_378	4.52827e-05		ASV_2145	9.60704e-05
	ASV_1487	1.01659e-05		ASV_632	4.52827e-05		ASV_3982	9.60704e-05
	ASV_1808	1.01659e-05		ASV_730	4.52827e-05		ASV_4081	9.60704e-05
	ASV_3366	1.01659e-05		ASV_781	4.52827e-05		ASV_4512	9.60704e-05
	ASV_3472	1.01659e-05		ASV_1160	4.52827e-05		ASV_1307	9.42228e-05
	ASV_3539	1.01659e-05		ASV_1314	4.52827e-05		ASV_1314	9.42228e-05
	ASV_5862	1.01659e-05		ASV_1537	4.52827e-05		ASV_1789	9.42228e-05
	ASV_5863	1.01659e-05		ASV_1724	4.52827e-05		ASV_2868	9.42228e-05
	ASV_6224	1.01659e-05		ASV_2487	4.52827e-05		ASV_4427	9.42228e-05
	ASV_7488	1.01659e-05		ASV_2881	4.52827e-05		ASV_859	9.23753e-05
	ASV_62	9.03638e-06		ASV_3850	4.52827e-05		ASV_1023	9.23753e-05
	ASV_259	9.03638e-06		ASV_4210	4.52827e-05		ASV_1579	9.23753e-05
	ASV_459	9.03638e-06		ASV_4812	4.52827e-05		ASV_2206	9.23753e-05
	ASV_484	9.03638e-06		ASV_8101	4.52827e-05		ASV_2323	9.23753e-05
	ASV_617	9.03638e-06		ASV_172	4.24525e-05		ASV_3928	9.23753e-05
	ASV_768	9.03638e-06		ASV_249	4.24525e-05		ASV_3939	9.23753e-05
	ASV_953	9.03638e-06		ASV_566	4.24525e-05		ASV_5088	9.23753e-05
	ASV_958	9.03638e-06		ASV_736	4.24525e-05		ASV_1027	9.05278e-05
	ASV_996	9.03638e-06		ASV_1347	4.24525e-05		ASV_1162	9.05278e-05
	ASV_1226	9.03638e-06		ASV_1830	4.24525e-05		ASV_2975	8.86803e-05
	ASV_1239	9.03638e-06		ASV_1938	4.24525e-05		ASV_3369	8.86803e-05
	ASV_1850	9.03638e-06		ASV_2181	4.24525e-05		ASV_3545	8.86803e-05
	ASV_2010	9.03638e-06		ASV_3192	4.24525e-05		ASV_4165	8.86803e-05
	ASV_2378	9.03638e-06		ASV_4554	4.24525e-05		ASV_5403	8.86803e-05
	ASV_3735	9.03638e-06		ASV_7495	4.24525e-05		ASV_870	8.68328e-05
	ASV_4606	9.03638e-06		ASV_8641	4.24525e-05		ASV_1015	8.68328e-05
	ASV_5861	9.03638e-06		ASV_9217	4.24525e-05		ASV_1367	8.68328e-05
	ASV_6136	9.03638e-06		ASV_29	3.96223e-05		ASV_1671	8.68328e-05
	ASV_6229	9.03638e-06		ASV_153	3.96223e-05		ASV_2334	8.68328e-05
	ASV_7489	9.03638e-06		ASV_327	3.96223e-05		ASV_2352	8.68328e-05
	ASV_77	7.90683e-06		ASV_581	3.96223e-05		ASV_5402	8.68328e-05
	ASV_125	7.90683e-06		ASV_609	3.96223e-05		ASV_126	8.49853e-05
	ASV_342	7.90683e-06		ASV_866	3.96223e-05		ASV_1243	8.49853e-05
	ASV_355	7.90683e-06		ASV_1850	3.96223e-05		ASV_2593	8.49853e-05
	ASV_444	7.90683e-06		ASV_2676	3.96223e-05		ASV_3125	8.49853e-05
	ASV_580	7.90683e-06		ASV_4754	3.96223e-05		ASV_4343	8.49853e-05
	ASV_672	7.90683e-06		ASV_7494	3.96223e-05		ASV_1098	8.31378e-05
	ASV_1007	7.90683e-06		ASV_7636	3.96223e-05		ASV_1118	8.31378e-05
	ASV_1140	7.90683e-06		ASV_7639	3.96223e-05		ASV_3417	8.31378e-05
	ASV_1319	7.90683e-06		ASV_9220	3.96223e-05		ASV_6	8.12903e-05
	ASV_1388	7.90683e-06		ASV_83	3.67922e-05		ASV_62	8.12903e-05
	ASV_1592	7.90683e-06		ASV_174	3.67922e-05		ASV_166	8.12903e-05
	ASV_1613	7.90683e-06		ASV_399	3.67922e-05		ASV_340	8.12903e-05
	ASV_1863	7.90683e-06		ASV_487	3.67922e-05		ASV_1723	8.12903e-05
	ASV_2076	7.90683e-06		ASV_580	3.67922e-05		ASV_4386	8.12903e-05
	ASV_2167	7.90683e-06		ASV_585	3.67922e-05		ASV_242	7.94428e-05
	ASV_2206	7.90683e-06		ASV_829	3.67922e-05		ASV_762	7.94428e-05
	ASV_2445	7.90683e-06		ASV_854	3.67922e-05		ASV_1207	7.94428e-05
	ASV_2485	7.90683e-06		ASV_1034	3.67922e-05		ASV_1265	7.94428e-05
	ASV_2660	7.90683e-06		ASV_3735	3.67922e-05		ASV_2367	7.94428e-05
	ASV_3026	7.90683e-06		ASV_4609	3.67922e-05		ASV_2381	7.94428e-05
	ASV_3504	7.90683e-06		ASV_4876	3.67922e-05		ASV_5342	7.94428e-05
	ASV_4247	7.90683e-06		ASV_5141	3.67922e-05		ASV_523	7.75953e-05
	ASV_4337	7.90683e-06		ASV_5485	3.67922e-05		ASV_855	7.75953e-05
	ASV_4702	7.90683e-06		ASV_5800	3.67922e-05		ASV_2625	7.75953e-05
	ASV_6870	7.90683e-06		ASV_6054	3.67922e-05		ASV_1356	7.57478e-05
	ASV_7225	7.90683e-06		ASV_6770	3.67922e-05		ASV_2954	7.57478e-05
	ASV_7630	7.90683e-06		ASV_6995	3.67922e-05		ASV_4257	7.57478e-05
	ASV_29	6.77729e-06		ASV_9620	3.67922e-05		ASV_4614	7.57478e-05
	ASV_111	6.77729e-06		ASV_262	3.3962e-05		ASV_756	7.39003e-05
	ASV_185	6.77729e-06		ASV_284	3.3962e-05		ASV_1619	7.39003e-05
	ASV_204	6.77729e-06		ASV_550	3.3962e-05		ASV_2379	7.39003e-05
	ASV_216	6.77729e-06		ASV_657	3.3962e-05		ASV_3483	7.39003e-05
	ASV_290	6.77729e-06		ASV_661	3.3962e-05		ASV_667	7.20528e-05
	ASV_291	6.77729e-06		ASV_714	3.3962e-05		ASV_2197	7.20528e-05
	ASV_341	6.77729e-06		ASV_884	3.3962e-05		ASV_2443	7.20528e-05
	ASV_348	6.77729e-06		ASV_920	3.3962e-05		ASV_4433	7.20528e-05
	ASV_506	6.77729e-06		ASV_974	3.3962e-05		ASV_5492	7.20528e-05
	ASV_706	6.77729e-06		ASV_1100	3.3962e-05		ASV_1122	7.02053e-05
	ASV_1132	6.77729e-06		ASV_1727	3.3962e-05		ASV_1324	7.02053e-05
	ASV_1414	6.77729e-06		ASV_2253	3.3962e-05		ASV_2849	7.02053e-05
	ASV_1726	6.77729e-06		ASV_2380	3.3962e-05		ASV_3309	7.02053e-05
	ASV_1874	6.77729e-06		ASV_5391	3.3962e-05		ASV_3608	7.02053e-05
	ASV_1884	6.77729e-06		ASV_6523	3.3962e-05		ASV_4618	7.02053e-05
	ASV_1885	6.77729e-06		ASV_8462	3.3962e-05		ASV_5652	7.02053e-05
	ASV_2105	6.77729e-06		ASV_510	3.11318e-05		ASV_1050	6.83578e-05
	ASV_2181	6.77729e-06		ASV_511	3.11318e-05		ASV_1280	6.83578e-05
	ASV_2497	6.77729e-06		ASV_606	3.11318e-05		ASV_1444	6.83578e-05
	ASV_2703	6.77729e-06		ASV_654	3.11318e-05		ASV_1828	6.83578e-05
	ASV_3224	6.77729e-06		ASV_750	3.11318e-05		ASV_2310	6.83578e-05
	ASV_4208	6.77729e-06		ASV_841	3.11318e-05		ASV_2349	6.83578e-05
	ASV_4341	6.77729e-06		ASV_970	3.11318e-05		ASV_2351	6.83578e-05
	ASV_4552	6.77729e-06		ASV_1122	3.11318e-05		ASV_3188	6.83578e-05
	ASV_4699	6.77729e-06		ASV_1518	3.11318e-05		ASV_3230	6.83578e-05
	ASV_4703	6.77729e-06		ASV_1618	3.11318e-05		ASV_5140	6.83578e-05
	ASV_4942	6.77729e-06		ASV_1725	3.11318e-05		ASV_1462	6.65102e-05
	ASV_5864	6.77729e-06		ASV_1843	3.11318e-05		ASV_1948	6.65102e-05
	ASV_5953	6.77729e-06		ASV_2483	3.11318e-05		ASV_2728	6.65102e-05
	ASV_6044	6.77729e-06		ASV_2585	3.11318e-05		ASV_4549	6.65102e-05
	ASV_7222	6.77729e-06		ASV_4295	3.11318e-05		ASV_305	6.46627e-05
	ASV_7358	6.77729e-06		ASV_5196	3.11318e-05		ASV_427	6.46627e-05
	ASV_34	5.64774e-06		ASV_5390	3.11318e-05		ASV_2133	6.46627e-05
	ASV_109	5.64774e-06		ASV_5965	3.11318e-05		ASV_4070	6.46627e-05
	ASV_123	5.64774e-06		ASV_6773	3.11318e-05		ASV_4545	6.46627e-05
	ASV_129	5.64774e-06		ASV_7496	3.11318e-05		ASV_964	6.28152e-05
	ASV_138	5.64774e-06		ASV_67	2.83017e-05		ASV_1411	6.28152e-05
	ASV_198	5.64774e-06		ASV_160	2.83017e-05		ASV_5501	6.28152e-05
	ASV_292	5.64774e-06		ASV_161	2.83017e-05		ASV_268	6.09677e-05
	ASV_306	5.64774e-06		ASV_411	2.83017e-05		ASV_1592	6.09677e-05
	ASV_430	5.64774e-06		ASV_425	2.83017e-05		ASV_1765	6.09677e-05
	ASV_607	5.64774e-06		ASV_1051	2.83017e-05		ASV_1808	6.09677e-05
	ASV_645	5.64774e-06		ASV_1371	2.83017e-05		ASV_2200	6.09677e-05
	ASV_664	5.64774e-06		ASV_1680	2.83017e-05		ASV_2781	6.09677e-05
	ASV_756	5.64774e-06		ASV_2445	2.83017e-05		ASV_2800	6.09677e-05
	ASV_870	5.64774e-06		ASV_2453	2.83017e-05		ASV_2899	6.09677e-05
	ASV_872	5.64774e-06		ASV_2529	2.83017e-05		ASV_3280	6.09677e-05
	ASV_1024	5.64774e-06		ASV_3540	2.83017e-05		ASV_6065	6.09677e-05
	ASV_1037	5.64774e-06		ASV_3982	2.83017e-05		ASV_1300	5.91202e-05
	ASV_1050	5.64774e-06		ASV_4021	2.83017e-05		ASV_2297	5.91202e-05
	ASV_1127	5.64774e-06		ASV_4436	2.83017e-05		ASV_2840	5.91202e-05
	ASV_1436	5.64774e-06		ASV_4882	2.83017e-05		ASV_4428	5.91202e-05
	ASV_1520	5.64774e-06		ASV_7637	2.83017e-05		ASV_5860	5.91202e-05
	ASV_1765	5.64774e-06		ASV_112	2.54715e-05		ASV_6670	5.91202e-05
	ASV_1894	5.64774e-06		ASV_538	2.54715e-05		ASV_675	5.72727e-05
	ASV_1903	5.64774e-06		ASV_552	2.54715e-05		ASV_1431	5.72727e-05
	ASV_2020	5.64774e-06		ASV_737	2.54715e-05		ASV_1830	5.72727e-05
	ASV_2392	5.64774e-06		ASV_754	2.54715e-05		ASV_2106	5.72727e-05
	ASV_2410	5.64774e-06		ASV_826	2.54715e-05		ASV_2167	5.72727e-05
	ASV_2443	5.64774e-06		ASV_981	2.54715e-05		ASV_2487	5.72727e-05
	ASV_2644	5.64774e-06		ASV_1070	2.54715e-05		ASV_3890	5.72727e-05
	ASV_2772	5.64774e-06		ASV_1118	2.54715e-05		ASV_4208	5.72727e-05
	ASV_3930	5.64774e-06		ASV_1592	2.54715e-05		ASV_35	5.54252e-05
	ASV_3973	5.64774e-06		ASV_2423	2.54715e-05		ASV_1060	5.54252e-05
	ASV_4156	5.64774e-06		ASV_3188	2.54715e-05		ASV_1264	5.54252e-05
	ASV_4545	5.64774e-06		ASV_3250	2.54715e-05		ASV_6539	5.54252e-05
	ASV_4550	5.64774e-06		ASV_3478	2.54715e-05		ASV_539	5.35777e-05
	ASV_5138	5.64774e-06		ASV_3508	2.54715e-05		ASV_885	5.35777e-05
	ASV_8648	5.64774e-06		ASV_4106	2.54715e-05		ASV_942	5.35777e-05
	ASV_57	4.51819e-06		ASV_7230	2.54715e-05		ASV_974	5.35777e-05
	ASV_143	4.51819e-06		ASV_33	2.26413e-05		ASV_1795	5.35777e-05
	ASV_173	4.51819e-06		ASV_58	2.26413e-05		ASV_2585	5.35777e-05
	ASV_197	4.51819e-06		ASV_89	2.26413e-05		ASV_6351	5.35777e-05
	ASV_223	4.51819e-06		ASV_117	2.26413e-05		ASV_749	5.17302e-05
	ASV_263	4.51819e-06		ASV_166	2.26413e-05		ASV_1961	5.17302e-05
	ASV_432	4.51819e-06		ASV_479	2.26413e-05		ASV_2053	5.17302e-05
	ASV_587	4.51819e-06		ASV_673	2.26413e-05		ASV_2309	5.17302e-05
	ASV_676	4.51819e-06		ASV_679	2.26413e-05		ASV_2513	5.17302e-05
	ASV_698	4.51819e-06		ASV_1581	2.26413e-05		ASV_2904	5.17302e-05
	ASV_764	4.51819e-06		ASV_1653	2.26413e-05		ASV_3804	5.17302e-05
	ASV_818	4.51819e-06		ASV_1999	2.26413e-05		ASV_5575	5.17302e-05
	ASV_1064	4.51819e-06		ASV_2133	2.26413e-05		ASV_5582	5.17302e-05
	ASV_1653	4.51819e-06		ASV_2154	2.26413e-05		ASV_6254	5.17302e-05
	ASV_1660	4.51819e-06		ASV_2206	2.26413e-05		ASV_6657	5.17302e-05
	ASV_1790	4.51819e-06		ASV_2818	2.26413e-05		ASV_6763	5.17302e-05
	ASV_1802	4.51819e-06		ASV_3541	2.26413e-05		ASV_292	4.98827e-05
	ASV_1916	4.51819e-06		ASV_4161	2.26413e-05		ASV_698	4.98827e-05
	ASV_2133	4.51819e-06		ASV_4164	2.26413e-05		ASV_1563	4.98827e-05
	ASV_2255	4.51819e-06		ASV_5336	2.26413e-05		ASV_2241	4.98827e-05
	ASV_2882	4.51819e-06		ASV_6651	2.26413e-05		ASV_3441	4.98827e-05
	ASV_2883	4.51819e-06		ASV_8284	2.26413e-05		ASV_3989	4.98827e-05
	ASV_3028	4.51819e-06		ASV_8829	2.26413e-05		ASV_720	4.80352e-05
	ASV_3127	4.51819e-06		ASV_211	1.98112e-05		ASV_1029	4.80352e-05
	ASV_3128	4.51819e-06		ASV_238	1.98112e-05		ASV_1330	4.80352e-05
	ASV_3365	4.51819e-06		ASV_268	1.98112e-05		ASV_1758	4.80352e-05
	ASV_3439	4.51819e-06		ASV_276	1.98112e-05		ASV_1815	4.80352e-05
	ASV_3571	4.51819e-06		ASV_420	1.98112e-05		ASV_2846	4.80352e-05
	ASV_3669	4.51819e-06		ASV_443	1.98112e-05		ASV_896	4.61877e-05
	ASV_3845	4.51819e-06		ASV_491	1.98112e-05		ASV_1802	4.61877e-05
	ASV_4108	4.51819e-06		ASV_543	1.98112e-05		ASV_2772	4.61877e-05
	ASV_4880	4.51819e-06		ASV_958	1.98112e-05		ASV_3053	4.61877e-05
	ASV_5072	4.51819e-06		ASV_1018	1.98112e-05		ASV_4151	4.61877e-05
	ASV_6043	4.51819e-06		ASV_1107	1.98112e-05		ASV_4703	4.61877e-05
	ASV_6048	4.51819e-06		ASV_1276	1.98112e-05		ASV_5260	4.61877e-05
	ASV_50	3.38864e-06		ASV_1544	1.98112e-05		ASV_5489	4.61877e-05
	ASV_95	3.38864e-06		ASV_1632	1.98112e-05		ASV_6518	4.61877e-05
	ASV_96	3.38864e-06		ASV_1710	1.98112e-05		ASV_544	4.43402e-05
	ASV_108	3.38864e-06		ASV_1774	1.98112e-05		ASV_1509	4.43402e-05
	ASV_110	3.38864e-06		ASV_1857	1.98112e-05		ASV_1520	4.43402e-05
	ASV_134	3.38864e-06		ASV_1929	1.98112e-05		ASV_1969	4.43402e-05
	ASV_224	3.38864e-06		ASV_1930	1.98112e-05		ASV_2231	4.43402e-05
	ASV_313	3.38864e-06		ASV_2310	1.98112e-05		ASV_2490	4.43402e-05
	ASV_344	3.38864e-06		ASV_2338	1.98112e-05		ASV_2660	4.43402e-05
	ASV_381	3.38864e-06		ASV_2442	1.98112e-05		ASV_4346	4.43402e-05
	ASV_468	3.38864e-06		ASV_2745	1.98112e-05		ASV_5978	4.43402e-05
	ASV_471	3.38864e-06		ASV_3509	1.98112e-05		ASV_6652	4.43402e-05
	ASV_488	3.38864e-06		ASV_4815	1.98112e-05		ASV_88	4.24927e-05
	ASV_492	3.38864e-06		ASV_4999	1.98112e-05		ASV_850	4.24927e-05
	ASV_546	3.38864e-06		ASV_6046	1.98112e-05		ASV_1640	4.24927e-05
	ASV_552	3.38864e-06		ASV_7638	1.98112e-05		ASV_1874	4.24927e-05
	ASV_657	3.38864e-06		ASV_8467	1.98112e-05		ASV_3107	4.24927e-05
	ASV_679	3.38864e-06		ASV_9218	1.98112e-05		ASV_179	4.06451e-05
	ASV_696	3.38864e-06		ASV_37	1.6981e-05		ASV_586	4.06451e-05
	ASV_701	3.38864e-06		ASV_65	1.6981e-05		ASV_1005	4.06451e-05
	ASV_781	3.38864e-06		ASV_77	1.6981e-05		ASV_1488	4.06451e-05
	ASV_836	3.38864e-06		ASV_90	1.6981e-05		ASV_1560	4.06451e-05
	ASV_977	3.38864e-06		ASV_123	1.6981e-05		ASV_1864	4.06451e-05
	ASV_1012	3.38864e-06		ASV_256	1.6981e-05		ASV_2299	4.06451e-05
	ASV_1113	3.38864e-06		ASV_688	1.6981e-05		ASV_2315	4.06451e-05
	ASV_1198	3.38864e-06		ASV_759	1.6981e-05		ASV_2427	4.06451e-05
	ASV_1270	3.38864e-06		ASV_798	1.6981e-05		ASV_2704	4.06451e-05
	ASV_1367	3.38864e-06		ASV_1092	1.6981e-05		ASV_3193	4.06451e-05
	ASV_1440	3.38864e-06		ASV_1280	1.6981e-05		ASV_4108	4.06451e-05
	ASV_1468	3.38864e-06		ASV_1702	1.6981e-05		ASV_4551	4.06451e-05
	ASV_1617	3.38864e-06		ASV_1851	1.6981e-05		ASV_4606	4.06451e-05
	ASV_1654	3.38864e-06		ASV_1885	1.6981e-05		ASV_5089	4.06451e-05
	ASV_1795	3.38864e-06		ASV_1949	1.6981e-05		ASV_6248	4.06451e-05
	ASV_1809	3.38864e-06		ASV_2532	1.6981e-05		ASV_153	3.87976e-05
	ASV_1810	3.38864e-06		ASV_3384	1.6981e-05		ASV_342	3.87976e-05
	ASV_1828	3.38864e-06		ASV_3388	1.6981e-05		ASV_543	3.87976e-05
	ASV_1952	3.38864e-06		ASV_3447	1.6981e-05		ASV_678	3.87976e-05
	ASV_2151	3.38864e-06		ASV_3973	1.6981e-05		ASV_688	3.87976e-05
	ASV_2391	3.38864e-06		ASV_4816	1.6981e-05		ASV_874	3.87976e-05
	ASV_2554	3.38864e-06		ASV_5486	1.6981e-05		ASV_4651	3.87976e-05
	ASV_2583	3.38864e-06		ASV_6141	1.6981e-05		ASV_4746	3.87976e-05
	ASV_2612	3.38864e-06		ASV_6335	1.6981e-05		ASV_5639	3.87976e-05
	ASV_2707	3.38864e-06		ASV_6876	1.6981e-05		ASV_6660	3.87976e-05
	ASV_2774	3.38864e-06		ASV_7225	1.6981e-05		ASV_7654	3.87976e-05
	ASV_2775	3.38864e-06		ASV_9012	1.6981e-05		ASV_61	3.69501e-05
	ASV_2928	3.38864e-06		ASV_46	1.41508e-05		ASV_232	3.69501e-05
	ASV_3155	3.38864e-06		ASV_180	1.41508e-05		ASV_552	3.69501e-05
	ASV_3309	3.38864e-06		ASV_212	1.41508e-05		ASV_742	3.69501e-05
	ASV_3415	3.38864e-06		ASV_486	1.41508e-05		ASV_1127	3.69501e-05
	ASV_3670	3.38864e-06		ASV_490	1.41508e-05		ASV_1144	3.69501e-05
	ASV_3849	3.38864e-06		ASV_579	1.41508e-05		ASV_1829	3.69501e-05
	ASV_4104	3.38864e-06		ASV_763	1.41508e-05		ASV_1938	3.69501e-05
	ASV_4207	3.38864e-06		ASV_870	1.41508e-05		ASV_2488	3.69501e-05
	ASV_4291	3.38864e-06		ASV_874	1.41508e-05		ASV_4103	3.69501e-05
	ASV_4877	3.38864e-06		ASV_933	1.41508e-05		ASV_4170	3.69501e-05
	ASV_5139	3.38864e-06		ASV_1093	1.41508e-05		ASV_4212	3.69501e-05
	ASV_5202	3.38864e-06		ASV_1111	1.41508e-05		ASV_4378	3.69501e-05
	ASV_5481	3.38864e-06		ASV_1211	1.41508e-05		ASV_7634	3.69501e-05
	ASV_5961	3.38864e-06		ASV_1241	1.41508e-05		ASV_161	3.51026e-05
	ASV_6994	3.38864e-06		ASV_1582	1.41508e-05		ASV_622	3.51026e-05
	ASV_7934	3.38864e-06		ASV_1641	1.41508e-05		ASV_657	3.51026e-05
	ASV_8280	3.38864e-06		ASV_1654	1.41508e-05		ASV_658	3.51026e-05
	ASV_8283	3.38864e-06		ASV_1829	1.41508e-05		ASV_930	3.51026e-05
	ASV_9200	3.38864e-06		ASV_1936	1.41508e-05		ASV_1002	3.51026e-05
	ASV_30	2.2591e-06		ASV_2207	1.41508e-05		ASV_1355	3.51026e-05
	ASV_52	2.2591e-06		ASV_2349	1.41508e-05		ASV_1379	3.51026e-05
	ASV_63	2.2591e-06		ASV_2626	1.41508e-05		ASV_1624	3.51026e-05
	ASV_71	2.2591e-06		ASV_2817	1.41508e-05		ASV_1633	3.51026e-05
	ASV_80	2.2591e-06		ASV_2957	1.41508e-05		ASV_1875	3.51026e-05
	ASV_98	2.2591e-06		ASV_3159	1.41508e-05		ASV_3569	3.51026e-05
	ASV_127	2.2591e-06		ASV_3571	1.41508e-05		ASV_5340	3.51026e-05
	ASV_149	2.2591e-06		ASV_3699	1.41508e-05		ASV_506	3.32551e-05
	ASV_162	2.2591e-06		ASV_4110	1.41508e-05		ASV_517	3.32551e-05
	ASV_164	2.2591e-06		ASV_4159	1.41508e-05		ASV_766	3.32551e-05
	ASV_182	2.2591e-06		ASV_4345	1.41508e-05		ASV_1239	3.32551e-05
	ASV_184	2.2591e-06		ASV_4498	1.41508e-05		ASV_1857	3.32551e-05
	ASV_233	2.2591e-06		ASV_4499	1.41508e-05		ASV_2608	3.32551e-05
	ASV_257	2.2591e-06		ASV_4883	1.41508e-05		ASV_3984	3.32551e-05
	ASV_264	2.2591e-06		ASV_5001	1.41508e-05		ASV_4888	3.32551e-05
	ASV_268	2.2591e-06		ASV_5140	1.41508e-05		ASV_6787	3.32551e-05
	ASV_333	2.2591e-06		ASV_5867	1.41508e-05		ASV_125	3.14076e-05
	ASV_340	2.2591e-06		ASV_6230	1.41508e-05		ASV_2703	3.14076e-05
	ASV_428	2.2591e-06		ASV_6237	1.41508e-05		ASV_4154	3.14076e-05
	ASV_630	2.2591e-06		ASV_6772	1.41508e-05		ASV_5255	3.14076e-05
	ASV_731	2.2591e-06		ASV_6990	1.41508e-05		ASV_6339	3.14076e-05
	ASV_762	2.2591e-06		ASV_7781	1.41508e-05		ASV_706	2.95601e-05
	ASV_824	2.2591e-06		ASV_8098	1.41508e-05		ASV_882	2.95601e-05
	ASV_854	2.2591e-06		ASV_187	1.13207e-05		ASV_1173	2.95601e-05
	ASV_884	2.2591e-06		ASV_242	1.13207e-05		ASV_1470	2.95601e-05
	ASV_904	2.2591e-06		ASV_356	1.13207e-05		ASV_2194	2.95601e-05
	ASV_920	2.2591e-06		ASV_524	1.13207e-05		ASV_3412	2.95601e-05
	ASV_949	2.2591e-06		ASV_636	1.13207e-05		ASV_6637	2.95601e-05
	ASV_952	2.2591e-06		ASV_658	1.13207e-05		ASV_6658	2.95601e-05
	ASV_1162	2.2591e-06		ASV_749	1.13207e-05		ASV_7367	2.95601e-05
	ASV_1187	2.2591e-06		ASV_1108	1.13207e-05		ASV_111	2.77126e-05
	ASV_1205	2.2591e-06		ASV_1243	1.13207e-05		ASV_319	2.77126e-05
	ASV_1212	2.2591e-06		ASV_1348	1.13207e-05		ASV_853	2.77126e-05
	ASV_1318	2.2591e-06		ASV_1612	1.13207e-05		ASV_1235	2.77126e-05
	ASV_1363	2.2591e-06		ASV_1613	1.13207e-05		ASV_1487	2.77126e-05
	ASV_1371	2.2591e-06		ASV_1692	1.13207e-05		ASV_1733	2.77126e-05
	ASV_1679	2.2591e-06		ASV_1961	1.13207e-05		ASV_2108	2.77126e-05
	ASV_1742	2.2591e-06		ASV_1968	1.13207e-05		ASV_2661	2.77126e-05
	ASV_1756	2.2591e-06		ASV_2222	1.13207e-05		ASV_2709	2.77126e-05
	ASV_1792	2.2591e-06		ASV_2526	1.13207e-05		ASV_4547	2.77126e-05
	ASV_1890	2.2591e-06		ASV_2588	1.13207e-05		ASV_5731	2.77126e-05
	ASV_1896	2.2591e-06		ASV_2900	1.13207e-05		ASV_6669	2.77126e-05
	ASV_2046	2.2591e-06		ASV_3884	1.13207e-05		ASV_6789	2.77126e-05
	ASV_2108	2.2591e-06		ASV_4165	1.13207e-05		ASV_6867	2.77126e-05
	ASV_2152	2.2591e-06		ASV_4347	1.13207e-05		ASV_7633	2.77126e-05
	ASV_2172	2.2591e-06		ASV_4811	1.13207e-05		ASV_98	2.58651e-05
	ASV_2222	2.2591e-06		ASV_5471	1.13207e-05		ASV_164	2.58651e-05
	ASV_2335	2.2591e-06		ASV_6055	1.13207e-05		ASV_224	2.58651e-05
	ASV_2442	2.2591e-06		ASV_7232	1.13207e-05		ASV_228	2.58651e-05
	ASV_2483	2.2591e-06		ASV_7939	1.13207e-05		ASV_282	2.58651e-05
	ASV_2743	2.2591e-06		ASV_8288	1.13207e-05		ASV_283	2.58651e-05
	ASV_2773	2.2591e-06		ASV_8471	1.13207e-05		ASV_879	2.58651e-05
	ASV_2900	2.2591e-06		ASV_8655	1.13207e-05		ASV_990	2.58651e-05
	ASV_2976	2.2591e-06		ASV_10	8.4905e-06		ASV_1190	2.58651e-05
	ASV_3081	2.2591e-06		ASV_31	8.4905e-06		ASV_1241	2.58651e-05
	ASV_3103	2.2591e-06		ASV_36	8.4905e-06		ASV_1507	2.58651e-05
	ASV_3186	2.2591e-06		ASV_39	8.4905e-06		ASV_1963	2.58651e-05
	ASV_3271	2.2591e-06		ASV_194	8.4905e-06		ASV_2010	2.58651e-05
	ASV_3275	2.2591e-06		ASV_386	8.4905e-06		ASV_2285	2.58651e-05
	ASV_3445	2.2591e-06		ASV_455	8.4905e-06		ASV_2408	2.58651e-05
	ASV_3802	2.2591e-06		ASV_465	8.4905e-06		ASV_2474	2.58651e-05
	ASV_3848	2.2591e-06		ASV_523	8.4905e-06		ASV_2485	2.58651e-05
	ASV_3886	2.2591e-06		ASV_549	8.4905e-06		ASV_2557	2.58651e-05
	ASV_4153	2.2591e-06		ASV_651	8.4905e-06		ASV_2721	2.58651e-05
	ASV_4433	2.2591e-06		ASV_756	8.4905e-06		ASV_2927	2.58651e-05
	ASV_5260	2.2591e-06		ASV_796	8.4905e-06		ASV_4297	2.58651e-05
	ASV_5483	2.2591e-06		ASV_832	8.4905e-06		ASV_4432	2.58651e-05
	ASV_5485	2.2591e-06		ASV_838	8.4905e-06		ASV_6138	2.58651e-05
	ASV_5574	2.2591e-06		ASV_882	8.4905e-06		ASV_6990	2.58651e-05
	ASV_5575	2.2591e-06		ASV_1013	8.4905e-06		ASV_7093	2.58651e-05
	ASV_5858	2.2591e-06		ASV_1030	8.4905e-06		ASV_29	2.40176e-05
	ASV_6233	2.2591e-06		ASV_1171	8.4905e-06		ASV_269	2.40176e-05
	ASV_6768	2.2591e-06		ASV_1213	8.4905e-06		ASV_475	2.40176e-05
	ASV_6874	2.2591e-06		ASV_1214	8.4905e-06		ASV_520	2.40176e-05
	ASV_6995	2.2591e-06		ASV_1336	8.4905e-06		ASV_821	2.40176e-05
	ASV_6997	2.2591e-06		ASV_1407	8.4905e-06		ASV_826	2.40176e-05
	ASV_6998	2.2591e-06		ASV_1790	8.4905e-06		ASV_908	2.40176e-05
	ASV_7633	2.2591e-06		ASV_2173	8.4905e-06		ASV_1108	2.40176e-05
	ASV_7931	2.2591e-06		ASV_2195	8.4905e-06		ASV_1119	2.40176e-05
	ASV_8090	2.2591e-06		ASV_2204	8.4905e-06		ASV_2059	2.40176e-05
	ASV_65	1.12955e-06		ASV_2336	8.4905e-06		ASV_2242	2.40176e-05
	ASV_74	1.12955e-06		ASV_2475	8.4905e-06		ASV_2442	2.40176e-05
	ASV_78	1.12955e-06		ASV_2703	8.4905e-06		ASV_2836	2.40176e-05
	ASV_82	1.12955e-06		ASV_2746	8.4905e-06		ASV_4498	2.40176e-05
	ASV_93	1.12955e-06		ASV_2932	8.4905e-06		ASV_4938	2.40176e-05
	ASV_133	1.12955e-06		ASV_3212	8.4905e-06		ASV_7094	2.40176e-05
	ASV_150	1.12955e-06		ASV_3701	8.4905e-06		ASV_7931	2.40176e-05
	ASV_163	1.12955e-06		ASV_3774	8.4905e-06		ASV_163	2.21701e-05
	ASV_167	1.12955e-06		ASV_3845	8.4905e-06		ASV_350	2.21701e-05
	ASV_170	1.12955e-06		ASV_3889	8.4905e-06		ASV_386	2.21701e-05
	ASV_179	1.12955e-06		ASV_3926	8.4905e-06		ASV_514	2.21701e-05
	ASV_183	1.12955e-06		ASV_3934	8.4905e-06		ASV_1051	2.21701e-05
	ASV_207	1.12955e-06		ASV_4162	8.4905e-06		ASV_2044	2.21701e-05
	ASV_210	1.12955e-06		ASV_4253	8.4905e-06		ASV_2157	2.21701e-05
	ASV_232	1.12955e-06		ASV_4291	8.4905e-06		ASV_2274	2.21701e-05
	ASV_241	1.12955e-06		ASV_4346	8.4905e-06		ASV_2411	2.21701e-05
	ASV_247	1.12955e-06		ASV_4705	8.4905e-06		ASV_2536	2.21701e-05
	ASV_260	1.12955e-06		ASV_5068	8.4905e-06		ASV_2817	2.21701e-05
	ASV_265	1.12955e-06		ASV_5074	8.4905e-06		ASV_2931	2.21701e-05
	ASV_281	1.12955e-06		ASV_5205	8.4905e-06		ASV_3214	2.21701e-05
	ASV_299	1.12955e-06		ASV_5385	8.4905e-06		ASV_3229	2.21701e-05
	ASV_301	1.12955e-06		ASV_6140	8.4905e-06		ASV_3384	2.21701e-05
	ASV_307	1.12955e-06		ASV_7005	8.4905e-06		ASV_5643	2.21701e-05
	ASV_310	1.12955e-06		ASV_9013	8.4905e-06		ASV_5878	2.21701e-05
	ASV_312	1.12955e-06		ASV_9629	8.4905e-06		ASV_5952	2.21701e-05
	ASV_320	1.12955e-06		ASV_34	5.66033e-06		ASV_6542	2.21701e-05
	ASV_351	1.12955e-06		ASV_57	5.66033e-06		ASV_7655	2.21701e-05
	ASV_353	1.12955e-06		ASV_61	5.66033e-06		ASV_7656	2.21701e-05
	ASV_368	1.12955e-06		ASV_93	5.66033e-06		ASV_64	2.03226e-05
	ASV_371	1.12955e-06		ASV_101	5.66033e-06		ASV_129	2.03226e-05
	ASV_382	1.12955e-06		ASV_108	5.66033e-06		ASV_251	2.03226e-05
	ASV_383	1.12955e-06		ASV_114	5.66033e-06		ASV_290	2.03226e-05
	ASV_398	1.12955e-06		ASV_128	5.66033e-06		ASV_712	2.03226e-05
	ASV_399	1.12955e-06		ASV_361	5.66033e-06		ASV_796	2.03226e-05
	ASV_401	1.12955e-06		ASV_364	5.66033e-06		ASV_836	2.03226e-05
	ASV_410	1.12955e-06		ASV_370	5.66033e-06		ASV_841	2.03226e-05
	ASV_421	1.12955e-06		ASV_384	5.66033e-06		ASV_943	2.03226e-05
	ASV_434	1.12955e-06		ASV_385	5.66033e-06		ASV_1613	2.03226e-05
	ASV_445	1.12955e-06		ASV_476	5.66033e-06		ASV_2444	2.03226e-05
	ASV_446	1.12955e-06		ASV_553	5.66033e-06		ASV_2928	2.03226e-05
	ASV_475	1.12955e-06		ASV_554	5.66033e-06		ASV_3085	2.03226e-05
	ASV_478	1.12955e-06		ASV_618	5.66033e-06		ASV_3442	2.03226e-05
	ASV_507	1.12955e-06		ASV_645	5.66033e-06		ASV_3974	2.03226e-05
	ASV_556	1.12955e-06		ASV_665	5.66033e-06		ASV_5327	2.03226e-05
	ASV_583	1.12955e-06		ASV_684	5.66033e-06		ASV_5398	2.03226e-05
	ASV_589	1.12955e-06		ASV_721	5.66033e-06		ASV_5804	2.03226e-05
	ASV_592	1.12955e-06		ASV_743	5.66033e-06		ASV_6335	2.03226e-05
	ASV_596	1.12955e-06		ASV_760	5.66033e-06		ASV_6347	2.03226e-05
	ASV_600	1.12955e-06		ASV_1037	5.66033e-06		ASV_6778	2.03226e-05
	ASV_616	1.12955e-06		ASV_1049	5.66033e-06		ASV_6885	2.03226e-05
	ASV_622	1.12955e-06		ASV_1061	5.66033e-06		ASV_7781	2.03226e-05
	ASV_632	1.12955e-06		ASV_1085	5.66033e-06		ASV_479	1.84751e-05
	ASV_641	1.12955e-06		ASV_1126	5.66033e-06		ASV_1009	1.84751e-05
	ASV_646	1.12955e-06		ASV_1145	5.66033e-06		ASV_1074	1.84751e-05
	ASV_653	1.12955e-06		ASV_1187	5.66033e-06		ASV_1174	1.84751e-05
	ASV_660	1.12955e-06		ASV_1205	5.66033e-06		ASV_1742	1.84751e-05
	ASV_677	1.12955e-06		ASV_1238	5.66033e-06		ASV_1896	1.84751e-05
	ASV_682	1.12955e-06		ASV_1300	5.66033e-06		ASV_3987	1.84751e-05
	ASV_687	1.12955e-06		ASV_1372	5.66033e-06		ASV_4021	1.84751e-05
	ASV_695	1.12955e-06		ASV_1402	5.66033e-06		ASV_9869	1.84751e-05
	ASV_710	1.12955e-06		ASV_1440	5.66033e-06		ASV_58	1.66276e-05
	ASV_718	1.12955e-06		ASV_1462	5.66033e-06		ASV_141	1.66276e-05
	ASV_721	1.12955e-06		ASV_1577	5.66033e-06		ASV_361	1.66276e-05
	ASV_723	1.12955e-06		ASV_1714	5.66033e-06		ASV_385	1.66276e-05
	ASV_737	1.12955e-06		ASV_1734	5.66033e-06		ASV_636	1.66276e-05
	ASV_748	1.12955e-06		ASV_1789	5.66033e-06		ASV_909	1.66276e-05
	ASV_750	1.12955e-06		ASV_1875	5.66033e-06		ASV_933	1.66276e-05
	ASV_761	1.12955e-06		ASV_1914	5.66033e-06		ASV_1107	1.66276e-05
	ASV_782	1.12955e-06		ASV_1989	5.66033e-06		ASV_1211	1.66276e-05
	ASV_784	1.12955e-06		ASV_2077	5.66033e-06		ASV_1214	1.66276e-05
	ASV_787	1.12955e-06		ASV_2155	5.66033e-06		ASV_1485	1.66276e-05
	ASV_797	1.12955e-06		ASV_2299	5.66033e-06		ASV_1620	1.66276e-05
	ASV_803	1.12955e-06		ASV_2448	5.66033e-06		ASV_1707	1.66276e-05
	ASV_834	1.12955e-06		ASV_2499	5.66033e-06		ASV_1783	1.66276e-05
	ASV_844	1.12955e-06		ASV_2611	5.66033e-06		ASV_2423	1.66276e-05
	ASV_846	1.12955e-06		ASV_2663	5.66033e-06		ASV_2500	1.66276e-05
	ASV_855	1.12955e-06		ASV_2904	5.66033e-06		ASV_3366	1.66276e-05
	ASV_859	1.12955e-06		ASV_2907	5.66033e-06		ASV_4077	1.66276e-05
	ASV_893	1.12955e-06		ASV_3127	5.66033e-06		ASV_4258	1.66276e-05
	ASV_945	1.12955e-06		ASV_3193	5.66033e-06		ASV_5077	1.66276e-05
	ASV_972	1.12955e-06		ASV_3271	5.66033e-06		ASV_5495	1.66276e-05
	ASV_973	1.12955e-06		ASV_3367	5.66033e-06		ASV_6423	1.66276e-05
	ASV_975	1.12955e-06		ASV_3842	5.66033e-06		ASV_7935	1.66276e-05
	ASV_982	1.12955e-06		ASV_3935	5.66033e-06		ASV_8842	1.66276e-05
	ASV_987	1.12955e-06		ASV_3983	5.66033e-06		ASV_30	1.47801e-05
	ASV_999	1.12955e-06		ASV_4160	5.66033e-06		ASV_36	1.47801e-05
	ASV_1008	1.12955e-06		ASV_4247	5.66033e-06		ASV_118	1.47801e-05
	ASV_1034	1.12955e-06		ASV_4338	5.66033e-06		ASV_353	1.47801e-05
	ASV_1057	1.12955e-06		ASV_4435	5.66033e-06		ASV_432	1.47801e-05
	ASV_1074	1.12955e-06		ASV_4699	5.66033e-06		ASV_513	1.47801e-05
	ASV_1104	1.12955e-06		ASV_4936	5.66033e-06		ASV_663	1.47801e-05
	ASV_1111	1.12955e-06		ASV_5724	5.66033e-06		ASV_763	1.47801e-05
	ASV_1139	1.12955e-06		ASV_5862	5.66033e-06		ASV_1020	1.47801e-05
	ASV_1144	1.12955e-06		ASV_6043	5.66033e-06		ASV_1145	1.47801e-05
	ASV_1150	1.12955e-06		ASV_6136	5.66033e-06		ASV_1204	1.47801e-05
	ASV_1153	1.12955e-06		ASV_6235	5.66033e-06		ASV_1617	1.47801e-05
	ASV_1158	1.12955e-06		ASV_6866	5.66033e-06		ASV_1876	1.47801e-05
	ASV_1167	1.12955e-06		ASV_7101	5.66033e-06		ASV_2187	1.47801e-05
	ASV_1171	1.12955e-06		ASV_7363	5.66033e-06		ASV_2526	1.47801e-05
	ASV_1194	1.12955e-06		ASV_7502	5.66033e-06		ASV_2569	1.47801e-05
	ASV_1207	1.12955e-06		ASV_8287	5.66033e-06		ASV_2598	1.47801e-05
	ASV_1237	1.12955e-06		ASV_8651	5.66033e-06		ASV_2612	1.47801e-05
	ASV_1250	1.12955e-06		ASV_9224	5.66033e-06		ASV_2845	1.47801e-05
	ASV_1271	1.12955e-06		ASV_9226	5.66033e-06		ASV_3802	1.47801e-05
	ASV_1280	1.12955e-06		ASV_9227	5.66033e-06		ASV_3895	1.47801e-05
	ASV_1290	1.12955e-06		ASV_9422	5.66033e-06		ASV_4763	1.47801e-05
	ASV_1297	1.12955e-06		ASV_9623	5.66033e-06		ASV_6519	1.47801e-05
	ASV_1310	1.12955e-06		ASV_24	2.83017e-06		ASV_7005	1.47801e-05
	ASV_1338	1.12955e-06		ASV_63	2.83017e-06		ASV_9879	1.47801e-05
	ASV_1343	1.12955e-06		ASV_74	2.83017e-06		ASV_5	1.29325e-05
	ASV_1359	1.12955e-06		ASV_109	2.83017e-06		ASV_196	1.29325e-05
	ASV_1361	1.12955e-06		ASV_111	2.83017e-06		ASV_343	1.29325e-05
	ASV_1372	1.12955e-06		ASV_132	2.83017e-06		ASV_1037	1.29325e-05
	ASV_1385	1.12955e-06		ASV_154	2.83017e-06		ASV_1494	1.29325e-05
	ASV_1411	1.12955e-06		ASV_189	2.83017e-06		ASV_1701	1.29325e-05
	ASV_1412	1.12955e-06		ASV_234	2.83017e-06		ASV_1842	1.29325e-05
	ASV_1434	1.12955e-06		ASV_245	2.83017e-06		ASV_2252	1.29325e-05
	ASV_1435	1.12955e-06		ASV_254	2.83017e-06		ASV_2324	1.29325e-05
	ASV_1462	1.12955e-06		ASV_274	2.83017e-06		ASV_2746	1.29325e-05
	ASV_1486	1.12955e-06		ASV_279	2.83017e-06		ASV_3543	1.29325e-05
	ASV_1488	1.12955e-06		ASV_344	2.83017e-06		ASV_3935	1.29325e-05
	ASV_1490	1.12955e-06		ASV_369	2.83017e-06		ASV_4250	1.29325e-05
	ASV_1503	1.12955e-06		ASV_373	2.83017e-06		ASV_4303	1.29325e-05
	ASV_1507	1.12955e-06		ASV_375	2.83017e-06		ASV_4339	1.29325e-05
	ASV_1626	1.12955e-06		ASV_381	2.83017e-06		ASV_4661	1.29325e-05
	ASV_1632	1.12955e-06		ASV_406	2.83017e-06		ASV_5199	1.29325e-05
	ASV_1650	1.12955e-06		ASV_415	2.83017e-06		ASV_5653	1.29325e-05
	ASV_1652	1.12955e-06		ASV_430	2.83017e-06		ASV_6874	1.29325e-05
	ASV_1667	1.12955e-06		ASV_493	2.83017e-06		ASV_7013	1.29325e-05
	ASV_1709	1.12955e-06		ASV_517	2.83017e-06		ASV_7366	1.29325e-05
	ASV_1714	1.12955e-06		ASV_519	2.83017e-06		ASV_7945	1.29325e-05
	ASV_1733	1.12955e-06		ASV_587	2.83017e-06		ASV_8647	1.29325e-05
	ASV_1757	1.12955e-06		ASV_590	2.83017e-06		ASV_10399	1.29325e-05
	ASV_1773	1.12955e-06		ASV_637	2.83017e-06		ASV_108	1.1085e-05
	ASV_1831	1.12955e-06		ASV_675	2.83017e-06		ASV_223	1.1085e-05
	ASV_1869	1.12955e-06		ASV_683	2.83017e-06		ASV_555	1.1085e-05
	ASV_1917	1.12955e-06		ASV_711	2.83017e-06		ASV_875	1.1085e-05
	ASV_1937	1.12955e-06		ASV_712	2.83017e-06		ASV_949	1.1085e-05
	ASV_1938	1.12955e-06		ASV_731	2.83017e-06		ASV_957	1.1085e-05
	ASV_1949	1.12955e-06		ASV_739	2.83017e-06		ASV_1038	1.1085e-05
	ASV_1953	1.12955e-06		ASV_741	2.83017e-06		ASV_1244	1.1085e-05
	ASV_1978	1.12955e-06		ASV_777	2.83017e-06		ASV_1434	1.1085e-05
	ASV_2047	1.12955e-06		ASV_782	2.83017e-06		ASV_1441	1.1085e-05
	ASV_2084	1.12955e-06		ASV_783	2.83017e-06		ASV_1612	1.1085e-05
	ASV_2092	1.12955e-06		ASV_803	2.83017e-06		ASV_1785	1.1085e-05
	ASV_2107	1.12955e-06		ASV_834	2.83017e-06		ASV_1894	1.1085e-05
	ASV_2166	1.12955e-06		ASV_839	2.83017e-06		ASV_2002	1.1085e-05
	ASV_2197	1.12955e-06		ASV_844	2.83017e-06		ASV_2048	1.1085e-05
	ASV_2205	1.12955e-06		ASV_893	2.83017e-06		ASV_2155	1.1085e-05
	ASV_2223	1.12955e-06		ASV_911	2.83017e-06		ASV_2378	1.1085e-05
	ASV_2229	1.12955e-06		ASV_932	2.83017e-06		ASV_2514	1.1085e-05
	ASV_2273	1.12955e-06		ASV_1007	2.83017e-06		ASV_2559	1.1085e-05
	ASV_2336	1.12955e-06		ASV_1025	2.83017e-06		ASV_2902	1.1085e-05
	ASV_2349	1.12955e-06		ASV_1060	2.83017e-06		ASV_2905	1.1085e-05
	ASV_2364	1.12955e-06		ASV_1074	2.83017e-06		ASV_3034	1.1085e-05
	ASV_2365	1.12955e-06		ASV_1086	2.83017e-06		ASV_3445	1.1085e-05
	ASV_2393	1.12955e-06		ASV_1091	2.83017e-06		ASV_3631	1.1085e-05
	ASV_2424	1.12955e-06		ASV_1133	2.83017e-06		ASV_3926	1.1085e-05
	ASV_2444	1.12955e-06		ASV_1141	2.83017e-06		ASV_4605	1.1085e-05
	ASV_2487	1.12955e-06		ASV_1162	2.83017e-06		ASV_4887	1.1085e-05
	ASV_2513	1.12955e-06		ASV_1181	2.83017e-06		ASV_5251	1.1085e-05
	ASV_2529	1.12955e-06		ASV_1226	2.83017e-06		ASV_6233	1.1085e-05
	ASV_2530	1.12955e-06		ASV_1231	2.83017e-06		ASV_6865	1.1085e-05
	ASV_2609	1.12955e-06		ASV_1252	2.83017e-06		ASV_6866	1.1085e-05
	ASV_2611	1.12955e-06		ASV_1253	2.83017e-06		ASV_7488	1.1085e-05
	ASV_2625	1.12955e-06		ASV_1287	2.83017e-06		ASV_7652	1.1085e-05
	ASV_2661	1.12955e-06		ASV_1411	2.83017e-06		ASV_63	9.23753e-06
	ASV_2665	1.12955e-06		ASV_1431	2.83017e-06		ASV_216	9.23753e-06
	ASV_2722	1.12955e-06		ASV_1436	2.83017e-06		ASV_289	9.23753e-06
	ASV_2814	1.12955e-06		ASV_1457	2.83017e-06		ASV_940	9.23753e-06
	ASV_2847	1.12955e-06		ASV_1470	2.83017e-06		ASV_993	9.23753e-06
	ASV_2881	1.12955e-06		ASV_1505	2.83017e-06		ASV_1180	9.23753e-06
	ASV_2884	1.12955e-06		ASV_1554	2.83017e-06		ASV_1256	9.23753e-06
	ASV_2904	1.12955e-06		ASV_1563	2.83017e-06		ASV_1334	9.23753e-06
	ASV_3027	1.12955e-06		ASV_1681	2.83017e-06		ASV_1667	9.23753e-06
	ASV_3029	1.12955e-06		ASV_1765	2.83017e-06		ASV_1863	9.23753e-06
	ASV_3054	1.12955e-06		ASV_1768	2.83017e-06		ASV_1884	9.23753e-06
	ASV_3082	1.12955e-06		ASV_1783	2.83017e-06		ASV_2186	9.23753e-06
	ASV_3102	1.12955e-06		ASV_1795	2.83017e-06		ASV_2483	9.23753e-06
	ASV_3156	1.12955e-06		ASV_1808	2.83017e-06		ASV_2537	9.23753e-06
	ASV_3189	1.12955e-06		ASV_1817	2.83017e-06		ASV_2549	9.23753e-06
	ASV_3248	1.12955e-06		ASV_1849	2.83017e-06		ASV_2586	9.23753e-06
	ASV_3274	1.12955e-06		ASV_1864	2.83017e-06		ASV_3274	9.23753e-06
	ASV_3385	1.12955e-06		ASV_1924	2.83017e-06		ASV_3276	9.23753e-06
	ASV_3436	1.12955e-06		ASV_1951	2.83017e-06		ASV_3390	9.23753e-06
	ASV_3444	1.12955e-06		ASV_1963	2.83017e-06		ASV_4338	9.23753e-06
	ASV_3469	1.12955e-06		ASV_1969	2.83017e-06		ASV_4556	9.23753e-06
	ASV_3475	1.12955e-06		ASV_2011	2.83017e-06		ASV_5201	9.23753e-06
	ASV_3606	1.12955e-06		ASV_2020	2.83017e-06		ASV_5723	9.23753e-06
	ASV_3772	1.12955e-06		ASV_2035	2.83017e-06		ASV_5964	9.23753e-06
	ASV_3773	1.12955e-06		ASV_2075	2.83017e-06		ASV_6136	9.23753e-06
	ASV_3847	1.12955e-06		ASV_2220	2.83017e-06		ASV_6883	9.23753e-06
	ASV_3883	1.12955e-06		ASV_2251	2.83017e-06		ASV_7008	9.23753e-06
	ASV_3975	1.12955e-06		ASV_2335	2.83017e-06		ASV_9437	9.23753e-06
	ASV_4107	1.12955e-06		ASV_2339	2.83017e-06		ASV_33	7.39003e-06
	ASV_4157	1.12955e-06		ASV_2366	2.83017e-06		ASV_46	7.39003e-06
	ASV_4251	1.12955e-06		ASV_2379	2.83017e-06		ASV_57	7.39003e-06
	ASV_4293	1.12955e-06		ASV_2392	2.83017e-06		ASV_78	7.39003e-06
	ASV_4497	1.12955e-06		ASV_2454	2.83017e-06		ASV_114	7.39003e-06
	ASV_4547	1.12955e-06		ASV_2500	2.83017e-06		ASV_187	7.39003e-06
	ASV_4651	1.12955e-06		ASV_2516	2.83017e-06		ASV_201	7.39003e-06
	ASV_4697	1.12955e-06		ASV_2589	2.83017e-06		ASV_307	7.39003e-06
	ASV_4748	1.12955e-06		ASV_2616	2.83017e-06		ASV_522	7.39003e-06
	ASV_4751	1.12955e-06		ASV_2681	2.83017e-06		ASV_599	7.39003e-06
	ASV_4997	1.12955e-06		ASV_2723	2.83017e-06		ASV_709	7.39003e-06
	ASV_5327	1.12955e-06		ASV_2819	2.83017e-06		ASV_900	7.39003e-06
	ASV_5331	1.12955e-06		ASV_2846	2.83017e-06		ASV_1480	7.39003e-06
	ASV_5334	1.12955e-06		ASV_2862	2.83017e-06		ASV_1538	7.39003e-06
	ASV_5388	1.12955e-06		ASV_2863	2.83017e-06		ASV_1606	7.39003e-06
	ASV_5479	1.12955e-06		ASV_2906	2.83017e-06		ASV_1732	7.39003e-06
	ASV_5480	1.12955e-06		ASV_2927	2.83017e-06		ASV_1813	7.39003e-06
	ASV_5482	1.12955e-06		ASV_2931	2.83017e-06		ASV_1991	7.39003e-06
	ASV_5571	1.12955e-06		ASV_3027	2.83017e-06		ASV_2220	7.39003e-06
	ASV_5576	1.12955e-06		ASV_3031	2.83017e-06		ASV_2302	7.39003e-06
	ASV_5577	1.12955e-06		ASV_3057	2.83017e-06		ASV_2312	7.39003e-06
	ASV_5794	1.12955e-06		ASV_3189	2.83017e-06		ASV_2554	7.39003e-06
	ASV_5962	1.12955e-06		ASV_3336	2.83017e-06		ASV_2676	7.39003e-06
	ASV_6228	1.12955e-06		ASV_3366	2.83017e-06		ASV_2813	7.39003e-06
	ASV_6332	1.12955e-06		ASV_3416	2.83017e-06		ASV_2934	7.39003e-06
	ASV_6523	1.12955e-06		ASV_3448	2.83017e-06		ASV_3001	7.39003e-06
	ASV_7001	1.12955e-06		ASV_3479	2.83017e-06		ASV_3110	7.39003e-06
	ASV_7093	1.12955e-06		ASV_3539	2.83017e-06		ASV_3250	7.39003e-06
	ASV_7099	1.12955e-06		ASV_3702	2.83017e-06		ASV_3308	7.39003e-06
	ASV_7628	1.12955e-06		ASV_3773	2.83017e-06		ASV_3444	7.39003e-06
	ASV_7634	1.12955e-06		ASV_3775	2.83017e-06		ASV_3539	7.39003e-06
	ASV_8279	1.12955e-06		ASV_3804	2.83017e-06		ASV_3612	7.39003e-06
	ASV_8284	1.12955e-06		ASV_3805	2.83017e-06		ASV_3931	7.39003e-06
	ASV_8640	1.12955e-06		ASV_3883	2.83017e-06		ASV_3944	7.39003e-06
	ASV_8649	1.12955e-06		ASV_3890	2.83017e-06		ASV_3973	7.39003e-06
	ASV_8825	1.12955e-06		ASV_3932	2.83017e-06		ASV_4152	7.39003e-06
	ASV_9004	1.12955e-06		ASV_3933	2.83017e-06		ASV_4249	7.39003e-06
	ASV_9007	1.12955e-06		ASV_3984	2.83017e-06		ASV_5074	7.39003e-06
	ASV_10888	1.12955e-06		ASV_4103	2.83017e-06		ASV_5980	7.39003e-06
				ASV_4297	2.83017e-06		ASV_6224	7.39003e-06
				ASV_4337	2.83017e-06		ASV_7624	7.39003e-06
				ASV_4339	2.83017e-06		ASV_7631	7.39003e-06
				ASV_4550	2.83017e-06		ASV_7643	7.39003e-06
				ASV_4552	2.83017e-06		ASV_7949	7.39003e-06
				ASV_4751	2.83017e-06		ASV_8114	7.39003e-06
				ASV_4755	2.83017e-06		ASV_39	5.54252e-06
				ASV_4884	2.83017e-06		ASV_74	5.54252e-06
				ASV_4946	2.83017e-06		ASV_92	5.54252e-06
				ASV_4996	2.83017e-06		ASV_145	5.54252e-06
				ASV_5000	2.83017e-06		ASV_173	5.54252e-06
				ASV_5077	2.83017e-06		ASV_209	5.54252e-06
				ASV_5078	2.83017e-06		ASV_218	5.54252e-06
				ASV_5199	2.83017e-06		ASV_227	5.54252e-06
				ASV_5327	2.83017e-06		ASV_311	5.54252e-06
				ASV_5487	2.83017e-06		ASV_314	5.54252e-06
				ASV_6142	2.83017e-06		ASV_371	5.54252e-06
				ASV_6239	2.83017e-06		ASV_419	5.54252e-06
				ASV_6337	2.83017e-06		ASV_437	5.54252e-06
				ASV_6430	2.83017e-06		ASV_446	5.54252e-06
				ASV_6637	2.83017e-06		ASV_465	5.54252e-06
				ASV_6652	2.83017e-06		ASV_553	5.54252e-06
				ASV_6868	2.83017e-06		ASV_614	5.54252e-06
				ASV_7001	2.83017e-06		ASV_673	5.54252e-06
				ASV_7006	2.83017e-06		ASV_689	5.54252e-06
				ASV_7222	2.83017e-06		ASV_764	5.54252e-06
				ASV_7231	2.83017e-06		ASV_768	5.54252e-06
				ASV_7361	2.83017e-06		ASV_798	5.54252e-06
				ASV_7362	2.83017e-06		ASV_962	5.54252e-06
				ASV_7634	2.83017e-06		ASV_1018	5.54252e-06
				ASV_7938	2.83017e-06		ASV_1133	5.54252e-06
				ASV_8099	2.83017e-06		ASV_1154	5.54252e-06
				ASV_8295	2.83017e-06		ASV_1414	5.54252e-06
				ASV_8469	2.83017e-06		ASV_1577	5.54252e-06
				ASV_8830	2.83017e-06		ASV_1578	5.54252e-06
				ASV_9200	2.83017e-06		ASV_1725	5.54252e-06
				ASV_9407	2.83017e-06		ASV_1790	5.54252e-06
				ASV_9427	2.83017e-06		ASV_1988	5.54252e-06
				ASV_9869	2.83017e-06		ASV_2185	5.54252e-06
				ASV_11445	2.83017e-06		ASV_2350	5.54252e-06
							ASV_2409	5.54252e-06
							ASV_2726	5.54252e-06
							ASV_2743	5.54252e-06
							ASV_2937	5.54252e-06
							ASV_3023	5.54252e-06
							ASV_3338	5.54252e-06
							ASV_3364	5.54252e-06
							ASV_3416	5.54252e-06
							ASV_3436	5.54252e-06
							ASV_3484	5.54252e-06
							ASV_3538	5.54252e-06
							ASV_3669	5.54252e-06
							ASV_3813	5.54252e-06
							ASV_3842	5.54252e-06
							ASV_3883	5.54252e-06
							ASV_3898	5.54252e-06
							ASV_4104	5.54252e-06
							ASV_4347	5.54252e-06
							ASV_4444	5.54252e-06
							ASV_4548	5.54252e-06
							ASV_4699	5.54252e-06
							ASV_4936	5.54252e-06
							ASV_5576	5.54252e-06
							ASV_5953	5.54252e-06
							ASV_6046	5.54252e-06
							ASV_6788	5.54252e-06
							ASV_8284	5.54252e-06
							ASV_8485	5.54252e-06
							ASV_9227	5.54252e-06
							ASV_9410	5.54252e-06
							ASV_117	3.69501e-06
							ASV_150	3.69501e-06
							ASV_180	3.69501e-06
							ASV_182	3.69501e-06
							ASV_245	3.69501e-06
							ASV_265	3.69501e-06
							ASV_324	3.69501e-06
							ASV_384	3.69501e-06
							ASV_484	3.69501e-06
							ASV_497	3.69501e-06
							ASV_589	3.69501e-06
							ASV_598	3.69501e-06
							ASV_607	3.69501e-06
							ASV_610	3.69501e-06
							ASV_661	3.69501e-06
							ASV_776	3.69501e-06
							ASV_781	3.69501e-06
							ASV_945	3.69501e-06
							ASV_1248	3.69501e-06
							ASV_1252	3.69501e-06
							ASV_1290	3.69501e-06
							ASV_1310	3.69501e-06
							ASV_1352	3.69501e-06
							ASV_1415	3.69501e-06
							ASV_1503	3.69501e-06
							ASV_1544	3.69501e-06
							ASV_1586	3.69501e-06
							ASV_1593	3.69501e-06
							ASV_1618	3.69501e-06
							ASV_1652	3.69501e-06
							ASV_1681	3.69501e-06
							ASV_1694	3.69501e-06
							ASV_1709	3.69501e-06
							ASV_1754	3.69501e-06
							ASV_1811	3.69501e-06
							ASV_2035	3.69501e-06
							ASV_2166	3.69501e-06
							ASV_2369	3.69501e-06
							ASV_3082	3.69501e-06
							ASV_3189	3.69501e-06
							ASV_3194	3.69501e-06
							ASV_3548	3.69501e-06
							ASV_3605	3.69501e-06
							ASV_3742	3.69501e-06
							ASV_3810	3.69501e-06
							ASV_3945	3.69501e-06
							ASV_3975	3.69501e-06
							ASV_3976	3.69501e-06
							ASV_4167	3.69501e-06
							ASV_4213	3.69501e-06
							ASV_4384	3.69501e-06
							ASV_4710	3.69501e-06
							ASV_5145	3.69501e-06
							ASV_5146	3.69501e-06
							ASV_5208	3.69501e-06
							ASV_5573	3.69501e-06
							ASV_5580	3.69501e-06
							ASV_5800	3.69501e-06
							ASV_5875	3.69501e-06
							ASV_6540	3.69501e-06
							ASV_6897	3.69501e-06
							ASV_6994	3.69501e-06
							ASV_7371	3.69501e-06
							ASV_7373	3.69501e-06
							ASV_8473	3.69501e-06
							ASV_9230	3.69501e-06
							ASV_31	1.84751e-06
							ASV_34	1.84751e-06
							ASV_40	1.84751e-06
							ASV_50	1.84751e-06
							ASV_52	1.84751e-06
							ASV_128	1.84751e-06
							ASV_167	1.84751e-06
							ASV_200	1.84751e-06
							ASV_204	1.84751e-06
							ASV_205	1.84751e-06
							ASV_210	1.84751e-06
							ASV_212	1.84751e-06
							ASV_257	1.84751e-06
							ASV_279	1.84751e-06
							ASV_291	1.84751e-06
							ASV_310	1.84751e-06
							ASV_315	1.84751e-06
							ASV_357	1.84751e-06
							ASV_413	1.84751e-06
							ASV_421	1.84751e-06
							ASV_429	1.84751e-06
							ASV_445	1.84751e-06
							ASV_452	1.84751e-06
							ASV_457	1.84751e-06
							ASV_499	1.84751e-06
							ASV_531	1.84751e-06
							ASV_564	1.84751e-06
							ASV_584	1.84751e-06
							ASV_587	1.84751e-06
							ASV_590	1.84751e-06
							ASV_595	1.84751e-06
							ASV_600	1.84751e-06
							ASV_616	1.84751e-06
							ASV_628	1.84751e-06
							ASV_630	1.84751e-06
							ASV_648	1.84751e-06
							ASV_654	1.84751e-06
							ASV_687	1.84751e-06
							ASV_695	1.84751e-06
							ASV_697	1.84751e-06
							ASV_702	1.84751e-06
							ASV_745	1.84751e-06
							ASV_782	1.84751e-06
							ASV_797	1.84751e-06
							ASV_846	1.84751e-06
							ASV_864	1.84751e-06
							ASV_966	1.84751e-06
							ASV_989	1.84751e-06
							ASV_997	1.84751e-06
							ASV_1026	1.84751e-06
							ASV_1124	1.84751e-06
							ASV_1141	1.84751e-06
							ASV_1196	1.84751e-06
							ASV_1205	1.84751e-06
							ASV_1231	1.84751e-06
							ASV_1284	1.84751e-06
							ASV_1321	1.84751e-06
							ASV_1335	1.84751e-06
							ASV_1339	1.84751e-06
							ASV_1374	1.84751e-06
							ASV_1380	1.84751e-06
							ASV_1403	1.84751e-06
							ASV_1410	1.84751e-06
							ASV_1445	1.84751e-06
							ASV_1446	1.84751e-06
							ASV_1454	1.84751e-06
							ASV_1471	1.84751e-06
							ASV_1472	1.84751e-06
							ASV_1510	1.84751e-06
							ASV_1554	1.84751e-06
							ASV_1567	1.84751e-06
							ASV_1570	1.84751e-06
							ASV_1587	1.84751e-06
							ASV_1641	1.84751e-06
							ASV_1643	1.84751e-06
							ASV_1673	1.84751e-06
							ASV_1674	1.84751e-06
							ASV_1683	1.84751e-06
							ASV_1711	1.84751e-06
							ASV_1717	1.84751e-06
							ASV_1724	1.84751e-06
							ASV_1745	1.84751e-06
							ASV_1757	1.84751e-06
							ASV_1773	1.84751e-06
							ASV_1792	1.84751e-06
							ASV_1843	1.84751e-06
							ASV_1868	1.84751e-06
							ASV_1908	1.84751e-06
							ASV_1920	1.84751e-06
							ASV_1931	1.84751e-06
							ASV_1951	1.84751e-06
							ASV_1981	1.84751e-06
							ASV_1990	1.84751e-06
							ASV_1992	1.84751e-06
							ASV_2084	1.84751e-06
							ASV_2118	1.84751e-06
							ASV_2204	1.84751e-06
							ASV_2287	1.84751e-06
							ASV_2339	1.84751e-06
							ASV_2382	1.84751e-06
							ASV_2398	1.84751e-06
							ASV_2426	1.84751e-06
							ASV_2502	1.84751e-06
							ASV_2520	1.84751e-06
							ASV_2575	1.84751e-06
							ASV_2630	1.84751e-06
							ASV_2688	1.84751e-06
							ASV_2723	1.84751e-06
							ASV_2748	1.84751e-06
							ASV_2851	1.84751e-06
							ASV_2864	1.84751e-06
							ASV_2867	1.84751e-06
							ASV_3087	1.84751e-06
							ASV_3272	1.84751e-06
							ASV_3313	1.84751e-06
							ASV_3334	1.84751e-06
							ASV_3386	1.84751e-06
							ASV_3391	1.84751e-06
							ASV_3439	1.84751e-06
							ASV_3469	1.84751e-06
							ASV_3514	1.84751e-06
							ASV_3547	1.84751e-06
							ASV_3611	1.84751e-06
							ASV_3636	1.84751e-06
							ASV_3730	1.84751e-06
							ASV_3929	1.84751e-06
							ASV_3930	1.84751e-06
							ASV_3990	1.84751e-06
							ASV_4019	1.84751e-06
							ASV_4031	1.84751e-06
							ASV_4172	1.84751e-06
							ASV_4215	1.84751e-06
							ASV_4262	1.84751e-06
							ASV_4296	1.84751e-06
							ASV_4305	1.84751e-06
							ASV_4355	1.84751e-06
							ASV_4379	1.84751e-06
							ASV_4441	1.84751e-06
							ASV_4494	1.84751e-06
							ASV_4510	1.84751e-06
							ASV_4562	1.84751e-06
							ASV_4613	1.84751e-06
							ASV_4702	1.84751e-06
							ASV_4826	1.84751e-06
							ASV_4881	1.84751e-06
							ASV_5007	1.84751e-06
							ASV_5073	1.84751e-06
							ASV_5211	1.84751e-06
							ASV_5268	1.84751e-06
							ASV_5387	1.84751e-06
							ASV_5500	1.84751e-06
							ASV_5583	1.84751e-06
							ASV_5642	1.84751e-06
							ASV_5732	1.84751e-06
							ASV_5880	1.84751e-06
							ASV_5961	1.84751e-06
							ASV_6066	1.84751e-06
							ASV_6155	1.84751e-06
							ASV_6245	1.84751e-06
							ASV_6431	1.84751e-06
							ASV_6442	1.84751e-06
							ASV_6541	1.84751e-06
							ASV_6671	1.84751e-06
							ASV_6790	1.84751e-06
							ASV_6992	1.84751e-06
							ASV_7012	1.84751e-06
							ASV_7106	1.84751e-06
							ASV_7641	1.84751e-06
							ASV_7649	1.84751e-06
							ASV_7653	1.84751e-06
							ASV_7792	1.84751e-06
							ASV_8104	1.84751e-06
							ASV_8312	1.84751e-06
							ASV_8848	1.84751e-06
							ASV_9249	1.84751e-06

## Sheet: Water
W. MONTSENY			E. MONTSENY			W. PONT DE SUERT F1			W. PONT DE SUERT F2			W. TORREFERRUSSA F0F1			W. TORREFERRUSSA F2			E. TORREFERRUSSA F0F1			E. TORREFERRUSSA F2			W. ZOO BARCELONA F1			W. ZOO BARCELONA F2			E. ZOO BARCELONA F1F2																		ASV_3274	6.6838
ASV	Relative abundance		ASV	Relative abundance		ASV	Relative abundance		ASV	Relative abundance		ASV	Relative abundance		ASV	Relative abundance		ASV	Relative abundance		ASV	Relative abundance		ASV	Relative abundance		ASV	Relative abundance		ASV	Relative abundance					Water_Occidental_PONT DE SUERT_F1	Water_Occidental_PONT DE SUERT_F2	Water_Occidental_TORREFERRUSSA_F0F1	Water_Occidental_TORREFERRUSSA_F2	Water_Occidental_ZOO_BARCELONA_F1	Water_Occidental_ZOO_BARCELONA_F2	Water_Oriental_MONTSENY_F0	Water_Oriental_TORREFERRUSSA_F0F1	Water_Oriental_TORREFERRUSSA_F2	Water_Oriental_ZOO BARCELONA_F1F2			ASV_2	5.65553
ASV_3274	6.6838		ASV_2	7.18789		ASV_8	13.2777		ASV_8	8.06962		ASV_19	23.3744		ASV_366	10.9898		ASV_1	35.4984		ASV_8	11.6655		ASV_8	15.0742		ASV_8	15.4759		ASV_8	18.6399				ASV_1	2.04856	0.949367	0.152159	0.0151688	0.0197824	0.103173	2.01765	35.4984	0.421644	1.70531			ASV_2372	4.88432
ASV_2	5.65553		ASV_378	4.28752		ASV_17	5.15933		ASV_1322	6.32911		ASV_8	10.5258		ASV_403	10.3906		ASV_8	10.8439		ASV_14	9.03022		ASV_17	8.82295		ASV_14	7.76373		ASV_18	8.46986				ASV_2	0.986343	0	0.0313269	0.0303375	0.553907	0.283725	7.18789	0.370356	1.26493	0.185471			ASV_6525	4.88432
ASV_2372	4.88432		ASV_15	3.7831		ASV_14	4.7041		ASV_26	4.11392		ASV_14	6.05952		ASV_8	10.1858		ASV_14	5.50755		ASV_17	8.57344		ASV_14	8.7636		ASV_17	7.17049		ASV_14	8.06801				ASV_3	2.73141	1.89873	0.33117	0.235116	0.791296	0.257931	3.15259	0.330532	0.386507	0.417311			ASV_12	4.11311
ASV_6525	4.88432		ASV_3	3.15259		ASV_18	4.47648		ASV_613	4.11392		ASV_85	4.61848		ASV_26	5.14979		ASV_17	4.41639		ASV_18	6.32467		ASV_18	5.79624		ASV_18	5.82925		ASV_17	7.92375				ASV_4	0.0758725	0	0	0.0227531	0	0	0.75662	0.00398232	0.035137	0			ASV_18	4.11311
ASV_12	4.11311		ASV_12	3.02648		ASV_1529	3.64188		ASV_24	3.16456		ASV_17	4.5066		ASV_18	4.68714		ASV_18	3.31329		ASV_28	5.44624		ASV_53	5.10386		ASV_26	4.72014		ASV_28	3.67336				ASV_5	0	0.316456	0.00895055	0.0379219	0.0197824	0.0773794	0.504414	0.00398232	3.58398	0			ASV_1440	3.85604
ASV_18	4.11311		ASV_613	2.77427		ASV_43	3.33839		ASV_48	3.00633		ASV_18	3.258		ASV_14	3.7391		ASV_44	2.88718		ASV_43	4.00562		ASV_26	3.30366		ASV_77	3.79159		ASV_26	3.48789				ASV_6	1.28983	2.05696	0.00895055	0.00758438	0.197824	0.154759	0.630517	0.00398232	0	0.0309119			ASV_2264	3.85604
ASV_1440	3.85604		ASV_85	2.39596		ASV_28	3.0349		ASV_44	2.8481		ASV_26	3.15954		ASV_28	3.70876		ASV_45	2.42921		ASV_5	3.58398		ASV_28	3.30366		ASV_43	3.45628		ASV_44	3.27666				ASV_7	0	1.89873	0	0	0.356083	1.41862	0	2.11859	0.737878	0			ASV_6431	3.3419
ASV_2264	3.85604		ASV_933	2.39596		ASV_51	3.0349		ASV_1002	2.53165		ASV_122	2.71202		ASV_223	3.67842		ASV_43	2.39337		ASV_26	3.44343		ASV_43	2.8091		ASV_28	2.52773		ASV_43	2.62236				ASV_8	13.2777	8.06962	10.5258	10.1858	15.0742	15.4759	2.14376	10.8439	11.6655	18.6399			ASV_28	2.82776
ASV_6431	3.3419		ASV_3712	2.39596		ASV_3	2.73141		ASV_5469	2.53165		ASV_53	2.47483		ASV_45	3.48881		ASV_28	2.1624		ASV_53	3.02178		ASV_66	2.78932		ASV_45	2.14083		ASV_48	2.53993				ASV_9	0.0758725	0	0.00447527	0.0682594	0.0791296	0	1.26103	0.0477878	0.281096	0.010304			ASV_5	2.31362
ASV_28	2.82776		ASV_8	2.14376		ASV_98	2.73141		ASV_4163	2.37342		ASV_43	2.27791		ASV_17	2.70004		ASV_7	2.11859		ASV_45	2.70555		ASV_45	2.67062		ASV_69	1.8829		ASV_45	2.46265				ASV_10	0	1.89873	0.00447527	0.113766	0	0.361104	0	0	0	0			ASV_8473	2.31362
ASV_5	2.31362		ASV_1	2.01765		ASV_232	2.73141		ASV_510	2.21519		ASV_44	1.91542		ASV_43	2.44975		ASV_26	2.08673		ASV_44	2.14336		ASV_48	2.39367		ASV_48	1.62497		ASV_53	2.36476				ASV_11	0	0	0.111882	0	0.118694	0.541656	0.126103	0.111505	0.281096	0.00515198			ASV_150	2.05656
ASV_8473	2.31362		ASV_838	2.01765		ASV_26	2.65554		ASV_570	2.21519		ASV_59	1.69165		ASV_59	2.0857		ASV_53	1.95532		ASV_295	1.79199		ASV_79	2.39367		ASV_53	1.59917		ASV_69	2.35446				ASV_12	0.91047	1.74051	0.666816	1.25901	0.98912	1.57338	3.02648	1.40576	1.65144	1.38073			ASV_5726	2.05656
ASV_150	2.05656		ASV_609	1.89155		ASV_1	2.04856		ASV_6	2.05696		ASV_28	1.6111		ASV_79	1.90368		ASV_59	1.67257		ASV_60	1.75685		ASV_44	2.25519		ASV_12	1.57338		ASV_75	1.99382				ASV_13	0.227618	0.158228	0	0.00758438	0.0395648	0	0.37831	0.00398232	0.9487	0.391551			ASV_3	1.79949
ASV_5726	2.05656		ASV_764	1.63934		ASV_46	1.97269		ASV_69	2.05696		ASV_45	1.58872		ASV_53	1.6003		ASV_66	1.62877		ASV_12	1.65144		ASV_75	1.95846		ASV_7	1.41862		ASV_59	1.83411				ASV_14	4.7041	0.791139	6.05952	3.7391	8.7636	7.76373	0.37831	5.50755	9.03022	8.06801			ASV_40	1.79949
ASV_3	1.79949		ASV_602	1.51324		ASV_7086	1.89681		ASV_8864	2.05696		ASV_48	1.42314		ASV_129	1.5548		ASV_19	1.48142		ASV_79	1.44062		ASV_60	1.60237		ASV_75	1.39283		ASV_1	1.70531				ASV_15	0	0	0	0	0	0	3.7831	0.00398232	0	0			ASV_609	1.79949
ASV_40	1.79949		ASV_842	1.51324		ASV_3167	1.44158		ASV_3	1.89873		ASV_27	1.22623		ASV_44	1.40311		ASV_12	1.40576		ASV_48	1.40548		ASV_59	1.28586		ASV_842	1.28966		ASV_68	1.67439				ASV_16	0	0	0	0	0	0.0515863	0	0	0	0			ASV_7638	1.79949
ASV_609	1.79949		ASV_64	1.38714		ASV_190	1.36571		ASV_7	1.89873		ASV_104	1.16357		ASV_48	1.40311		ASV_48	1.31417		ASV_2	1.26493		ASV_225	1.16716		ASV_79	1.26386		ASV_60	1.40134				ASV_17	5.15933	0.632911	4.5066	2.70004	8.82295	7.17049	0.37831	4.41639	8.57344	7.92375			ASV_9	1.54242
ASV_7638	1.79949		ASV_67	1.38714		ASV_6	1.28983		ASV_10	1.89873		ASV_75	1.04721		ASV_46	1.31968		ASV_60	1.03939		ASV_378	1.19466		ASV_12	0.98912		ASV_59	1.18648		ASV_12	1.38073				ASV_18	4.47648	1.89873	3.258	4.68714	5.79624	5.82925	0.252207	3.31329	6.32467	8.46986			ASV_39	1.54242
ASV_9	1.54242		ASV_9	1.26103		ASV_378	1.28983		ASV_18	1.89873		ASV_60	1.02484		ASV_33	1.29693		ASV_232	0.987615		ASV_104	1.12439		ASV_69	0.929773		ASV_44	1.1349		ASV_66	1.15404				ASV_19	0	0	23.3744	0	0	0	0	1.48142	0	0			ASV_42	1.54242
ASV_39	1.54242		ASV_32	1.26103		ASV_3571	1.28983		ASV_12	1.74051		ASV_69	0.997986		ASV_12	1.25901		ASV_79	0.939827		ASV_169	1.12439		ASV_214	0.929773		ASV_525	1.1349		ASV_79	1.05616				ASV_21	0	0	0.0134258	0.0227531	0	0.0773794	0	0.00796464	0.210822	0			ASV_194	1.54242
ASV_42	1.54242		ASV_41	1.26103		ASV_44	1.21396		ASV_268	1.74051		ASV_79	0.980085		ASV_2022	1.25901		ASV_570	0.736729		ASV_253	1.08925		ASV_215	0.90999		ASV_3450	1.1091		ASV_933	0.984029				ASV_23	0.0758725	0	0	0	0	0.0515863	0	0	0	0			ASV_3192	1.54242
ASV_194	1.54242		ASV_424	1.26103		ASV_8129	1.13809		ASV_842	1.58228		ASV_1688	0.917431		ASV_234	1.22867		ASV_69	0.724782		ASV_1217	1.08925		ASV_570	0.830861		ASV_131	0.954346		ASV_90	0.75219				ASV_24	0	3.16456	0	0	0	0.644828	0	0	0	0			ASV_23	1.28535
ASV_3192	1.54242		ASV_2705	1.26103		ASV_2	0.986343		ASV_3944	1.58228		ASV_51	0.769747		ASV_69	1.07698		ASV_253	0.593365		ASV_13	0.9487		ASV_104	0.811078		ASV_2554	0.90276		ASV_838	0.695518				ASV_25	0	0.158228	0.00447527	0	0	0	0	0	0	0.010304			ASV_79	1.28535
ASV_23	1.28535		ASV_48	1.13493		ASV_48	0.986343		ASV_836	1.42405		ASV_66	0.73842		ASV_146	0.948047		ASV_104	0.569472		ASV_69	0.9487		ASV_3	0.791296		ASV_66	0.773794		ASV_566	0.607934				ASV_26	2.65554	4.11392	3.15954	5.14979	3.30366	4.72014	0.504414	2.08673	3.44343	3.48789			ASV_272	1.28535
ASV_79	1.28535		ASV_3887	1.13493		ASV_391	0.986343		ASV_2526	1.42405		ASV_12	0.666816		ASV_66	0.879788		ASV_131	0.461949		ASV_59	0.913563		ASV_51	0.751731		ASV_609	0.773794		ASV_570	0.59763				ASV_27	0	0	1.22623	0.189609	0	0	0.630517	0	0	0.010304			ASV_8	1.02828
ASV_272	1.28535		ASV_544	1.00883		ASV_1002	0.986343		ASV_54	1.26582		ASV_146	0.586261		ASV_60	0.826697		ASV_99	0.422126		ASV_66	0.913563		ASV_146	0.751731		ASV_297	0.748001		ASV_953	0.57187				ASV_28	3.0349	0.791139	1.6111	3.70876	3.30366	2.52773	0.504414	2.1624	5.44624	3.67336			ASV_38	1.02828
ASV_8	1.02828		ASV_2364	1.00883		ASV_12	0.91047		ASV_11011	1.26582		ASV_1932	0.550459		ASV_420	0.803944		ASV_2	0.370356		ASV_75	0.843289		ASV_6222	0.731949		ASV_217	0.722208		ASV_146	0.535806				ASV_29	0.0758725	0.158228	0.00895055	0	0	0	0.37831	0.0159293	0	0			ASV_842	1.02828
ASV_38	1.02828		ASV_8745	1.00883		ASV_60	0.91047		ASV_77	1.10759		ASV_131	0.48333		ASV_377	0.7281		ASV_51	0.338497		ASV_122	0.773015		ASV_108	0.672601		ASV_51	0.696415		ASV_51	0.515198				ASV_30	0	0.158228	0.00447527	0.0303375	0	0	0.252207	0.0358409	0.140548	0			ASV_987	1.02828
ASV_842	1.02828		ASV_191	0.882724		ASV_66	0.834598		ASV_1	0.949367		ASV_838	0.456478		ASV_3358	0.697763		ASV_3	0.330532		ASV_7	0.737878		ASV_2	0.553907		ASV_874	0.670622		ASV_2222	0.489438				ASV_31	0	0	0	0	0	0	0	0	0.491918	0			ASV_4428	1.02828
ASV_987	1.02828		ASV_411	0.882724		ASV_120	0.834598		ASV_933	0.949367		ASV_159	0.443052		ASV_229	0.690178		ASV_613	0.318585		ASV_229	0.632467		ASV_49	0.534125		ASV_2133	0.670622		ASV_2884	0.479134				ASV_32	0	0	0	0	0	0	1.26103	0	0	0.15456			ASV_7777	1.02828
ASV_4428	1.02828		ASV_466	0.882724		ASV_1355	0.834598		ASV_14	0.791139		ASV_613	0.438577		ASV_99	0.621919		ASV_120	0.298674		ASV_228	0.562193		ASV_378	0.534125		ASV_24	0.644828		ASV_104	0.473982				ASV_33	0.227618	0	0.00447527	1.29693	0.0197824	0	0.252207	0.011947	0	0.00515198			ASV_87	0.771208
ASV_7777	1.02828		ASV_570	0.882724		ASV_79	0.758725		ASV_28	0.791139		ASV_356	0.402775		ASV_122	0.614334		ASV_874	0.290709		ASV_842	0.562193		ASV_4702	0.474777		ASV_214	0.619035		ASV_159	0.422463				ASV_34	0	0	0	0	0	0	0	0	0.35137	0			ASV_378	0.771208
ASV_87	0.771208		ASV_4	0.75662		ASV_297	0.758725		ASV_217	0.791139		ASV_165	0.393824		ASV_165	0.614334		ASV_146	0.258851		ASV_51	0.527056		ASV_229	0.454995		ASV_613	0.619035		ASV_3	0.417311				ASV_35	0	0	0	0	0	0	0.126103	0	0	0			ASV_570	0.771208
ASV_378	0.771208		ASV_53	0.75662		ASV_1653	0.758725		ASV_838	0.791139		ASV_142	0.371448		ASV_190	0.576413		ASV_122	0.254868		ASV_31	0.491918		ASV_593	0.454995		ASV_4825	0.567449		ASV_13	0.391551				ASV_36	0	0	0	0	0.0197824	0	0.126103	0	0	0			ASV_2151	0.771208
ASV_570	0.771208		ASV_76	0.75662		ASV_53	0.682853		ASV_1614	0.791139		ASV_295	0.366972		ASV_1140	0.568828		ASV_214	0.242921		ASV_159	0.491918		ASV_1321	0.435213		ASV_11	0.541656		ASV_1329	0.386399				ASV_37	0	0	0.0760797	0	0.197824	0	0.504414	0.011947	0	0			ASV_2443	0.771208
ASV_2151	0.771208		ASV_125	0.75662		ASV_99	0.682853		ASV_2323	0.791139		ASV_866	0.353547		ASV_721	0.492984		ASV_75	0.234957		ASV_1632	0.491918		ASV_896	0.41543		ASV_933	0.515863		ASV_2151	0.376095				ASV_38	0	0	0	0	0	0	0.126103	0	0	0.0360639			ASV_2445	0.771208
ASV_2443	0.771208		ASV_174	0.75662		ASV_104	0.682853		ASV_6224	0.791139		ASV_297	0.340121		ASV_4196	0.4854		ASV_229	0.215045		ASV_737	0.456781		ASV_131	0.395648		ASV_4554	0.49007		ASV_456	0.370943				ASV_39	0	0	0	0	0	0	0.252207	0.00398232	0	0			ASV_1	0.514139
ASV_2445	0.771208		ASV_406	0.75662		ASV_172	0.60698		ASV_17	0.632911		ASV_688	0.340121		ASV_51	0.401972		ASV_90	0.211063		ASV_1	0.421644		ASV_190	0.395648		ASV_188	0.464277		ASV_174	0.365791				ASV_40	0	0	0	0.00758438	0	0	0.126103	0	0	0			ASV_6	0.514139
ASV_1	0.514139		ASV_2773	0.75662		ASV_7492	0.60698		ASV_45	0.632911		ASV_3	0.33117		ASV_75	0.394388		ASV_215	0.211063		ASV_85	0.421644		ASV_387	0.395648		ASV_1008	0.464277		ASV_420	0.350335				ASV_41	0	0	0.00447527	0.00758438	0	0.361104	1.26103	0	0.105411	0			ASV_11	0.514139
ASV_6	0.514139		ASV_3053	0.75662		ASV_45	0.531108		ASV_55	0.632911		ASV_1314	0.32222		ASV_120	0.379219		ASV_190	0.207081		ASV_146	0.421644		ASV_486	0.395648		ASV_146	0.438483		ASV_2574	0.340031				ASV_42	0.227618	0	0.17006	0.136519	0	0.0773794	0	0.0159293	0.035137	0.170015			ASV_16	0.514139
ASV_11	0.514139		ASV_4641	0.75662		ASV_449	0.531108		ASV_59	0.632911		ASV_908	0.317744		ASV_214	0.371634		ASV_838	0.195134		ASV_7626	0.421644		ASV_1185	0.395648		ASV_1627	0.438483		ASV_214	0.324575				ASV_43	3.33839	0.474684	2.27791	2.44975	2.8091	3.45628	0.252207	2.39337	4.00562	2.62236			ASV_30	0.514139
ASV_16	0.514139		ASV_11594	0.75662		ASV_491	0.531108		ASV_99	0.632911		ASV_490	0.313269		ASV_2625	0.348881		ASV_378	0.187169		ASV_8309	0.421644		ASV_472	0.375865		ASV_104	0.41269		ASV_538	0.324575				ASV_44	1.21396	2.8481	1.91542	1.40311	2.25519	1.1349	0.630517	2.88718	2.14336	3.27666			ASV_44	0.514139
ASV_30	0.514139		ASV_6	0.630517		ASV_3979	0.531108		ASV_255	0.632911		ASV_99	0.299843		ASV_2554	0.310959		ASV_609	0.179204		ASV_3	0.386507		ASV_2091	0.375865		ASV_122	0.41269		ASV_613	0.319423				ASV_45	0.531108	0.632911	1.58872	3.48881	2.67062	2.14083	0	2.42921	2.70555	2.46265			ASV_128	0.514139
ASV_44	0.514139		ASV_27	0.630517		ASV_59	0.455235		ASV_1804	0.632911		ASV_570	0.281942		ASV_4163	0.303375		ASV_297	0.175222		ASV_238	0.386507		ASV_7	0.356083		ASV_377	0.41269		ASV_1002	0.314271				ASV_46	1.97269	0.158228	0	1.31968	0	0.0257931	0.252207	0	0	0			ASV_129	0.514139
ASV_128	0.514139		ASV_44	0.630517		ASV_69	0.455235		ASV_2443	0.632911		ASV_4541	0.268516		ASV_5696	0.295791		ASV_524	0.175222		ASV_9230	0.386507		ASV_377	0.336301		ASV_166	0.386897		ASV_3414	0.303967				ASV_47	0	0.474684	0	0.00758438	0	0	0	0	0	0			ASV_282	0.514139
ASV_129	0.514139		ASV_51	0.630517		ASV_146	0.455235		ASV_3450	0.632911		ASV_120	0.264041		ASV_104	0.273038		ASV_172	0.159293		ASV_34	0.35137		ASV_447	0.336301		ASV_318	0.386897		ASV_974	0.288511				ASV_48	0.986343	3.00633	1.42314	1.40311	2.39367	1.62497	1.13493	1.31417	1.40548	2.53993			ASV_295	0.514139
ASV_282	0.514139		ASV_94	0.630517		ASV_393	0.455235		ASV_43	0.474684		ASV_2585	0.259566		ASV_297	0.257869		ASV_1619	0.159293		ASV_479	0.35137		ASV_217	0.316518		ASV_813	0.386897		ASV_3590	0.283359				ASV_49	0	0	0	0	0.534125	0	0	0	0	0			ASV_613	0.514139
ASV_295	0.514139		ASV_155	0.630517		ASV_464	0.455235		ASV_47	0.474684		ASV_3271	0.24614		ASV_4552	0.257869		ASV_842	0.139381		ASV_2574	0.35137		ASV_3886	0.316518		ASV_1579	0.386897		ASV_2408	0.273055				ASV_50	0	0	0	0	0	0	0.126103	0	0	0.00515198			ASV_2060	0.514139
ASV_613	0.514139		ASV_156	0.630517		ASV_198	0.379363		ASV_58	0.474684		ASV_296	0.23719		ASV_6616	0.2427		ASV_425	0.131417		ASV_2378	0.316233		ASV_2313	0.296736		ASV_10	0.361104		ASV_1413	0.262751				ASV_51	3.0349	0	0.769747	0.401972	0.751731	0.696415	0.630517	0.338497	0.527056	0.515198			ASV_2297	0.514139
ASV_2060	0.514139		ASV_2014	0.630517		ASV_296	0.379363		ASV_194	0.474684		ASV_97	0.214813		ASV_3	0.235116		ASV_217	0.123452		ASV_9	0.281096		ASV_444	0.276954		ASV_41	0.361104		ASV_4798	0.257599				ASV_52	0	0	0.0134258	0.0303375	0.0395648	0	0.126103	0	0	0			ASV_5199	0.514139
ASV_2297	0.514139		ASV_2297	0.630517		ASV_486	0.379363		ASV_378	0.474684		ASV_378	0.214813		ASV_613	0.235116		ASV_242	0.123452		ASV_11	0.281096		ASV_654	0.276954		ASV_348	0.361104		ASV_131	0.247295				ASV_53	0.682853	0	2.47483	1.6003	5.10386	1.59917	0.75662	1.95532	3.02178	2.36476			ASV_5332	0.514139
ASV_5199	0.514139		ASV_5	0.504414		ASV_544	0.379363		ASV_609	0.474684		ASV_2019	0.210338		ASV_695	0.235116		ASV_522	0.115487		ASV_203	0.281096		ASV_222	0.257171		ASV_378	0.361104		ASV_378	0.242143				ASV_54	0	1.26582	0	0	0	0.283725	0	0	0	0			ASV_7624	0.514139
ASV_5332	0.514139		ASV_26	0.504414		ASV_1198	0.379363		ASV_966	0.474684		ASV_3127	0.205863		ASV_842	0.235116		ASV_11	0.111505		ASV_933	0.281096		ASV_491	0.257171		ASV_7800	0.361104		ASV_2817	0.236991				ASV_55	0	0.632911	0	0.060675	0	0.0257931	0	0.00398232	0	0			ASV_14	0.257069
ASV_7624	0.514139		ASV_28	0.504414		ASV_8864	0.379363		ASV_2423	0.474684		ASV_153	0.187962		ASV_950	0.219947		ASV_478	0.111505		ASV_2133	0.281096		ASV_683	0.257171		ASV_1864	0.335311		ASV_850	0.231839				ASV_57	0.227618	0	0	0	0.098912	0.0257931	0	0	0	0.00515198			ASV_32	0.257069
ASV_14	0.257069		ASV_37	0.504414		ASV_9443	0.379363		ASV_5	0.316456		ASV_3802	0.187962		ASV_3705	0.219947		ASV_679	0.111505		ASV_11032	0.281096		ASV_842	0.257171		ASV_210	0.309518		ASV_2773	0.231839				ASV_58	0	0.474684	0	0.0227531	0	0.0515863	0	0	0	0			ASV_43	0.257069
ASV_32	0.257069		ASV_171	0.504414		ASV_549	0.30349		ASV_88	0.316456		ASV_974	0.183486		ASV_215	0.212363		ASV_193	0.107523		ASV_492	0.245959		ASV_2654	0.257171		ASV_549	0.309518		ASV_1653	0.226687				ASV_59	0.455235	0.632911	1.69165	2.0857	1.28586	1.18648	0.37831	1.67257	0.913563	1.83411			ASV_47	0.257069
ASV_43	0.257069		ASV_763	0.504414		ASV_613	0.30349		ASV_172	0.316456		ASV_749	0.179011		ASV_570	0.212363		ASV_318	0.10354		ASV_609	0.245959		ASV_6339	0.257171		ASV_2151	0.309518		ASV_3084	0.226687				ASV_60	0.91047	0.158228	1.02484	0.826697	1.60237	0.257931	0.252207	1.03939	1.75685	1.40134			ASV_60	0.257069
ASV_47	0.257069		ASV_3086	0.504414		ASV_842	0.30349		ASV_449	0.316456		ASV_3164	0.179011		ASV_3550	0.212363		ASV_1518	0.10354		ASV_1969	0.245959		ASV_2926	0.237389		ASV_8734	0.309518		ASV_257	0.221535				ASV_61	0	0	0.00447527	0.00758438	0	0	0	0.00796464	0	0			ASV_63	0.257069
ASV_60	0.257069		ASV_4552	0.504414		ASV_2297	0.30349		ASV_544	0.316456		ASV_4104	0.174536		ASV_27	0.189609		ASV_3312	0.10354		ASV_3143	0.245959		ASV_4020	0.237389		ASV_2	0.283725		ASV_1804	0.211231				ASV_62	0	0	0	0	0.0197824	0	0	0.00796464	0	0			ASV_67	0.257069
ASV_63	0.257069		ASV_4661	0.504414		ASV_4616	0.30349		ASV_756	0.316456		ASV_42	0.17006		ASV_763	0.174441		ASV_1002	0.099558		ASV_21	0.210822		ASV_99	0.217606		ASV_54	0.283725		ASV_1862	0.206079				ASV_63	0.0758725	0	0	0	0	0	0	0.00796464	0	0			ASV_71	0.257069
ASV_67	0.257069		ASV_7486	0.504414		ASV_10603	0.30349		ASV_834	0.316456		ASV_217	0.17006		ASV_6238	0.174441		ASV_2574	0.099558		ASV_2497	0.210822		ASV_6	0.197824		ASV_1026	0.283725		ASV_229	0.200927				ASV_64	0	0	0	0	0	0	1.38714	0	0	0			ASV_105	0.257069
ASV_71	0.257069		ASV_13	0.37831		ASV_10611	0.30349		ASV_883	0.316456		ASV_933	0.17006		ASV_245	0.166856		ASV_159	0.0955756		ASV_3417	0.210822		ASV_37	0.197824		ASV_2378	0.283725		ASV_99	0.190623				ASV_65	0	0	0	0.0379219	0	0	0	0	0	0			ASV_149	0.257069
ASV_105	0.257069		ASV_14	0.37831		ASV_13	0.227618		ASV_1185	0.316456		ASV_3736	0.17006		ASV_1401	0.166856		ASV_3727	0.0955756		ASV_155	0.175685		ASV_1084	0.197824		ASV_3312	0.283725		ASV_2	0.185471				ASV_66	0.834598	0	0.73842	0.879788	2.78932	0.773794	0	1.62877	0.913563	1.15404			ASV_154	0.257069
ASV_149	0.257069		ASV_17	0.37831		ASV_33	0.227618		ASV_1235	0.316456		ASV_194	0.165585		ASV_609	0.151688		ASV_1118	0.0915933		ASV_276	0.175685		ASV_1790	0.197824		ASV_3	0.257931		ASV_122	0.185471				ASV_67	0.0758725	0	0.00895055	0	0	0	1.38714	0.0238939	0	0.010304			ASV_169	0.257069
ASV_154	0.257069		ASV_29	0.37831		ASV_42	0.227618		ASV_2152	0.316456		ASV_4378	0.165585		ASV_933	0.144103		ASV_4763	0.0915933		ASV_488	0.175685		ASV_4820	0.197824		ASV_60	0.257931		ASV_387	0.185471				ASV_68	0	0	0	0	0	0	0	0	0	1.67439			ASV_208	0.257069
ASV_169	0.257069		ASV_59	0.37831		ASV_57	0.227618		ASV_2320	0.316456		ASV_5711	0.165585		ASV_1180	0.144103		ASV_1185	0.087611		ASV_7424	0.175685		ASV_142	0.178042		ASV_102	0.257931		ASV_544	0.180319				ASV_69	0.455235	2.05696	0.997986	1.07698	0.929773	1.8829	0.126103	0.724782	0.9487	2.35446			ASV_259	0.257069
ASV_208	0.257069		ASV_86	0.37831		ASV_142	0.227618		ASV_5765	0.316456		ASV_1122	0.156635		ASV_42	0.136519		ASV_6879	0.0836287		ASV_30	0.140548		ASV_3809	0.178042		ASV_129	0.257931		ASV_172	0.175167				ASV_71	0	0	0	0.00758438	0	0	0.126103	0.011947	0	0.00515198			ASV_262	0.257069
ASV_259	0.257069		ASV_92	0.37831		ASV_215	0.227618		ASV_6059	0.316456		ASV_2451	0.156635		ASV_378	0.136519		ASV_296	0.0796464		ASV_99	0.140548		ASV_5648	0.178042		ASV_420	0.232138		ASV_42	0.170015				ASV_73	0	0	0	0	0	0.0257931	0	0	0	0.010304			ASV_346	0.257069
ASV_262	0.257069		ASV_491	0.37831		ASV_420	0.227618		ASV_9230	0.316456		ASV_1	0.152159		ASV_141	0.128934		ASV_372	0.0796464		ASV_142	0.140548		ASV_675	0.158259		ASV_585	0.232138		ASV_342	0.170015				ASV_74	0	0	0.00447527	0	0.0593472	0	0	0	0.035137	0			ASV_349	0.257069
ASV_346	0.257069		ASV_883	0.37831		ASV_554	0.227618		ASV_10603	0.316456		ASV_5070	0.152159		ASV_296	0.128934		ASV_4257	0.0796464		ASV_214	0.140548		ASV_1679	0.158259		ASV_764	0.232138		ASV_2368	0.170015				ASV_75	0.151745	0.158228	1.04721	0.394388	1.95846	1.39283	0.252207	0.234957	0.843289	1.99382			ASV_365	0.257069
ASV_349	0.257069		ASV_1618	0.37831		ASV_973	0.227618		ASV_13	0.158228		ASV_472	0.147684		ASV_91	0.12135		ASV_109	0.0716817		ASV_215	0.140548		ASV_487	0.138477		ASV_2863	0.232138		ASV_32	0.15456				ASV_76	0	0	0	0	0	0	0.75662	0.00796464	0.035137	0			ASV_407	0.257069
ASV_365	0.257069		ASV_2133	0.37831		ASV_1440	0.227618		ASV_25	0.158228		ASV_878	0.147684		ASV_807	0.12135		ASV_4995	0.0676994		ASV_227	0.140548		ASV_511	0.138477		ASV_5805	0.232138		ASV_372	0.139104				ASV_77	0	1.10759	0	0	0.0791296	3.79159	0	0	0	0			ASV_503	0.257069
ASV_407	0.257069		ASV_2323	0.37831		ASV_1641	0.227618		ASV_29	0.158228		ASV_882	0.147684		ASV_2513	0.12135		ASV_7010	0.0676994		ASV_549	0.140548		ASV_942	0.138477		ASV_201	0.206345		ASV_191	0.133952				ASV_78	0.151745	0	0	0	0.0197824	0	0	0	0	0.00515198			ASV_666	0.257069
ASV_503	0.257069		ASV_3125	0.37831		ASV_1842	0.227618		ASV_30	0.158228		ASV_447	0.143209		ASV_10	0.113766		ASV_4937	0.0637171		ASV_570	0.140548		ASV_1002	0.138477		ASV_2326	0.206345		ASV_1225	0.1288				ASV_79	0.758725	0.158228	0.980085	1.90368	2.39367	1.26386	0.126103	0.939827	1.44062	1.05616			ASV_697	0.257069
ASV_666	0.257069		ASV_18	0.252207		ASV_1961	0.227618		ASV_46	0.158228		ASV_2443	0.138733		ASV_94	0.113766		ASV_223	0.0597348		ASV_1618	0.140548		ASV_1618	0.138477		ASV_759	0.180552		ASV_842	0.123648				ASV_80	0	0.158228	0.00447527	0	0.0197824	0.0515863	0	0.0557525	0	0			ASV_879	0.257069
ASV_697	0.257069		ASV_30	0.252207		ASV_2424	0.227618		ASV_60	0.158228		ASV_1355	0.134258		ASV_479	0.113766		ASV_539	0.0597348		ASV_2306	0.140548		ASV_2554	0.138477		ASV_838	0.180552		ASV_2014	0.123648				ASV_82	0	0	0	0	0	0	0	0	0.105411	0			ASV_921	0.257069
ASV_879	0.257069		ASV_33	0.252207		ASV_4163	0.227618		ASV_75	0.158228		ASV_1686	0.134258		ASV_1948	0.113766		ASV_3447	0.0597348		ASV_7957	0.140548		ASV_11	0.118694		ASV_1002	0.180552		ASV_5478	0.123648				ASV_85	0.151745	0	4.61848	0.00758438	0.0197824	0.0773794	2.39596	0.00796464	0.421644	0.0257599			ASV_933	0.257069
ASV_921	0.257069		ASV_39	0.252207		ASV_4172	0.227618		ASV_79	0.158228		ASV_318	0.129783		ASV_5198	0.113766		ASV_5156	0.0597348		ASV_9226	0.140548		ASV_95	0.118694		ASV_1314	0.180552		ASV_6326	0.123648				ASV_86	0	0	0	0	0	0	0.37831	0	0	0			ASV_1012	0.257069
ASV_933	0.257069		ASV_43	0.252207		ASV_5711	0.227618		ASV_80	0.158228		ASV_4865	0.125308		ASV_4661	0.0985969		ASV_5644	0.0597348		ASV_9455	0.140548		ASV_153	0.118694		ASV_8477	0.180552		ASV_525	0.118496				ASV_87	0	0	0	0.00758438	0	0	0	0.00398232	0	0			ASV_1384	0.257069
ASV_1012	0.257069		ASV_46	0.252207		ASV_7486	0.227618		ASV_93	0.158228		ASV_609	0.120832		ASV_233	0.0910125		ASV_80	0.0557525		ASV_10112	0.140548		ASV_318	0.118694		ASV_6	0.154759		ASV_2312	0.118496				ASV_88	0	0.316456	0	0	0	0	0	0	0	0			ASV_1622	0.257069
ASV_1384	0.257069		ASV_60	0.252207		ASV_8091	0.227618		ASV_97	0.158228		ASV_2514	0.120832		ASV_3188	0.0834281		ASV_1084	0.0557525		ASV_41	0.105411		ASV_372	0.118694		ASV_99	0.154759		ASV_1107	0.113344				ASV_89	0	0	0	0	0	0	0	0.00398232	0.035137	0			ASV_1864	0.257069
ASV_1622	0.257069		ASV_75	0.252207		ASV_75	0.151745		ASV_106	0.158228		ASV_3074	0.120832		ASV_194	0.0758438		ASV_1948	0.0557525		ASV_82	0.105411		ASV_420	0.118694		ASV_544	0.154759		ASV_949	0.108192				ASV_90	0.0758725	0	0.00447527	0	0	0.0257931	0	0.211063	0	0.75219			ASV_2883	0.257069
ASV_1864	0.257069		ASV_138	0.252207		ASV_78	0.151745		ASV_107	0.158228		ASV_4418	0.120832		ASV_9	0.0682594		ASV_5952	0.0557525		ASV_97	0.105411		ASV_838	0.118694		ASV_1212	0.154759		ASV_730	0.0978877				ASV_91	0	0	0	0.12135	0	0	0.126103	0	0	0.015456			ASV_3461	0.257069
ASV_2883	0.257069		ASV_139	0.252207		ASV_85	0.151745		ASV_117	0.158228		ASV_253	0.116357		ASV_212	0.0682594		ASV_6500	0.0557525		ASV_100	0.105411		ASV_2133	0.118694		ASV_1916	0.154759		ASV_223	0.0927357				ASV_92	0	0	0	0	0	0	0.37831	0	0	0			ASV_3543	0.257069
ASV_3461	0.257069		ASV_162	0.252207		ASV_145	0.151745		ASV_118	0.158228		ASV_973	0.116357		ASV_525	0.0682594		ASV_1632	0.0517701		ASV_145	0.105411		ASV_3227	0.118694		ASV_2574	0.154759		ASV_233	0.0927357				ASV_93	0	0.158228	0.00447527	0.0151688	0	0.0257931	0	0.00796464	0	0			ASV_5268	0.257069
ASV_3543	0.257069		ASV_273	0.252207		ASV_180	0.151745		ASV_177	0.158228		ASV_11	0.111882		ASV_977	0.0682594		ASV_9	0.0477878		ASV_406	0.105411		ASV_3631	0.118694		ASV_7778	0.154759		ASV_549	0.0824317				ASV_94	0	0	0	0.113766	0	0	0.630517	0	0	0			ASV_5724	0.257069
ASV_5268	0.257069		ASV_276	0.252207		ASV_263	0.151745		ASV_197	0.158228		ASV_273	0.111882		ASV_3385	0.0682594		ASV_479	0.0477878		ASV_490	0.105411		ASV_57	0.098912		ASV_11173	0.154759		ASV_1864	0.0824317				ASV_95	0	0	0	0	0.118694	0.0257931	0	0	0	0			ASV_6868	0.257069
ASV_5724	0.257069		ASV_307	0.252207		ASV_273	0.151745		ASV_218	0.158228		ASV_3387	0.107407		ASV_5070	0.0682594		ASV_1034	0.0477878		ASV_554	0.105411		ASV_255	0.098912		ASV_1671	0.128966		ASV_4888	0.0824317				ASV_96	0.0758725	0	0.00447527	0	0.0395648	0	0.126103	0.00796464	0	0			ASV_8759	0.257069
ASV_6868	0.257069		ASV_388	0.252207		ASV_281	0.151745		ASV_221	0.158228		ASV_2075	0.102931		ASV_55	0.060675		ASV_2320	0.0477878		ASV_613	0.105411		ASV_796	0.098912		ASV_2443	0.128966		ASV_6145	0.0824317				ASV_97	0.0758725	0.158228	0.214813	0.0455063	0	0.0773794	0.126103	0	0.105411	0
ASV_8759	0.257069		ASV_401	0.252207		ASV_410	0.151745		ASV_222	0.158228		ASV_3603	0.102931		ASV_159	0.060675		ASV_7359	0.0477878		ASV_1060	0.105411		ASV_1322	0.098912		ASV_6593	0.128966		ASV_165	0.0721278				ASV_98	2.73141	0	0.0179011	0	0	0	0	0.00398232	0	0
			ASV_474	0.252207		ASV_735	0.151745		ASV_248	0.158228		ASV_554	0.098456		ASV_5726	0.060675		ASV_169	0.0438055		ASV_1185	0.105411		ASV_5969	0.098912		ASV_8867	0.128966		ASV_1187	0.0721278				ASV_99	0.682853	0.632911	0.299843	0.621919	0.217606	0.154759	0	0.422126	0.140548	0.190623
			ASV_622	0.252207		ASV_836	0.151745		ASV_261	0.158228		ASV_1084	0.098456		ASV_9798	0.060675		ASV_420	0.0438055		ASV_1619	0.105411		ASV_9	0.0791296		ASV_1	0.103173		ASV_8610	0.0721278				ASV_100	0	0	0	0	0	0	0.126103	0	0.105411	0
			ASV_836	0.252207		ASV_1226	0.151745		ASV_287	0.158228		ASV_1804	0.098456		ASV_949	0.0530906		ASV_510	0.0438055		ASV_1667	0.105411		ASV_77	0.0791296		ASV_120	0.103173		ASV_609	0.0669758				ASV_102	0	0	0	0	0	0.257931	0	0	0	0
			ASV_1334	0.252207		ASV_1468	0.151745		ASV_342	0.158228		ASV_1300	0.0939808		ASV_1243	0.0530906		ASV_1074	0.0438055		ASV_2151	0.105411		ASV_544	0.0791296		ASV_498	0.103173		ASV_2297	0.0669758				ASV_103	0	0	0.0626538	0	0	0	0	0	0	0
			ASV_1671	0.252207		ASV_1618	0.151745		ASV_352	0.158228		ASV_3026	0.0939808		ASV_1679	0.0530906		ASV_1622	0.0438055		ASV_2297	0.105411		ASV_933	0.0791296		ASV_949	0.103173		ASV_759	0.0618238				ASV_104	0.682853	0	1.16357	0.273038	0.811078	0.41269	0.126103	0.569472	1.12439	0.473982
			ASV_2378	0.252207		ASV_2133	0.151745		ASV_398	0.158228		ASV_225	0.0895055		ASV_4765	0.0530906		ASV_8806	0.0438055		ASV_4248	0.105411		ASV_1864	0.0791296		ASV_1084	0.103173		ASV_760	0.0618238				ASV_105	0	0	0	0	0	0	0	0.011947	0.035137	0
			ASV_2574	0.252207		ASV_2323	0.151745		ASV_472	0.158228		ASV_1126	0.0895055		ASV_97	0.0455063		ASV_180	0.0398232		ASV_5653	0.105411		ASV_4257	0.0791296		ASV_1511	0.103173		ASV_836	0.0618238				ASV_106	0	0.158228	0	0	0	0.0257931	0	0	0	0
			ASV_3722	0.252207		ASV_2980	0.151745		ASV_686	0.158228		ASV_4936	0.0895055		ASV_174	0.0455063		ASV_360	0.0398232		ASV_260	0.0702741		ASV_6653	0.0791296		ASV_1618	0.103173		ASV_964	0.0618238				ASV_107	0	0.158228	0	0	0	0	0.126103	0	0	0.00515198
			ASV_5073	0.252207		ASV_8473	0.151745		ASV_701	0.158228		ASV_1414	0.0850302		ASV_217	0.0455063		ASV_362	0.0398232		ASV_279	0.0702741		ASV_74	0.0593472		ASV_1857	0.103173		ASV_1604	0.0618238				ASV_108	0	0	0	0	0.672601	0	0	0	0	0
			ASV_7519	0.252207		ASV_8477	0.151745		ASV_704	0.158228		ASV_3109	0.0850302		ASV_253	0.0455063		ASV_3188	0.0398232		ASV_297	0.0702741		ASV_122	0.0593472		ASV_1863	0.103173		ASV_1857	0.0618238				ASV_109	0	0	0	0	0	0	0	0.0716817	0	0
			ASV_7933	0.252207		ASV_4	0.0758725		ASV_709	0.158228		ASV_3413	0.0850302		ASV_387	0.0455063		ASV_30	0.0358409		ASV_420	0.0702741		ASV_159	0.0593472		ASV_5199	0.103173		ASV_3890	0.0618238				ASV_111	0	0	0	0	0.0197824	0.0257931	0	0.00398232	0.035137	0
			ASV_8641	0.252207		ASV_9	0.0758725		ASV_794	0.158228		ASV_1952	0.0805549		ASV_838	0.0455063		ASV_1340	0.0358409		ASV_472	0.0702741		ASV_253	0.0593472		ASV_6044	0.103173		ASV_883	0.0566718				ASV_113	0	0	0.0268516	0	0.0395648	0	0	0	0	0.00515198
			ASV_11032	0.252207		ASV_23	0.0758725		ASV_807	0.158228		ASV_37	0.0760797		ASV_1002	0.0455063		ASV_1671	0.0358409		ASV_625	0.0702741		ASV_609	0.0593472		ASV_5	0.0773794		ASV_2820	0.0566718				ASV_114	0	0	0	0	0.0197824	0	0	0	0	0
			ASV_11173	0.252207		ASV_29	0.0758725		ASV_874	0.158228		ASV_1707	0.0760797		ASV_1355	0.0455063		ASV_4164	0.0358409		ASV_1084	0.0702741		ASV_870	0.0593472		ASV_21	0.0773794		ASV_5644	0.0566718				ASV_117	0	0.158228	0	0	0	0.0257931	0	0	0	0
			ASV_11	0.126103		ASV_63	0.0758725		ASV_880	0.158228		ASV_772	0.0716044		ASV_1632	0.0455063		ASV_7007	0.0358409		ASV_1093	0.0702741		ASV_1355	0.0593472		ASV_42	0.0773794		ASV_297	0.0515198				ASV_118	0	0.158228	0	0	0.0197824	0.0257931	0	0	0	0
			ASV_35	0.126103		ASV_67	0.0758725		ASV_949	0.158228		ASV_3503	0.0716044		ASV_2323	0.0455063		ASV_836	0.0318585		ASV_1159	0.0702741		ASV_1757	0.0593472		ASV_85	0.0773794		ASV_487	0.0515198				ASV_120	0.834598	0	0.264041	0.379219	0	0.103173	0.126103	0.298674	0	0
			ASV_36	0.126103		ASV_90	0.0758725		ASV_968	0.158228		ASV_3539	0.0716044		ASV_5472	0.0455063		ASV_1355	0.0318585		ASV_1488	0.0702741		ASV_2297	0.0593472		ASV_97	0.0773794		ASV_1988	0.0515198				ASV_121	0	0	0.00895055	0	0	0	0	0	0	0
			ASV_38	0.126103		ASV_96	0.0758725		ASV_1008	0.158228		ASV_420	0.0671291		ASV_5	0.0379219		ASV_1828	0.0318585		ASV_2182	0.0702741		ASV_2443	0.0593472		ASV_169	0.0773794		ASV_5254	0.0515198				ASV_122	0	0	2.71202	0.614334	0.0593472	0.41269	0	0.254868	0.773015	0.185471
			ASV_40	0.126103		ASV_97	0.0758725		ASV_1029	0.158228		ASV_103	0.0626538		ASV_65	0.0379219		ASV_2151	0.0318585		ASV_3929	0.0702741		ASV_3740	0.0593472		ASV_180	0.0773794		ASV_156	0.0463679				ASV_125	0	0	0	0	0	0	0.75662	0	0	0
			ASV_50	0.126103		ASV_174	0.0758725		ASV_1383	0.158228		ASV_169	0.0626538		ASV_630	0.0379219		ASV_2846	0.0318585		ASV_5077	0.0702741		ASV_3885	0.0593472		ASV_253	0.0773794		ASV_3929	0.0463679				ASV_128	0	0	0	0	0	0	0	0	0	0
			ASV_52	0.126103		ASV_184	0.0758725		ASV_1586	0.158228		ASV_303	0.0626538		ASV_730	0.0379219		ASV_688	0.0278762		ASV_5199	0.0702741		ASV_4418	0.0593472		ASV_648	0.0773794		ASV_10112	0.0463679				ASV_129	0	0	0.00447527	1.5548	0	0.257931	0.126103	0	0	0
			ASV_69	0.126103		ASV_188	0.0758725		ASV_1980	0.158228		ASV_1235	0.0626538		ASV_836	0.0379219		ASV_1235	0.0278762		ASV_5962	0.0702741		ASV_4428	0.0593472		ASV_836	0.0773794		ASV_1579	0.0412159				ASV_131	0	0	0.48333	0.0303375	0.395648	0.954346	0	0.461949	0	0.247295
			ASV_71	0.126103		ASV_217	0.0758725		ASV_2185	0.158228		ASV_5419	0.0626538		ASV_1185	0.0379219		ASV_7512	0.0278762		ASV_6670	0.0702741		ASV_4826	0.0593472		ASV_1085	0.0773794		ASV_3669	0.0412159				ASV_132	0	0	0.00447527	0	0	0	0	0	0	0
			ASV_79	0.126103		ASV_229	0.0758725		ASV_2356	0.158228		ASV_352	0.0581786		ASV_1440	0.0379219		ASV_67	0.0238939		ASV_10914	0.0702741		ASV_5070	0.0593472		ASV_2966	0.0773794		ASV_4446	0.0412159				ASV_133	0	0	0	0.0151688	0	0	0	0	0.035137	0
			ASV_91	0.126103		ASV_245	0.0758725		ASV_2655	0.158228		ASV_377	0.0581786		ASV_2569	0.0379219		ASV_370	0.0238939		ASV_4	0.035137		ASV_6868	0.0593472		ASV_3837	0.0773794		ASV_5424	0.0412159				ASV_138	0	0	0	0	0	0	0.252207	0	0	0
			ASV_96	0.126103		ASV_253	0.0758725		ASV_3842	0.158228		ASV_1239	0.0581786		ASV_3511	0.0379219		ASV_1093	0.0238939		ASV_42	0.035137		ASV_7778	0.0593472		ASV_4546	0.0773794		ASV_6347	0.0412159				ASV_139	0	0	0	0	0	0	0.252207	0	0	0
			ASV_97	0.126103		ASV_377	0.0758725		ASV_4718	0.158228		ASV_1627	0.0581786		ASV_8477	0.0379219		ASV_1857	0.0238939		ASV_74	0.035137		ASV_13	0.0395648		ASV_5796	0.0773794		ASV_38	0.0360639				ASV_140	0	0	0	0	0	0.0515863	0	0	0	0
			ASV_100	0.126103		ASV_387	0.0758725		ASV_7778	0.158228		ASV_2773	0.0581786		ASV_11259	0.0379219		ASV_5573	0.0238939		ASV_76	0.035137		ASV_52	0.0395648		ASV_10638	0.0773794		ASV_197	0.0360639				ASV_141	0	0	0	0.128934	0	0	0	0	0	0
			ASV_104	0.126103		ASV_465	0.0758725					ASV_4172	0.0581786		ASV_2	0.0303375		ASV_225	0.0199116		ASV_89	0.035137		ASV_96	0.0395648		ASV_16	0.0515863		ASV_253	0.0360639				ASV_142	0.227618	0	0.371448	0	0.178042	0	0	0	0.140548	0
			ASV_107	0.126103		ASV_472	0.0758725					ASV_174	0.0537033		ASV_30	0.0303375		ASV_377	0.0199116		ASV_105	0.035137		ASV_113	0.0395648		ASV_23	0.0515863		ASV_822	0.0360639				ASV_143	0	0	0	0	0	0	0.126103	0	0	0
			ASV_120	0.126103		ASV_513	0.0758725					ASV_542	0.0537033		ASV_52	0.0303375		ASV_908	0.0199116		ASV_111	0.035137		ASV_165	0.0395648		ASV_58	0.0515863		ASV_2323	0.0360639				ASV_145	0.151745	0	0	0	0	0	0	0	0.105411	0
			ASV_129	0.126103		ASV_606	0.0758725					ASV_1002	0.0537033		ASV_131	0.0303375		ASV_933	0.0199116		ASV_133	0.035137		ASV_179	0.0395648		ASV_80	0.0515863		ASV_8302	0.0360639				ASV_146	0.455235	0	0.586261	0.948047	0.751731	0.438483	0.126103	0.258851	0.421644	0.535806
			ASV_143	0.126103		ASV_609	0.0758725					ASV_539	0.049228		ASV_658	0.0303375		ASV_1113	0.0199116		ASV_217	0.035137		ASV_296	0.0395648		ASV_140	0.0515863		ASV_6	0.0309119				ASV_149	0	0	0	0.00758438	0	0.0257931	0	0	0	0
			ASV_146	0.126103		ASV_949	0.0758725					ASV_586	0.049228		ASV_3159	0.0303375		ASV_3450	0.0199116		ASV_296	0.035137		ASV_356	0.0395648		ASV_155	0.0515863		ASV_1204	0.0309119				ASV_150	0	0	0	0	0	0	0	0	0	0
			ASV_159	0.126103		ASV_997	0.0758725					ASV_3886	0.0447527		ASV_3890	0.0303375		ASV_5796	0.0199116		ASV_321	0.035137		ASV_360	0.0395648		ASV_159	0.0515863		ASV_1875	0.0309119				ASV_153	0	0	0.187962	0	0.118694	0	0	0	0	0.00515198
			ASV_161	0.126103		ASV_1008	0.0758725					ASV_664	0.0402775		ASV_10603	0.0303375		ASV_29	0.0159293		ASV_331	0.035137		ASV_455	0.0395648		ASV_229	0.0515863		ASV_4296	0.0309119				ASV_154	0	0	0	0	0	0	0	0	0	0
			ASV_168	0.126103		ASV_1096	0.0758725					ASV_1606	0.0402775		ASV_4	0.0227531		ASV_42	0.0159293		ASV_356	0.035137		ASV_465	0.0395648		ASV_248	0.0515863		ASV_85	0.0257599				ASV_155	0	0	0	0	0.0197824	0.0515863	0.630517	0	0.175685	0
			ASV_180	0.126103		ASV_1100	0.0758725					ASV_2688	0.0402775		ASV_21	0.0227531		ASV_187	0.0159293		ASV_362	0.035137		ASV_1724	0.0395648		ASV_263	0.0515863		ASV_670	0.0257599				ASV_156	0	0	0.0358022	0.0227531	0	0	0.630517	0	0	0.0463679
			ASV_183	0.126103		ASV_1171	0.0758725					ASV_5335	0.0402775		ASV_58	0.0227531		ASV_338	0.0159293		ASV_561	0.035137		ASV_2049	0.0395648		ASV_364	0.0515863		ASV_2443	0.0257599				ASV_158	0	0	0.00895055	0	0	0.0257931	0	0	0	0
			ASV_190	0.126103		ASV_1247	0.0758725					ASV_7486	0.0402775		ASV_156	0.0227531		ASV_348	0.0159293		ASV_698	0.035137		ASV_2574	0.0395648		ASV_387	0.0515863		ASV_2474	0.0257599				ASV_159	0	0	0.443052	0.060675	0.0593472	0.0515863	0.126103	0.0955756	0.491918	0.422463
			ASV_196	0.126103		ASV_1488	0.0758725					ASV_156	0.0358022		ASV_166	0.0227531		ASV_349	0.0159293		ASV_836	0.035137		ASV_3164	0.0395648		ASV_487	0.0515863		ASV_2724	0.0257599				ASV_160	0	0	0	0	0.0197824	0	0	0.00398232	0	0.015456
			ASV_205	0.126103		ASV_1619	0.0758725					ASV_180	0.0358022		ASV_192	0.0227531		ASV_472	0.0159293		ASV_1181	0.035137		ASV_4343	0.0395648		ASV_570	0.0515863		ASV_194	0.0206079				ASV_161	0	0	0.00447527	0	0	0	0.126103	0	0	0
			ASV_219	0.126103		ASV_1679	0.0758725					ASV_424	0.0358022		ASV_271	0.0227531		ASV_1829	0.0159293		ASV_1287	0.035137		ASV_4798	0.0395648		ASV_772	0.0515863		ASV_772	0.0206079				ASV_162	0	0	0	0	0	0	0.252207	0	0	0
			ASV_224	0.126103		ASV_1853	0.0758725					ASV_942	0.0358022		ASV_782	0.0227531		ASV_3442	0.0159293		ASV_1698	0.035137		ASV_5711	0.0395648		ASV_828	0.0515863		ASV_958	0.0206079				ASV_165	0	0	0.393824	0.614334	0.0395648	0	0	0.00398232	0	0.0721278
			ASV_272	0.126103		ASV_2151	0.0758725					ASV_2133	0.0358022		ASV_2049	0.0227531		ASV_3989	0.0159293		ASV_1754	0.035137		ASV_6582	0.0395648		ASV_1939	0.0515863		ASV_1023	0.0206079				ASV_166	0	0	0	0.0227531	0	0.386897	0	0	0	0
			ASV_323	0.126103		ASV_2173	0.0758725					ASV_2661	0.0358022		ASV_2297	0.0227531		ASV_8187	0.0159293		ASV_1864	0.035137		ASV_8261	0.0395648		ASV_1959	0.0515863		ASV_1570	0.0206079				ASV_168	0	0	0	0.00758438	0	0	0.126103	0	0	0
			ASV_375	0.126103		ASV_2236	0.0758725					ASV_3334	0.0358022		ASV_2600	0.0227531		ASV_33	0.011947		ASV_2424	0.035137		ASV_9045	0.0395648		ASV_2483	0.0515863		ASV_1619	0.0206079				ASV_169	0	0	0.0626538	0	0.0197824	0.0773794	0	0.0438055	1.12439	0
			ASV_445	0.126103		ASV_2364	0.0758725					ASV_2	0.0313269		ASV_2688	0.0227531		ASV_37	0.011947		ASV_2472	0.035137		ASV_1	0.0197824		ASV_2497	0.0515863		ASV_5199	0.0206079				ASV_171	0	0	0	0	0	0	0.504414	0.00398232	0	0
			ASV_450	0.126103		ASV_3730	0.0758725					ASV_215	0.0313269		ASV_4888	0.0227531		ASV_71	0.011947		ASV_2773	0.035137		ASV_5	0.0197824		ASV_4338	0.0515863		ASV_7608	0.0206079				ASV_172	0.60698	0.316456	0.0134258	0	0	0	0	0.159293	0	0.175167
			ASV_486	0.126103		ASV_5872	0.0758725					ASV_229	0.0313269		ASV_5711	0.0227531		ASV_105	0.011947		ASV_3091	0.035137		ASV_33	0.0197824		ASV_6224	0.0515863		ASV_91	0.015456				ASV_174	0.0758725	0	0.0537033	0.0455063	0	0	0.75662	0.00398232	0	0.365791
			ASV_616	0.126103		ASV_6653	0.0758725					ASV_305	0.0313269		ASV_6169	0.0227531		ASV_275	0.011947		ASV_3667	0.035137		ASV_36	0.0197824		ASV_6787	0.0515863		ASV_160	0.015456				ASV_177	0	0.158228	0	0	0	0	0	0	0	0
			ASV_669	0.126103		ASV_7712	0.0758725					ASV_874	0.0313269		ASV_8860	0.0227531		ASV_491	0.011947		ASV_3727	0.035137		ASV_62	0.0197824		ASV_7624	0.0515863		ASV_217	0.015456				ASV_178	0	0	0	0	0	0	0	0.00398232	0	0
			ASV_706	0.126103		ASV_7935	0.0758725					ASV_1060	0.0313269		ASV_1	0.0151688		ASV_975	0.011947		ASV_3904	0.035137		ASV_78	0.0197824		ASV_9437	0.0515863		ASV_416	0.015456				ASV_179	0	0	0	0	0.0395648	0.0257931	0	0	0	0
			ASV_735	0.126103		ASV_8393	0.0758725					ASV_2574	0.0313269		ASV_93	0.0151688		ASV_1875	0.011947		ASV_5643	0.035137		ASV_80	0.0197824		ASV_12634	0.0515863		ASV_975	0.015456				ASV_180	0.151745	0	0.0358022	0	0	0.0773794	0.126103	0.0398232	0	0.010304
			ASV_781	0.126103								ASV_4207	0.0313269		ASV_133	0.0151688		ASV_1995	0.011947		ASV_6864	0.035137		ASV_85	0.0197824		ASV_46	0.0257931		ASV_1185	0.015456				ASV_182	0	0	0.00447527	0	0.0197824	0	0	0.00796464	0	0
			ASV_815	0.126103								ASV_5724	0.0313269		ASV_398	0.0151688		ASV_2773	0.011947		ASV_7007	0.035137		ASV_111	0.0197824		ASV_55	0.0257931		ASV_1641	0.015456				ASV_183	0	0	0	0	0	0	0.126103	0	0	0
			ASV_1002	0.126103								ASV_113	0.0268516		ASV_456	0.0151688		ASV_4702	0.011947		ASV_7778	0.035137		ASV_114	0.0197824		ASV_57	0.0257931		ASV_9	0.010304				ASV_184	0.0758725	0	0	0	0	0	0	0	0	0
			ASV_1132	0.126103								ASV_339	0.0268516		ASV_491	0.0151688		ASV_21	0.00796464		ASV_8734	0.035137		ASV_118	0.0197824		ASV_73	0.0257931		ASV_25	0.010304				ASV_187	0	0	0	0	0	0	0	0.0159293	0	0
			ASV_1238	0.126103								ASV_544	0.0268516		ASV_544	0.0151688		ASV_61	0.00796464		ASV_8852	0.035137		ASV_155	0.0197824		ASV_90	0.0257931		ASV_27	0.010304				ASV_188	0.0758725	0	0	0	0	0.464277	0	0	0	0
			ASV_1367	0.126103								ASV_3312	0.0268516		ASV_735	0.0151688		ASV_62	0.00796464					ASV_160	0.0197824		ASV_93	0.0257931		ASV_67	0.010304				ASV_190	1.36571	0	0.0223764	0.576413	0.395648	0	0.126103	0.207081	0	0
			ASV_1817	0.126103								ASV_3606	0.0268516		ASV_1318	0.0151688		ASV_63	0.00796464					ASV_169	0.0197824		ASV_95	0.0257931		ASV_73	0.010304				ASV_191	0	0	0	0	0	0	0.882724	0	0	0.133952
			ASV_2220	0.126103								ASV_9864	0.0268516		ASV_2133	0.0151688		ASV_76	0.00796464					ASV_182	0.0197824		ASV_106	0.0257931		ASV_180	0.010304				ASV_192	0	0	0	0.0227531	0.0197824	0	0	0	0	0
			ASV_3669	0.126103								ASV_190	0.0223764		ASV_4283	0.0151688		ASV_85	0.00796464					ASV_192	0.0197824		ASV_111	0.0257931		ASV_318	0.010304				ASV_193	0	0	0.0179011	0	0	0	0	0.107523	0	0
			ASV_4703	0.126103								ASV_262	0.0223764		ASV_5245	0.0151688		ASV_93	0.00796464					ASV_194	0.0197824		ASV_117	0.0257931		ASV_377	0.010304				ASV_194	0	0.474684	0.165585	0.0758438	0.0197824	0	0	0	0	0.0206079
			ASV_4753	0.126103								ASV_836	0.0223764		ASV_5669	0.0151688		ASV_96	0.00796464					ASV_197	0.0197824		ASV_118	0.0257931		ASV_424	0.010304				ASV_196	0	0	0	0	0	0	0.126103	0	0	0
			ASV_4914	0.126103								ASV_1485	0.0223764		ASV_6763	0.0151688		ASV_182	0.00796464					ASV_201	0.0197824		ASV_149	0.0257931		ASV_586	0.010304				ASV_197	0	0.158228	0	0	0.0197824	0	0	0	0	0.0360639
			ASV_4944	0.126103								ASV_3976	0.0223764		ASV_7777	0.0151688		ASV_264	0.00796464					ASV_203	0.0197824		ASV_158	0.0257931		ASV_1318	0.010304				ASV_198	0.379363	0	0	0	0	0	0	0	0	0
			ASV_5148	0.126103								ASV_4338	0.0223764		ASV_6	0.00758438		ASV_283	0.00796464					ASV_216	0.0197824		ASV_179	0.0257931		ASV_1592	0.010304				ASV_200	0	0	0	0	0	0	0	0	0	0.00515198
			ASV_5576	0.126103								ASV_7492	0.0223764		ASV_13	0.00758438		ASV_303	0.00796464					ASV_262	0.0197824		ASV_218	0.0257931		ASV_2133	0.010304				ASV_201	0	0	0	0	0.0197824	0.206345	0	0	0	0
			ASV_5809	0.126103								ASV_98	0.0179011		ASV_40	0.00758438		ASV_304	0.00796464					ASV_273	0.0197824		ASV_219	0.0257931		ASV_2308	0.010304				ASV_202	0	0	0.00447527	0	0	0	0	0	0	0.00515198
			ASV_6145	0.126103								ASV_193	0.0179011		ASV_41	0.00758438		ASV_487	0.00796464					ASV_291	0.0197824		ASV_273	0.0257931		ASV_4881	0.010304				ASV_203	0	0	0	0	0.0197824	0	0	0	0.281096	0
												ASV_222	0.0179011		ASV_47	0.00758438		ASV_525	0.00796464					ASV_292	0.0197824		ASV_295	0.0257931		ASV_5140	0.010304				ASV_205	0	0	0	0	0	0	0.126103	0	0	0
												ASV_227	0.0179011		ASV_61	0.00758438		ASV_621	0.00796464					ASV_297	0.0197824		ASV_350	0.0257931		ASV_11	0.00515198				ASV_208	0	0	0	0	0	0	0	0	0	0
												ASV_348	0.0179011		ASV_71	0.00758438		ASV_672	0.00796464					ASV_319	0.0197824		ASV_371	0.0257931		ASV_33	0.00515198				ASV_210	0	0	0	0	0	0.309518	0	0	0	0
												ASV_756	0.0179011		ASV_85	0.00758438		ASV_680	0.00796464					ASV_379	0.0197824		ASV_372	0.0257931		ASV_50	0.00515198				ASV_212	0	0	0	0.0682594	0	0	0	0	0	0
												ASV_1619	0.0179011		ASV_87	0.00758438		ASV_701	0.00796464					ASV_384	0.0197824		ASV_443	0.0257931		ASV_57	0.00515198				ASV_214	0	0	0	0.371634	0.929773	0.619035	0	0.242921	0.140548	0.324575
												ASV_1864	0.0179011		ASV_149	0.00758438		ASV_788	0.00796464					ASV_406	0.0197824		ASV_447	0.0257931		ASV_71	0.00515198				ASV_215	0.227618	0	0.0313269	0.212363	0.90999	0	0	0.211063	0.140548	0
												ASV_2848	0.0179011		ASV_168	0.00758438		ASV_870	0.00796464					ASV_429	0.0197824		ASV_480	0.0257931		ASV_78	0.00515198				ASV_216	0	0	0	0	0.0197824	0	0	0.00398232	0	0
												ASV_2905	0.0179011		ASV_241	0.00758438		ASV_1060	0.00796464					ASV_518	0.0197824		ASV_484	0.0257931		ASV_107	0.00515198				ASV_217	0.0758725	0.791139	0.17006	0.0455063	0.316518	0.722208	0	0.123452	0.035137	0.015456
												ASV_5882	0.0179011		ASV_262	0.00758438		ASV_1166	0.00796464					ASV_523	0.0197824		ASV_496	0.0257931		ASV_113	0.00515198				ASV_218	0	0.158228	0.00447527	0	0	0.0257931	0	0	0	0
												ASV_9925	0.0179011		ASV_276	0.00758438		ASV_1390	0.00796464					ASV_533	0.0197824		ASV_597	0.0257931		ASV_153	0.00515198				ASV_219	0	0	0	0	0	0.0257931	0.126103	0.00398232	0	0
												ASV_21	0.0134258		ASV_341	0.00758438		ASV_1579	0.00796464					ASV_576	0.0197824		ASV_602	0.0257931		ASV_200	0.00515198				ASV_221	0	0.158228	0	0	0	0	0	0	0	0
												ASV_52	0.0134258		ASV_363	0.00758438		ASV_2044	0.00796464					ASV_598	0.0197824		ASV_638	0.0257931		ASV_202	0.00515198				ASV_222	0	0.158228	0.0179011	0	0.257171	0	0	0	0	0
												ASV_172	0.0134258		ASV_372	0.00758438		ASV_2424	0.00796464					ASV_646	0.0197824		ASV_650	0.0257931		ASV_225	0.00515198				ASV_223	0	0	0	3.67842	0	0	0	0.0597348	0	0.0927357
												ASV_456	0.0134258		ASV_380	0.00758438		ASV_2443	0.00796464					ASV_664	0.0197824		ASV_651	0.0257931		ASV_242	0.00515198				ASV_224	0	0	0	0	0	0	0.126103	0	0	0
												ASV_585	0.0134258		ASV_413	0.00758438		ASV_3571	0.00796464					ASV_725	0.0197824		ASV_723	0.0257931		ASV_256	0.00515198				ASV_225	0	0	0.0895055	0	1.16716	0	0	0.0199116	0	0.00515198
												ASV_964	0.0134258		ASV_455	0.00758438		ASV_4806	0.00796464					ASV_733	0.0197824		ASV_824	0.0257931		ASV_304	0.00515198				ASV_227	0	0	0.0179011	0	0	0	0	0	0.140548	0
												ASV_1773	0.0134258		ASV_472	0.00758438		ASV_6063	0.00796464					ASV_882	0.0197824		ASV_825	0.0257931		ASV_419	0.00515198				ASV_228	0	0	0	0	0	0	0	0	0.562193	0
												ASV_1783	0.0134258		ASV_507	0.00758438		ASV_9542	0.00796464					ASV_914	0.0197824		ASV_883	0.0257931		ASV_523	0.00515198				ASV_229	0.0758725	0	0.0313269	0.690178	0.454995	0.0515863	0	0.215045	0.632467	0.200927
												ASV_2323	0.0134258		ASV_531	0.00758438		ASV_4	0.00398232					ASV_966	0.0197824		ASV_1167	0.0257931		ASV_539	0.00515198				ASV_232	2.73141	0	0	0	0	0	0	0.987615	0	0
												ASV_2554	0.0134258		ASV_733	0.00758438		ASV_5	0.00398232					ASV_996	0.0197824		ASV_1211	0.0257931		ASV_562	0.00515198				ASV_233	0	0	0	0.0910125	0	0	0	0	0	0.0927357
												ASV_5862	0.0134258		ASV_864	0.00758438		ASV_6	0.00398232					ASV_1308	0.0197824		ASV_1341	0.0257931		ASV_585	0.00515198				ASV_234	0	0	0	1.22867	0	0	0	0	0	0
												ASV_5	0.00895055		ASV_1098	0.00758438		ASV_13	0.00398232					ASV_1435	0.0197824		ASV_1653	0.0257931		ASV_606	0.00515198				ASV_238	0	0	0	0	0	0	0	0	0.386507	0
												ASV_6	0.00895055		ASV_1187	0.00758438		ASV_15	0.00398232					ASV_1563	0.0197824		ASV_2349	0.0257931		ASV_612	0.00515198				ASV_241	0	0	0	0.00758438	0	0	0	0	0	0
												ASV_29	0.00895055		ASV_1297	0.00758438		ASV_39	0.00398232					ASV_1611	0.0197824		ASV_2400	0.0257931		ASV_783	0.00515198				ASV_242	0	0	0	0	0	0	0	0.123452	0	0.00515198
												ASV_67	0.00895055		ASV_1612	0.00758438		ASV_55	0.00398232					ASV_1802	0.0197824		ASV_2485	0.0257931		ASV_896	0.00515198				ASV_245	0.0758725	0	0	0.166856	0	0	0	0	0	0
												ASV_121	0.00895055		ASV_1773	0.00758438		ASV_87	0.00398232					ASV_2248	0.0197824		ASV_2599	0.0257931		ASV_928	0.00515198				ASV_248	0	0.158228	0	0	0	0.0515863	0	0	0	0
												ASV_158	0.00895055		ASV_2032	0.00758438		ASV_89	0.00398232					ASV_2269	0.0197824		ASV_3235	0.0257931		ASV_957	0.00515198				ASV_249	0	0	0.00447527	0	0	0	0	0	0	0
												ASV_270	0.00895055		ASV_3481	0.00758438		ASV_98	0.00398232					ASV_2391	0.0197824		ASV_3269	0.0257931		ASV_1188	0.00515198				ASV_253	0.0758725	0	0.116357	0.0455063	0.0593472	0.0773794	0	0.593365	1.08925	0.0360639
												ASV_283	0.00895055		ASV_4428	0.00758438		ASV_111	0.00398232					ASV_2870	0.0197824		ASV_3685	0.0257931		ASV_1372	0.00515198				ASV_255	0	0.632911	0	0	0.098912	0	0	0	0	0
												ASV_391	0.00895055		ASV_4880	0.00758438		ASV_160	0.00398232					ASV_3046	0.0197824		ASV_3903	0.0257931		ASV_1491	0.00515198				ASV_256	0	0	0	0	0	0	0	0	0	0.00515198
												ASV_491	0.00895055		ASV_5320	0.00758438		ASV_165	0.00398232					ASV_3312	0.0197824		ASV_10112	0.0257931		ASV_1725	0.00515198				ASV_257	0	0	0	0	0	0	0	0	0	0.221535
												ASV_644	0.00895055		ASV_6108	0.00758438		ASV_171	0.00398232					ASV_3539	0.0197824					ASV_1828	0.00515198				ASV_259	0	0	0	0	0	0	0	0	0	0
												ASV_896	0.00895055		ASV_7519	0.00758438		ASV_174	0.00398232					ASV_3730	0.0197824					ASV_1948	0.00515198				ASV_260	0	0	0	0	0	0	0	0	0.0702741	0
												ASV_1405	0.00895055		ASV_7624	0.00758438		ASV_178	0.00398232					ASV_4007	0.0197824					ASV_2424	0.00515198				ASV_261	0	0.158228	0	0	0	0	0	0	0	0
												ASV_1875	0.00895055		ASV_9747	0.00758438		ASV_216	0.00398232					ASV_4496	0.0197824					ASV_2912	0.00515198				ASV_262	0	0	0.0223764	0.00758438	0.0197824	0	0	0	0	0
												ASV_2151	0.00895055					ASV_219	0.00398232					ASV_5211	0.0197824					ASV_3386	0.00515198				ASV_263	0.151745	0	0	0	0	0.0515863	0	0	0	0
												ASV_2297	0.00895055					ASV_265	0.00398232					ASV_6216	0.0197824					ASV_3674	0.00515198				ASV_264	0	0	0	0	0	0	0	0.00796464	0	0
												ASV_2334	0.00895055					ASV_274	0.00398232					ASV_8477	0.0197824					ASV_4020	0.00515198				ASV_265	0	0	0	0	0	0	0	0.00398232	0	0
												ASV_2347	0.00895055					ASV_311	0.00398232					ASV_8763	0.0197824					ASV_4516	0.00515198				ASV_268	0	1.74051	0	0	0	0	0	0	0	0
												ASV_2612	0.00895055					ASV_334	0.00398232					ASV_9977	0.0197824					ASV_4948	0.00515198				ASV_270	0	0	0.00895055	0	0	0	0	0	0	0
												ASV_2820	0.00895055					ASV_340	0.00398232											ASV_7439	0.00515198				ASV_271	0	0	0	0.0227531	0	0	0	0	0	0
												ASV_3541	0.00895055					ASV_462	0.00398232											ASV_9253	0.00515198				ASV_272	0	0	0	0	0	0	0.126103	0	0	0
												ASV_3989	0.00895055					ASV_495	0.00398232																ASV_273	0.151745	0	0.111882	0	0.0197824	0.0257931	0.252207	0	0	0
												ASV_4948	0.00895055					ASV_519	0.00398232																ASV_274	0	0	0	0	0	0	0	0.00398232	0	0
												ASV_5620	0.00895055					ASV_555	0.00398232																ASV_275	0	0	0	0	0	0	0	0.011947	0	0
												ASV_6597	0.00895055					ASV_556	0.00398232																ASV_276	0	0	0	0.00758438	0	0	0.252207	0	0.175685	0
												ASV_9	0.00447527					ASV_624	0.00398232																ASV_279	0	0	0.00447527	0	0	0	0	0	0.0702741	0
												ASV_10	0.00447527					ASV_703	0.00398232																ASV_281	0.151745	0	0	0	0	0	0	0	0	0
												ASV_25	0.00447527					ASV_784	0.00398232																ASV_282	0	0	0	0	0	0	0	0	0	0
												ASV_30	0.00447527					ASV_801	0.00398232																ASV_283	0	0	0.00895055	0	0	0	0	0.00796464	0	0
												ASV_33	0.00447527					ASV_812	0.00398232																ASV_286	0	0	0.00447527	0	0	0	0	0	0	0
												ASV_41	0.00447527					ASV_883	0.00398232																ASV_287	0	0.158228	0	0	0	0	0	0	0	0
												ASV_61	0.00447527					ASV_884	0.00398232																ASV_291	0	0	0	0	0.0197824	0	0	0	0	0
												ASV_74	0.00447527					ASV_929	0.00398232																ASV_292	0	0	0	0	0.0197824	0	0	0	0	0
												ASV_80	0.00447527					ASV_1159	0.00398232																ASV_293	0	0	0.00447527	0	0	0	0	0	0	0
												ASV_90	0.00447527					ASV_1211	0.00398232																ASV_295	0	0	0.366972	0	0	0.0257931	0	0	1.79199	0
												ASV_93	0.00447527					ASV_1333	0.00398232																ASV_296	0.379363	0	0.23719	0.128934	0.0395648	0	0	0.0796464	0.035137	0
												ASV_96	0.00447527					ASV_1350	0.00398232																ASV_297	0.758725	0	0.340121	0.257869	0.0197824	0.748001	0	0.175222	0.0702741	0.0515198
												ASV_129	0.00447527					ASV_1617	0.00398232																ASV_303	0	0	0.0626538	0	0	0	0	0.00796464	0	0
												ASV_132	0.00447527					ASV_1852	0.00398232																ASV_304	0	0	0	0	0	0	0	0.00796464	0	0.00515198
												ASV_161	0.00447527					ASV_1853	0.00398232																ASV_305	0	0	0.0313269	0	0	0	0	0	0	0
												ASV_182	0.00447527					ASV_2222	0.00398232																ASV_307	0	0	0	0	0	0	0.252207	0	0	0
												ASV_202	0.00447527					ASV_2676	0.00398232																ASV_311	0	0	0	0	0	0	0	0.00398232	0	0
												ASV_218	0.00447527					ASV_3149	0.00398232																ASV_318	0	0	0.129783	0	0.118694	0.386897	0	0.10354	0	0.010304
												ASV_249	0.00447527					ASV_3413	0.00398232																ASV_319	0	0	0	0	0.0197824	0	0	0	0	0
												ASV_279	0.00447527					ASV_3728	0.00398232																ASV_321	0	0	0	0	0	0	0	0	0.035137	0
												ASV_286	0.00447527					ASV_3729	0.00398232																ASV_323	0	0	0	0	0	0	0.126103	0	0	0
												ASV_293	0.00447527					ASV_5083	0.00398232																ASV_331	0	0	0	0	0	0	0	0	0.035137	0
												ASV_333	0.00447527					ASV_5332	0.00398232																ASV_333	0	0	0.00447527	0	0	0	0	0	0	0
												ASV_340	0.00447527					ASV_7124	0.00398232																ASV_334	0	0	0	0	0	0	0	0.00398232	0	0
												ASV_387	0.00447527					ASV_7957	0.00398232																ASV_338	0	0	0	0	0	0	0	0.0159293	0	0
												ASV_417	0.00447527					ASV_8150	0.00398232																ASV_339	0	0	0.0268516	0	0	0	0	0	0	0
												ASV_423	0.00447527					ASV_8477	0.00398232																ASV_340	0	0	0.00447527	0	0	0	0	0.00398232	0	0
												ASV_444	0.00447527					ASV_9437	0.00398232																ASV_341	0	0	0	0.00758438	0	0	0	0	0	0
												ASV_449	0.00447527																						ASV_342	0	0.158228	0	0	0	0	0	0	0	0.170015
												ASV_525	0.00447527																						ASV_346	0	0	0	0	0	0	0	0	0	0
												ASV_546	0.00447527																						ASV_348	0	0	0.0179011	0	0	0.361104	0	0.0159293	0	0
												ASV_555	0.00447527																						ASV_349	0	0	0	0	0	0	0	0.0159293	0	0
												ASV_698	0.00447527																						ASV_350	0	0	0	0	0	0.0257931	0	0	0	0
												ASV_714	0.00447527																						ASV_352	0	0.158228	0.0581786	0	0	0	0	0	0	0
												ASV_730	0.00447527																						ASV_356	0	0	0.402775	0	0.0395648	0	0	0	0.035137	0
												ASV_883	0.00447527																						ASV_360	0	0	0	0	0.0395648	0	0	0.0398232	0	0
												ASV_1225	0.00447527																						ASV_362	0	0	0	0	0	0	0	0.0398232	0.035137	0
												ASV_1440	0.00447527																						ASV_363	0	0	0	0.00758438	0	0	0	0	0	0
												ASV_1563	0.00447527																						ASV_364	0	0	0	0	0	0.0515863	0	0	0	0
												ASV_1695	0.00447527																						ASV_365	0	0	0	0	0	0	0	0	0	0
												ASV_1721	0.00447527																						ASV_366	0	0	0	10.9898	0	0	0	0	0	0
												ASV_1767	0.00447527																						ASV_370	0	0	0	0	0	0	0	0.0238939	0	0
												ASV_1962	0.00447527																						ASV_371	0	0	0	0	0	0.0257931	0	0	0	0
												ASV_2840	0.00447527																						ASV_372	0	0	0	0.00758438	0.118694	0.0257931	0	0.0796464	0	0.139104
												ASV_3237	0.00447527																						ASV_375	0	0	0	0	0	0	0.126103	0	0	0
												ASV_3309	0.00447527																						ASV_377	0.0758725	0	0.0581786	0.7281	0.336301	0.41269	0	0.0199116	0	0.010304
												ASV_3649	0.00447527																						ASV_378	1.28983	0.474684	0.214813	0.136519	0.534125	0.361104	4.28752	0.187169	1.19466	0.242143
												ASV_4103	0.00447527																						ASV_379	0	0	0	0	0.0197824	0	0	0	0	0
												ASV_4347	0.00447527																						ASV_380	0	0	0	0.00758438	0	0	0	0	0	0
												ASV_4428	0.00447527																						ASV_384	0	0	0	0	0.0197824	0	0	0	0	0
												ASV_5137	0.00447527																						ASV_387	0.0758725	0	0.00447527	0.0455063	0.395648	0.0515863	0	0	0	0.185471
												ASV_5198	0.00447527																						ASV_388	0	0	0	0	0	0	0.252207	0	0	0
												ASV_5580	0.00447527																						ASV_391	0.986343	0	0.00895055	0	0	0	0	0	0	0
												ASV_9209	0.00447527																						ASV_393	0.455235	0	0	0	0	0	0	0	0	0
																																			ASV_398	0	0.158228	0	0.0151688	0	0	0	0	0	0
																																			ASV_401	0	0	0	0	0	0	0.252207	0	0	0
																																			ASV_403	0	0	0	10.3906	0	0	0	0	0	0
																																			ASV_406	0	0	0	0	0.0197824	0	0.75662	0	0.105411	0
																																			ASV_407	0	0	0	0	0	0	0	0	0	0
																																			ASV_410	0.151745	0	0	0	0	0	0	0	0	0
																																			ASV_411	0	0	0	0	0	0	0.882724	0	0	0
																																			ASV_413	0	0	0	0.00758438	0	0	0	0	0	0
																																			ASV_416	0	0	0	0	0	0	0	0	0	0.015456
																																			ASV_417	0	0	0.00447527	0	0	0	0	0	0	0
																																			ASV_419	0	0	0	0	0	0	0	0	0	0.00515198
																																			ASV_420	0.227618	0	0.0671291	0.803944	0.118694	0.232138	0	0.0438055	0.0702741	0.350335
																																			ASV_423	0	0	0.00447527	0	0	0	0	0	0	0
																																			ASV_424	0	0	0.0358022	0	0	0	1.26103	0	0	0.010304
																																			ASV_425	0	0	0	0	0	0	0	0.131417	0	0
																																			ASV_429	0	0	0	0	0.0197824	0	0	0	0	0
																																			ASV_443	0	0	0	0	0	0.0257931	0	0	0	0
																																			ASV_444	0	0	0.00447527	0	0.276954	0	0	0	0	0
																																			ASV_445	0	0	0	0	0	0	0.126103	0	0	0
																																			ASV_447	0	0	0.143209	0	0.336301	0.0257931	0	0	0	0
																																			ASV_449	0.531108	0.316456	0.00447527	0	0	0	0	0	0	0
																																			ASV_450	0	0	0	0	0	0	0.126103	0	0	0
																																			ASV_455	0	0	0	0.00758438	0.0395648	0	0	0	0	0
																																			ASV_456	0	0	0.0134258	0.0151688	0	0	0	0	0	0.370943
																																			ASV_462	0	0	0	0	0	0	0	0.00398232	0	0
																																			ASV_464	0.455235	0	0	0	0	0	0	0	0	0
																																			ASV_465	0.0758725	0	0	0	0.0395648	0	0	0	0	0
																																			ASV_466	0	0	0	0	0	0	0.882724	0	0	0
																																			ASV_472	0.0758725	0.158228	0.147684	0.00758438	0.375865	0	0	0.0159293	0.0702741	0
																																			ASV_474	0	0	0	0	0	0	0.252207	0	0	0
																																			ASV_478	0	0	0	0	0	0	0	0.111505	0	0
																																			ASV_479	0	0	0	0.113766	0	0	0	0.0477878	0.35137	0
																																			ASV_480	0	0	0	0	0	0.0257931	0	0	0	0
																																			ASV_484	0	0	0	0	0	0.0257931	0	0	0	0
																																			ASV_486	0.379363	0	0	0	0.395648	0	0.126103	0	0	0
																																			ASV_487	0	0	0	0	0.138477	0.0515863	0	0.00796464	0	0.0515198
																																			ASV_488	0	0	0	0	0	0	0	0	0.175685	0
																																			ASV_490	0	0	0.313269	0	0	0	0	0	0.105411	0
																																			ASV_491	0.531108	0	0.00895055	0.0151688	0.257171	0	0.37831	0.011947	0	0
																																			ASV_492	0	0	0	0	0	0	0	0	0.245959	0
																																			ASV_495	0	0	0	0	0	0	0	0.00398232	0	0
																																			ASV_496	0	0	0	0	0	0.0257931	0	0	0	0
																																			ASV_498	0	0	0	0	0	0.103173	0	0	0	0
																																			ASV_503	0	0	0	0	0	0	0	0	0	0
																																			ASV_507	0	0	0	0.00758438	0	0	0	0	0	0
																																			ASV_510	0	2.21519	0	0	0	0	0	0.0438055	0	0
																																			ASV_511	0	0	0	0	0.138477	0	0	0	0	0
																																			ASV_513	0.0758725	0	0	0	0	0	0	0	0	0
																																			ASV_518	0	0	0	0	0.0197824	0	0	0	0	0
																																			ASV_519	0	0	0	0	0	0	0	0.00398232	0	0
																																			ASV_522	0	0	0	0	0	0	0	0.115487	0	0
																																			ASV_523	0	0	0	0	0.0197824	0	0	0	0	0.00515198
																																			ASV_524	0	0	0	0	0	0	0	0.175222	0	0
																																			ASV_525	0	0	0.00447527	0.0682594	0	1.1349	0	0.00796464	0	0.118496
																																			ASV_531	0	0	0	0.00758438	0	0	0	0	0	0
																																			ASV_533	0	0	0	0	0.0197824	0	0	0	0	0
																																			ASV_538	0	0	0	0	0	0	0	0	0	0.324575
																																			ASV_539	0	0	0.049228	0	0	0	0	0.0597348	0	0.00515198
																																			ASV_542	0	0	0.0537033	0	0	0	0	0	0	0
																																			ASV_544	0.379363	0.316456	0.0268516	0.0151688	0.0791296	0.154759	1.00883	0	0	0.180319
																																			ASV_546	0	0	0.00447527	0	0	0	0	0	0	0
																																			ASV_549	0.30349	0	0	0	0	0.309518	0	0	0.140548	0.0824317
																																			ASV_554	0.227618	0	0.098456	0	0	0	0	0	0.105411	0
																																			ASV_555	0	0	0.00447527	0	0	0	0	0.00398232	0	0
																																			ASV_556	0	0	0	0	0	0	0	0.00398232	0	0
																																			ASV_561	0	0	0	0	0	0	0	0	0.035137	0
																																			ASV_562	0	0	0	0	0	0	0	0	0	0.00515198
																																			ASV_566	0	0	0	0	0	0	0	0	0	0.607934
																																			ASV_570	0	2.21519	0.281942	0.212363	0.830861	0.0515863	0.882724	0.736729	0.140548	0.59763
																																			ASV_576	0	0	0	0	0.0197824	0	0	0	0	0
																																			ASV_585	0	0	0.0134258	0	0	0.232138	0	0	0	0.00515198
																																			ASV_586	0	0	0.049228	0	0	0	0	0	0	0.010304
																																			ASV_593	0	0	0	0	0.454995	0	0	0	0	0
																																			ASV_597	0	0	0	0	0	0.0257931	0	0	0	0
																																			ASV_598	0	0	0	0	0.0197824	0	0	0	0	0
																																			ASV_602	0	0	0	0	0	0.0257931	1.51324	0	0	0
																																			ASV_606	0.0758725	0	0	0	0	0	0	0	0	0.00515198
																																			ASV_609	0.0758725	0.474684	0.120832	0.151688	0.0593472	0.773794	1.89155	0.179204	0.245959	0.0669758
																																			ASV_612	0	0	0	0	0	0	0	0	0	0.00515198
																																			ASV_613	0.30349	4.11392	0.438577	0.235116	0	0.619035	2.77427	0.318585	0.105411	0.319423
																																			ASV_616	0	0	0	0	0	0	0.126103	0	0	0
																																			ASV_621	0	0	0	0	0	0	0	0.00796464	0	0
																																			ASV_622	0	0	0	0	0	0	0.252207	0	0	0
																																			ASV_624	0	0	0	0	0	0	0	0.00398232	0	0
																																			ASV_625	0	0	0	0	0	0	0	0	0.0702741	0
																																			ASV_630	0	0	0	0.0379219	0	0	0	0	0	0
																																			ASV_638	0	0	0	0	0	0.0257931	0	0	0	0
																																			ASV_644	0	0	0.00895055	0	0	0	0	0	0	0
																																			ASV_646	0	0	0	0	0.0197824	0	0	0	0	0
																																			ASV_648	0	0	0	0	0	0.0773794	0	0	0	0
																																			ASV_650	0	0	0	0	0	0.0257931	0	0	0	0
																																			ASV_651	0	0	0	0	0	0.0257931	0	0	0	0
																																			ASV_654	0	0	0	0	0.276954	0	0	0	0	0
																																			ASV_658	0	0	0	0.0303375	0	0	0	0	0	0
																																			ASV_664	0	0	0.0402775	0	0.0197824	0	0	0	0	0
																																			ASV_666	0	0	0	0	0	0	0	0	0	0
																																			ASV_669	0	0	0	0	0	0	0.126103	0	0	0
																																			ASV_670	0	0	0	0	0	0	0	0	0	0.0257599
																																			ASV_672	0	0	0	0	0	0	0	0.00796464	0	0
																																			ASV_675	0	0	0	0	0.158259	0	0	0	0	0
																																			ASV_679	0	0	0	0	0	0	0	0.111505	0	0
																																			ASV_680	0	0	0	0	0	0	0	0.00796464	0	0
																																			ASV_683	0	0	0	0	0.257171	0	0	0	0	0
																																			ASV_686	0	0.158228	0	0	0	0	0	0	0	0
																																			ASV_688	0	0	0.340121	0	0	0	0	0.0278762	0	0
																																			ASV_695	0	0	0	0.235116	0	0	0	0	0	0
																																			ASV_697	0	0	0	0	0	0	0	0	0	0
																																			ASV_698	0	0	0.00447527	0	0	0	0	0	0.035137	0
																																			ASV_701	0	0.158228	0	0	0	0	0	0.00796464	0	0
																																			ASV_703	0	0	0	0	0	0	0	0.00398232	0	0
																																			ASV_704	0	0.158228	0	0	0	0	0	0	0	0
																																			ASV_706	0	0	0	0	0	0	0.126103	0	0	0
																																			ASV_709	0	0.158228	0	0	0	0	0	0	0	0
																																			ASV_714	0	0	0.00447527	0	0	0	0	0	0	0
																																			ASV_721	0	0	0	0.492984	0	0	0	0	0	0
																																			ASV_723	0	0	0	0	0	0.0257931	0	0	0	0
																																			ASV_725	0	0	0	0	0.0197824	0	0	0	0	0
																																			ASV_730	0	0	0.00447527	0.0379219	0	0	0	0	0	0.0978877
																																			ASV_733	0	0	0	0.00758438	0.0197824	0	0	0	0	0
																																			ASV_735	0.151745	0	0	0.0151688	0	0	0.126103	0	0	0
																																			ASV_737	0	0	0	0	0	0	0	0	0.456781	0
																																			ASV_749	0	0	0.179011	0	0	0	0	0	0	0
																																			ASV_756	0	0.316456	0.0179011	0	0	0	0	0	0	0
																																			ASV_759	0	0	0	0	0	0.180552	0	0	0	0.0618238
																																			ASV_760	0	0	0	0	0	0	0	0	0	0.0618238
																																			ASV_763	0	0	0	0.174441	0	0	0.504414	0	0	0
																																			ASV_764	0	0	0	0	0	0.232138	1.63934	0	0	0
																																			ASV_772	0	0	0.0716044	0	0	0.0515863	0	0	0	0.0206079
																																			ASV_781	0	0	0	0	0	0	0.126103	0	0	0
																																			ASV_782	0	0	0	0.0227531	0	0	0	0	0	0
																																			ASV_783	0	0	0	0	0	0	0	0	0	0.00515198
																																			ASV_784	0	0	0	0	0	0	0	0.00398232	0	0
																																			ASV_788	0	0	0	0	0	0	0	0.00796464	0	0
																																			ASV_794	0	0.158228	0	0	0	0	0	0	0	0
																																			ASV_796	0	0	0	0	0.098912	0	0	0	0	0
																																			ASV_801	0	0	0	0	0	0	0	0.00398232	0	0
																																			ASV_807	0	0.158228	0	0.12135	0	0	0	0	0	0
																																			ASV_812	0	0	0	0	0	0	0	0.00398232	0	0
																																			ASV_813	0	0	0	0	0	0.386897	0	0	0	0
																																			ASV_815	0	0	0	0	0	0	0.126103	0	0	0
																																			ASV_822	0	0	0	0	0	0	0	0	0	0.0360639
																																			ASV_824	0	0	0	0	0	0.0257931	0	0	0	0
																																			ASV_825	0	0	0	0	0	0.0257931	0	0	0	0
																																			ASV_828	0	0	0	0	0	0.0515863	0	0	0	0
																																			ASV_834	0	0.316456	0	0	0	0	0	0	0	0
																																			ASV_836	0.151745	1.42405	0.0223764	0.0379219	0	0.0773794	0.252207	0.0318585	0.035137	0.0618238
																																			ASV_838	0	0.791139	0.456478	0.0455063	0.118694	0.180552	2.01765	0.195134	0	0.695518
																																			ASV_842	0.30349	1.58228	0	0.235116	0.257171	1.28966	1.51324	0.139381	0.562193	0.123648
																																			ASV_850	0	0	0	0	0	0	0	0	0	0.231839
																																			ASV_864	0	0	0	0.00758438	0	0	0	0	0	0
																																			ASV_866	0	0	0.353547	0	0	0	0	0	0	0
																																			ASV_870	0	0	0	0	0.0593472	0	0	0.00796464	0	0
																																			ASV_874	0	0.158228	0.0313269	0	0	0.670622	0	0.290709	0	0
																																			ASV_878	0	0	0.147684	0	0	0	0	0	0	0
																																			ASV_879	0	0	0	0	0	0	0	0	0	0
																																			ASV_880	0	0.158228	0	0	0	0	0	0	0	0
																																			ASV_882	0	0	0.147684	0	0.0197824	0	0	0	0	0
																																			ASV_883	0	0.316456	0.00447527	0	0	0.0257931	0.37831	0.00398232	0	0.0566718
																																			ASV_884	0	0	0	0	0	0	0	0.00398232	0	0
																																			ASV_896	0	0	0.00895055	0	0.41543	0	0	0	0	0.00515198
																																			ASV_908	0	0	0.317744	0	0	0	0	0.0199116	0	0
																																			ASV_914	0	0	0	0	0.0197824	0	0	0	0	0
																																			ASV_921	0	0	0	0	0	0	0	0	0	0
																																			ASV_928	0	0	0	0	0	0	0	0	0	0.00515198
																																			ASV_929	0	0	0	0	0	0	0	0.00398232	0	0
																																			ASV_933	0	0.949367	0.17006	0.144103	0.0791296	0.515863	2.39596	0.0199116	0.281096	0.984029
																																			ASV_942	0	0	0.0358022	0	0.138477	0	0	0	0	0
																																			ASV_949	0.0758725	0.158228	0	0.0530906	0	0.103173	0	0	0	0.108192
																																			ASV_950	0	0	0	0.219947	0	0	0	0	0	0
																																			ASV_953	0	0	0	0	0	0	0	0	0	0.57187
																																			ASV_957	0	0	0	0	0	0	0	0	0	0.00515198
																																			ASV_958	0	0	0	0	0	0	0	0	0	0.0206079
																																			ASV_964	0	0	0.0134258	0	0	0	0	0	0	0.0618238
																																			ASV_966	0	0.474684	0	0	0.0197824	0	0	0	0	0
																																			ASV_968	0	0.158228	0	0	0	0	0	0	0	0
																																			ASV_973	0.227618	0	0.116357	0	0	0	0	0	0	0
																																			ASV_974	0	0	0.183486	0	0	0	0	0	0	0.288511
																																			ASV_975	0	0	0	0	0	0	0	0.011947	0	0.015456
																																			ASV_977	0	0	0	0.0682594	0	0	0	0	0	0
																																			ASV_987	0	0	0	0	0	0	0	0	0	0
																																			ASV_996	0	0	0	0	0.0197824	0	0	0	0	0
																																			ASV_997	0.0758725	0	0	0	0	0	0	0	0	0
																																			ASV_1002	0.986343	2.53165	0.0537033	0.0455063	0.138477	0.180552	0.126103	0.099558	0	0.314271
																																			ASV_1008	0.0758725	0.158228	0	0	0	0.464277	0	0	0	0
																																			ASV_1012	0	0	0	0	0	0	0	0	0	0
																																			ASV_1023	0	0	0	0	0	0	0	0	0	0.0206079
																																			ASV_1026	0	0	0	0	0	0.283725	0	0	0	0
																																			ASV_1029	0	0.158228	0	0	0	0	0	0	0	0
																																			ASV_1034	0	0	0	0	0	0	0	0.0477878	0	0
																																			ASV_1060	0	0	0.0313269	0	0	0	0	0.00796464	0.105411	0
																																			ASV_1074	0	0	0	0	0	0	0	0.0438055	0	0
																																			ASV_1084	0	0	0.098456	0	0.197824	0.103173	0	0.0557525	0.0702741	0
																																			ASV_1085	0	0	0	0	0	0.0773794	0	0	0	0
																																			ASV_1093	0	0	0	0	0	0	0	0.0238939	0.0702741	0
																																			ASV_1096	0.0758725	0	0	0	0	0	0	0	0	0
																																			ASV_1098	0	0	0	0.00758438	0	0	0	0	0	0
																																			ASV_1100	0.0758725	0	0	0	0	0	0	0	0	0
																																			ASV_1107	0	0	0	0	0	0	0	0	0	0.113344
																																			ASV_1113	0	0	0	0	0	0	0	0.0199116	0	0
																																			ASV_1118	0	0	0	0	0	0	0	0.0915933	0	0
																																			ASV_1122	0	0	0.156635	0	0	0	0	0	0	0
																																			ASV_1126	0	0	0.0895055	0	0	0	0	0	0	0
																																			ASV_1132	0	0	0	0	0	0	0.126103	0	0	0
																																			ASV_1140	0	0	0	0.568828	0	0	0	0	0	0
																																			ASV_1159	0	0	0	0	0	0	0	0.00398232	0.0702741	0
																																			ASV_1166	0	0	0	0	0	0	0	0.00796464	0	0
																																			ASV_1167	0	0	0	0	0	0.0257931	0	0	0	0
																																			ASV_1171	0.0758725	0	0	0	0	0	0	0	0	0
																																			ASV_1180	0	0	0	0.144103	0	0	0	0	0	0
																																			ASV_1181	0	0	0	0	0	0	0	0	0.035137	0
																																			ASV_1185	0	0.316456	0	0.0379219	0.395648	0	0	0.087611	0.105411	0.015456
																																			ASV_1187	0	0	0	0.00758438	0	0	0	0	0	0.0721278
																																			ASV_1188	0	0	0	0	0	0	0	0	0	0.00515198
																																			ASV_1198	0.379363	0	0	0	0	0	0	0	0	0
																																			ASV_1204	0	0	0	0	0	0	0	0	0	0.0309119
																																			ASV_1211	0	0	0	0	0	0.0257931	0	0.00398232	0	0
																																			ASV_1212	0	0	0	0	0	0.154759	0	0	0	0
																																			ASV_1217	0	0	0	0	0	0	0	0	1.08925	0
																																			ASV_1225	0	0	0.00447527	0	0	0	0	0	0	0.1288
																																			ASV_1226	0.151745	0	0	0	0	0	0	0	0	0
																																			ASV_1235	0	0.316456	0.0626538	0	0	0	0	0.0278762	0	0
																																			ASV_1238	0	0	0	0	0	0	0.126103	0	0	0
																																			ASV_1239	0	0	0.0581786	0	0	0	0	0	0	0
																																			ASV_1243	0	0	0	0.0530906	0	0	0	0	0	0
																																			ASV_1247	0.0758725	0	0	0	0	0	0	0	0	0
																																			ASV_1287	0	0	0	0	0	0	0	0	0.035137	0
																																			ASV_1297	0	0	0	0.00758438	0	0	0	0	0	0
																																			ASV_1300	0	0	0.0939808	0	0	0	0	0	0	0
																																			ASV_1308	0	0	0	0	0.0197824	0	0	0	0	0
																																			ASV_1314	0	0	0.32222	0	0	0.180552	0	0	0	0
																																			ASV_1318	0	0	0	0.0151688	0	0	0	0	0	0.010304
																																			ASV_1321	0	0	0	0	0.435213	0	0	0	0	0
																																			ASV_1322	0	6.32911	0	0	0.098912	0	0	0	0	0
																																			ASV_1329	0	0	0	0	0	0	0	0	0	0.386399
																																			ASV_1333	0	0	0	0	0	0	0	0.00398232	0	0
																																			ASV_1334	0	0	0	0	0	0	0.252207	0	0	0
																																			ASV_1340	0	0	0	0	0	0	0	0.0358409	0	0
																																			ASV_1341	0	0	0	0	0	0.0257931	0	0	0	0
																																			ASV_1350	0	0	0	0	0	0	0	0.00398232	0	0
																																			ASV_1355	0.834598	0	0.134258	0.0455063	0.0593472	0	0	0.0318585	0	0
																																			ASV_1367	0	0	0	0	0	0	0.126103	0	0	0
																																			ASV_1372	0	0	0	0	0	0	0	0	0	0.00515198
																																			ASV_1383	0	0.158228	0	0	0	0	0	0	0	0
																																			ASV_1384	0	0	0	0	0	0	0	0	0	0
																																			ASV_1390	0	0	0	0	0	0	0	0.00796464	0	0
																																			ASV_1401	0	0	0	0.166856	0	0	0	0	0	0
																																			ASV_1405	0	0	0.00895055	0	0	0	0	0	0	0
																																			ASV_1413	0	0	0	0	0	0	0	0	0	0.262751
																																			ASV_1414	0	0	0.0850302	0	0	0	0	0	0	0
																																			ASV_1435	0	0	0	0	0.0197824	0	0	0	0	0
																																			ASV_1440	0.227618	0	0.00447527	0.0379219	0	0	0	0	0	0
																																			ASV_1468	0.151745	0	0	0	0	0	0	0	0	0
																																			ASV_1485	0	0	0.0223764	0	0	0	0	0	0	0
																																			ASV_1488	0.0758725	0	0	0	0	0	0	0	0.0702741	0
																																			ASV_1491	0	0	0	0	0	0	0	0	0	0.00515198
																																			ASV_1511	0	0	0	0	0	0.103173	0	0	0	0
																																			ASV_1518	0	0	0	0	0	0	0	0.10354	0	0
																																			ASV_1529	3.64188	0	0	0	0	0	0	0	0	0
																																			ASV_1563	0	0	0.00447527	0	0.0197824	0	0	0	0	0
																																			ASV_1570	0	0	0	0	0	0	0	0	0	0.0206079
																																			ASV_1579	0	0	0	0	0	0.386897	0	0.00796464	0	0.0412159
																																			ASV_1586	0	0.158228	0	0	0	0	0	0	0	0
																																			ASV_1592	0	0	0	0	0	0	0	0	0	0.010304
																																			ASV_1604	0	0	0	0	0	0	0	0	0	0.0618238
																																			ASV_1606	0	0	0.0402775	0	0	0	0	0	0	0
																																			ASV_1611	0	0	0	0	0.0197824	0	0	0	0	0
																																			ASV_1612	0	0	0	0.00758438	0	0	0	0	0	0
																																			ASV_1614	0	0.791139	0	0	0	0	0	0	0	0
																																			ASV_1617	0	0	0	0	0	0	0	0.00398232	0	0
																																			ASV_1618	0.151745	0	0	0	0.138477	0.103173	0.37831	0	0.140548	0
																																			ASV_1619	0.0758725	0	0.0179011	0	0	0	0	0.159293	0.105411	0.0206079
																																			ASV_1622	0	0	0	0	0	0	0	0.0438055	0	0
																																			ASV_1627	0	0	0.0581786	0	0	0.438483	0	0	0	0
																																			ASV_1632	0	0	0	0.0455063	0	0	0	0.0517701	0.491918	0
																																			ASV_1641	0.227618	0	0	0	0	0	0	0	0	0.015456
																																			ASV_1653	0.758725	0	0	0	0	0.0257931	0	0	0	0.226687
																																			ASV_1667	0	0	0	0	0	0	0	0	0.105411	0
																																			ASV_1671	0	0	0	0	0	0.128966	0.252207	0.0358409	0	0
																																			ASV_1679	0.0758725	0	0	0.0530906	0.158259	0	0	0	0	0
																																			ASV_1686	0	0	0.134258	0	0	0	0	0	0	0
																																			ASV_1688	0	0	0.917431	0	0	0	0	0	0	0
																																			ASV_1695	0	0	0.00447527	0	0	0	0	0	0	0
																																			ASV_1698	0	0	0	0	0	0	0	0	0.035137	0
																																			ASV_1707	0	0	0.0760797	0	0	0	0	0	0	0
																																			ASV_1721	0	0	0.00447527	0	0	0	0	0	0	0
																																			ASV_1724	0	0	0	0	0.0395648	0	0	0	0	0
																																			ASV_1725	0	0	0	0	0	0	0	0	0	0.00515198
																																			ASV_1754	0	0	0	0	0	0	0	0	0.035137	0
																																			ASV_1757	0	0	0	0	0.0593472	0	0	0	0	0
																																			ASV_1767	0	0	0.00447527	0	0	0	0	0	0	0
																																			ASV_1773	0	0	0.0134258	0.00758438	0	0	0	0	0	0
																																			ASV_1783	0	0	0.0134258	0	0	0	0	0	0	0
																																			ASV_1790	0	0	0	0	0.197824	0	0	0	0	0
																																			ASV_1802	0	0	0	0	0.0197824	0	0	0	0	0
																																			ASV_1804	0	0.632911	0.098456	0	0	0	0	0	0	0.211231
																																			ASV_1817	0	0	0	0	0	0	0.126103	0	0	0
																																			ASV_1828	0	0	0	0	0	0	0	0.0318585	0	0.00515198
																																			ASV_1829	0	0	0	0	0	0	0	0.0159293	0	0
																																			ASV_1842	0.227618	0	0	0	0	0	0	0	0	0
																																			ASV_1852	0	0	0	0	0	0	0	0.00398232	0	0
																																			ASV_1853	0.0758725	0	0	0	0	0	0	0.00398232	0	0
																																			ASV_1857	0	0	0	0	0	0.103173	0	0.0238939	0	0.0618238
																																			ASV_1862	0	0	0	0	0	0	0	0	0	0.206079
																																			ASV_1863	0	0	0	0	0	0.103173	0	0	0	0
																																			ASV_1864	0	0	0.0179011	0	0.0791296	0.335311	0	0	0.035137	0.0824317
																																			ASV_1875	0	0	0.00895055	0	0	0	0	0.011947	0	0.0309119
																																			ASV_1916	0	0	0	0	0	0.154759	0	0	0	0
																																			ASV_1932	0	0	0.550459	0	0	0	0	0	0	0
																																			ASV_1939	0	0	0	0	0	0.0515863	0	0	0	0
																																			ASV_1948	0	0	0	0.113766	0	0	0	0.0557525	0	0.00515198
																																			ASV_1952	0	0	0.0805549	0	0	0	0	0	0	0
																																			ASV_1959	0	0	0	0	0	0.0515863	0	0	0	0
																																			ASV_1961	0.227618	0	0	0	0	0	0	0	0	0
																																			ASV_1962	0	0	0.00447527	0	0	0	0	0	0	0
																																			ASV_1969	0	0	0	0	0	0	0	0	0.245959	0
																																			ASV_1980	0	0.158228	0	0	0	0	0	0	0	0
																																			ASV_1988	0	0	0	0	0	0	0	0	0	0.0515198
																																			ASV_1995	0	0	0	0	0	0	0	0.011947	0	0
																																			ASV_2014	0	0	0	0	0	0	0.630517	0	0	0.123648
																																			ASV_2019	0	0	0.210338	0	0	0	0	0	0	0
																																			ASV_2022	0	0	0	1.25901	0	0	0	0	0	0
																																			ASV_2032	0	0	0	0.00758438	0	0	0	0	0	0
																																			ASV_2044	0	0	0	0	0	0	0	0.00796464	0	0
																																			ASV_2049	0	0	0	0.0227531	0.0395648	0	0	0	0	0
																																			ASV_2060	0	0	0	0	0	0	0	0	0	0
																																			ASV_2075	0	0	0.102931	0	0	0	0	0	0	0
																																			ASV_2091	0	0	0	0	0.375865	0	0	0	0	0
																																			ASV_2133	0.151745	0	0.0358022	0.0151688	0.118694	0.670622	0.37831	0	0.281096	0.010304
																																			ASV_2151	0.0758725	0	0.00895055	0	0	0.309518	0	0.0318585	0.105411	0.376095
																																			ASV_2152	0	0.316456	0	0	0	0	0	0	0	0
																																			ASV_2173	0.0758725	0	0	0	0	0	0	0	0	0
																																			ASV_2182	0	0	0	0	0	0	0	0	0.0702741	0
																																			ASV_2185	0	0.158228	0	0	0	0	0	0	0	0
																																			ASV_2220	0	0	0	0	0	0	0.126103	0	0	0
																																			ASV_2222	0	0	0	0	0	0	0	0.00398232	0	0.489438
																																			ASV_2236	0.0758725	0	0	0	0	0	0	0	0	0
																																			ASV_2248	0	0	0	0	0.0197824	0	0	0	0	0
																																			ASV_2264	0	0	0	0	0	0	0	0	0	0
																																			ASV_2269	0	0	0	0	0.0197824	0	0	0	0	0
																																			ASV_2297	0.30349	0	0.00895055	0.0227531	0.0593472	0	0.630517	0	0.105411	0.0669758
																																			ASV_2306	0	0	0	0	0	0	0	0	0.140548	0
																																			ASV_2308	0	0	0	0	0	0	0	0	0	0.010304
																																			ASV_2312	0	0	0	0	0	0	0	0	0	0.118496
																																			ASV_2313	0	0	0	0	0.296736	0	0	0	0	0
																																			ASV_2320	0	0.316456	0	0	0	0	0	0.0477878	0	0
																																			ASV_2323	0.151745	0.791139	0.0134258	0.0455063	0	0	0.37831	0	0	0.0360639
																																			ASV_2326	0	0	0	0	0	0.206345	0	0	0	0
																																			ASV_2334	0	0	0.00895055	0	0	0	0	0	0	0
																																			ASV_2347	0	0	0.00895055	0	0	0	0	0	0	0
																																			ASV_2349	0	0	0	0	0	0.0257931	0	0	0	0
																																			ASV_2356	0	0.158228	0	0	0	0	0	0	0	0
																																			ASV_2364	0.0758725	0	0	0	0	0	1.00883	0	0	0
																																			ASV_2368	0	0	0	0	0	0	0	0	0	0.170015
																																			ASV_2372	0	0	0	0	0	0	0	0	0	0
																																			ASV_2378	0	0	0	0	0	0.283725	0.252207	0	0.316233	0
																																			ASV_2391	0	0	0	0	0.0197824	0	0	0	0	0
																																			ASV_2400	0	0	0	0	0	0.0257931	0	0	0	0
																																			ASV_2408	0	0	0	0	0	0	0	0	0	0.273055
																																			ASV_2423	0	0.474684	0	0	0	0	0	0	0	0
																																			ASV_2424	0.227618	0	0	0	0	0	0	0.00796464	0.035137	0.00515198
																																			ASV_2443	0	0.632911	0.138733	0	0.0593472	0.128966	0	0.00796464	0	0.0257599
																																			ASV_2445	0	0	0	0	0	0	0	0	0	0
																																			ASV_2451	0	0	0.156635	0	0	0	0	0	0	0
																																			ASV_2472	0	0	0	0	0	0	0	0	0.035137	0
																																			ASV_2474	0	0	0	0	0	0	0	0	0	0.0257599
																																			ASV_2483	0	0	0	0	0	0.0515863	0	0	0	0
																																			ASV_2485	0	0	0	0	0	0.0257931	0	0	0	0
																																			ASV_2497	0	0	0	0	0	0.0515863	0	0	0.210822	0
																																			ASV_2513	0	0	0	0.12135	0	0	0	0	0	0
																																			ASV_2514	0	0	0.120832	0	0	0	0	0	0	0
																																			ASV_2526	0	1.42405	0	0	0	0	0	0	0	0
																																			ASV_2554	0	0	0.0134258	0.310959	0.138477	0.90276	0	0	0	0
																																			ASV_2569	0	0	0	0.0379219	0	0	0	0	0	0
																																			ASV_2574	0	0	0.0313269	0	0.0395648	0.154759	0.252207	0.099558	0.35137	0.340031
																																			ASV_2585	0	0	0.259566	0	0	0	0	0	0	0
																																			ASV_2599	0	0	0	0	0	0.0257931	0	0	0	0
																																			ASV_2600	0	0	0	0.0227531	0	0	0	0	0	0
																																			ASV_2612	0	0	0.00895055	0	0	0	0	0	0	0
																																			ASV_2625	0	0	0	0.348881	0	0	0	0	0	0
																																			ASV_2654	0	0	0	0	0.257171	0	0	0	0	0
																																			ASV_2655	0	0.158228	0	0	0	0	0	0	0	0
																																			ASV_2661	0	0	0.0358022	0	0	0	0	0	0	0
																																			ASV_2676	0	0	0	0	0	0	0	0.00398232	0	0
																																			ASV_2688	0	0	0.0402775	0.0227531	0	0	0	0	0	0
																																			ASV_2705	0	0	0	0	0	0	1.26103	0	0	0
																																			ASV_2724	0	0	0	0	0	0	0	0	0	0.0257599
																																			ASV_2773	0	0	0.0581786	0	0	0	0.75662	0.011947	0.035137	0.231839
																																			ASV_2817	0	0	0	0	0	0	0	0	0	0.236991
																																			ASV_2820	0	0	0.00895055	0	0	0	0	0	0	0.0566718
																																			ASV_2840	0	0	0.00447527	0	0	0	0	0	0	0
																																			ASV_2846	0	0	0	0	0	0	0	0.0318585	0	0
																																			ASV_2848	0	0	0.0179011	0	0	0	0	0	0	0
																																			ASV_2863	0	0	0	0	0	0.232138	0	0	0	0
																																			ASV_2870	0	0	0	0	0.0197824	0	0	0	0	0
																																			ASV_2883	0	0	0	0	0	0	0	0	0	0
																																			ASV_2884	0	0	0	0	0	0	0	0	0	0.479134
																																			ASV_2905	0	0	0.0179011	0	0	0	0	0	0	0
																																			ASV_2912	0	0	0	0	0	0	0	0	0	0.00515198
																																			ASV_2926	0	0	0	0	0.237389	0	0	0	0	0
																																			ASV_2966	0	0	0	0	0	0.0773794	0	0	0	0
																																			ASV_2980	0.151745	0	0	0	0	0	0	0	0	0
																																			ASV_3026	0	0	0.0939808	0	0	0	0	0	0	0
																																			ASV_3046	0	0	0	0	0.0197824	0	0	0	0	0
																																			ASV_3053	0	0	0	0	0	0	0.75662	0	0	0
																																			ASV_3074	0	0	0.120832	0	0	0	0	0	0	0
																																			ASV_3084	0	0	0	0	0	0	0	0	0	0.226687
																																			ASV_3086	0	0	0	0	0	0	0.504414	0	0	0
																																			ASV_3091	0	0	0	0	0	0	0	0	0.035137	0
																																			ASV_3109	0	0	0.0850302	0	0	0	0	0	0	0
																																			ASV_3125	0	0	0	0	0	0	0.37831	0	0	0
																																			ASV_3127	0	0	0.205863	0	0	0	0	0	0	0
																																			ASV_3143	0	0	0	0	0	0	0	0	0.245959	0
																																			ASV_3149	0	0	0	0	0	0	0	0.00398232	0	0
																																			ASV_3159	0	0	0	0.0303375	0	0	0	0	0	0
																																			ASV_3164	0	0	0.179011	0	0.0395648	0	0	0	0	0
																																			ASV_3167	1.44158	0	0	0	0	0	0	0	0	0
																																			ASV_3188	0	0	0	0.0834281	0	0	0	0.0398232	0	0
																																			ASV_3192	0	0	0	0	0	0	0	0	0	0
																																			ASV_3227	0	0	0	0	0.118694	0	0	0	0	0
																																			ASV_3235	0	0	0	0	0	0.0257931	0	0	0	0
																																			ASV_3237	0	0	0.00447527	0	0	0	0	0	0	0
																																			ASV_3269	0	0	0	0	0	0.0257931	0	0	0	0
																																			ASV_3271	0	0	0.24614	0	0	0	0	0	0	0
																																			ASV_3274	0	0	0	0	0	0	0	0	0	0
																																			ASV_3309	0	0	0.00447527	0	0	0	0	0	0	0
																																			ASV_3312	0	0	0.0268516	0	0.0197824	0.283725	0	0.10354	0	0
																																			ASV_3334	0	0	0.0358022	0	0	0	0	0	0	0
																																			ASV_3358	0	0	0	0.697763	0	0	0	0	0	0
																																			ASV_3385	0	0	0	0.0682594	0	0	0	0	0	0
																																			ASV_3386	0	0	0	0	0	0	0	0	0	0.00515198
																																			ASV_3387	0	0	0.107407	0	0	0	0	0	0	0
																																			ASV_3413	0	0	0.0850302	0	0	0	0	0.00398232	0	0
																																			ASV_3414	0	0	0	0	0	0	0	0	0	0.303967
																																			ASV_3417	0	0	0	0	0	0	0	0	0.210822	0
																																			ASV_3442	0	0	0	0	0	0	0	0.0159293	0	0
																																			ASV_3447	0	0	0	0	0	0	0	0.0597348	0	0
																																			ASV_3450	0	0.632911	0	0	0	1.1091	0	0.0199116	0	0
																																			ASV_3461	0	0	0	0	0	0	0	0	0	0
																																			ASV_3481	0	0	0	0.00758438	0	0	0	0	0	0
																																			ASV_3503	0	0	0.0716044	0	0	0	0	0	0	0
																																			ASV_3511	0	0	0	0.0379219	0	0	0	0	0	0
																																			ASV_3539	0	0	0.0716044	0	0.0197824	0	0	0	0	0
																																			ASV_3541	0	0	0.00895055	0	0	0	0	0	0	0
																																			ASV_3543	0	0	0	0	0	0	0	0	0	0
																																			ASV_3550	0	0	0	0.212363	0	0	0	0	0	0
																																			ASV_3571	1.28983	0	0	0	0	0	0	0.00796464	0	0
																																			ASV_3590	0	0	0	0	0	0	0	0	0	0.283359
																																			ASV_3603	0	0	0.102931	0	0	0	0	0	0	0
																																			ASV_3606	0	0	0.0268516	0	0	0	0	0	0	0
																																			ASV_3631	0	0	0	0	0.118694	0	0	0	0	0
																																			ASV_3649	0	0	0.00447527	0	0	0	0	0	0	0
																																			ASV_3667	0	0	0	0	0	0	0	0	0.035137	0
																																			ASV_3669	0	0	0	0	0	0	0.126103	0	0	0.0412159
																																			ASV_3674	0	0	0	0	0	0	0	0	0	0.00515198
																																			ASV_3685	0	0	0	0	0	0.0257931	0	0	0	0
																																			ASV_3705	0	0	0	0.219947	0	0	0	0	0	0
																																			ASV_3712	0	0	0	0	0	0	2.39596	0	0	0
																																			ASV_3722	0	0	0	0	0	0	0.252207	0	0	0
																																			ASV_3727	0	0	0	0	0	0	0	0.0955756	0.035137	0
																																			ASV_3728	0	0	0	0	0	0	0	0.00398232	0	0
																																			ASV_3729	0	0	0	0	0	0	0	0.00398232	0	0
																																			ASV_3730	0.0758725	0	0	0	0.0197824	0	0	0	0	0
																																			ASV_3736	0	0	0.17006	0	0	0	0	0	0	0
																																			ASV_3740	0	0	0	0	0.0593472	0	0	0	0	0
																																			ASV_3802	0	0	0.187962	0	0	0	0	0	0	0
																																			ASV_3809	0	0	0	0	0.178042	0	0	0	0	0
																																			ASV_3837	0	0	0	0	0	0.0773794	0	0	0	0
																																			ASV_3842	0	0.158228	0	0	0	0	0	0	0	0
																																			ASV_3885	0	0	0	0	0.0593472	0	0	0	0	0
																																			ASV_3886	0	0	0.0447527	0	0.316518	0	0	0	0	0
																																			ASV_3887	0	0	0	0	0	0	1.13493	0	0	0
																																			ASV_3890	0	0	0	0.0303375	0	0	0	0	0	0.0618238
																																			ASV_3903	0	0	0	0	0	0.0257931	0	0	0	0
																																			ASV_3904	0	0	0	0	0	0	0	0	0.035137	0
																																			ASV_3929	0	0	0	0	0	0	0	0	0.0702741	0.0463679
																																			ASV_3944	0	1.58228	0	0	0	0	0	0	0	0
																																			ASV_3976	0	0	0.0223764	0	0	0	0	0	0	0
																																			ASV_3979	0.531108	0	0	0	0	0	0	0	0	0
																																			ASV_3989	0	0	0.00895055	0	0	0	0	0.0159293	0	0
																																			ASV_4007	0	0	0	0	0.0197824	0	0	0	0	0
																																			ASV_4020	0	0	0	0	0.237389	0	0	0	0	0.00515198
																																			ASV_4103	0	0	0.00447527	0	0	0	0	0	0	0
																																			ASV_4104	0	0	0.174536	0	0	0	0	0	0	0
																																			ASV_4163	0.227618	2.37342	0	0.303375	0	0	0	0	0	0
																																			ASV_4164	0	0	0	0	0	0	0	0.0358409	0	0
																																			ASV_4172	0.227618	0	0.0581786	0	0	0	0	0	0	0
																																			ASV_4196	0	0	0	0.4854	0	0	0	0	0	0
																																			ASV_4207	0	0	0.0313269	0	0	0	0	0	0	0
																																			ASV_4248	0	0	0	0	0	0	0	0	0.105411	0
																																			ASV_4257	0	0	0	0	0.0791296	0	0	0.0796464	0	0
																																			ASV_4283	0	0	0	0.0151688	0	0	0	0	0	0
																																			ASV_4296	0	0	0	0	0	0	0	0	0	0.0309119
																																			ASV_4338	0	0	0.0223764	0	0	0.0515863	0	0	0	0
																																			ASV_4343	0	0	0	0	0.0395648	0	0	0	0	0
																																			ASV_4347	0	0	0.00447527	0	0	0	0	0	0	0
																																			ASV_4378	0	0	0.165585	0	0	0	0	0	0	0
																																			ASV_4418	0	0	0.120832	0	0.0593472	0	0	0	0	0
																																			ASV_4428	0	0	0.00447527	0.00758438	0.0593472	0	0	0	0	0
																																			ASV_4446	0	0	0	0	0	0	0	0	0	0.0412159
																																			ASV_4496	0	0	0	0	0.0197824	0	0	0	0	0
																																			ASV_4516	0	0	0	0	0	0	0	0	0	0.00515198
																																			ASV_4541	0	0	0.268516	0	0	0	0	0	0	0
																																			ASV_4546	0	0	0	0	0	0.0773794	0	0	0	0
																																			ASV_4552	0	0	0	0.257869	0	0	0.504414	0	0	0
																																			ASV_4554	0	0	0	0	0	0.49007	0	0	0	0
																																			ASV_4616	0.30349	0	0	0	0	0	0	0	0	0
																																			ASV_4641	0	0	0	0	0	0	0.75662	0	0	0
																																			ASV_4661	0	0	0	0.0985969	0	0	0.504414	0	0	0
																																			ASV_4702	0	0	0	0	0.474777	0	0	0.011947	0	0
																																			ASV_4703	0	0	0	0	0	0	0.126103	0	0	0
																																			ASV_4718	0	0.158228	0	0	0	0	0	0	0	0
																																			ASV_4753	0	0	0	0	0	0	0.126103	0	0	0
																																			ASV_4763	0	0	0	0	0	0	0	0.0915933	0	0
																																			ASV_4765	0	0	0	0.0530906	0	0	0	0	0	0
																																			ASV_4798	0	0	0	0	0.0395648	0	0	0	0	0.257599
																																			ASV_4806	0	0	0	0	0	0	0	0.00796464	0	0
																																			ASV_4820	0	0	0	0	0.197824	0	0	0	0	0
																																			ASV_4825	0	0	0	0	0	0.567449	0	0	0	0
																																			ASV_4826	0	0	0	0	0.0593472	0	0	0	0	0
																																			ASV_4865	0	0	0.125308	0	0	0	0	0	0	0
																																			ASV_4880	0	0	0	0.00758438	0	0	0	0	0	0
																																			ASV_4881	0	0	0	0	0	0	0	0	0	0.010304
																																			ASV_4888	0	0	0	0.0227531	0	0	0	0	0	0.0824317
																																			ASV_4914	0	0	0	0	0	0	0.126103	0	0	0
																																			ASV_4936	0	0	0.0895055	0	0	0	0	0	0	0
																																			ASV_4937	0	0	0	0	0	0	0	0.0637171	0	0
																																			ASV_4944	0	0	0	0	0	0	0.126103	0	0	0
																																			ASV_4948	0	0	0.00895055	0	0	0	0	0	0	0.00515198
																																			ASV_4995	0	0	0	0	0	0	0	0.0676994	0	0
																																			ASV_5070	0	0	0.152159	0.0682594	0.0593472	0	0	0	0	0
																																			ASV_5073	0	0	0	0	0	0	0.252207	0	0	0
																																			ASV_5077	0	0	0	0	0	0	0	0	0.0702741	0
																																			ASV_5083	0	0	0	0	0	0	0	0.00398232	0	0
																																			ASV_5137	0	0	0.00447527	0	0	0	0	0	0	0
																																			ASV_5140	0	0	0	0	0	0	0	0	0	0.010304
																																			ASV_5148	0	0	0	0	0	0	0.126103	0	0	0
																																			ASV_5156	0	0	0	0	0	0	0	0.0597348	0	0
																																			ASV_5198	0	0	0.00447527	0.113766	0	0	0	0	0	0
																																			ASV_5199	0	0	0	0	0	0.103173	0	0	0.0702741	0.0206079
																																			ASV_5211	0	0	0	0	0.0197824	0	0	0	0	0
																																			ASV_5245	0	0	0	0.0151688	0	0	0	0	0	0
																																			ASV_5254	0	0	0	0	0	0	0	0	0	0.0515198
																																			ASV_5268	0	0	0	0	0	0	0	0	0	0
																																			ASV_5320	0	0	0	0.00758438	0	0	0	0	0	0
																																			ASV_5332	0	0	0	0	0	0	0	0.00398232	0	0
																																			ASV_5335	0	0	0.0402775	0	0	0	0	0	0	0
																																			ASV_5419	0	0	0.0626538	0	0	0	0	0	0	0
																																			ASV_5424	0	0	0	0	0	0	0	0	0	0.0412159
																																			ASV_5469	0	2.53165	0	0	0	0	0	0	0	0
																																			ASV_5472	0	0	0	0.0455063	0	0	0	0	0	0
																																			ASV_5478	0	0	0	0	0	0	0	0	0	0.123648
																																			ASV_5573	0	0	0	0	0	0	0	0.0238939	0	0
																																			ASV_5576	0	0	0	0	0	0	0.126103	0	0	0
																																			ASV_5580	0	0	0.00447527	0	0	0	0	0	0	0
																																			ASV_5620	0	0	0.00895055	0	0	0	0	0	0	0
																																			ASV_5643	0	0	0	0	0	0	0	0	0.035137	0
																																			ASV_5644	0	0	0	0	0	0	0	0.0597348	0	0.0566718
																																			ASV_5648	0	0	0	0	0.178042	0	0	0	0	0
																																			ASV_5653	0	0	0	0	0	0	0	0	0.105411	0
																																			ASV_5669	0	0	0	0.0151688	0	0	0	0	0	0
																																			ASV_5696	0	0	0	0.295791	0	0	0	0	0	0
																																			ASV_5711	0.227618	0	0.165585	0.0227531	0.0395648	0	0	0	0	0
																																			ASV_5724	0	0	0.0313269	0	0	0	0	0	0	0
																																			ASV_5726	0	0	0	0.060675	0	0	0	0	0	0
																																			ASV_5765	0	0.316456	0	0	0	0	0	0	0	0
																																			ASV_5796	0	0	0	0	0	0.0773794	0	0.0199116	0	0
																																			ASV_5805	0	0	0	0	0	0.232138	0	0	0	0
																																			ASV_5809	0	0	0	0	0	0	0.126103	0	0	0
																																			ASV_5862	0	0	0.0134258	0	0	0	0	0	0	0
																																			ASV_5872	0.0758725	0	0	0	0	0	0	0	0	0
																																			ASV_5882	0	0	0.0179011	0	0	0	0	0	0	0
																																			ASV_5952	0	0	0	0	0	0	0	0.0557525	0	0
																																			ASV_5962	0	0	0	0	0	0	0	0	0.0702741	0
																																			ASV_5969	0	0	0	0	0.098912	0	0	0	0	0
																																			ASV_6044	0	0	0	0	0	0.103173	0	0	0	0
																																			ASV_6059	0	0.316456	0	0	0	0	0	0	0	0
																																			ASV_6063	0	0	0	0	0	0	0	0.00796464	0	0
																																			ASV_6108	0	0	0	0.00758438	0	0	0	0	0	0
																																			ASV_6145	0	0	0	0	0	0	0.126103	0	0	0.0824317
																																			ASV_6169	0	0	0	0.0227531	0	0	0	0	0	0
																																			ASV_6216	0	0	0	0	0.0197824	0	0	0	0	0
																																			ASV_6222	0	0	0	0	0.731949	0	0	0	0	0
																																			ASV_6224	0	0.791139	0	0	0	0.0515863	0	0	0	0
																																			ASV_6238	0	0	0	0.174441	0	0	0	0	0	0
																																			ASV_6326	0	0	0	0	0	0	0	0	0	0.123648
																																			ASV_6339	0	0	0	0	0.257171	0	0	0	0	0
																																			ASV_6347	0	0	0	0	0	0	0	0	0	0.0412159
																																			ASV_6431	0	0	0	0	0	0	0	0	0	0
																																			ASV_6500	0	0	0	0	0	0	0	0.0557525	0	0
																																			ASV_6525	0	0	0	0	0	0	0	0	0	0
																																			ASV_6582	0	0	0	0	0.0395648	0	0	0	0	0
																																			ASV_6593	0	0	0	0	0	0.128966	0	0	0	0
																																			ASV_6597	0	0	0.00895055	0	0	0	0	0	0	0
																																			ASV_6616	0	0	0	0.2427	0	0	0	0	0	0
																																			ASV_6653	0.0758725	0	0	0	0.0791296	0	0	0	0	0
																																			ASV_6670	0	0	0	0	0	0	0	0	0.0702741	0
																																			ASV_6763	0	0	0	0.0151688	0	0	0	0	0	0
																																			ASV_6787	0	0	0	0	0	0.0515863	0	0	0	0
																																			ASV_6864	0	0	0	0	0	0	0	0	0.035137	0
																																			ASV_6868	0	0	0	0	0.0593472	0	0	0	0	0
																																			ASV_6879	0	0	0	0	0	0	0	0.0836287	0	0
																																			ASV_7007	0	0	0	0	0	0	0	0.0358409	0.035137	0
																																			ASV_7010	0	0	0	0	0	0	0	0.0676994	0	0
																																			ASV_7086	1.89681	0	0	0	0	0	0	0	0	0
																																			ASV_7124	0	0	0	0	0	0	0	0.00398232	0	0
																																			ASV_7359	0	0	0	0	0	0	0	0.0477878	0	0
																																			ASV_7424	0	0	0	0	0	0	0	0	0.175685	0
																																			ASV_7439	0	0	0	0	0	0	0	0	0	0.00515198
																																			ASV_7486	0.227618	0	0.0402775	0	0	0	0.504414	0	0	0
																																			ASV_7492	0.60698	0	0.0223764	0	0	0	0	0	0	0
																																			ASV_7512	0	0	0	0	0	0	0	0.0278762	0	0
																																			ASV_7519	0	0	0	0.00758438	0	0	0.252207	0	0	0
																																			ASV_7608	0	0	0	0	0	0	0	0	0	0.0206079
																																			ASV_7624	0	0	0	0.00758438	0	0.0515863	0	0	0	0
																																			ASV_7626	0	0	0	0	0	0	0	0	0.421644	0
																																			ASV_7638	0	0	0	0	0	0	0	0	0	0
																																			ASV_7712	0.0758725	0	0	0	0	0	0	0	0	0
																																			ASV_7777	0	0	0	0.0151688	0	0	0	0	0	0
																																			ASV_7778	0	0.158228	0	0	0.0593472	0.154759	0	0	0.035137	0
																																			ASV_7800	0	0	0	0	0	0.361104	0	0	0	0
																																			ASV_7933	0	0	0	0	0	0	0.252207	0	0	0
																																			ASV_7935	0.0758725	0	0	0	0	0	0	0	0	0
																																			ASV_7957	0	0	0	0	0	0	0	0.00398232	0.140548	0
																																			ASV_8091	0.227618	0	0	0	0	0	0	0	0	0
																																			ASV_8129	1.13809	0	0	0	0	0	0	0	0	0
																																			ASV_8150	0	0	0	0	0	0	0	0.00398232	0	0
																																			ASV_8187	0	0	0	0	0	0	0	0.0159293	0	0
																																			ASV_8261	0	0	0	0	0.0395648	0	0	0	0	0
																																			ASV_8302	0	0	0	0	0	0	0	0	0	0.0360639
																																			ASV_8309	0	0	0	0	0	0	0	0	0.421644	0
																																			ASV_8393	0.0758725	0	0	0	0	0	0	0	0	0
																																			ASV_8473	0.151745	0	0	0	0	0	0	0	0	0
																																			ASV_8477	0.151745	0	0	0.0379219	0.0197824	0.180552	0	0.00398232	0	0
																																			ASV_8610	0	0	0	0	0	0	0	0	0	0.0721278
																																			ASV_8641	0	0	0	0	0	0	0.252207	0	0	0
																																			ASV_8734	0	0	0	0	0	0.309518	0	0	0.035137	0
																																			ASV_8745	0	0	0	0	0	0	1.00883	0	0	0
																																			ASV_8759	0	0	0	0	0	0	0	0	0	0
																																			ASV_8763	0	0	0	0	0.0197824	0	0	0	0	0
																																			ASV_8806	0	0	0	0	0	0	0	0.0438055	0	0
																																			ASV_8852	0	0	0	0	0	0	0	0	0.035137	0
																																			ASV_8860	0	0	0	0.0227531	0	0	0	0	0	0
																																			ASV_8864	0.379363	2.05696	0	0	0	0	0	0	0	0
																																			ASV_8867	0	0	0	0	0	0.128966	0	0	0	0
																																			ASV_9045	0	0	0	0	0.0395648	0	0	0	0	0
																																			ASV_9209	0	0	0.00447527	0	0	0	0	0	0	0
																																			ASV_9226	0	0	0	0	0	0	0	0	0.140548	0
																																			ASV_9230	0	0.316456	0	0	0	0	0	0	0.386507	0
																																			ASV_9253	0	0	0	0	0	0	0	0	0	0.00515198
																																			ASV_9437	0	0	0	0	0	0.0515863	0	0.00398232	0	0
																																			ASV_9443	0.379363	0	0	0	0	0	0	0	0	0
																																			ASV_9455	0	0	0	0	0	0	0	0	0.140548	0
																																			ASV_9542	0	0	0	0	0	0	0	0.00796464	0	0
																																			ASV_9747	0	0	0	0.00758438	0	0	0	0	0	0
																																			ASV_9798	0	0	0	0.060675	0	0	0	0	0	0
																																			ASV_9864	0	0	0.0268516	0	0	0	0	0	0	0
																																			ASV_9925	0	0	0.0179011	0	0	0	0	0	0	0
																																			ASV_9977	0	0	0	0	0.0197824	0	0	0	0	0
																																			ASV_10112	0	0	0	0	0	0.0257931	0	0	0.140548	0.0463679
																																			ASV_10603	0.30349	0.316456	0	0.0303375	0	0	0	0	0	0
																																			ASV_10611	0.30349	0	0	0	0	0	0	0	0	0
																																			ASV_10638	0	0	0	0	0	0.0773794	0	0	0	0
																																			ASV_10914	0	0	0	0	0	0	0	0	0.0702741	0
																																			ASV_11011	0	1.26582	0	0	0	0	0	0	0	0
																																			ASV_11032	0	0	0	0	0	0	0.252207	0	0.281096	0
																																			ASV_11173	0	0	0	0	0	0.154759	0.252207	0	0	0
																																			ASV_11259	0	0	0	0.0379219	0	0	0	0	0	0
																																			ASV_11594	0	0	0	0	0	0	0.75662	0	0	0
																																			ASV_12634	0	0	0	0	0	0.0515863	0	0	0	0
