# Supplementary material for: Comparative skin microbiome analyses reveal differences between wild populations and captive groups of the Montseny brook newt (Calotriton arnoldi)
Source: ISME Commun. 2026 Jan 8;6(1):ycaf245. doi: 10.1093/ismeco/ycaf245 (PMC12815265; doi:10.1093/ismeco/ycaf245)
Supplement: Table_S3_ycaf245 [file table_s3_ycaf245.xlsx]

## Sheet: Core bacteria (0.001 & 75%)
W. PONT DE SUERT F2	W. PONT DE SUERT F1	W. BARCELONA ZOO F2	W. BARCELONA ZOO F1	W. TORREFERRUSSA F2	W. TORREFERRUSSA F0F1	W. MONTSENY	E. MONTSENY	E. TORREFERRUSSA F0F1	E. TORREFERRUSSA F2	E. BARCELONA ZOO F1F2		WILD
ASV 2	ASV 2	ASV 1	ASV 1	ASV 1	ASV 1	ASV 6	ASV 1	ASV 4	ASV 8	ASV 7		ASV 6
ASV 8	ASV 8	ASV 3	ASV 7	ASV 3	ASV 7	ASV 8	ASV 6	ASV 7	ASV 11	ASV 8		ASV 8
ASV 9	ASV 9	ASV 7	ASV 8	ASV 7	ASV 8	ASV 14	ASV 8	ASV 8	ASV 14	ASV 12		ASV 14
ASV 14	ASV 14	ASV 8	ASV 11	ASV 8	ASV 12	ASV 17	ASV 14	ASV 14	ASV 15	ASV 14		ASV 17
ASV 16	ASV 16	ASV 11	ASV 14	ASV 9	ASV 242	ASV 18	ASV 17	ASV 17	ASV 17	ASV 17		ASV 18
ASV 17	ASV 17	ASV 12	ASV 17	ASV 11		ASV 26	ASV 18	ASV 19	ASV 18	ASV 18		ASV 26
ASV 18	ASV 25	ASV 14	ASV 18	ASV 12		ASV 28	ASV 26	ASV 23	ASV 19	ASV 25		ASV 28
ASV 28	ASV 39	ASV 17	ASV 23	ASV 14		ASV 29	ASV 28	ASV 27	ASV 23	ASV 26		ASV 33
ASV 38	ASV 42	ASV 18	ASV 26	ASV 15		ASV 43	ASV 33	ASV 32	ASV 26	ASV 27		ASV 43
ASV 39	ASV 47	ASV 23	ASV 28	ASV 17		ASV 45	ASV 41	ASV 35	ASV 27	ASV 28		ASV 44
ASV 44	ASV 62	ASV 26	ASV 32	ASV 18		ASV 46	ASV 43	ASV 36	ASV 28	ASV 32		ASV 45
ASV 45	ASV 63	ASV 28	ASV 37	ASV 19		ASV 48	ASV 44	ASV 38	ASV 32	ASV 37		ASV 48
ASV 47	ASV 71	ASV 32	ASV 42	ASV 23		ASV 50	ASV 45	ASV 55	ASV 38	ASV 43		ASV 50
ASV 48	ASV 96	ASV 38	ASV 43	ASV 25		ASV 57	ASV 48	ASV 73	ASV 41	ASV 44		ASV 51
ASV 51	ASV 103	ASV 42	ASV 44	ASV 26			ASV 51		ASV 43	ASV 45		ASV 53
ASV 62	ASV 129	ASV 43	ASV 45	ASV 27			ASV 53		ASV 44	ASV 48		ASV 57
ASV 96		ASV 44	ASV 47	ASV 28			ASV 57		ASV 45	ASV 51		ASV 60
		ASV 45	ASV 48	ASV 32			ASV 59		ASV 48	ASV 53
		ASV 47	ASV 51	ASV 35			ASV 60		ASV 49	ASV 54
		ASV 48	ASV 53	ASV 38			ASV 66		ASV 53	ASV 59
		ASV 51	ASV 55	ASV 42			ASV 69		ASV 56	ASV 60
		ASV 53	ASV 59	ASV 43			ASV 75		ASV 59	ASV 66
		ASV 54	ASV 69	ASV 44			ASV 79		ASV 60	ASV 69
		ASV 55	ASV 77	ASV 45			ASV 85		ASV 64	ASV 73
		ASV 59	ASV 94	ASV 47			ASV 114		ASV 66	ASV 75
		ASV 60	ASV 108	ASV 48			ASV 122		ASV 76	ASV 79
		ASV 66	ASV 166	ASV 51			ASV 197		ASV 86	ASV 81
		ASV 69		ASV 53			ASV 423		ASV 91	ASV 84
		ASV 75		ASV 54			ASV 562		ASV 92	ASV 85
		ASV 77		ASV 55					ASV 107	ASV 91
		ASV 79		ASV 59					ASV 110	ASV 103
		ASV 81		ASV 60					ASV 125	ASV 104
		ASV 85		ASV 62					ASV 127	ASV 134
		ASV 95		ASV 66					ASV 138	ASV 140
		ASV 97		ASV 69					ASV 139	ASV 162
		ASV 99		ASV 75					ASV 143	ASV 284
		ASV 104		ASV 79					ASV 155
		ASV 127		ASV 81					ASV 162
		ASV 146		ASV 91					ASV 167
		ASV 164		ASV 96					ASV 171
		ASV 169		ASV 104					ASV 183
		ASV 172		ASV 110					ASV 184
		ASV 174		ASV 127					ASV 186
		ASV 198		ASV 131					ASV 191
		ASV 211		ASV 141					ASV 196
		ASV 214		ASV 142					ASV 205
		ASV 215		ASV 146					ASV 223
		ASV 225		ASV 154					ASV 224
		ASV 263		ASV 158					ASV 258
		ASV 648		ASV 159					ASV 277
				ASV 164					ASV 290
				ASV 165					ASV 306
				ASV 178					ASV 307
				ASV 192					ASV 311
				ASV 215					ASV 323
				ASV 223					ASV 359
				ASV 229					ASV 388
				ASV 234					ASV 392
				ASV 240					ASV 401
				ASV 257					ASV 421
				ASV 282					ASV 432
				ASV 305					ASV 514
				ASV 361					ASV 622
				ASV 373					ASV 670
				ASV 446					ASV 861
				ASV 474
				ASV 491
				ASV 669
				ASV 683
				ASV 695
				ASV 711
				ASV 712
				ASV 768
				ASV 774
				ASV 788
				ASV 977
				ASV 1356
