# Supplementary material for: Comparative skin microbiome analyses reveal differences between wild populations and captive groups of the Montseny brook newt (Calotriton arnoldi)
Source: ISME Commun. 2026 Jan 8;6(1):ycaf245. doi: 10.1093/ismeco/ycaf245 (PMC12815265; doi:10.1093/ismeco/ycaf245)
Supplement: Table_S4_ycaf245 [file table_s4_ycaf245.xlsx]

## Sheet: C. a. laietanus analyses
Model:	lm.rrpp(Y.red~Groups, iter = 9999, SS.type = "II")
Analysis of Variance, using Residual Randomization
Permutation procedure: Randomization of null model residuals
Number of permutations: 10000
Estimation method: Ordinary Least Squares
Sums of Squares and Cross-products: Type II
Effect sizes (Z) based on F distributions
Df SS MS Rsq F Z Pr(>F)
Groups 6 135129 22522 0.28142 2.8068 4.042 1e-04 ***
Residuals 43 345033 8024 0.71858
Total 49 480162
---
Signif. codes: 0 ‘***’ 0.001 ‘**’ 0.01 ‘*’ 0.05 ‘.’ 0.1 ‘ ’ 1
Call: lm.rrpp(f1 = Y.red ~ Groups, iter = 9999, SS.type = "II")
	Groups:	W. MONTSENY F0	W. PONT DE SUERT F1	W. PONT DE SUERT F2	W. TORREFERRUSSA F0F1	W. TORREFERRUSSA F2	W. BARCELONA ZOO F1	W. BARCELONA ZOO F2
	RRPP permutations:	10000
	LS means:
	Pairwise distances between means, plus statistics
Group 1	Group 2	d	UCL (95%)	Z	Pr < d	Bonf_p
W. MONTSENY	W. PONT DE SUERT F1	92.5138	57.6677	3.33515	0.0001	0.0009	***
W. MONTSENY	W. PONT DE SUERT F2	90.8159	74.8601	2.50934	0.0073	0.0657	.
																				0.9960
W. MONTSENY	W. TORREFERRUSSA F0F1	77.7682	50.5823	3.23514	0.0001	0.0009	***
W. MONTSENY	W. TORREFERRUSSA F2	119.933	107.881	1.92831	0.0241	0.2169
W. MONTSENY	W. BARCELONA ZOO F1	105.075	61.0406	3.58295	0.0001	0.0009	***
W. MONTSENY	W. BARCELONA ZOO F2	99.3002	66.8144	3.14305	0.0005	0.0045	**
W. PONT DE SUERT F1	W. PONT DE SUERT F2	39.6593	82.2068	-2.76945	0.996	1
W. TORREFERRUSSA F0F1	W. TORREFERRUSSA F2	90.8448	109.23	0.862549	0.2097	1
W. BARCELONA ZOO F1	W. BARCELONA ZOO F2	62.2538	78.2	0.301803	0.3682	1
	Observed variances by group
W. MONTSENY	16030.619
W. PONT DE SUERT F1	3165.282
W. PONT DE SUERT F2	2397.522
W. TORREFERRUSSA F0F1	1890.341
W. TORREFERRUSSA F2	2448.084
W. BARCELONA ZOO F1	4584.207
W. BARCELONA ZOO F2	3934.354
	Pairwise distances between variances, plus statistics
Group 1	Group 2	d	UCL (95%)	Z	Pr < d	Bonf_p
W. MONTSENY	W. PONT DE SUERT F1	12074.32862	5721.075	3.1820383	0.0002	0.0018	**
W. MONTSENY	W. PONT DE SUERT F2	12672.20364	6875.795	2.8530966	0.0006	0.0054	**
W. MONTSENY	W. TORREFERRUSSA F0F1	13186.97649	5182.148	3.6775124	0.0001	0.0009	***
W. MONTSENY	W. TORREFERRUSSA F2	12743.98378	8994.800	2.4476701	0.0150	0.1440
W. MONTSENY	W. BARCELONA ZOO F1	10763.11576	5936.568	2.8158988	0.0007	0.0081	**
W. MONTSENY	W. BARCELONA ZOO F2	11224.97167	6340.834	2.7580399	0.0011	0.0090	**
W. PONT DE SUERT F1	W. PONT DE SUERT F2	597.87502	8001.014	-1.2957562	0.8892	1
W. TORREFERRUSSA F0F1	W. TORREFERRUSSA F2	442.99270	9392.901	-1.7542002	0.9499	1
W. BARCELONA ZOO F1	W. BARCELONA ZOO F2	461.85591	7706.767	-1.4085846	0.9064	1

## Sheet: C. a. arnoldi analyses
Model:	lm.rrpp(Y.red~Groups, iter = 9999, SS.type = "II")
Analysis of Variance, using Residual Randomization
Permutation procedure: Randomization of null model residuals
Number of permutations: 10000
Estimation method: Ordinary Least Squares
Sums of Squares and Cross-products: Type II
Effect sizes (Z) based on F distributions
Df SS MS Rsq F Z Pr(>F)
Groups 3 69124 23041.4 0.37972 5.7137 5.0936 1e-04 ***
Residuals 28 112915 4032.7 0.62028
Total 31 182039
---
Signif. codes: 0 ‘***’ 0.001 ‘**’ 0.01 ‘*’ 0.05 ‘.’ 0.1 ‘ ’ 1
	LS means:
	Pairwise distances between means, plus statistics
Group 1	Group 2	d	UCL (95%)	Z	Pr < d	Bonf_p
E. MONTSENY F0	E. TORREFERRUSSA F0F1	84.2996	55.3205	3.82054	0.0001	0.0004	***
E. MONTSENY F0	E. TORREFERRUSSA F2	110.474	63.4771	5.01801	0.0001	0.0004	***
E. MONTSENY F0	E. BARCELONA ZOO F1F2	95.7885	53.9976	4.26384	0.0001	0.0004	***
E. TORREFERRUSSA F0F1	E. TORREFERRUSSA F2	76.3434	55.4667	3.32308	0.0006	0.0024	**
	Observed variances by group
E. MONTSENY F0	9494.703
E. TORREFERRUSSA F0F1	1497.412
E. TORREFERRUSSA F2	2234.400
E. BARCELONA ZOO F1F2	3973.319
	Pairwise distances between variances, plus statistics
Group 1	Group 2	d	UCL (95%)	Z	Pr < d	Bonf_p
E. MONTSENY F0	E. TORREFERRUSSA F0F1	7997.29	3000.04	3.8768	0.0001	0.0004	***
E. MONTSENY F0	E. TORREFERRUSSA F2	7260.3	3542.24	3.15657	0.0001	0.0004	***
E. MONTSENY F0	E. BARCELONA ZOO F1F2	5521.38	2919.98	2.99308	0.0004	0.0016	**
E. TORREFERRUSSA F0F1	E. TORREFERRUSSA F2	736.988	3003.18	-0.414926	0.659	1
