# Supplementary material for: Comparative skin microbiome analyses reveal differences between wild populations and captive groups of the Montseny brook newt (Calotriton arnoldi)
Source: ISME Commun. 2026 Jan 8;6(1):ycaf245. doi: 10.1093/ismeco/ycaf245 (PMC12815265; doi:10.1093/ismeco/ycaf245)
Supplement: Table_S5_ycaf245 [file table_s5_ycaf245.xlsx]

## Sheet: Oc_TO_F0F1_vs_Oc_MO_F0
taxon	lfc	se	pval	qval	diff	W	passed_ss	neg_log10_q
ASV_1	8.15106	0.552309	3.21439e-13	1.36612e-10	TRUE	14.7581	TRUE	9.86451
ASV_2	0.106287	0.45576	0.817578	0.984336	FALSE	0.233207	TRUE	0.00685661
ASV_3	0.91688	0.438116	0.0471186	0.126343	FALSE	2.09278	TRUE	0.898448
ASV_4	1.94299	0.548575	0.00204659	0.0142591	TRUE	3.54188	TRUE	1.84591
ASV_5	-2.19198	0.980685	0.0376105	0.10835	FALSE	-2.23515	FALSE	0.965173
ASV_6	-6.26154	0.55321	7.03298e-11	9.96339e-09	TRUE	-11.3186	TRUE	8.00159
ASV_7	8.00164	0.452581	2.95765e-13	1.36612e-10	TRUE	17.68	TRUE	9.86451
ASV_8	-0.603183	0.41672	0.160707	0.286976	FALSE	-1.44746	TRUE	0.542154
ASV_9	-1.10672	0.392148	0.00992217	0.0417517	TRUE	-2.82219	TRUE	1.37933
ASV_10	0.897304	0.303756	0.0212847	0.0726213	FALSE	2.95403	TRUE	1.13894
ASV_11	0.447274	0.61069	0.473349	0.64068	FALSE	0.732408	TRUE	0.193359
ASV_12	6.1241	0.518716	1.7493e-11	4.95636e-09	TRUE	11.8063	TRUE	8.30484
ASV_13	-1.82086	0.71159	0.0191946	0.0668665	FALSE	-2.55886	TRUE	1.17479
ASV_14	-0.566974	0.441338	0.211169	0.34518	FALSE	-1.28467	TRUE	0.461955
ASV_15	1.56417	0.332196	0.000279951	0.00321565	TRUE	4.70857	TRUE	2.49273
ASV_16	1.28173	0.553089	0.0306625	0.0947749	FALSE	2.3174	FALSE	1.02331
ASV_17	-0.580958	0.411896	0.171238	0.296962	FALSE	-1.41045	TRUE	0.527298
ASV_18	-0.688117	0.443806	0.134111	0.251089	FALSE	-1.55049	TRUE	0.600173
ASV_19	1.80833	0.551202	0.0050549	0.0254241	TRUE	3.28071	TRUE	1.59475
ASV_21	0.220477	0.841585	0.796017	0.963839	FALSE	0.261978	TRUE	0.0159957
ASV_22	-3.50094	0.529545	0.00271345	0.017473	TRUE	-6.61123	FALSE	1.75763
ASV_23	0.212844	0.513545	0.685295	0.869404	FALSE	0.41446	FALSE	0.0607785
ASV_24	-1.33474	0.261414	0.00139041	0.0110453	TRUE	-5.10586	FALSE	1.95682
ASV_25	1.80478	0.387433	0.00026235	0.00305476	TRUE	4.65831	TRUE	2.51502
ASV_26	-0.16356	0.408396	0.692337	0.875723	FALSE	-0.400493	TRUE	0.0576331
ASV_27	1.24508	0.676243	0.0812655	0.183225	FALSE	1.84117	FALSE	0.737016
ASV_28	-0.598594	0.406153	0.153528	0.277372	FALSE	-1.47381	TRUE	0.556938
ASV_29	-5.08696	0.660463	2.93097e-07	1.13242e-05	TRUE	-7.70211	TRUE	4.94599
ASV_30	-0.5973	0.523405	0.276057	0.425463	FALSE	-1.14118	FALSE	0.371138
ASV_31	-0.274626	0.685987	0.698245	0.879272	FALSE	-0.400336	TRUE	0.0558769
ASV_32	1.95525	0.520169	0.00115467	0.00943722	TRUE	3.75887	TRUE	2.02516
ASV_33	-4.09591	0.413348	6.09561e-09	5.86438e-07	TRUE	-9.90912	TRUE	6.23178
ASV_34	-1.0419	0.306012	0.0191517	0.0668665	FALSE	-3.40477	TRUE	1.17479
ASV_35	0.92969	0.6617	0.183464	0.311889	FALSE	1.405	TRUE	0.506
ASV_36	0.0767424	0.6449	0.906967	1	FALSE	0.118999	TRUE	0
ASV_37	-1.51759	0.339352	0.000233508	0.00279552	TRUE	-4.47202	TRUE	2.55354
ASV_38	1.81698	0.576999	0.0103504	0.043339	TRUE	3.14901	TRUE	1.36312
ASV_39	-0.796287	0.330207	0.0607529	0.147123	FALSE	-2.41148	TRUE	0.832321
ASV_40	-1.613	0.553061	0.0106328	0.0438732	TRUE	-2.9165	TRUE	1.3578
ASV_41	-0.65229	0.680285	0.349084	0.509831	FALSE	-0.958848	TRUE	0.292574
ASV_42	2.66175	0.585089	0.000328338	0.00362451	TRUE	4.54931	TRUE	2.44075
ASV_43	-0.289499	0.447939	0.524223	0.697323	FALSE	-0.646292	TRUE	0.156566
ASV_44	-0.189296	0.4198	0.656095	0.842997	FALSE	-0.45092	TRUE	0.0741739
ASV_45	-0.779525	0.433381	0.0846552	0.187104	FALSE	-1.7987	TRUE	0.727916
ASV_46	-5.27567	0.58858	2.97543e-08	1.70045e-06	TRUE	-8.9634	TRUE	5.76944
ASV_47	-0.46858	0.437152	0.295933	0.449183	FALSE	-1.07189	TRUE	0.347576
ASV_48	-0.390318	0.477954	0.422164	0.587299	FALSE	-0.816644	TRUE	0.231141
ASV_49	-0.470189	0.367512	0.224946	0.364199	FALSE	-1.27938	TRUE	0.438662
ASV_50	-5.68506	0.374448	6.37251e-11	9.96339e-09	TRUE	-15.1825	TRUE	8.00159
ASV_51	-0.280535	0.468743	0.555124	0.734977	FALSE	-0.598484	TRUE	0.133726
ASV_52	-0.0594816	0.26041	0.828371	0.991712	FALSE	-0.228416	TRUE	0.00361452
ASV_53	-0.607934	0.472351	0.210356	0.344513	FALSE	-1.28704	TRUE	0.462794
ASV_54	1.16585	0.326287	0.00383066	0.0207393	TRUE	3.57308	TRUE	1.68321
ASV_55	-0.642695	0.672799	0.348972	0.509831	FALSE	-0.955256	TRUE	0.292574
ASV_56	-2.20273	0.490689	0.000251353	0.00296736	TRUE	-4.48905	TRUE	2.52763
ASV_57	-4.79407	0.532053	1.77021e-08	1.27389e-06	TRUE	-9.01051	TRUE	5.89487
ASV_58	-3.82501	0.528786	6.61457e-06	0.000154336	TRUE	-7.23356	TRUE	3.81153
ASV_59	-0.174027	0.497901	0.729746	0.903185	FALSE	-0.349522	TRUE	0.0442232
ASV_60	-0.448186	0.414427	0.29024	0.441331	FALSE	-1.08146	TRUE	0.355236
ASV_61	-1.06694	0.621433	0.111671	0.218711	FALSE	-1.7169	TRUE	0.66013
ASV_62	-1.18834	0.515864	0.0341415	0.101116	FALSE	-2.30359	TRUE	0.995181
ASV_63	-0.421801	0.220988	0.152319	0.276059	FALSE	-1.90871	TRUE	0.558999
ASV_64	-0.705223	0.226526	0.0357604	0.104097	FALSE	-3.11322	TRUE	0.982561
ASV_66	-0.181935	0.49034	0.713865	0.891276	FALSE	-0.371037	TRUE	0.0499877
ASV_67	-1.09311	0.467761	0.0312021	0.0960934	FALSE	-2.3369	FALSE	1.01731
ASV_68	-1.01755	0.35658	0.0213592	0.0726213	FALSE	-2.85364	TRUE	1.13894
ASV_69	-0.34949	0.460024	0.454819	0.621537	FALSE	-0.759722	TRUE	0.206533
ASV_71	-0.208392	0.243204	0.419886	0.585087	FALSE	-0.856861	TRUE	0.23278
ASV_73	3.83773	0.470628	1.26005e-07	5.95026e-06	TRUE	8.15447	TRUE	5.22546
ASV_74	-3.29441	0.614935	0.000130341	0.00178694	TRUE	-5.35733	TRUE	2.74789
ASV_75	-0.022209	0.49855	0.964837	1	FALSE	-0.0445472	TRUE	0
ASV_76	-0.782134	0.35536	0.0450188	0.121866	FALSE	-2.20097	TRUE	0.914117
ASV_77	-0.0540014	0.307582	0.863148	1	FALSE	-0.175567	TRUE	0
ASV_79	-0.136551	0.456677	0.767617	0.938812	FALSE	-0.29901	TRUE	0.0274212
ASV_80	1.19311	0.234407	0.0038025	0.0207393	TRUE	5.08989	FALSE	1.68321
ASV_81	1.50158	0.275475	0.000608062	0.0056797	TRUE	5.45089	TRUE	2.24567
ASV_83	-0.364406	0.267563	0.210324	0.344513	FALSE	-1.36195	TRUE	0.462794
ASV_84	0.757806	0.28392	0.0235295	0.0773868	FALSE	2.66909	FALSE	1.11133
ASV_85	0.139443	0.485544	0.776655	0.94714	FALSE	0.287189	TRUE	0.0235857
ASV_86	0.657005	0.247735	0.0568605	0.142197	FALSE	2.65204	TRUE	0.84711
ASV_88	1.67693	0.226997	0.00071472	0.00653239	TRUE	7.38745	FALSE	2.18493
ASV_89	-0.0238876	0.277472	0.936819	1	FALSE	-0.08609	TRUE	0
ASV_90	2.20175	0.420555	0.000100717	0.00145101	TRUE	5.23534	TRUE	2.83833
ASV_92	0.413357	0.242537	0.163528	0.290793	FALSE	1.7043	FALSE	0.536416
ASV_93	-3.92541	0.371629	6.89928e-09	5.86438e-07	TRUE	-10.5627	TRUE	6.23178
ASV_94	-0.698602	0.462935	0.152054	0.276059	FALSE	-1.50907	FALSE	0.558999
ASV_95	1.08726	0.315647	0.0087649	0.0384029	TRUE	3.44455	TRUE	1.41564
ASV_96	0.079938	0.259756	0.773636	0.944814	FALSE	0.307743	TRUE	0.0246535
ASV_97	0.175123	0.442522	0.696109	0.877883	FALSE	0.395739	TRUE	0.0565635
ASV_98	-1.62015	0.512849	0.00909317	0.0392345	TRUE	-3.15912	FALSE	1.40633
ASV_99	-0.417067	0.412552	0.324744	0.481733	FALSE	-1.01095	TRUE	0.317194
ASV_101	-2.15749	0.364628	7.065e-05	0.00113307	TRUE	-5.91696	TRUE	2.94574
ASV_102	-1.79347	0.374969	0.000203262	0.00250395	TRUE	-4.78298	TRUE	2.60137
ASV_103	-3.40052	0.435141	7.50496e-07	2.45354e-05	TRUE	-7.81477	TRUE	4.61021
ASV_104	-0.0200125	0.423841	0.962748	1	FALSE	-0.047217	TRUE	0
ASV_105	-1.66888	0.269668	0.000450197	0.00439847	TRUE	-6.18867	FALSE	2.3567
ASV_107	-3.35983	0.351726	1.79843e-08	1.27389e-06	TRUE	-9.5524	TRUE	5.89487
ASV_108	0.363437	0.307307	0.281684	0.430631	FALSE	1.18265	FALSE	0.365894
ASV_109	-2.38383	0.292766	2.86796e-07	1.13242e-05	TRUE	-8.14243	TRUE	4.94599
ASV_110	-1.04409	0.344147	0.0141581	0.0536791	FALSE	-3.03385	TRUE	1.2702
ASV_112	-1.00817	0.362296	0.0318819	0.0970318	FALSE	-2.78273	TRUE	1.01309
ASV_114	-3.29217	0.452768	1.87141e-06	5.30233e-05	TRUE	-7.27119	TRUE	4.27553
ASV_117	0.168863	0.219809	0.582973	0.765884	FALSE	0.768226	FALSE	0.115837
ASV_118	1.08549	0.239471	0.0105544	0.0437621	TRUE	4.53285	FALSE	1.3589
ASV_120	0.206851	0.469148	0.663582	0.849464	FALSE	0.440909	TRUE	0.0708548
ASV_122	-1.19388	0.432375	0.0111154	0.0449911	TRUE	-2.76122	TRUE	1.34687
ASV_123	0.5723	0.219679	0.233327	0.372965	FALSE	2.60517	FALSE	0.428332
ASV_125	-0.731645	0.299712	0.0347798	0.102649	FALSE	-2.44116	TRUE	0.988647
ASV_126	-1.0149	0.593861	0.102193	0.207809	FALSE	-1.70898	TRUE	0.682335
ASV_131	-0.104364	0.484979	0.831692	0.994288	FALSE	-0.215194	TRUE	0.002488
ASV_132	-0.344317	0.377665	0.377359	0.539992	FALSE	-0.911699	TRUE	0.267613
ASV_133	-0.607094	0.248099	0.0919265	0.195344	FALSE	-2.44698	TRUE	0.7092
ASV_134	0.692158	0.220331	0.196195	0.326352	FALSE	3.14144	FALSE	0.486313
ASV_138	-0.840204	0.285453	0.0422457	0.115558	FALSE	-2.9434	TRUE	0.937199
ASV_139	-0.681564	0.223529	0.0928274	0.19579	FALSE	-3.0491	FALSE	0.70821
ASV_142	-0.619209	0.383593	0.120729	0.232172	FALSE	-1.61423	TRUE	0.634191
ASV_143	-0.0593953	0.337369	0.865236	1	FALSE	-0.176054	TRUE	0
ASV_145	-2.81595	0.482828	4.35174e-05	0.000804125	TRUE	-5.8322	TRUE	3.09468
ASV_146	0.0332635	0.517177	0.949326	1	FALSE	0.0643174	TRUE	0
ASV_147	-1.41707	0.444149	0.00654262	0.0312428	TRUE	-3.19053	FALSE	1.50525
ASV_150	-4.6119	0.443736	3.00079e-08	1.70045e-06	TRUE	-10.3933	TRUE	5.76944
ASV_153	-0.945746	0.303036	0.0142092	0.0536791	FALSE	-3.12091	FALSE	1.2702
ASV_155	-1.34266	0.286362	0.00336549	0.0193044	TRUE	-4.68867	FALSE	1.71434
ASV_156	1.13138	0.456096	0.0232258	0.0771168	FALSE	2.48058	FALSE	1.11285
ASV_158	1.27189	0.258768	0.0161307	0.0576602	FALSE	4.91515	TRUE	1.23912
ASV_159	0.54998	0.467271	0.251771	0.396306	FALSE	1.17701	TRUE	0.401969
ASV_160	0.742226	0.391282	0.087065	0.189468	FALSE	1.89691	TRUE	0.722463
ASV_161	-0.165298	0.2479	0.523667	0.697323	FALSE	-0.666791	TRUE	0.156566
ASV_162	-0.919889	0.221217	1	1	FALSE	-4.15831	FALSE	0
ASV_163	-1.19375	0.316555	0.00927704	0.0398257	TRUE	-3.77107	FALSE	1.39984
ASV_164	-0.292193	0.261858	0.307174	0.46294	FALSE	-1.11584	TRUE	0.334475
ASV_165	0.20532	0.558919	0.717215	0.891276	FALSE	0.367352	TRUE	0.0499877
ASV_166	-0.457051	0.539083	0.406093	0.567728	FALSE	-0.84783	FALSE	0.24586
ASV_167	0.809555	0.263286	0.0914871	0.194897	FALSE	3.07481	FALSE	0.710194
ASV_169	-0.118491	0.438505	0.790448	0.95846	FALSE	-0.270217	TRUE	0.0184258
ASV_170	-0.634258	0.289268	0.0487775	0.129162	FALSE	-2.19263	FALSE	0.888866
ASV_172	0.296697	0.594018	0.622403	0.804448	FALSE	0.499475	TRUE	0.0945022
ASV_173	0.524114	0.478679	0.32347	0.481523	FALSE	1.09492	TRUE	0.317383
ASV_174	0.414552	0.471522	0.39089	0.55356	FALSE	0.87918	TRUE	0.256835
ASV_178	-1.64724	0.428778	0.00395625	0.0211497	TRUE	-3.8417	FALSE	1.67469
ASV_179	-3.35957	0.342498	2.05251e-08	1.34203e-06	TRUE	-9.809	TRUE	5.87224
ASV_180	0.315825	0.377094	0.42398	0.588862	FALSE	0.837523	TRUE	0.229987
ASV_182	0.368085	0.221217	1	1	FALSE	1.66391	FALSE	0
ASV_183	-2.2732	0.274076	0.00367196	0.0203998	TRUE	-8.29405	FALSE	1.69037
ASV_184	0.586226	0.252356	0.0592046	0.144609	FALSE	2.32301	TRUE	0.839805
ASV_185	-0.273409	0.218952	0.429873	0.595147	FALSE	-1.24872	FALSE	0.225376
ASV_186	-1.99688	0.263907	0.000639416	0.00590764	TRUE	-7.56658	FALSE	2.22859
ASV_187	0.466287	0.255	0.117219	0.226462	FALSE	1.82857	TRUE	0.645005
ASV_188	-2.5873	0.268352	2.74379e-07	1.13242e-05	TRUE	-9.64145	TRUE	4.94599
ASV_190	1.90642	0.407624	0.000187713	0.00238275	TRUE	4.67691	TRUE	2.62292
ASV_191	0.490064	0.221217	1	1	FALSE	2.21531	FALSE	0
ASV_193	2.44438	0.451137	0.000293733	0.00328517	TRUE	5.41825	TRUE	2.48344
ASV_194	1.33885	0.612951	0.0424167	0.115558	FALSE	2.18426	FALSE	0.937199
ASV_196	2.64189	0.221217	1	1	FALSE	11.9425	FALSE	0
ASV_197	-2.08012	0.406337	0.000102985	0.00145896	TRUE	-5.1192	TRUE	2.83596
ASV_200	-1.47128	0.421791	0.00684976	0.0323461	TRUE	-3.48818	FALSE	1.49018
ASV_201	0.692505	0.330448	0.0579905	0.143708	FALSE	2.09566	TRUE	0.842519
ASV_203	-0.524738	0.248857	0.0587203	0.144255	FALSE	-2.10859	TRUE	0.840869
ASV_204	1.81929	0.215211	0.000380288	0.00390243	TRUE	8.45351	FALSE	2.40866
ASV_205	2.38349	0.314979	0.00163487	0.0121898	TRUE	7.56712	FALSE	1.914
ASV_209	1.51676	0.302467	0.00741342	0.0339018	TRUE	5.01462	TRUE	1.46978
ASV_210	-0.493572	0.230635	0.278284	0.427742	FALSE	-2.14006	TRUE	0.368818
ASV_211	-1.44468	0.313888	0.00128586	0.0104093	TRUE	-4.60255	FALSE	1.98258
ASV_214	-0.429011	0.473207	0.37541	0.538109	FALSE	-0.906603	TRUE	0.269129
ASV_215	-0.0571638	0.408325	0.889937	1	FALSE	-0.139996	TRUE	0
ASV_217	-0.409216	0.542433	0.45898	0.626194	FALSE	-0.754409	TRUE	0.203291
ASV_218	-1.18593	0.374184	0.050505	0.132498	FALSE	-3.16937	TRUE	0.877792
ASV_222	-1.0483	0.357714	0.00933753	0.0398839	TRUE	-2.93054	TRUE	1.3992
ASV_223	0.0580863	0.274586	0.839467	1	FALSE	0.211541	TRUE	0
ASV_224	0.454597	0.251893	0.168879	0.294758	FALSE	1.80473	TRUE	0.530535
ASV_225	0.715952	0.359839	0.0665314	0.157966	FALSE	1.98964	TRUE	0.801437
ASV_226	0.85861	0.231895	0.167933	0.293945	FALSE	3.70258	FALSE	0.531733
ASV_227	-1.20046	0.395374	0.00786131	0.0351923	TRUE	-3.03626	TRUE	1.45355
ASV_228	1.73835	0.31832	0.00280111	0.0177683	TRUE	5.46102	TRUE	1.75036
ASV_229	-0.808313	0.49969	0.121406	0.232947	FALSE	-1.61763	TRUE	0.632743
ASV_232	1.76958	0.282301	0.0245176	0.0792394	FALSE	6.26843	FALSE	1.10106
ASV_233	-1.26625	0.50303	0.027046	0.0857802	FALSE	-2.51724	FALSE	1.06661
ASV_234	1.11653	0.32922	0.00947968	0.0402886	TRUE	3.39144	FALSE	1.39482
ASV_236	-2.35098	0.332148	5.80421e-05	0.000986716	TRUE	-7.07811	FALSE	3.00581
ASV_238	-0.117648	0.252299	0.655162	0.842997	FALSE	-0.466303	TRUE	0.0741739
ASV_240	-1.32267	0.287582	0.00248632	0.0163516	TRUE	-4.59927	FALSE	1.78644
ASV_241	1.53761	0.218924	0.0900365	0.193749	FALSE	7.02348	FALSE	0.712759
ASV_242	5.87177	0.333979	6.12424e-11	9.96339e-09	TRUE	17.5813	TRUE	8.00159
ASV_244	-0.631738	0.289934	0.0572767	0.142772	FALSE	-2.1789	FALSE	0.845358
ASV_251	0.00407703	0.240507	0.987539	1	FALSE	0.0169518	TRUE	0
ASV_253	-0.389842	0.380094	0.316204	0.472362	FALSE	-1.02565	TRUE	0.325725
ASV_255	0.222226	0.444349	0.622737	0.804448	FALSE	0.500115	FALSE	0.0945022
ASV_256	0.980549	0.221217	1	1	FALSE	4.43252	FALSE	0
ASV_257	1.2496	0.221217	1	1	FALSE	5.64875	FALSE	0
ASV_258	-1.33399	0.307163	0.00338395	0.0193044	TRUE	-4.34293	FALSE	1.71434
ASV_260	-2.39845	0.331853	9.00081e-05	0.00136884	TRUE	-7.22744	FALSE	2.86365
ASV_262	-0.0392201	0.560823	0.945113	1	FALSE	-0.0699332	TRUE	0
ASV_263	0.239316	0.650554	0.716489	0.891276	FALSE	0.367865	TRUE	0.0499877
ASV_264	0.0403178	0.238495	0.876512	1	FALSE	0.169051	TRUE	0
ASV_268	-1.85247	0.31192	0.00101766	0.00848046	TRUE	-5.93893	FALSE	2.07158
ASV_269	-2.33593	0.273195	0.00336149	0.0193044	TRUE	-8.55038	FALSE	1.71434
ASV_272	-1.64716	0.518675	0.00626797	0.0304444	TRUE	-3.1757	TRUE	1.51649
ASV_273	0.364005	0.545683	0.513193	0.688035	FALSE	0.667063	TRUE	0.162389
ASV_274	0.617793	0.222445	0.220023	0.357591	FALSE	2.77729	TRUE	0.446614
ASV_275	-0.855357	0.392559	0.0446309	0.121202	FALSE	-2.17893	TRUE	0.91649
ASV_276	0.105457	0.523777	0.843805	1	FALSE	0.201341	TRUE	0
ASV_279	-0.371978	0.305394	0.25418	0.399359	FALSE	-1.21803	TRUE	0.398637
ASV_280	-0.847411	0.237816	0.0377311	0.10835	FALSE	-3.56331	FALSE	0.965173
ASV_282	1.50644	0.345953	0.00479931	0.0244276	TRUE	4.35445	TRUE	1.61212
ASV_283	0.540482	0.429435	0.232115	0.372964	FALSE	1.25859	TRUE	0.428333
ASV_284	-0.749342	0.258317	0.0337569	0.100327	FALSE	-2.90086	TRUE	0.998584
ASV_287	-3.73568	0.397226	1.11397e-07	5.56984e-06	TRUE	-9.4044	TRUE	5.25416
ASV_288	-3.70954	0.313377	5.62942e-08	2.99063e-06	TRUE	-11.8373	TRUE	5.52424
ASV_290	-0.925593	0.330967	0.0161448	0.0576602	FALSE	-2.79663	TRUE	1.23912
ASV_291	0.772866	0.284954	0.042163	0.115558	FALSE	2.71225	TRUE	0.937199
ASV_292	-1.88177	0.295716	0.000380307	0.00390243	TRUE	-6.36345	FALSE	2.40866
ASV_295	-0.730021	0.362361	0.0635689	0.152207	FALSE	-2.01462	TRUE	0.817565
ASV_296	-0.852546	0.449108	0.0729527	0.170356	FALSE	-1.89831	TRUE	0.768641
ASV_297	-0.0901846	0.330235	0.788507	0.957472	FALSE	-0.273092	FALSE	0.0188738
ASV_299	-1.58378	0.238552	0.0951732	0.198765	FALSE	-6.63916	TRUE	0.701661
ASV_300	-1.31727	0.37371	0.0030633	0.0190069	TRUE	-3.52485	TRUE	1.72109
ASV_303	-1.28607	0.379951	0.00408285	0.0216901	TRUE	-3.38484	FALSE	1.66374
ASV_305	-0.151013	0.224418	0.570339	0.753947	FALSE	-0.672911	FALSE	0.122659
ASV_306	-0.505874	0.277679	0.14258	0.262171	FALSE	-1.82179	TRUE	0.581415
ASV_310	-4.52895	0.350326	4.07308e-07	1.44255e-05	TRUE	-12.9278	TRUE	4.84087
ASV_312	-2.65529	0.388984	1.83315e-05	0.000370994	TRUE	-6.82622	TRUE	3.43063
ASV_313	2.88842	0.366494	0.000100272	0.00145101	TRUE	7.88122	TRUE	2.83833
ASV_314	-4.23975	0.330078	1.53706e-07	6.87634e-06	TRUE	-12.8447	TRUE	5.16264
ASV_315	2.25275	0.221217	1	1	FALSE	10.1834	FALSE	0
ASV_317	-4.43676	0.264962	3.52664e-10	4.28235e-08	TRUE	-16.7449	TRUE	7.36832
ASV_318	-0.556624	0.430464	0.21328	0.347295	FALSE	-1.29308	TRUE	0.459302
ASV_319	-0.668106	0.271037	0.0568787	0.142197	FALSE	-2.46499	TRUE	0.84711
ASV_321	-3.67892	0.389358	3.45993e-07	1.27867e-05	TRUE	-9.44869	TRUE	4.89324
ASV_322	-2.42837	0.376296	1.08788e-05	0.000231195	TRUE	-6.45335	TRUE	3.63602
ASV_327	-2.99455	0.383839	1.83225e-06	5.30233e-05	TRUE	-7.80158	TRUE	4.27553
ASV_333	-1.85783	0.388453	0.000569004	0.00537393	TRUE	-4.78263	TRUE	2.26971
ASV_339	0.544641	0.285194	0.0885009	0.191392	FALSE	1.90972	FALSE	0.718077
ASV_340	-1.88534	0.330574	5.45477e-05	0.000969034	TRUE	-5.70322	TRUE	3.01366
ASV_344	-3.09221	0.360745	1.84193e-06	5.30233e-05	TRUE	-8.57175	TRUE	4.27553
ASV_347	0.693474	0.352325	0.0747509	0.174078	FALSE	1.96828	TRUE	0.759257
ASV_348	0.553496	0.411797	0.201904	0.334538	FALSE	1.3441	TRUE	0.475554
ASV_350	-3.18109	0.421036	6.71816e-06	0.000154336	TRUE	-7.55538	TRUE	3.81153
ASV_352	0.897679	0.351796	0.0241146	0.0782344	FALSE	2.55171	TRUE	1.1066
ASV_355	-1.46801	0.231465	0.00792817	0.0352824	TRUE	-6.34227	FALSE	1.45244
ASV_356	1.26676	0.437661	0.0125422	0.0484587	TRUE	2.89439	FALSE	1.31463
ASV_359	0.378517	0.219187	0.334153	0.493961	FALSE	1.72691	FALSE	0.306307
ASV_360	0.521613	0.362364	0.177861	0.304847	FALSE	1.43947	FALSE	0.515918
ASV_361	0.915772	0.454299	0.083648	0.186524	FALSE	2.01579	TRUE	0.729265
ASV_362	0.0497679	0.416604	0.906311	1	FALSE	0.119461	TRUE	0
ASV_364	1.23861	0.232882	0.00179754	0.0131716	TRUE	5.31862	FALSE	1.88036
ASV_370	0.0953855	0.400875	0.815372	0.983073	FALSE	0.237943	TRUE	0.00741428
ASV_372	-0.39689	0.412703	0.349688	0.509837	FALSE	-0.961685	FALSE	0.292569
ASV_377	-0.183901	0.46352	0.695755	0.877883	FALSE	-0.396749	TRUE	0.0565635
ASV_378	1.2828	0.388621	0.00633017	0.0305718	TRUE	3.3009	TRUE	1.51468
ASV_381	-2.53028	0.344474	5.62126e-06	0.000140532	TRUE	-7.34534	TRUE	3.85223
ASV_382	0.515328	0.254179	0.179822	0.307543	FALSE	2.02742	TRUE	0.512095
ASV_386	-0.489392	0.411272	0.279012	0.428086	FALSE	-1.18995	TRUE	0.368469
ASV_387	-0.832657	0.361515	0.0350215	0.103004	FALSE	-2.30324	TRUE	0.987145
ASV_391	3.79027	0.227205	7.56495e-05	0.00119078	TRUE	16.6822	FALSE	2.92417
ASV_393	-1.83314	0.429798	0.000784811	0.00687721	TRUE	-4.26511	TRUE	2.16259
ASV_397	-0.488543	0.263994	0.106676	0.213854	FALSE	-1.85058	TRUE	0.669882
ASV_399	1.68842	0.280683	0.00095163	0.00800876	TRUE	6.01542	FALSE	2.09643
ASV_400	-2.35286	0.257641	5.103e-07	1.73502e-05	TRUE	-9.1323	TRUE	4.7607
ASV_405	-0.46416	0.324382	0.211865	0.345653	FALSE	-1.43091	TRUE	0.461359
ASV_406	-0.529684	0.390633	0.19394	0.323869	FALSE	-1.35596	TRUE	0.489631
ASV_411	-0.507151	0.406024	0.22681	0.366519	FALSE	-1.24907	TRUE	0.435904
ASV_413	-3.01597	0.384221	4.56397e-06	0.00012123	TRUE	-7.84957	TRUE	3.91639
ASV_416	-1.51152	0.40617	0.0018565	0.0133411	TRUE	-3.72141	TRUE	1.87481
ASV_420	-0.628623	0.41714	0.151304	0.275465	FALSE	-1.50698	TRUE	0.559934
ASV_424	1.41099	0.32463	0.00738388	0.0339018	TRUE	4.34645	TRUE	1.46978
ASV_425	0.708932	0.432542	0.129473	0.245105	FALSE	1.63899	TRUE	0.610647
ASV_427	0.110777	0.257673	0.680184	0.865503	FALSE	0.429912	TRUE	0.0627312
ASV_428	0.475797	0.348841	0.265906	0.414715	FALSE	1.36394	TRUE	0.38225
ASV_434	-3.17453	0.407671	4.95097e-06	0.000127525	TRUE	-7.78699	TRUE	3.8944
ASV_435	-2.95947	0.367646	1.11517e-05	0.000231195	TRUE	-8.04978	TRUE	3.63602
ASV_437	1.71297	0.238527	0.00199135	0.0139888	TRUE	7.18145	FALSE	1.85422
ASV_439	0.065991	0.230253	0.822307	0.988629	FALSE	0.286601	FALSE	0.00496656
ASV_444	3.85306	0.221689	6.43248e-05	0.00105598	TRUE	17.3805	FALSE	2.97634
ASV_447	0.0821392	0.387441	0.834625	0.996392	FALSE	0.212004	TRUE	0.00156989
ASV_448	-3.73119	0.283082	6.72848e-09	5.86438e-07	TRUE	-13.1806	TRUE	6.23178
ASV_449	1.42546	0.245214	0.108453	0.215547	FALSE	5.81314	FALSE	0.666458
ASV_455	-0.407776	0.312998	0.23386	0.372965	FALSE	-1.30281	TRUE	0.428332
ASV_456	-0.706385	0.339855	0.0565356	0.142175	FALSE	-2.07849	FALSE	0.847176
ASV_464	0.49823	0.399356	0.240608	0.381562	FALSE	1.24758	TRUE	0.418435
ASV_465	0.0573621	0.288736	0.852213	1	FALSE	0.198667	TRUE	0
ASV_466	0.771103	0.466337	0.124124	0.237463	FALSE	1.65353	TRUE	0.624403
ASV_469	-3.47126	0.280468	1.69343e-06	5.30233e-05	TRUE	-12.3767	TRUE	4.27553
ASV_471	-1.14227	0.234552	0.00821959	0.0362002	TRUE	-4.87002	FALSE	1.44129
ASV_472	-0.200479	0.303753	0.521718	0.696169	FALSE	-0.660005	TRUE	0.157285
ASV_478	0.126917	0.350299	0.73193	0.904274	FALSE	0.362311	TRUE	0.0437001
ASV_479	0.112854	0.2868	0.705666	0.885992	FALSE	0.393492	TRUE	0.0525704
ASV_481	0.789512	0.511636	0.146789	0.268323	FALSE	1.54311	TRUE	0.571342
ASV_484	0.136226	0.351237	0.704405	0.885716	FALSE	0.387848	TRUE	0.0527054
ASV_485	2.25917	0.221217	1	1	FALSE	10.2124	FALSE	0
ASV_487	-0.988028	0.311458	0.0113246	0.0453863	TRUE	-3.17227	FALSE	1.34307
ASV_489	0.150827	0.291819	0.623752	0.804536	FALSE	0.516851	TRUE	0.0944547
ASV_490	-0.159362	0.428387	0.716956	0.891276	FALSE	-0.372005	TRUE	0.0499877
ASV_491	0.925057	0.221217	1	1	FALSE	4.18167	FALSE	0
ASV_492	2.43625	0.255006	0.00243271	0.0161889	TRUE	9.55367	FALSE	1.79078
ASV_493	0.428279	0.450171	0.363845	0.525966	FALSE	0.951369	TRUE	0.279042
ASV_497	-1.73642	0.293804	0.00197492	0.0139888	TRUE	-5.91013	TRUE	1.85422
ASV_498	0.667238	0.221217	1	1	FALSE	3.01621	FALSE	0
ASV_507	-3.07786	0.396277	8.64282e-06	0.000193326	TRUE	-7.76694	TRUE	3.71371
ASV_509	-1.89491	0.28913	6.64012e-06	0.000154336	TRUE	-6.55383	TRUE	3.81153
ASV_510	0.315018	0.472049	0.517183	0.691203	FALSE	0.66734	TRUE	0.160394
ASV_511	-0.167842	0.319818	0.611154	0.793101	FALSE	-0.524805	TRUE	0.100671
ASV_512	0.175822	0.416685	0.690586	0.874811	FALSE	0.421955	FALSE	0.0580859
ASV_515	-1.13527	0.409393	0.0158249	0.0572392	FALSE	-2.77305	FALSE	1.24231
ASV_517	1.22863	0.280382	0.00322669	0.0193044	TRUE	4.38198	FALSE	1.71434
ASV_519	-2.19839	0.314919	6.46014e-05	0.00105598	TRUE	-6.98083	FALSE	2.97634
ASV_523	0.664924	0.360588	0.0949746	0.198765	FALSE	1.844	TRUE	0.701661
ASV_525	0.165603	0.379687	0.675858	0.862581	FALSE	0.436157	TRUE	0.0642
ASV_528	-0.0870736	0.302998	0.78113	0.949872	FALSE	-0.287373	TRUE	0.022335
ASV_533	-0.636585	0.358685	0.101283	0.206452	FALSE	-1.77478	FALSE	0.685182
ASV_539	0.317628	0.297599	0.3087	0.464416	FALSE	1.0673	TRUE	0.333093
ASV_540	-1.69463	0.362736	0.000359893	0.00382386	TRUE	-4.67181	TRUE	2.4175
ASV_542	0.0643748	0.36505	0.864405	1	FALSE	0.176345	TRUE	0
ASV_544	0.0253154	0.324841	0.939796	1	FALSE	0.0779318	TRUE	0
ASV_545	-1.46152	0.265604	0.00151115	0.0116131	TRUE	-5.50264	FALSE	1.93505
ASV_547	-1.85802	0.310894	9.23475e-05	0.00137711	TRUE	-5.97636	TRUE	2.86103
ASV_549	0.0171923	0.441144	0.969427	1	FALSE	0.0389722	TRUE	0
ASV_552	0.519071	0.44299	0.26404	0.412562	FALSE	1.17174	TRUE	0.384511
ASV_554	2.36072	0.354962	0.000290356	0.00328517	TRUE	6.65062	FALSE	2.48344
ASV_555	0.92181	0.448077	0.0553384	0.139993	FALSE	2.05726	FALSE	0.853893
ASV_557	1.42603	0.24525	0.108426	0.215547	FALSE	5.81458	FALSE	0.666458
ASV_566	0.960968	0.319871	0.0119887	0.0469603	TRUE	3.00424	FALSE	1.32827
ASV_570	1.05367	0.310452	0.0193772	0.0672271	FALSE	3.39398	FALSE	1.17246
ASV_576	-1.56182	0.299611	0.00645916	0.0310186	TRUE	-5.21281	FALSE	1.50838
ASV_579	-2.51667	0.31181	1.08952e-05	0.000231195	TRUE	-8.07116	TRUE	3.63602
ASV_580	-0.294715	0.297301	0.367055	0.528808	FALSE	-0.991304	FALSE	0.276702
ASV_581	-2.19978	0.303745	0.000351914	0.00378641	TRUE	-7.24219	FALSE	2.42177
ASV_584	-2.99656	0.316223	3.04699e-05	0.000602312	TRUE	-9.47609	FALSE	3.22018
ASV_585	0.895274	0.336249	0.0220867	0.0747957	FALSE	2.66253	TRUE	1.12612
ASV_586	-2.25652	0.261994	5.67275e-05	0.000984048	TRUE	-8.61287	FALSE	3.00698
ASV_587	-1.96389	0.221217	1	1	FALSE	-8.87766	TRUE	0
ASV_589	1.05506	0.221217	1	1	FALSE	4.76933	FALSE	0
ASV_590	-1.0859	0.310987	0.00580565	0.028361	TRUE	-3.49179	TRUE	1.54728
ASV_593	-2.18934	0.348037	9.01825e-05	0.00136884	TRUE	-6.29053	TRUE	2.86365
ASV_606	2.21792	0.341874	0.000338071	0.00368411	TRUE	6.48755	FALSE	2.43367
ASV_609	0.830336	0.289077	0.0639264	0.152633	FALSE	2.87237	FALSE	0.816351
ASV_612	0.631063	0.369566	0.113432	0.22114	FALSE	1.70758	TRUE	0.655334
ASV_617	0.106606	0.470369	0.824858	0.990296	FALSE	0.226643	TRUE	0.00423517
ASV_618	-0.214111	0.252774	0.486165	0.655937	FALSE	-0.847047	TRUE	0.183138
ASV_629	0.703964	0.336878	0.0631638	0.151665	FALSE	2.08967	TRUE	0.819116
ASV_635	2.54101	0.222623	0.0556336	0.140322	FALSE	11.4139	FALSE	0.852874
ASV_637	1.18277	0.379539	0.0526218	0.135953	FALSE	3.11632	FALSE	0.866612
ASV_639	-2.29243	0.328398	0.000114839	0.00160022	TRUE	-6.98063	TRUE	2.79582
ASV_641	0.618461	0.234438	0.118655	0.2287	FALSE	2.63805	FALSE	0.640733
ASV_644	0.486502	0.316264	0.184595	0.313185	FALSE	1.53828	TRUE	0.504199
ASV_648	-0.360593	0.237471	0.370747	0.533223	FALSE	-1.51847	TRUE	0.273091
ASV_651	0.206428	0.351071	0.57798	0.7605	FALSE	0.587995	TRUE	0.118901
ASV_654	-0.517504	0.357672	0.185954	0.313612	FALSE	-1.44687	FALSE	0.503607
ASV_658	0.290813	0.251885	0.312557	0.46856	FALSE	1.15454	TRUE	0.329235
ASV_661	0.0149915	0.373199	0.969512	1	FALSE	0.0401701	TRUE	0
ASV_664	-0.583332	0.376375	0.165106	0.291065	FALSE	-1.54987	TRUE	0.53601
ASV_665	-2.73916	0.364899	3.66718e-05	0.000708432	TRUE	-7.50662	FALSE	3.1497
ASV_667	1.55717	0.36128	0.00352242	0.0199604	TRUE	4.31016	FALSE	1.69983
ASV_673	-1.20513	0.334292	0.00570353	0.0282134	TRUE	-3.60501	TRUE	1.54954
ASV_675	-1.32634	0.240413	0.00267866	0.0173806	TRUE	-5.51695	FALSE	1.75994
ASV_676	1.70794	0.221217	1	1	FALSE	7.72065	FALSE	0
ASV_679	1.65619	0.260358	0.0031306	0.019144	TRUE	6.3612	FALSE	1.71797
ASV_683	-0.861556	0.221217	1	1	FALSE	-3.89462	TRUE	0
ASV_688	-0.694671	0.380911	0.110964	0.217828	FALSE	-1.82371	TRUE	0.661887
ASV_691	0.81608	0.221217	1	1	FALSE	3.68905	FALSE	0
ASV_693	-3.03074	0.332326	3.91393e-05	0.000739297	TRUE	-9.11977	FALSE	3.13118
ASV_698	-1.17627	0.23566	0.0154652	0.0568371	FALSE	-4.9914	TRUE	1.24537
ASV_706	0.23099	0.259567	0.537044	0.713261	FALSE	0.889906	FALSE	0.146751
ASV_714	0.331599	0.373747	0.404407	0.567238	FALSE	0.887228	TRUE	0.246235
ASV_721	0.496377	0.335468	0.169765	0.295092	FALSE	1.47965	TRUE	0.530042
ASV_724	-1.52334	0.219055	0.0909223	0.19467	FALSE	-6.95413	TRUE	0.710701
ASV_727	-1.24288	0.289604	0.00360332	0.0202836	TRUE	-4.29166	FALSE	1.69286
ASV_730	1.02527	0.319087	0.0324914	0.0978572	FALSE	3.21315	TRUE	1.00941
ASV_735	-0.416674	0.416332	0.362857	0.525883	FALSE	-1.00082	TRUE	0.279111
ASV_736	1.60743	0.26333	0.00883345	0.0385048	TRUE	6.10424	TRUE	1.41449
ASV_737	2.10015	0.269359	0.0160548	0.0576602	FALSE	7.79684	FALSE	1.23912
ASV_741	-1.51689	0.289761	0.00336785	0.0193044	TRUE	-5.23497	FALSE	1.71434
ASV_742	-0.943458	0.219674	0.0501695	0.132126	FALSE	-4.2948	TRUE	0.879012
ASV_745	-2.11194	0.423718	0.000754984	0.00672994	TRUE	-4.9843	FALSE	2.17199
ASV_746	-2.12712	0.27147	0.00432877	0.0225733	TRUE	-7.83556	FALSE	1.6464
ASV_750	0.0773375	0.221217	1	1	FALSE	0.3496	FALSE	0
ASV_751	1.68447	0.243243	0.0022823	0.015772	TRUE	6.92506	FALSE	1.80211
ASV_752	-2.13291	0.261773	0.000183768	0.00238275	TRUE	-8.14795	FALSE	2.62292
ASV_754	0.502375	0.221217	1	1	FALSE	2.27096	FALSE	0
ASV_756	0.0752987	0.30071	0.812239	0.980686	FALSE	0.250403	TRUE	0.00846981
ASV_757	-0.890826	0.458759	0.0932851	0.196268	FALSE	-1.94182	TRUE	0.70715
ASV_758	-1.89517	0.287025	0.000168893	0.00224311	TRUE	-6.6028	FALSE	2.64915
ASV_759	0.020335	0.321065	0.950883	1	FALSE	0.0633362	TRUE	0
ASV_760	-1.62158	0.299401	0.0324405	0.0978572	FALSE	-5.41608	TRUE	1.00941
ASV_764	-0.746824	0.321085	0.0423423	0.115558	FALSE	-2.32594	FALSE	0.937199
ASV_771	2.34902	0.218919	0.0591596	0.144609	FALSE	10.7301	FALSE	0.839805
ASV_782	0.598337	0.231147	0.234693	0.373575	FALSE	2.58855	FALSE	0.427623
ASV_789	-1.43742	0.256239	0.0111963	0.0451034	TRUE	-5.6097	FALSE	1.34579
ASV_790	-0.870718	0.253602	0.0264531	0.0845307	FALSE	-3.4334	TRUE	1.07299
ASV_791	-0.325276	0.217341	0.273166	0.422935	FALSE	-1.49662	TRUE	0.373726
ASV_796	0.95179	0.360499	0.0297039	0.0921471	FALSE	2.6402	TRUE	1.03552
ASV_802	-2.61114	0.301484	5.47219e-05	0.000969034	TRUE	-8.66095	FALSE	3.01366
ASV_807	0.0520464	0.309323	0.871138	1	FALSE	0.168259	TRUE	0
ASV_821	2.07948	0.220004	0.0110087	0.0447721	TRUE	9.452	FALSE	1.34899
ASV_822	-1.73278	0.221969	0.081109	0.183225	FALSE	-7.80643	TRUE	0.737016
ASV_826	-1.16511	0.302498	0.0119814	0.0469603	TRUE	-3.85162	FALSE	1.32827
ASV_832	-1.64187	0.26082	0.00148773	0.0116131	TRUE	-6.29502	FALSE	1.93505
ASV_834	-1.56298	0.30001	0.000812671	0.00702386	TRUE	-5.20975	TRUE	2.15342
ASV_838	-1.57367	0.249023	0.0032079	0.0193044	TRUE	-6.31937	FALSE	1.71434
ASV_841	-0.65381	0.301436	0.0619161	0.14909	FALSE	-2.16899	FALSE	0.826552
ASV_842	-0.021988	0.278107	0.949771	1	FALSE	-0.0790629	FALSE	0
ASV_850	1.0067	0.24042	0.0248313	0.0799491	FALSE	4.18724	TRUE	1.09719
ASV_853	-1.70028	0.249639	0.00242855	0.0161889	TRUE	-6.81096	FALSE	1.79078
ASV_854	-1.70185	0.244613	0.0009429	0.00800876	TRUE	-6.95732	FALSE	2.09643
ASV_866	0.835059	0.317722	0.0391501	0.110925	FALSE	2.62827	TRUE	0.954969
ASV_867	0.963485	0.220955	0.048776	0.129162	FALSE	4.36055	TRUE	0.888866
ASV_870	-0.762518	0.275193	0.0393257	0.111053	FALSE	-2.77085	TRUE	0.954472
ASV_874	0.00150699	0.298479	0.996095	1	FALSE	0.00504888	TRUE	0
ASV_882	-0.00911456	0.297076	0.976128	1	FALSE	-0.0306809	TRUE	0
ASV_884	-1.02478	0.243443	0.0520652	0.134925	FALSE	-4.20952	TRUE	0.869908
ASV_893	0.523993	0.255152	0.176395	0.304129	FALSE	2.05365	TRUE	0.516943
ASV_896	-0.0291189	0.328704	0.932293	1	FALSE	-0.088587	TRUE	0
ASV_908	0.468903	0.23903	0.144614	0.264917	FALSE	1.96169	TRUE	0.57689
ASV_919	-0.943517	0.351129	0.0228132	0.0760439	FALSE	-2.6871	FALSE	1.11894
ASV_933	1.66615	0.225672	0.0178555	0.0629757	FALSE	7.38308	FALSE	1.20083
ASV_942	0.761909	0.305927	0.0319634	0.0970318	FALSE	2.49049	TRUE	1.01309
ASV_943	1.45089	0.330393	0.00231321	0.0158567	TRUE	4.3914	TRUE	1.79979
ASV_944	-0.635985	0.312154	0.0720661	0.16875	FALSE	-2.03741	FALSE	0.772757
ASV_949	0.0888526	0.222675	0.716582	0.891276	FALSE	0.399024	TRUE	0.0499877
ASV_952	-0.923073	0.287075	0.0147463	0.0552174	FALSE	-3.21544	TRUE	1.25792
ASV_953	0.689575	0.289419	0.0973872	0.2019	FALSE	2.38262	FALSE	0.694863
ASV_958	0.437578	0.260389	0.153697	0.277372	FALSE	1.68048	TRUE	0.556938
ASV_962	2.21059	0.226781	0.000193209	0.00241512	TRUE	9.7477	FALSE	2.61706
ASV_964	0.529315	0.237979	0.0767211	0.177692	FALSE	2.22421	TRUE	0.750332
ASV_965	-1.3314	0.379072	0.00486413	0.0246102	TRUE	-3.51227	FALSE	1.60889
ASV_966	-0.760379	0.259533	0.0994279	0.204139	FALSE	-2.92979	TRUE	0.690073
ASV_967	0.00964202	0.310034	0.976393	1	FALSE	0.0310999	TRUE	0
ASV_974	-0.317986	0.288554	0.306905	0.46294	FALSE	-1.102	TRUE	0.334475
ASV_975	0.298079	0.265418	0.324261	0.481733	FALSE	1.12305	TRUE	0.317194
ASV_981	-0.802427	0.307305	0.0282163	0.088829	FALSE	-2.61118	FALSE	1.05145
ASV_990	-0.0811323	0.31313	0.804218	0.972383	FALSE	-0.259101	FALSE	0.0121628
ASV_991	-1.4947	0.264585	0.00131991	0.0105841	TRUE	-5.64922	FALSE	1.97534
ASV_996	0.270715	0.357822	0.471003	0.638555	FALSE	0.756561	TRUE	0.194802
ASV_999	-0.506856	0.311625	0.142497	0.262171	FALSE	-1.62649	FALSE	0.581415
ASV_1002	0.140773	0.225339	0.595927	0.778092	FALSE	0.624718	FALSE	0.108969
ASV_1007	0.517296	0.36591	0.207168	0.340935	FALSE	1.41372	TRUE	0.467329
ASV_1008	0.672826	0.385945	0.131903	0.2475	FALSE	1.74332	TRUE	0.606424
ASV_1009	-0.670446	0.226453	0.207369	0.340935	FALSE	-2.96064	FALSE	0.467329
ASV_1012	0.871007	0.248971	0.177247	0.304847	FALSE	3.49842	TRUE	0.515918
ASV_1013	0.713464	0.310538	0.0506676	0.132515	FALSE	2.29751	TRUE	0.877734
ASV_1017	-2.59952	0.298785	2.91605e-06	7.99561e-05	TRUE	-8.70029	TRUE	4.09715
ASV_1020	-0.611729	0.348375	0.109621	0.215689	FALSE	-1.75595	FALSE	0.666173
ASV_1023	-0.522354	0.226781	0.0502079	0.132126	FALSE	-2.30335	TRUE	0.879012
ASV_1029	-0.036633	0.307925	0.911037	1	FALSE	-0.118967	TRUE	0
ASV_1034	0.305255	0.221217	1	1	FALSE	1.37989	FALSE	0
ASV_1043	0.248493	0.21948	0.460581	0.62639	FALSE	1.13219	TRUE	0.203155
ASV_1049	-1.21674	0.242128	0.125052	0.237795	FALSE	-5.02519	TRUE	0.623797
ASV_1050	0.936994	0.261971	0.0116893	0.0462137	TRUE	3.57671	FALSE	1.33523
ASV_1057	-0.664301	0.232779	0.103986	0.21095	FALSE	-2.85379	TRUE	0.67582
ASV_1060	-0.868023	0.33341	0.0314478	0.0962142	FALSE	-2.60347	TRUE	1.01676
ASV_1061	-2.36615	0.224971	0.00891922	0.0386803	TRUE	-10.5176	FALSE	1.41251
ASV_1063	-0.769058	0.220667	0.177887	0.304847	FALSE	-3.48515	TRUE	0.515918
ASV_1074	-1.19165	0.303725	0.029458	0.0921471	FALSE	-3.92344	TRUE	1.03552
ASV_1076	-1.89224	0.32968	0.000187817	0.00238275	TRUE	-5.73962	TRUE	2.62292
ASV_1085	-0.598962	0.28015	0.165953	0.291446	FALSE	-2.138	TRUE	0.535442
ASV_1086	-1.32794	0.286687	0.0189539	0.0665738	FALSE	-4.63202	TRUE	1.1767
ASV_1089	-1.41534	0.339511	0.00241603	0.0161889	TRUE	-4.16877	FALSE	1.79078
ASV_1090	-1.24934	0.315179	0.00741852	0.0339018	TRUE	-3.9639	FALSE	1.46978
ASV_1093	1.82096	0.413477	0.00454858	0.0234321	TRUE	4.40402	FALSE	1.63019
ASV_1110	0.347035	0.300104	0.280887	0.430187	FALSE	1.15638	TRUE	0.366342
ASV_1113	1.00535	0.292783	0.041424	0.114692	FALSE	3.43377	TRUE	0.940468
ASV_1118	-0.191593	0.223206	0.429906	0.595147	FALSE	-0.858369	TRUE	0.225376
ASV_1122	-1.17963	0.301758	0.00448607	0.023251	TRUE	-3.9092	FALSE	1.63356
ASV_1126	0.103868	0.31388	0.754125	0.924973	FALSE	0.330917	TRUE	0.033871
ASV_1139	-0.565754	0.233713	0.249395	0.393294	FALSE	-2.42072	TRUE	0.405283
ASV_1144	-0.448983	0.217586	0.131058	0.246459	FALSE	-2.06348	TRUE	0.608255
ASV_1149	-0.672402	0.350232	0.0838261	0.186524	FALSE	-1.91988	FALSE	0.729265
ASV_1153	1.20163	0.238982	0.00151654	0.0116131	TRUE	5.02813	FALSE	1.93505
ASV_1159	0.998245	0.267736	0.0336102	0.100327	FALSE	3.72847	FALSE	0.998584
ASV_1173	-0.323186	0.231421	0.20524	0.339405	FALSE	-1.39652	TRUE	0.469282
ASV_1180	0.105646	0.269223	0.710925	0.889965	FALSE	0.39241	FALSE	0.0506271
ASV_1181	-1.11205	0.262665	0.051517	0.133913	FALSE	-4.23371	TRUE	0.873179
ASV_1184	0.635824	0.25306	0.0658781	0.156853	FALSE	2.51255	TRUE	0.804508
ASV_1185	-1.16784	0.231	0.124319	0.237463	FALSE	-5.05559	TRUE	0.624403
ASV_1187	-1.55081	0.256198	0.00375894	0.0207393	TRUE	-6.05315	FALSE	1.68321
ASV_1193	-0.918608	0.312402	0.025932	0.0831781	FALSE	-2.94046	TRUE	1.07999
ASV_1198	1.12534	0.263949	0.00798843	0.0353654	TRUE	4.26346	TRUE	1.45142
ASV_1204	-0.922462	0.295855	0.035597	0.103978	FALSE	-3.11795	TRUE	0.98306
ASV_1207	-0.532257	0.252485	0.169559	0.295092	FALSE	-2.10807	TRUE	0.530042
ASV_1211	1.65882	0.227434	0.0867436	0.189468	FALSE	7.29362	FALSE	0.722463
ASV_1225	0.467864	0.266675	0.129891	0.24535	FALSE	1.75444	TRUE	0.610214
ASV_1226	2.29412	0.241275	0.0108807	0.0444644	TRUE	9.50834	FALSE	1.35199
ASV_1235	0.856502	0.326758	0.0395219	0.111074	FALSE	2.62121	TRUE	0.954389
ASV_1239	-1.14516	0.283479	0.00293008	0.0184487	TRUE	-4.03966	FALSE	1.73404
ASV_1243	0.0997715	0.28547	0.744339	0.91694	FALSE	0.349499	TRUE	0.0376592
ASV_1248	1.47125	0.301792	0.0395945	0.111074	FALSE	4.87505	FALSE	0.954389
ASV_1264	-1.82031	0.3184	0.00463122	0.0237141	TRUE	-5.71704	TRUE	1.62499
ASV_1270	-0.319709	0.344769	0.389543	0.552773	FALSE	-0.927314	TRUE	0.257453
ASV_1287	-0.787163	0.274072	0.0207619	0.0711596	FALSE	-2.8721	TRUE	1.14777
ASV_1290	-0.890593	0.28098	0.0113733	0.0453863	TRUE	-3.1696	FALSE	1.34307
ASV_1300	0.0409128	0.272027	0.894247	1	FALSE	0.1504	TRUE	0
ASV_1302	0.264049	0.220614	0.443098	0.608455	FALSE	1.19688	TRUE	0.215772
ASV_1303	0.417102	0.228067	0.318549	0.47503	FALSE	1.82885	FALSE	0.323279
ASV_1313	-1.49951	0.307864	0.00279245	0.0177683	TRUE	-4.87068	FALSE	1.75036
ASV_1314	-0.227012	0.26834	0.4597	0.626194	FALSE	-0.845987	TRUE	0.203291
ASV_1318	0.256797	0.258976	0.394496	0.556089	FALSE	0.991586	TRUE	0.254856
ASV_1319	-0.650914	0.22293	0.0615057	0.148522	FALSE	-2.91981	FALSE	0.828209
ASV_1320	-0.889803	0.298236	0.0175052	0.0619977	FALSE	-2.98355	FALSE	1.20762
ASV_1321	0.44667	0.244424	0.165091	0.291065	FALSE	1.82744	FALSE	0.53601
ASV_1322	-0.460415	0.223682	0.287908	0.438569	FALSE	-2.05835	TRUE	0.357962
ASV_1329	0.966934	0.246816	0.0594089	0.144692	FALSE	3.91763	FALSE	0.839555
ASV_1334	0.310096	0.297514	0.356126	0.518334	FALSE	1.04229	TRUE	0.285391
ASV_1335	-1.64959	0.346019	0.000760087	0.00672994	TRUE	-4.76734	TRUE	2.17199
ASV_1337	0.602015	0.231684	0.080485	0.18313	FALSE	2.59843	TRUE	0.737239
ASV_1343	0.248961	0.234482	0.480939	0.649918	FALSE	1.06175	TRUE	0.187141
ASV_1351	-1.76405	0.310831	0.00046754	0.00446527	TRUE	-5.67527	FALSE	2.35015
ASV_1355	-0.277508	0.245508	0.309621	0.464978	FALSE	-1.13034	TRUE	0.332567
ASV_1363	-0.0461659	0.265946	0.873239	1	FALSE	-0.173591	TRUE	0
ASV_1368	-3.1349	0.287914	0.000403901	0.00403901	TRUE	-10.8883	FALSE	2.39373
ASV_1371	-1.96531	0.221217	1	1	FALSE	-8.8841	TRUE	0
ASV_1383	-3.86462	0.242368	0.0398732	0.111488	FALSE	-15.9452	TRUE	0.952774
ASV_1384	-0.974949	0.262707	0.0138382	0.0527464	FALSE	-3.71117	TRUE	1.27781
ASV_1388	0.132629	0.363288	0.729986	0.903185	FALSE	0.36508	TRUE	0.0442232
ASV_1406	0.741579	0.272578	0.0417443	0.115204	FALSE	2.72061	TRUE	0.938534
ASV_1407	-0.590493	0.334966	0.138216	0.257639	FALSE	-1.76285	TRUE	0.588989
ASV_1412	-1.28014	0.259603	0.0078665	0.0351923	TRUE	-4.93113	FALSE	1.45355
ASV_1440	0.689323	0.273161	0.0325807	0.0978572	FALSE	2.52351	TRUE	1.00941
ASV_1456	0.617548	0.339762	0.106645	0.213854	FALSE	1.81759	TRUE	0.669882
ASV_1457	1.75558	0.313635	0.000818073	0.00702386	TRUE	5.59752	FALSE	2.15342
ASV_1462	0.537804	0.266965	0.181543	0.309241	FALSE	2.01451	TRUE	0.509702
ASV_1463	-1.1418	0.31425	0.0150066	0.0557443	FALSE	-3.63342	TRUE	1.2538
ASV_1479	-0.940296	0.267055	0.00971477	0.0410824	TRUE	-3.52099	FALSE	1.38634
ASV_1483	-0.355471	0.296865	0.276301	0.425463	FALSE	-1.19741	TRUE	0.371138
ASV_1484	-1.46199	0.334077	0.00718021	0.0335339	TRUE	-4.37619	FALSE	1.47452
ASV_1485	-0.698297	0.268386	0.040562	0.112672	FALSE	-2.60184	TRUE	0.948183
ASV_1486	0.504884	0.276115	0.117227	0.226462	FALSE	1.82853	TRUE	0.645005
ASV_1487	0.562891	0.220706	0.237887	0.377952	FALSE	2.55041	FALSE	0.422563
ASV_1488	-1.25519	0.237982	0.0132875	0.0508756	FALSE	-5.27431	TRUE	1.29349
ASV_1503	-0.575453	0.266354	0.0968372	0.201744	FALSE	-2.16048	TRUE	0.695199
ASV_1505	0.375481	0.240539	0.193547	0.323848	FALSE	1.561	TRUE	0.489658
ASV_1518	-2.56131	0.290869	0.00308583	0.0190069	TRUE	-8.80572	FALSE	1.72109
ASV_1519	-2.36403	0.25171	0.000230772	0.00279552	TRUE	-9.39189	FALSE	2.55354
ASV_1563	0.17461	0.382934	0.656546	0.842997	FALSE	0.45598	TRUE	0.0741739
ASV_1577	1.10177	0.2657	0.0142987	0.0537785	FALSE	4.14668	TRUE	1.26939
ASV_1579	0.127728	0.230825	0.678243	0.864327	FALSE	0.553354	FALSE	0.0633217
ASV_1580	0.436262	0.253792	0.227758	0.366657	FALSE	1.71897	TRUE	0.43574
ASV_1585	-0.695789	0.231098	0.0948765	0.198765	FALSE	-3.0108	TRUE	0.701661
ASV_1592	-1.60726	0.253697	0.0240206	0.0782281	FALSE	-6.33538	TRUE	1.10664
ASV_1604	-1.01161	0.232449	0.0224108	0.0752932	FALSE	-4.35198	TRUE	1.12324
ASV_1606	2.44518	0.221217	1	1	FALSE	11.0533	FALSE	0
ASV_1612	-1.89307	0.280138	0.00250084	0.0163516	TRUE	-6.75764	FALSE	1.78644
ASV_1613	-1.19526	0.222519	0.00580158	0.028361	TRUE	-5.37148	FALSE	1.54728
ASV_1617	-1.81045	0.288158	0.000410903	0.00406125	TRUE	-6.28284	FALSE	2.39134
ASV_1618	-1.09784	0.282251	0.0601923	0.146181	FALSE	-3.88959	TRUE	0.835108
ASV_1619	1.84056	0.237332	0.0816391	0.18358	FALSE	7.75519	TRUE	0.736175
ASV_1624	0.0239486	0.272916	0.944279	1	FALSE	0.0877507	FALSE	0
ASV_1626	-3.60567	0.219957	0.0387877	0.110294	FALSE	-16.3926	TRUE	0.957448
ASV_1640	-0.655579	0.295673	0.0538055	0.137755	FALSE	-2.21724	TRUE	0.860893
ASV_1641	-0.853674	0.219932	0.160522	0.286976	FALSE	-3.88153	TRUE	0.542154
ASV_1652	1.93917	0.245281	0.00421843	0.0221337	TRUE	7.90591	FALSE	1.65495
ASV_1653	-2.25445	0.214913	0.000466854	0.00446527	TRUE	-10.49	FALSE	2.35015
ASV_1671	-0.609912	0.289188	0.0794773	0.18202	FALSE	-2.10905	TRUE	0.739882
ASV_1679	3.15712	0.221217	1	1	FALSE	14.2716	FALSE	0
ASV_1691	1.45494	0.241217	0.00380831	0.0207393	TRUE	6.03167	FALSE	1.68321
ASV_1700	2.39197	0.250553	0.00243786	0.0161889	TRUE	9.54676	TRUE	1.79078
ASV_1701	2.05816	0.221217	1	1	FALSE	9.30382	FALSE	0
ASV_1702	-0.865694	0.299371	0.0201463	0.0693292	FALSE	-2.89171	TRUE	1.15908
ASV_1708	-1.65279	0.2604	0.00315636	0.0191636	TRUE	-6.34713	FALSE	1.71752
ASV_1714	2.1919	0.297028	0.00514529	0.0257265	TRUE	7.37944	FALSE	1.58962
ASV_1723	-0.350597	0.259034	0.233871	0.372965	FALSE	-1.35348	TRUE	0.428332
ASV_1724	-0.249884	0.314232	0.452601	0.619502	FALSE	-0.795221	TRUE	0.207957
ASV_1742	0.73177	0.239852	0.0927312	0.19579	FALSE	3.05093	TRUE	0.70821
ASV_1753	0.925057	0.221217	1	1	FALSE	4.18167	FALSE	0
ASV_1754	0.438614	0.267389	0.176275	0.304129	FALSE	1.64036	TRUE	0.516943
ASV_1765	-0.499532	0.262975	0.106238	0.213854	FALSE	-1.89954	TRUE	0.669882
ASV_1767	-1.38446	0.302641	0.00181486	0.0131849	TRUE	-4.57458	FALSE	1.87992
ASV_1772	1.33027	0.221217	1	1	FALSE	6.0134	FALSE	0
ASV_1783	-0.250503	0.24657	0.416559	0.581404	FALSE	-1.01595	TRUE	0.235522
ASV_1789	1.09723	0.308186	0.0235802	0.0773868	FALSE	3.56028	FALSE	1.11133
ASV_1790	-1.17834	0.320743	0.0667586	0.158064	FALSE	-3.67377	TRUE	0.801168
ASV_1791	-0.882239	0.272231	0.19054	0.320194	FALSE	-3.24077	FALSE	0.494586
ASV_1795	0.665912	0.312948	0.0774371	0.178863	FALSE	2.12787	TRUE	0.74748
ASV_1808	2.01759	0.228658	0.00306765	0.0190069	TRUE	8.82361	FALSE	1.72109
ASV_1813	-2.92844	0.221217	1	1	FALSE	-13.2379	TRUE	0
ASV_1814	-0.0359845	0.221109	0.897293	1	FALSE	-0.162746	TRUE	0
ASV_1829	0.690387	0.221217	1	1	FALSE	3.12086	FALSE	0
ASV_1842	0.332354	0.259305	0.269195	0.417547	FALSE	1.28171	TRUE	0.379295
ASV_1849	-0.632022	0.295423	0.0991573	0.204077	FALSE	-2.13938	TRUE	0.690206
ASV_1857	-1.86028	0.221217	1	1	FALSE	-8.40929	TRUE	0
ASV_1864	-1.37759	0.282093	0.0164182	0.0583913	FALSE	-4.88346	TRUE	1.23365
ASV_1868	0.732832	0.237513	0.19953	0.33125	FALSE	3.08544	TRUE	0.479844
ASV_1874	-1.249	0.231454	0.11665	0.226375	FALSE	-5.39632	TRUE	0.645172
ASV_1875	-1.34051	0.256289	0.00338042	0.0193044	TRUE	-5.23047	FALSE	1.71434
ASV_1876	1.38772	0.221217	1	1	FALSE	6.27312	FALSE	0
ASV_1884	-0.400158	0.224811	0.325862	0.482548	FALSE	-1.77997	FALSE	0.31646
ASV_1894	-0.403777	0.320169	0.2629	0.412176	FALSE	-1.26114	TRUE	0.384917
ASV_1915	-0.399463	0.350353	0.297674	0.450218	FALSE	-1.14017	TRUE	0.346577
ASV_1923	0.150975	0.265958	0.594804	0.77782	FALSE	0.567663	TRUE	0.109121
ASV_1948	-0.104363	0.281567	0.72969	0.903185	FALSE	-0.370653	TRUE	0.0442232
ASV_1949	-1.08522	0.221217	1	1	FALSE	-4.90566	TRUE	0
ASV_1961	-0.17519	0.230523	0.586293	0.769058	FALSE	-0.759966	FALSE	0.114041
ASV_1962	-1.70903	0.269188	0.000385652	0.00390243	TRUE	-6.34885	FALSE	2.40866
ASV_1988	-1.46565	0.290511	0.0150182	0.0557443	FALSE	-5.04507	FALSE	1.2538
ASV_1989	-0.0277988	0.220171	0.904446	1	FALSE	-0.12626	TRUE	0
ASV_1990	-2.86462	0.221217	1	1	FALSE	-12.9494	TRUE	0
ASV_1999	-0.396115	0.288448	0.263308	0.412176	FALSE	-1.37326	TRUE	0.384917
ASV_2011	-0.476691	0.226484	0.282369	0.430904	FALSE	-2.10474	TRUE	0.365619
ASV_2019	1.3451	0.271197	0.038328	0.109693	FALSE	4.95987	FALSE	0.959821
ASV_2020	-1.34823	0.262809	0.03596	0.104321	FALSE	-5.13009	TRUE	0.981629
ASV_2021	0.431398	0.286132	0.206119	0.340197	FALSE	1.50769	TRUE	0.46827
ASV_2022	1.79874	0.221217	1	1	FALSE	8.13109	FALSE	0
ASV_2044	-0.153433	0.219077	0.611046	0.793101	FALSE	-0.700359	FALSE	0.100671
ASV_2045	-1.91081	0.227056	0.0752944	0.174864	FALSE	-8.41561	TRUE	0.757299
ASV_2046	2.47694	0.221217	1	1	FALSE	11.1969	FALSE	0
ASV_2076	-0.0574189	0.298957	0.865426	1	FALSE	-0.192064	TRUE	0
ASV_2083	-2.05327	0.243593	0.00015209	0.00205201	TRUE	-8.42909	FALSE	2.68782
ASV_2091	-0.522433	0.297462	0.139386	0.258686	FALSE	-1.7563	TRUE	0.587227
ASV_2092	1.87696	0.235497	0.00412077	0.0217556	TRUE	7.97023	FALSE	1.66243
ASV_2117	-3.32907	0.234213	0.000754482	0.00672994	TRUE	-14.2139	FALSE	2.17199
ASV_2151	0.815578	0.242512	0.0781879	0.179621	FALSE	3.36304	FALSE	0.745643
ASV_2166	1.80409	0.221217	1	1	FALSE	8.15529	FALSE	0
ASV_2167	-0.755247	0.221217	1	1	FALSE	-3.41405	TRUE	0
ASV_2172	-1.84328	0.235873	0.0810237	0.183225	FALSE	-7.81473	TRUE	0.737016
ASV_2181	2.10201	0.221217	1	1	FALSE	9.502	FALSE	0
ASV_2182	-0.576633	0.221217	1	1	FALSE	-2.60664	TRUE	0
ASV_2194	0.127914	0.221217	1	1	FALSE	0.57823	FALSE	0
ASV_2195	-0.863914	0.259211	0.185572	0.313591	FALSE	-3.33285	TRUE	0.503636
ASV_2196	0.385085	0.259591	0.276209	0.425463	FALSE	1.48343	FALSE	0.371138
ASV_2204	-0.258822	0.253781	0.365458	0.527401	FALSE	-1.01986	TRUE	0.277859
ASV_2220	-1.90172	0.23425	0.003907	0.0210187	TRUE	-8.11833	FALSE	1.67739
ASV_2221	-2.46753	0.217416	0.00767425	0.0348829	TRUE	-11.3494	FALSE	1.45739
ASV_2222	-0.263092	0.219351	0.442437	0.608455	FALSE	-1.19941	TRUE	0.215772
ASV_2241	1.42924	0.217161	0.0223163	0.0752732	FALSE	6.58149	FALSE	1.12336
ASV_2251	0.470784	0.367059	0.268919	0.417547	FALSE	1.28258	TRUE	0.379295
ASV_2252	-0.102288	0.233911	0.684472	0.869404	FALSE	-0.437294	TRUE	0.0607785
ASV_2253	0.089841	0.219291	0.752463	0.924973	FALSE	0.409688	TRUE	0.033871
ASV_2254	-0.18376	0.290077	0.554257	0.734974	FALSE	-0.633487	TRUE	0.133728
ASV_2284	-3.01736	0.221217	1	1	FALSE	-13.6398	TRUE	0
ASV_2296	-4.50122	0.221217	1	1	FALSE	-20.3475	TRUE	0
ASV_2308	0.516597	0.352872	0.193535	0.323848	FALSE	1.46398	TRUE	0.489658
ASV_2320	-1.06146	0.255809	0.0534643	0.137295	FALSE	-4.14943	TRUE	0.862345
ASV_2334	1.43935	0.222935	0.0978257	0.202129	FALSE	6.45639	TRUE	0.694372
ASV_2349	-0.538779	0.228717	0.0780318	0.179621	FALSE	-2.35566	TRUE	0.745643
ASV_2350	2.54987	0.221217	1	1	FALSE	11.5265	FALSE	0
ASV_2378	1.7025	0.229269	0.00175558	0.0129761	TRUE	7.42577	FALSE	1.88686
ASV_2379	-0.0212544	0.291758	0.943519	1	FALSE	-0.0728496	TRUE	0
ASV_2392	1.99812	0.222103	0.0121312	0.0473007	TRUE	8.99638	FALSE	1.32513
ASV_2409	-0.367272	0.222093	0.346241	0.508299	FALSE	-1.65369	FALSE	0.293881
ASV_2410	0.535294	0.244584	0.116408	0.226375	FALSE	2.18859	TRUE	0.645172
ASV_2423	0.211772	0.219275	0.51108	0.686284	FALSE	0.965783	FALSE	0.163496
ASV_2424	0.342139	0.234319	0.382288	0.544296	FALSE	1.46014	FALSE	0.264165
ASV_2442	0.728059	0.220206	0.0805774	0.18313	FALSE	3.30627	FALSE	0.737239
ASV_2444	-1.4437	0.260972	0.01164	0.0462137	TRUE	-5.53202	TRUE	1.33523
ASV_2447	-0.163013	0.270581	0.573149	0.756486	FALSE	-0.602454	TRUE	0.121199
ASV_2448	-0.348097	0.230019	0.19061	0.320194	FALSE	-1.51334	TRUE	0.494586
ASV_2449	-1.78873	0.231491	0.00151047	0.0116131	TRUE	-7.72698	FALSE	1.93505
ASV_2474	-0.140455	0.244748	0.606251	0.790358	FALSE	-0.573878	TRUE	0.102176
ASV_2483	-1.8546	0.260592	0.00570906	0.0282134	TRUE	-7.11688	FALSE	1.54954
ASV_2485	2.10644	0.238832	0.0718743	0.16875	FALSE	8.81974	TRUE	0.772757
ASV_2497	0.444891	0.259827	0.185369	0.313591	FALSE	1.71226	TRUE	0.503636
ASV_2513	-0.282708	0.254488	0.347641	0.509474	FALSE	-1.11089	TRUE	0.292878
ASV_2526	-2.62464	0.221217	1	1	FALSE	-11.8645	TRUE	0
ASV_2549	-0.345292	0.233717	0.378809	0.541155	FALSE	-1.47739	FALSE	0.266678
ASV_2551	0.701067	0.234956	0.0584184	0.143929	FALSE	2.98382	TRUE	0.841851
ASV_2552	-0.837394	0.22492	0.0337354	0.100327	FALSE	-3.72308	TRUE	0.998584
ASV_2553	-2.60467	0.236115	0.0575526	0.14304	FALSE	-11.0314	TRUE	0.844543
ASV_2569	-0.196654	0.23804	0.495592	0.666539	FALSE	-0.826137	TRUE	0.176174
ASV_2584	1.50466	0.239187	0.00326222	0.0193044	TRUE	6.29071	TRUE	1.71434
ASV_2585	0.914191	0.234674	0.159967	0.286861	FALSE	3.89558	TRUE	0.542329
ASV_2586	0.257348	0.237251	0.3914	0.55356	FALSE	1.08471	TRUE	0.256835
ASV_2608	0.0160119	0.235899	0.95206	1	FALSE	0.0678759	TRUE	0
ASV_2609	0.230573	0.221217	1	1	FALSE	1.04229	FALSE	0
ASV_2612	1.55399	0.244169	0.0238097	0.0778394	FALSE	6.36441	FALSE	1.1088
ASV_2613	1.20853	0.236005	0.0360838	0.104324	FALSE	5.12079	FALSE	0.981617
ASV_2625	0.697869	0.267346	0.0796604	0.18202	FALSE	2.61036	FALSE	0.739882
ASV_2660	-1.78584	0.227352	0.0158238	0.0572392	FALSE	-7.85494	TRUE	1.24231
ASV_2661	-0.544016	0.257929	0.0887157	0.191392	FALSE	-2.10917	FALSE	0.718077
ASV_2663	0.403347	0.231688	0.156672	0.282143	FALSE	1.74091	TRUE	0.549531
ASV_2676	-1.03789	0.227272	0.0196942	0.0680492	FALSE	-4.56674	TRUE	1.16718
ASV_2677	0.209052	0.302002	0.514681	0.688943	FALSE	0.692221	TRUE	0.161817
ASV_2678	-0.893271	0.330627	0.0270009	0.0857802	FALSE	-2.70175	TRUE	1.06661
ASV_2703	-0.402636	0.221217	1	1	FALSE	-1.82009	FALSE	0
ASV_2704	3.7646	0.217186	0.0033118	0.0193044	TRUE	17.3335	FALSE	1.71434
ASV_2705	1.46559	0.254114	0.109295	0.215547	FALSE	5.76744	FALSE	0.666458
ASV_2721	1.38208	0.337245	0.0547023	0.139212	FALSE	4.09815	FALSE	0.856322
ASV_2722	1.96062	0.219809	0.0710758	0.167353	FALSE	8.91967	FALSE	0.776366
ASV_2743	0.43813	0.217216	0.181206	0.309241	FALSE	2.01702	FALSE	0.509702
ASV_2771	-2.56629	0.222921	0.0551616	0.139962	FALSE	-11.5121	TRUE	0.853989
ASV_2772	0.0614141	0.221686	0.827951	0.991712	FALSE	0.277032	FALSE	0.00361452
ASV_2797	-1.20897	0.279261	0.022727	0.0760439	FALSE	-4.32919	TRUE	1.11894
ASV_2834	-0.221305	0.222486	0.393203	0.555187	FALSE	-0.994692	TRUE	0.255561
ASV_2835	-2.24101	0.296081	0.00163341	0.0121898	TRUE	-7.56891	FALSE	1.914
ASV_2836	-0.327004	0.293402	0.315739	0.472362	FALSE	-1.11453	TRUE	0.325725
ASV_2837	1.56707	0.221217	1	1	FALSE	7.08384	FALSE	0
ASV_2845	3.01432	0.221217	1	1	FALSE	13.626	FALSE	0
ASV_2846	-0.838279	0.22134	0.164343	0.291065	FALSE	-3.78729	TRUE	0.53601
ASV_2882	-0.795135	0.219592	0.17154	0.296962	FALSE	-3.62096	FALSE	0.527298
ASV_2900	1.71403	0.217487	0.0157214	0.0572392	FALSE	7.88108	TRUE	1.24231
ASV_2901	0.691185	0.242337	0.0462945	0.124526	FALSE	2.85216	TRUE	0.904739
ASV_2902	-3.914	0.221217	1	1	FALSE	-17.693	TRUE	0
ASV_2903	-2.29459	0.219464	0.00186776	0.0133411	TRUE	-10.4555	FALSE	1.87481
ASV_2926	0.282406	0.260984	0.358434	0.520801	FALSE	1.08208	FALSE	0.283328
ASV_2927	0.566007	0.246896	0.0836277	0.186524	FALSE	2.29249	FALSE	0.729265
ASV_2928	-0.250421	0.223107	0.34341	0.505015	FALSE	-1.12242	TRUE	0.296696
ASV_2929	-1.13659	0.257751	0.0477721	0.127693	FALSE	-4.40964	TRUE	0.893834
ASV_2931	0.517899	0.221217	1	1	FALSE	2.34114	FALSE	0
ASV_2954	1.27297	0.221217	1	1	FALSE	5.75437	FALSE	0
ASV_2975	1.82977	0.240446	0.0831804	0.186524	FALSE	7.60988	FALSE	0.729265
ASV_3024	-1.14204	0.221217	1	1	FALSE	-5.16255	TRUE	0
ASV_3026	-1.12055	0.221979	0.00724129	0.0336344	TRUE	-5.04799	FALSE	1.47322
ASV_3053	-0.462854	0.218292	0.168068	0.293945	FALSE	-2.12034	FALSE	0.531733
ASV_3054	0.0233176	0.221217	1	1	FALSE	0.105406	TRUE	0
ASV_3122	2.08686	0.247383	0.000384089	0.00390243	TRUE	8.43572	FALSE	2.40866
ASV_3125	-1.0847	0.219548	0.127137	0.241219	FALSE	-4.94063	TRUE	0.617589
ASV_3154	-0.569279	0.249379	0.0845263	0.187104	FALSE	-2.28279	TRUE	0.727916
ASV_3187	-0.884371	0.279711	0.0871554	0.189468	FALSE	-3.16173	TRUE	0.722463
ASV_3224	2.1323	0.285542	0.0847472	0.187104	FALSE	7.46756	FALSE	0.727916
ASV_3226	-1.4024	0.218947	0.0235179	0.0773868	FALSE	-6.40521	TRUE	1.11133
ASV_3272	-1.44602	0.227031	0.00783327	0.0351923	TRUE	-6.36928	FALSE	1.45355
ASV_3273	-0.27557	0.251488	0.334731	0.493961	FALSE	-1.09576	TRUE	0.306307
ASV_3309	1.5201	0.219198	0.091172	0.194714	FALSE	6.93482	TRUE	0.710603
ASV_3363	-1.59492	0.242121	0.0071194	0.0334336	TRUE	-6.58729	FALSE	1.47582
ASV_3364	0.182817	0.236202	0.495338	0.666539	FALSE	0.773985	TRUE	0.176174
ASV_3384	0.0971809	0.306626	0.767144	0.938812	FALSE	0.316936	TRUE	0.0274212
ASV_3385	-0.61581	0.221217	1	1	FALSE	-2.78373	FALSE	0
ASV_3386	1.48493	0.220815	0.0067128	0.0318764	TRUE	6.72476	FALSE	1.49653
ASV_3410	-0.846109	0.244269	0.040527	0.112672	FALSE	-3.46384	TRUE	0.948183
ASV_3411	-0.1782	0.226566	0.575712	0.75869	FALSE	-0.786524	TRUE	0.119935
ASV_3412	0.271871	0.22337	0.43785	0.604177	FALSE	1.21714	FALSE	0.218836
ASV_3413	-2.4246	0.221217	1	1	FALSE	-10.9603	TRUE	0
ASV_3436	2.87265	0.230893	0.00111904	0.00923478	TRUE	12.4415	FALSE	2.03457
ASV_3438	0.0341498	0.21987	0.89083	1	FALSE	0.155318	TRUE	0
ASV_3439	-0.130145	0.277388	0.663372	0.849464	FALSE	-0.469181	TRUE	0.0708548
ASV_3441	-0.266679	0.218909	0.437573	0.604177	FALSE	-1.21822	TRUE	0.218836
ASV_3442	-0.26813	0.229542	0.363169	0.525883	FALSE	-1.16811	TRUE	0.279111
ASV_3471	-0.134686	0.243231	0.618356	0.801223	FALSE	-0.553738	TRUE	0.0962467
ASV_3472	2.82527	0.227717	0.0512009	0.133499	FALSE	12.4069	FALSE	0.874521
ASV_3474	2.08382	0.221217	1	1	FALSE	9.41981	FALSE	0
ASV_3503	0.58409	0.224849	0.048384	0.128923	FALSE	2.5977	FALSE	0.88967
ASV_3505	2.01001	0.220735	0.0696332	0.164412	FALSE	9.10598	FALSE	0.784067
ASV_3506	-1.12637	0.308395	0.0354338	0.103858	FALSE	-3.65236	TRUE	0.983561
ASV_3538	-1.00412	0.232799	0.0125138	0.0484587	TRUE	-4.31326	FALSE	1.31463
ASV_3570	1.793	0.216007	0.00366346	0.0203998	TRUE	8.30068	FALSE	1.69037
ASV_3604	-1.08935	0.218492	0.0155132	0.0568371	FALSE	-4.98576	TRUE	1.24537
ASV_3631	-1.04075	0.252317	0.0540544	0.137977	FALSE	-4.12477	TRUE	0.860194
ASV_3635	-1.52033	0.256768	0.0273585	0.0864489	FALSE	-5.92103	TRUE	1.06324
ASV_3637	0.174353	0.221217	1	1	FALSE	0.788154	FALSE	0
ASV_3667	0.536605	0.269768	0.296556	0.449327	FALSE	1.98914	TRUE	0.347437
ASV_3668	4.01889	0.221217	1	1	FALSE	18.1672	FALSE	0
ASV_3729	1.66219	0.257842	0.097973	0.202129	FALSE	6.44653	FALSE	0.694372
ASV_3730	-1.08248	0.239949	0.0107294	0.044058	TRUE	-4.5113	FALSE	1.35598
ASV_3771	1.6074	0.221217	1	1	FALSE	7.26616	FALSE	0
ASV_3801	-0.57871	0.291871	0.141677	0.261794	FALSE	-1.98276	TRUE	0.582041
ASV_3841	-1.37273	0.272359	0.12469	0.237638	FALSE	-5.04017	TRUE	0.624084
ASV_3842	-3.82925	0.221217	1	1	FALSE	-17.3099	TRUE	0
ASV_3843	-2.28919	0.221217	1	1	FALSE	-10.3482	TRUE	0
ASV_3883	-1.60958	0.221217	1	1	FALSE	-7.27603	TRUE	0
ASV_3885	0.712596	0.221217	1	1	FALSE	3.22125	FALSE	0
ASV_3886	-1.55743	0.221217	1	1	FALSE	-7.04028	FALSE	0
ASV_3928	3.60608	0.221217	1	1	FALSE	16.3011	FALSE	0
ASV_3929	0.528772	0.221217	1	1	FALSE	2.39028	FALSE	0
ASV_3973	0.515989	0.240012	0.164554	0.291065	FALSE	2.14985	TRUE	0.53601
ASV_4104	0.880131	0.22305	0.158011	0.283952	FALSE	3.94589	TRUE	0.546755
ASV_4149	-0.969621	0.278886	0.0131944	0.0507475	FALSE	-3.47677	TRUE	1.29459
ASV_4150	-2.51435	0.227732	0.00159142	0.0120777	TRUE	-11.0408	FALSE	1.91801
ASV_4151	-1.76514	0.221217	1	1	FALSE	-7.97921	TRUE	0
ASV_4152	-0.134564	0.221217	1	1	FALSE	-0.608291	FALSE	0
ASV_4248	0.294856	0.279485	0.402055	0.564871	FALSE	1.055	FALSE	0.248051
ASV_4249	1.62062	0.221217	1	1	FALSE	7.32594	FALSE	0
ASV_4250	0.576007	0.258774	0.268803	0.417547	FALSE	2.22591	TRUE	0.379295
ASV_4378	1.14187	0.221217	1	1	FALSE	5.16177	FALSE	0
ASV_4430	-0.794788	0.244783	0.0314677	0.0962142	FALSE	-3.2469	TRUE	1.01676
ASV_4493	1.45055	0.221217	1	1	FALSE	6.55715	FALSE	0
ASV_4494	-0.571925	0.266915	0.165394	0.291065	FALSE	-2.14272	TRUE	0.53601
ASV_4495	-0.326826	0.235548	0.397564	0.559485	FALSE	-1.38752	TRUE	0.252211
ASV_4496	0.454774	0.237304	0.195368	0.325613	FALSE	1.91642	TRUE	0.487298
ASV_4546	1.66476	0.225435	0.0856873	0.188202	FALSE	7.38465	FALSE	0.725376
ASV_4548	-1.83413	0.221217	1	1	FALSE	-8.29109	TRUE	0
ASV_4605	0.12792	0.222597	0.667948	0.853768	FALSE	0.57467	TRUE	0.0686602
ASV_4697	0.288961	0.242362	0.444309	0.609133	FALSE	1.19227	TRUE	0.215288
ASV_4699	-0.00710939	0.223172	0.97748	1	FALSE	-0.0318561	TRUE	0
ASV_4700	0.510754	0.271056	0.108505	0.215547	FALSE	1.88431	TRUE	0.666458
ASV_4812	1.47187	0.23401	0.100375	0.205587	FALSE	6.28977	TRUE	0.687004
ASV_4936	1.57479	0.21943	0.0881385	0.191117	FALSE	7.17674	FALSE	0.718702
ASV_4937	0.415564	0.334617	0.340151	0.501089	FALSE	1.24191	FALSE	0.300085
ASV_4938	-0.337341	0.221176	0.224618	0.364199	FALSE	-1.52521	TRUE	0.438662
ASV_4939	-0.52663	0.291223	0.13035	0.245671	FALSE	-1.80834	TRUE	0.609646
ASV_4940	-0.688371	0.22495	0.09225	0.195542	FALSE	-3.06011	TRUE	0.708759
ASV_4942	2.55465	0.263028	0.0104352	0.0434801	TRUE	9.71247	FALSE	1.36171
ASV_4995	-0.794126	0.221217	1	1	FALSE	-3.5898	FALSE	0
ASV_4996	-1.35535	0.225023	0.10474	0.211974	FALSE	-6.02314	TRUE	0.673717
ASV_5137	0.515801	0.246986	0.105022	0.21204	FALSE	2.08838	TRUE	0.673582
ASV_5196	1.04599	0.221217	1	1	FALSE	4.72836	FALSE	0
ASV_5198	-0.0821007	0.221217	1	1	FALSE	-0.371132	TRUE	0
ASV_5199	-1.67399	0.221217	1	1	FALSE	-7.56718	FALSE	0
ASV_5200	-0.243084	0.221217	1	1	FALSE	-1.09885	TRUE	0
ASV_5201	0.296199	0.219446	0.405931	0.567728	FALSE	1.34976	FALSE	0.24586
ASV_5253	0.362165	0.221369	0.243471	0.384666	FALSE	1.63602	TRUE	0.414916
ASV_5254	0.999475	0.222391	0.139382	0.258686	FALSE	4.49422	FALSE	0.587227
ASV_5327	-0.52676	0.233513	0.0870837	0.189468	FALSE	-2.2558	TRUE	0.722463
ASV_5331	0.955827	0.231608	0.151343	0.275465	FALSE	4.12691	TRUE	0.559934
ASV_5332	0.0194487	0.221217	1	1	FALSE	0.0879167	FALSE	0
ASV_5385	-2.87297	0.221217	1	1	FALSE	-12.9871	TRUE	0
ASV_5386	0.175437	0.221217	1	1	FALSE	0.793055	FALSE	0
ASV_5387	0.180772	0.221217	1	1	FALSE	0.817171	FALSE	0
ASV_5472	-0.801651	0.221217	1	1	FALSE	-3.62382	TRUE	0
ASV_5638	-1.47434	0.25976	0.0296674	0.0921471	FALSE	-5.67579	TRUE	1.03552
ASV_5640	-0.484734	0.214457	0.108898	0.215547	FALSE	-2.26028	TRUE	0.666458
ASV_5643	0.270987	0.24738	0.471028	0.638555	FALSE	1.09543	TRUE	0.194802
ASV_5714	1.08395	0.219959	0.0387975	0.110294	FALSE	4.92795	TRUE	0.957448
ASV_5716	-0.156741	0.221217	1	1	FALSE	-0.708537	FALSE	0
ASV_5791	-1.26976	0.223715	0.0296673	0.0921471	FALSE	-5.6758	TRUE	1.03552
ASV_5792	2.34026	0.221217	1	1	FALSE	10.579	FALSE	0
ASV_5861	0.0103204	0.241311	0.97279	1	FALSE	0.042768	TRUE	0
ASV_5953	0.660124	0.221217	1	1	FALSE	2.98406	FALSE	0
ASV_5956	0.721869	0.269739	0.227656	0.366657	FALSE	2.67618	FALSE	0.43574
ASV_5957	-1.12807	0.250893	0.046074	0.124327	FALSE	-4.49622	TRUE	0.905436
ASV_6128	-1.37978	0.238678	0.109045	0.215547	FALSE	-5.78093	TRUE	0.666458
ASV_6130	0.422864	0.221217	1	1	FALSE	1.91154	FALSE	0
ASV_6224	-1.09173	0.284849	0.162481	0.289536	FALSE	-3.83267	FALSE	0.538297
ASV_6227	-1.11504	0.268019	0.0532071	0.137049	FALSE	-4.16031	TRUE	0.863125
ASV_6228	-0.0422474	0.2462	0.872085	1	FALSE	-0.171598	TRUE	0
ASV_6230	0.382511	0.226741	0.233656	0.372965	FALSE	1.68699	TRUE	0.428332
ASV_6231	-0.614104	0.221217	1	1	FALSE	-2.77602	TRUE	0
ASV_6330	1.28888	0.222173	0.10867	0.215547	FALSE	5.80125	FALSE	0.666458
ASV_6331	0.961406	0.219353	0.142806	0.262171	FALSE	4.38291	FALSE	0.581415
ASV_6423	1.74146	0.217024	0.015178	0.0560925	FALSE	8.02426	FALSE	1.25109
ASV_6637	1.17548	0.221217	1	1	FALSE	5.3137	FALSE	0
ASV_6638	0.167469	0.222173	0.588798	0.771153	FALSE	0.753778	FALSE	0.11286
ASV_6761	0.588464	0.23861	0.0903675	0.193971	FALSE	2.46621	FALSE	0.712264
ASV_6862	-0.0252163	0.242397	0.926639	1	FALSE	-0.104029	TRUE	0
ASV_6863	0.055494	0.221217	1	1	FALSE	0.250857	FALSE	0
ASV_6864	0.327554	0.221217	1	1	FALSE	1.48069	FALSE	0
ASV_6865	-0.176332	0.221217	1	1	FALSE	-0.7971	FALSE	0
ASV_6866	-0.568063	0.240111	0.141662	0.261794	FALSE	-2.36583	TRUE	0.582041
ASV_6868	0.0156636	0.221217	1	1	FALSE	0.0708066	FALSE	0
ASV_6988	-1.57707	0.221217	1	1	FALSE	-7.12904	TRUE	0
ASV_6990	-0.155894	0.220331	0.607988	0.791409	FALSE	-0.707544	FALSE	0.101599
ASV_7092	1.05454	0.221217	1	1	FALSE	4.76701	FALSE	0
ASV_7093	0.0902568	0.2214	0.753567	0.924973	FALSE	0.407664	FALSE	0.033871
ASV_7222	0.083104	0.260797	0.780188	0.949872	FALSE	0.318654	TRUE	0.022335
ASV_7482	-0.110015	0.224391	0.7098	0.889868	FALSE	-0.490284	FALSE	0.0506746
ASV_7488	0.117598	0.221217	1	1	FALSE	0.531597	FALSE	0
ASV_7625	0.322987	0.226369	0.389168	0.552773	FALSE	1.42682	FALSE	0.257453
ASV_7626	0.299899	0.221217	1	1	FALSE	1.35568	FALSE	0
ASV_7628	-0.631456	0.217755	0.10119	0.206452	FALSE	-2.89984	TRUE	0.685182
ASV_7629	-2.65778	0.221217	1	1	FALSE	-12.0143	TRUE	0
ASV_7630	-1.63797	0.219921	0.0849674	0.187104	FALSE	-7.44798	TRUE	0.727916
ASV_7771	0.366392	0.244461	0.374574	0.537817	FALSE	1.49878	TRUE	0.269365
ASV_8090	-0.891366	0.221217	1	1	FALSE	-4.02937	TRUE	0
ASV_8091	-1.00306	0.219025	0.136862	0.255676	FALSE	-4.57968	TRUE	0.592311
ASV_8452	-0.863939	0.218306	0.0583208	0.143929	FALSE	-3.95747	TRUE	0.841851
ASV_8647	0.326358	0.223231	0.381916	0.544296	FALSE	1.46197	FALSE	0.264165
ASV_9200	1.24853	0.222903	0.112472	0.219773	FALSE	5.60123	FALSE	0.658026
ASV_9206	1.46542	0.225294	0.0971135	0.201825	FALSE	6.50449	FALSE	0.695025
ASV_9407	-0.206489	0.217328	0.44233	0.608455	FALSE	-0.950125	TRUE	0.215772
ASV_9410	-1.08295	0.221217	1	1	FALSE	-4.89541	FALSE	0
ASV_9858	-0.0956795	0.220496	0.739362	0.91213	FALSE	-0.433929	TRUE	0.0399431
ASV_10618	-0.546103	0.218925	0.242724	0.384199	FALSE	-2.49448	TRUE	0.415443
ASV_10883	-0.171136	0.221217	1	1	FALSE	-0.773611	FALSE	0
ASV_11436	0.175437	0.221217	1	1	FALSE	0.793055	FALSE	0

## Sheet: Oc_TO_F2_vs_Oc_MO_F0
taxon	lfc	se	pval	qval	diff	W	passed_ss	neg_log10_q
ASV_1	2.75133	0.73005	0.00185852	0.0197268	TRUE	3.76868	FALSE	1.70494
ASV_2	-1.10498	0.553799	0.0633307	0.196121	FALSE	-1.99528	TRUE	0.707476
ASV_3	0.690115	0.613292	0.277075	0.498903	FALSE	1.12526	TRUE	0.301984
ASV_4	1.59308	0.697058	0.0412705	0.153757	FALSE	2.28544	TRUE	0.813166
ASV_5	-0.275545	1.32786	0.838402	1	FALSE	-0.207511	TRUE	0
ASV_6	-7.04496	0.583526	1.88412e-09	1.12294e-06	TRUE	-12.0731	TRUE	5.94964
ASV_7	3.32061	0.621116	0.000235172	0.00424735	TRUE	5.3462	TRUE	2.37188
ASV_8	1.03555	0.489597	0.050462	0.174621	FALSE	2.1151	TRUE	0.757903
ASV_9	4.81688	0.506749	5.53678e-08	8.2498e-06	TRUE	9.50546	TRUE	5.08356
ASV_10	-0.506367	0.661968	0.469305	0.69707	FALSE	-0.764942	TRUE	0.156724
ASV_11	1.24844	0.689748	0.0953946	0.273342	FALSE	1.80999	TRUE	0.563293
ASV_12	2.97702	0.636453	0.000252205	0.00442101	TRUE	4.67753	TRUE	2.35448
ASV_13	-0.544059	1.00979	0.59914	0.834317	FALSE	-0.538786	TRUE	0.0786691
ASV_14	1.08003	0.496961	0.0451214	0.162002	FALSE	2.17327	TRUE	0.790479
ASV_15	3.33945	0.622115	0.000451603	0.00640846	TRUE	5.3679	TRUE	2.19325
ASV_16	1.20656	0.585244	0.0615921	0.193205	FALSE	2.06164	TRUE	0.713982
ASV_17	0.890556	0.587931	0.149345	0.360064	FALSE	1.51473	TRUE	0.443621
ASV_18	0.978524	0.486785	0.0615828	0.193205	FALSE	2.01018	TRUE	0.713982
ASV_19	4.50721	0.719808	0.000419387	0.00609645	TRUE	6.26168	TRUE	2.21492
ASV_21	-0.0649051	0.941112	0.946066	1	FALSE	-0.0689665	TRUE	0
ASV_23	2.78329	0.745575	0.00970138	0.0556015	FALSE	3.73308	FALSE	1.25491
ASV_24	-1.28885	0.642963	0.0850461	0.248468	FALSE	-2.00455	TRUE	0.604729
ASV_25	4.93126	0.639773	2.97594e-05	0.000886831	TRUE	7.70783	TRUE	3.05216
ASV_26	1.47796	0.499149	0.00919821	0.0539547	FALSE	2.96096	TRUE	1.26797
ASV_27	6.92352	0.604017	8.04469e-08	9.58927e-06	TRUE	11.4625	TRUE	5.01821
ASV_28	0.939992	0.533482	0.0971615	0.275754	FALSE	1.76199	TRUE	0.559479
ASV_29	-5.58141	0.75884	2.38565e-06	0.000142185	TRUE	-7.3552	TRUE	3.84715
ASV_31	-3.39851	0.858819	0.0041935	0.0322514	TRUE	-3.95719	FALSE	1.49145
ASV_32	5.44277	0.602361	5.75733e-07	4.28921e-05	TRUE	9.03572	TRUE	4.36762
ASV_33	-5.46101	0.530772	3.43128e-08	8.2498e-06	TRUE	-10.2888	TRUE	5.08356
ASV_35	3.80032	0.640014	0.000143556	0.0030557	TRUE	5.93788	TRUE	2.51489
ASV_36	-2.31671	0.654336	0.00761366	0.0463035	TRUE	-3.54056	FALSE	1.33439
ASV_37	-0.912042	0.719714	0.224395	0.439932	FALSE	-1.26723	TRUE	0.356615
ASV_38	4.63931	0.741841	0.00824981	0.0496655	TRUE	6.25378	TRUE	1.30394
ASV_40	-2.51323	0.655555	0.00182511	0.0197268	TRUE	-3.83375	FALSE	1.70494
ASV_41	0.931597	0.744062	0.231069	0.447133	FALSE	1.25204	TRUE	0.349563
ASV_42	5.39532	0.752099	9.48621e-05	0.00216323	TRUE	7.17368	TRUE	2.6649
ASV_43	1.65814	0.542745	0.00755787	0.0463035	TRUE	3.05509	FALSE	1.33439
ASV_44	1.38646	0.490767	0.012193	0.0626469	FALSE	2.82509	TRUE	1.2031
ASV_45	1.01301	0.477515	0.0498547	0.174621	FALSE	2.12142	TRUE	0.757903
ASV_46	-6.81403	0.684279	5.28142e-08	8.2498e-06	TRUE	-9.95798	TRUE	5.08356
ASV_47	4.91521	0.532342	1.41239e-07	1.40297e-05	TRUE	9.23319	TRUE	4.85295
ASV_48	1.42321	0.591462	0.0285612	0.120371	FALSE	2.40626	TRUE	0.919477
ASV_49	-1.38326	0.634157	0.0570582	0.18712	FALSE	-2.18125	TRUE	0.72788
ASV_51	0.315645	0.671291	0.644554	0.872231	FALSE	0.470205	TRUE	0.0593683
ASV_52	1.54956	0.678884	0.0713138	0.214851	FALSE	2.28251	TRUE	0.667862
ASV_53	1.24535	0.511605	0.0270124	0.11831	FALSE	2.43421	TRUE	0.926977
ASV_54	5.99095	0.686484	5.20964e-05	0.00134998	TRUE	8.727	TRUE	2.86967
ASV_55	2.34444	0.585232	0.0010191	0.0123955	TRUE	4.006	FALSE	1.90673
ASV_56	-2.14609	0.738331	0.0108467	0.0598577	FALSE	-2.90668	TRUE	1.22288
ASV_57	-5.57533	0.615919	1.82188e-07	1.5512e-05	TRUE	-9.05205	TRUE	4.80933
ASV_59	1.54146	0.545621	0.0121918	0.0626469	FALSE	2.82514	TRUE	1.2031
ASV_60	1.24474	0.519743	0.0292138	0.120913	FALSE	2.39491	TRUE	0.917528
ASV_61	-3.23638	0.811303	0.00256297	0.0238677	TRUE	-3.98911	FALSE	1.62219
ASV_62	2.47731	0.67862	0.00293447	0.0253786	TRUE	3.65051	FALSE	1.59553
ASV_63	-2.07007	0.718611	0.102341	0.279795	FALSE	-2.88066	TRUE	0.55316
ASV_64	0.0870973	0.77919	0.918058	1	FALSE	0.111779	FALSE	0
ASV_66	1.78369	0.578469	0.00712236	0.0451588	TRUE	3.08346	FALSE	1.34526
ASV_67	0.383358	0.567939	0.510671	0.747813	FALSE	0.674999	TRUE	0.126207
ASV_69	1.62814	0.546193	0.00882429	0.0525927	FALSE	2.98089	TRUE	1.27907
ASV_71	1.6929	0.655098	0.041535	0.153757	FALSE	2.58419	TRUE	0.813166
ASV_73	-0.226569	0.812952	0.785645	0.992044	FALSE	-0.278699	TRUE	0.00346922
ASV_74	-2.95201	0.762084	0.00191973	0.0197268	TRUE	-3.8736	FALSE	1.70494
ASV_75	1.85315	0.556063	0.004219	0.0322514	TRUE	3.33263	FALSE	1.49145
ASV_76	-1.15719	0.994598	0.269253	0.489252	FALSE	-1.16348	TRUE	0.310467
ASV_79	1.50256	0.553051	0.0152362	0.0732323	FALSE	2.71686	TRUE	1.1353
ASV_81	3.96124	0.708255	0.01129	0.0611711	FALSE	5.59296	FALSE	1.21345
ASV_82	-2.02722	2.09881	0.350489	0.57042	FALSE	-0.96589	TRUE	0.243805
ASV_83	-1.20612	0.723887	0.146731	0.357918	FALSE	-1.66617	TRUE	0.446217
ASV_84	-0.0473538	0.654867	0.944705	1	FALSE	-0.0723106	TRUE	0
ASV_85	-0.220885	1.19756	0.856134	1	FALSE	-0.184446	TRUE	0
ASV_87	-0.184247	0.690953	0.802916	1	FALSE	-0.266656	TRUE	0
ASV_89	-1.24154	0.721573	0.183809	0.402758	FALSE	-1.7206	TRUE	0.394956
ASV_90	0.360305	0.78998	0.662136	0.886816	FALSE	0.456094	TRUE	0.0521667
ASV_92	-1.58298	0.74002	0.278394	0.499767	FALSE	-2.1391	TRUE	0.301232
ASV_94	1.52774	0.660392	0.0352982	0.136847	FALSE	2.31339	TRUE	0.863764
ASV_95	1.17201	0.914373	0.269179	0.489252	FALSE	1.28176	FALSE	0.310467
ASV_96	4.32864	0.681645	0.00315056	0.0257746	TRUE	6.35028	TRUE	1.58881
ASV_97	-0.285999	0.611753	0.646856	0.872231	FALSE	-0.467508	TRUE	0.0593683
ASV_98	-2.05808	0.74639	0.0222073	0.102601	FALSE	-2.75738	TRUE	0.988848
ASV_99	0.764655	0.626242	0.242243	0.45834	FALSE	1.22102	TRUE	0.338812
ASV_101	-3.65946	0.637915	0.000188598	0.00374682	TRUE	-5.73659	FALSE	2.42634
ASV_102	-1.75211	0.585278	0.0111982	0.0611711	FALSE	-2.99364	TRUE	1.21345
ASV_103	-0.386626	0.589103	0.520962	0.759152	FALSE	-0.656296	TRUE	0.119671
ASV_104	2.0912	0.538151	0.00146272	0.016144	TRUE	3.8859	FALSE	1.79199
ASV_107	-3.09088	0.505671	1.98731e-05	0.000623387	TRUE	-6.11242	TRUE	3.20524
ASV_108	1.63965	0.752085	1	1	FALSE	2.18014	FALSE	0
ASV_109	-3.96473	0.523068	4.01656e-06	0.000199489	TRUE	-7.57977	TRUE	3.70008
ASV_110	4.06587	0.67718	0.000540038	0.00748518	TRUE	6.00412	TRUE	2.1258
ASV_111	-0.816805	0.811267	0.343496	0.564637	FALSE	-1.00683	TRUE	0.24823
ASV_114	-4.22842	0.598323	3.82762e-06	0.000199489	TRUE	-7.06712	TRUE	3.70008
ASV_117	3.74986	0.735261	0.123263	0.320806	FALSE	5.10004	FALSE	0.493758
ASV_120	-0.567816	0.605383	0.363131	0.584935	FALSE	-0.937944	TRUE	0.232892
ASV_122	-0.261063	0.549221	0.640973	0.872231	FALSE	-0.475334	TRUE	0.0593683
ASV_123	-0.651039	0.752085	1	1	FALSE	-0.865646	TRUE	0
ASV_125	0.860836	0.763102	0.285626	0.506491	FALSE	1.12808	TRUE	0.295429
ASV_126	-0.0903757	1.13847	0.937777	1	FALSE	-0.0793833	TRUE	0
ASV_127	5.58676	0.716398	0.00438858	0.0327586	TRUE	7.79841	TRUE	1.48467
ASV_129	1.78846	1.61805	0.319351	0.540719	FALSE	1.10531	FALSE	0.267029
ASV_131	1.07497	0.727726	0.16032	0.374709	FALSE	1.47716	TRUE	0.426306
ASV_132	1.01234	0.852243	0.265293	0.488816	FALSE	1.18785	TRUE	0.310855
ASV_134	4.20778	1.04948	0.155608	0.368025	FALSE	4.00938	FALSE	0.434123
ASV_138	-0.375316	0.707803	0.624005	0.862893	FALSE	-0.530255	TRUE	0.0640428
ASV_139	-0.424964	0.735618	0.666501	0.889524	FALSE	-0.577697	TRUE	0.0508423
ASV_142	2.01895	0.543593	0.00231193	0.0218716	TRUE	3.71409	FALSE	1.66012
ASV_143	0.727636	0.718649	0.368566	0.588915	FALSE	1.0125	TRUE	0.229947
ASV_145	-4.36697	0.637524	7.93527e-06	0.000295829	TRUE	-6.84989	TRUE	3.52896
ASV_146	1.8597	0.657082	0.0133602	0.0669134	FALSE	2.83025	TRUE	1.17449
ASV_147	-2.15848	1.02751	0.0574732	0.187181	FALSE	-2.1007	TRUE	0.727739
ASV_149	-1.02703	0.706235	0.24186	0.45834	FALSE	-1.45424	TRUE	0.338812
ASV_154	5.32271	0.708431	0.00488587	0.0355119	TRUE	7.51337	TRUE	1.44963
ASV_155	2.88853	0.672993	0.00513725	0.0356023	TRUE	4.29206	FALSE	1.44852
ASV_156	2.4209	0.6572	0.00422082	0.0322514	TRUE	3.68366	FALSE	1.49145
ASV_158	3.72011	0.825173	0.0203894	0.0956858	FALSE	4.50828	FALSE	1.01915
ASV_159	1.73338	0.548907	0.00650065	0.0425757	TRUE	3.15789	FALSE	1.37084
ASV_160	0.672537	1.19927	0.59243	0.826904	FALSE	0.560789	TRUE	0.0825448
ASV_161	-2.09443	0.71894	0.0268674	0.11831	FALSE	-2.91322	TRUE	0.926977
ASV_164	4.7051	0.667	0.00040614	0.00605149	TRUE	7.05412	TRUE	2.21814
ASV_165	2.13686	0.971472	0.0439278	0.158673	FALSE	2.19962	TRUE	0.799498
ASV_166	-0.752968	0.514462	0.162672	0.375717	FALSE	-1.4636	TRUE	0.425139
ASV_167	-1.16557	0.752085	1	1	FALSE	-1.54979	TRUE	0
ASV_169	0.394164	0.565982	0.49943	0.733154	FALSE	0.696426	TRUE	0.134805
ASV_171	-0.36504	0.69126	0.611774	0.847948	FALSE	-0.528079	TRUE	0.0716309
ASV_172	1.78365	0.562825	0.00682744	0.0437543	TRUE	3.1691	FALSE	1.35898
ASV_174	0.793638	0.594088	0.2045	0.416188	FALSE	1.33589	TRUE	0.380711
ASV_178	1.09491	0.786514	0.197328	0.408359	FALSE	1.3921	TRUE	0.388957
ASV_180	1.74015	0.710375	0.0579632	0.187751	FALSE	2.44962	TRUE	0.726419
ASV_183	0.0328553	0.720419	0.96649	1	FALSE	0.0456059	TRUE	0
ASV_184	2.50092	0.734322	0.0143936	0.0705282	FALSE	3.40575	FALSE	1.15164
ASV_185	2.50324	0.735021	0.181819	0.399868	FALSE	3.40567	TRUE	0.398083
ASV_186	1.86699	0.66528	0.0309054	0.125304	FALSE	2.80632	FALSE	0.902037
ASV_188	-2.04644	1.00684	0.061519	0.193205	FALSE	-2.03254	TRUE	0.713982
ASV_190	2.48762	0.758594	0.00734354	0.0455912	TRUE	3.27925	FALSE	1.34112
ASV_193	2.71959	1.13277	0.061558	0.193205	FALSE	2.40082	FALSE	0.713982
ASV_194	-2.14723	0.617573	0.00595214	0.0398593	TRUE	-3.47688	FALSE	1.39947
ASV_196	1.08309	1.34114	0.567512	0.80151	FALSE	0.807588	FALSE	0.0960913
ASV_197	-2.776	0.562645	0.000180082	0.003701	TRUE	-4.93383	TRUE	2.43168
ASV_198	1.96375	0.985368	0.140287	0.349836	FALSE	1.99291	FALSE	0.456136
ASV_201	2.13708	0.620484	0.00734157	0.0455912	TRUE	3.44421	FALSE	1.34112
ASV_203	1.06212	0.592486	0.106625	0.286253	FALSE	1.79264	TRUE	0.54325
ASV_204	-0.233302	0.71318	0.754682	0.970823	FALSE	-0.32713	TRUE	0.0128598
ASV_205	-0.203186	1.57065	0.903314	1	FALSE	-0.129364	TRUE	0
ASV_206	-1.03557	0.737948	0.295635	0.518231	FALSE	-1.40331	TRUE	0.285476
ASV_209	0.0785713	0.918453	0.945671	1	FALSE	0.0855475	FALSE	0
ASV_211	-1.47806	0.835206	0.110559	0.292857	FALSE	-1.7697	TRUE	0.533344
ASV_214	0.0979566	0.957554	0.919875	1	FALSE	0.102299	TRUE	0
ASV_215	2.03501	0.552092	0.00200069	0.0198736	TRUE	3.68599	FALSE	1.70172
ASV_217	0.0270866	0.756354	0.971938	1	FALSE	0.035812	TRUE	0
ASV_222	1.54679	0.525109	0.0106371	0.0592498	FALSE	2.94565	TRUE	1.22731
ASV_223	5.40523	0.691255	0.00144384	0.016144	TRUE	7.81945	TRUE	1.79199
ASV_224	2.80413	0.711726	0.0291384	0.120913	FALSE	3.93989	TRUE	0.917528
ASV_225	0.885872	0.629121	0.192691	0.405939	FALSE	1.40811	TRUE	0.391539
ASV_227	-0.771591	0.960002	0.433327	0.659881	FALSE	-0.803739	TRUE	0.180534
ASV_229	1.54369	0.545123	0.0133191	0.0669134	FALSE	2.83181	TRUE	1.17449
ASV_233	-1.48832	0.992477	0.157607	0.369819	FALSE	-1.4996	TRUE	0.432011
ASV_234	5.01221	0.682149	0.000325167	0.00509999	TRUE	7.34768	TRUE	2.29243
ASV_236	-2.0043	0.637689	0.0118692	0.0626469	FALSE	-3.14307	TRUE	1.2031
ASV_238	2.40811	0.637437	0.00540505	0.0370277	TRUE	3.77781	TRUE	1.43147
ASV_240	3.9872	0.689471	0.00217562	0.020914	TRUE	5.78299	TRUE	1.67956
ASV_242	1.16844	1.31534	0.408568	0.640806	FALSE	0.888317	FALSE	0.193273
ASV_244	2.80643	0.671829	0.00189582	0.0197268	TRUE	4.1773	TRUE	1.70494
ASV_245	-4.45986	0.591157	1.75963e-06	0.000116527	TRUE	-7.54429	TRUE	3.93358
ASV_253	1.1559	0.675701	0.107737	0.286657	FALSE	1.71067	TRUE	0.542637
ASV_255	-0.124141	0.698936	0.862254	1	FALSE	-0.177614	TRUE	0
ASV_256	3.0796	0.752085	1	1	FALSE	4.09475	FALSE	0
ASV_257	6.01342	0.881577	0.0926693	0.269419	FALSE	6.82121	FALSE	0.569572
ASV_258	-1.27904	0.674209	0.106597	0.286253	FALSE	-1.8971	TRUE	0.54325
ASV_262	-0.908166	0.661963	0.195189	0.408185	FALSE	-1.37193	TRUE	0.389142
ASV_263	-3.00322	0.589751	0.000206498	0.00397008	TRUE	-5.09234	FALSE	2.4012
ASV_264	-0.508769	0.725045	0.555525	0.793988	FALSE	-0.701707	TRUE	0.100186
ASV_268	-1.2723	1.06568	0.286073	0.506491	FALSE	-1.19388	TRUE	0.295429
ASV_270	-0.111565	0.768097	0.893724	1	FALSE	-0.145249	TRUE	0
ASV_273	1.19223	0.613227	0.0738356	0.221136	FALSE	1.94419	TRUE	0.655341
ASV_275	0.672677	1.13522	0.566637	0.80151	FALSE	0.592553	TRUE	0.0960913
ASV_276	0.340571	0.678059	0.627534	0.865214	FALSE	0.502273	TRUE	0.0628763
ASV_279	1.3157	0.665331	0.0953517	0.273342	FALSE	1.97752	TRUE	0.563293
ASV_280	-1.23562	0.752085	1	1	FALSE	-1.64293	TRUE	0
ASV_282	4.55914	0.785145	0.0284002	0.120371	FALSE	5.80674	FALSE	0.919477
ASV_283	-2.66398	0.663014	0.00507261	0.0356023	TRUE	-4.01798	FALSE	1.44852
ASV_290	0.0252698	0.875574	0.977493	1	FALSE	0.0288608	TRUE	0
ASV_292	-0.923154	0.773031	0.266604	0.488816	FALSE	-1.1942	TRUE	0.310855
ASV_295	-0.719153	0.643013	0.285281	0.506491	FALSE	-1.11841	TRUE	0.295429
ASV_296	-0.459747	0.782313	0.566109	0.80151	FALSE	-0.587676	TRUE	0.0960913
ASV_297	0.251405	0.698319	0.724618	0.94183	FALSE	0.360014	TRUE	0.0260277
ASV_300	-1.8031	0.582128	0.00923386	0.0539547	FALSE	-3.09744	TRUE	1.26797
ASV_301	2.03648	0.987603	0.287459	0.50688	FALSE	2.06205	FALSE	0.295095
ASV_303	-2.76732	0.58684	0.00063391	0.00858661	TRUE	-4.71563	FALSE	2.06618
ASV_305	2.35173	0.749068	0.196307	0.408359	FALSE	3.13954	FALSE	0.388957
ASV_308	-2.04094	0.624204	0.00670736	0.043452	TRUE	-3.26967	FALSE	1.36199
ASV_310	-4.33151	0.647527	8.96225e-05	0.0021366	TRUE	-6.68931	FALSE	2.67028
ASV_313	2.05701	0.752085	1	1	FALSE	2.73508	FALSE	0
ASV_317	-3.84408	0.517579	4.99602e-06	0.000229048	TRUE	-7.42704	TRUE	3.64007
ASV_318	1.1456	0.64934	0.101158	0.279648	FALSE	1.76425	TRUE	0.553389
ASV_319	-0.705277	0.808852	0.423122	0.652415	FALSE	-0.871949	TRUE	0.185476
ASV_321	-4.18994	0.589366	7.94173e-06	0.000295829	TRUE	-7.10923	FALSE	3.52896
ASV_323	-0.425817	0.657983	0.541484	0.782741	FALSE	-0.647155	TRUE	0.106382
ASV_324	-0.152522	0.637241	0.814875	1	FALSE	-0.239347	TRUE	0
ASV_325	-3.83659	0.806841	0.0414935	0.153757	FALSE	-4.75508	TRUE	0.813166
ASV_327	-4.17297	0.57979	6.9746e-06	0.000295829	TRUE	-7.19738	TRUE	3.52896
ASV_336	3.8862	0.772664	0.00101466	0.0123955	TRUE	5.02961	TRUE	1.90673
ASV_340	-3.21554	0.553457	6.07475e-05	0.00150856	TRUE	-5.80991	TRUE	2.82144
ASV_341	-0.0478607	0.714784	0.94921	1	FALSE	-0.0669583	TRUE	0
ASV_343	-3.67996	0.557465	1.18698e-05	0.000416142	TRUE	-6.60124	FALSE	3.38076
ASV_344	-2.96776	0.809415	0.0037119	0.0298958	TRUE	-3.66655	FALSE	1.52439
ASV_347	-2.5379	0.625685	0.00285819	0.0253786	TRUE	-4.0562	FALSE	1.59553
ASV_348	-2.45472	0.628647	0.00293813	0.0253786	TRUE	-3.90477	FALSE	1.59553
ASV_352	-1.52311	0.596423	0.0286791	0.120371	FALSE	-2.55375	TRUE	0.919477
ASV_353	-3.84486	0.621892	0.000264423	0.00444494	TRUE	-6.18252	FALSE	2.35213
ASV_355	0.65382	0.693069	0.398907	0.629205	FALSE	0.94337	FALSE	0.201208
ASV_356	0.50067	0.602474	0.423632	0.652415	FALSE	0.831023	TRUE	0.185476
ASV_359	0.288228	0.717951	0.726915	0.94183	FALSE	0.401459	FALSE	0.0260277
ASV_360	2.15719	0.687861	0.0257797	0.114662	FALSE	3.13609	FALSE	0.94058
ASV_361	3.69531	0.688379	0.00301929	0.0257071	TRUE	5.36814	TRUE	1.58995
ASV_362	1.09115	0.648003	0.126495	0.324962	FALSE	1.68387	TRUE	0.488168
ASV_364	3.41753	0.65561	0.0012356	0.0144396	TRUE	5.21274	TRUE	1.84045
ASV_366	-1.68435	0.743217	0.264548	0.488816	FALSE	-2.2663	TRUE	0.310855
ASV_367	-1.85043	0.752085	1	1	FALSE	-2.4604	TRUE	0
ASV_372	1.087	0.546729	0.0667088	0.203889	FALSE	1.98818	TRUE	0.690605
ASV_377	0.698627	0.838687	0.418829	0.648814	FALSE	0.833001	TRUE	0.18788
ASV_378	1.58265	0.673771	0.0571406	0.18712	FALSE	2.34895	FALSE	0.72788
ASV_382	-0.563313	0.787215	0.548516	0.787748	FALSE	-0.715578	FALSE	0.103613
ASV_385	-0.0970017	1.39237	0.945444	1	FALSE	-0.0696666	TRUE	0
ASV_387	-0.360275	1.51984	0.816619	1	FALSE	-0.237047	TRUE	0
ASV_397	-1.08232	0.999862	0.320617	0.541325	FALSE	-1.08247	TRUE	0.266542
ASV_399	-0.140929	0.669699	0.840291	1	FALSE	-0.210437	TRUE	0
ASV_405	-1.69891	0.718645	0.0773206	0.228134	FALSE	-2.36405	TRUE	0.64181
ASV_406	1.14695	0.597515	0.0812159	0.238447	FALSE	1.91954	TRUE	0.622608
ASV_411	-0.535274	1.5858	0.74154	0.958693	FALSE	-0.337542	TRUE	0.0183203
ASV_413	-4.36929	0.645115	4.90166e-05	0.0013279	TRUE	-6.77289	FALSE	2.87683
ASV_416	-0.841476	0.573958	0.166391	0.379957	FALSE	-1.46609	TRUE	0.420266
ASV_420	-1.33934	0.617165	0.0527641	0.177336	FALSE	-2.17014	TRUE	0.751203
ASV_424	3.08663	0.752085	1	1	FALSE	4.1041	FALSE	0
ASV_425	0.683601	0.930151	0.481089	0.711487	FALSE	0.734936	TRUE	0.147833
ASV_438	-1.04852	0.590916	0.101349	0.279648	FALSE	-1.77439	TRUE	0.553389
ASV_439	2.33579	0.802272	0.1005	0.279648	FALSE	2.91147	FALSE	0.553389
ASV_444	2.73995	0.684013	0.0160539	0.076545	FALSE	4.00569	TRUE	1.11608
ASV_447	-0.769642	0.903978	0.412701	0.64559	FALSE	-0.851395	TRUE	0.190043
ASV_452	2.19319	1.19875	0.318444	0.540719	FALSE	1.82957	FALSE	0.267029
ASV_456	1.2228	0.796294	0.148607	0.360039	FALSE	1.53561	TRUE	0.443651
ASV_459	0.389993	0.753991	0.632276	0.866291	FALSE	0.517238	FALSE	0.0623361
ASV_472	-0.802379	0.708819	0.284051	0.506491	FALSE	-1.13199	TRUE	0.295429
ASV_486	-2.58149	0.702253	0.0348538	0.136847	FALSE	-3.67601	TRUE	0.863764
ASV_487	-2.0438	0.64919	0.0161922	0.0765914	FALSE	-3.14822	TRUE	1.11582
ASV_490	2.31839	0.662694	0.0100141	0.056306	FALSE	3.49843	TRUE	1.24945
ASV_491	4.90035	0.746975	0.0963006	0.274618	FALSE	6.56026	FALSE	0.561271
ASV_497	-3.01698	0.752085	1	1	FALSE	-4.0115	TRUE	0
ASV_498	-0.439794	0.752085	1	1	FALSE	-0.584767	TRUE	0
ASV_499	0.222412	0.752197	0.816977	1	FALSE	0.295684	FALSE	0
ASV_501	-0.240267	1.30664	0.871062	1	FALSE	-0.183881	FALSE	0
ASV_509	-3.01545	0.504535	3.38799e-05	0.000961543	TRUE	-5.97669	TRUE	3.01703
ASV_510	0.205069	0.615462	0.745868	0.962202	FALSE	0.333195	TRUE	0.0167338
ASV_511	-2.14902	0.69574	0.0271955	0.11831	FALSE	-3.08883	TRUE	0.926977
ASV_512	0.764846	0.752823	0.416552	0.648211	FALSE	1.01597	TRUE	0.188284
ASV_517	0.992199	0.673454	0.1911	0.405939	FALSE	1.4733	FALSE	0.391539
ASV_524	2.39965	0.737106	0.189728	0.405939	FALSE	3.25549	TRUE	0.391539
ASV_525	-1.1292	0.792505	0.197223	0.408359	FALSE	-1.42485	TRUE	0.388957
ASV_528	-1.37376	0.698455	0.120604	0.316652	FALSE	-1.96685	TRUE	0.499418
ASV_538	-1.12645	0.688	0.145584	0.357918	FALSE	-1.63728	TRUE	0.446217
ASV_539	1.14684	0.667583	0.136621	0.342128	FALSE	1.71789	TRUE	0.465812
ASV_542	0.354147	0.695074	0.628587	0.865214	FALSE	0.509509	TRUE	0.0628763
ASV_544	0.805919	0.790321	0.341796	0.564637	FALSE	1.01974	TRUE	0.24823
ASV_549	0.427054	1.03154	0.687617	0.910711	FALSE	0.413995	TRUE	0.0406196
ASV_550	-2.86587	0.581533	0.000275944	0.00444494	TRUE	-4.92813	FALSE	2.35213
ASV_552	-0.346523	0.69999	0.633881	0.866498	FALSE	-0.49504	TRUE	0.0622326
ASV_554	-0.284998	0.687874	0.691043	0.911199	FALSE	-0.414317	TRUE	0.0403868
ASV_555	-1.29244	0.610964	0.063509	0.196121	FALSE	-2.11541	TRUE	0.707476
ASV_566	-0.513738	1.31225	0.704539	0.922869	FALSE	-0.391495	TRUE	0.0348599
ASV_570	1.40718	0.718571	0.189298	0.405939	FALSE	1.9583	TRUE	0.391539
ASV_576	1.09401	0.767336	0.213273	0.427484	FALSE	1.42573	FALSE	0.36908
ASV_581	-1.58799	1.1353	0.204602	0.416188	FALSE	-1.39874	TRUE	0.380711
ASV_584	-3.67194	0.66751	0.000905628	0.0114841	TRUE	-5.50095	FALSE	1.9399
ASV_585	1.46485	0.961742	0.166229	0.379957	FALSE	1.52312	FALSE	0.420266
ASV_606	-0.529657	0.677339	0.469626	0.69707	FALSE	-0.781967	TRUE	0.156724
ASV_609	0.84249	1.16812	0.545681	0.78557	FALSE	0.721234	FALSE	0.104815
ASV_614	-0.377494	0.640468	0.571856	0.805735	FALSE	-0.589404	TRUE	0.0938077
ASV_618	1.3131	1.05501	0.30164	0.525665	FALSE	1.24463	FALSE	0.279291
ASV_639	-0.883115	0.653208	0.213363	0.427484	FALSE	-1.35197	TRUE	0.36908
ASV_642	0.837658	1.05969	0.486976	0.71841	FALSE	0.790473	FALSE	0.143627
ASV_644	-2.16131	0.714164	0.056474	0.186992	FALSE	-3.02635	TRUE	0.728178
ASV_648	1.57861	0.730425	0.163227	0.375717	FALSE	2.16122	FALSE	0.425139
ASV_651	1.0102	0.818896	0.272169	0.493048	FALSE	1.23362	FALSE	0.30711
ASV_661	-0.605227	0.826533	0.496883	0.731215	FALSE	-0.732248	TRUE	0.135955
ASV_664	-2.81689	0.698387	0.0049742	0.0356023	TRUE	-4.03342	FALSE	1.44852
ASV_671	-3.90964	0.568487	1.70499e-05	0.00056454	TRUE	-6.87727	FALSE	3.2483
ASV_673	-2.76215	0.640589	0.00195628	0.0197618	TRUE	-4.31188	FALSE	1.70417
ASV_676	1.1453	0.752085	1	1	FALSE	1.52284	FALSE	0
ASV_677	-2.44316	0.720846	0.0427972	0.155811	FALSE	-3.38929	TRUE	0.807401
ASV_679	0.299893	0.698708	0.689878	0.911199	FALSE	0.42921	TRUE	0.0403868
ASV_683	2.32377	0.735402	0.195122	0.408185	FALSE	3.15986	FALSE	0.389142
ASV_688	-0.597694	0.766151	0.46497	0.696286	FALSE	-0.780126	TRUE	0.157212
ASV_695	3.02392	0.734236	0.0146309	0.0708944	FALSE	4.11845	FALSE	1.14939
ASV_696	-4.11118	0.645166	0.000215412	0.00401205	TRUE	-6.37228	FALSE	2.39663
ASV_698	-1.30611	1.16196	0.342817	0.564637	FALSE	-1.12405	FALSE	0.24823
ASV_710	0.284243	0.687486	0.69641	0.916248	FALSE	0.413452	TRUE	0.0379868
ASV_711	4.27558	0.726307	0.027665	0.118915	FALSE	5.88675	FALSE	0.924762
ASV_714	1.08104	0.691373	0.178674	0.395874	FALSE	1.56361	FALSE	0.402443
ASV_721	1.15293	0.631848	0.101345	0.279648	FALSE	1.8247	TRUE	0.553389
ASV_729	1.78059	0.695487	0.0336362	0.134545	FALSE	2.56021	FALSE	0.871133
ASV_730	0.126557	0.739323	0.874977	1	FALSE	0.17118	TRUE	0
ASV_734	-3.41573	0.651314	0.000274962	0.00444494	TRUE	-5.24437	FALSE	2.35213
ASV_736	3.6439	0.752085	1	1	FALSE	4.84507	FALSE	0
ASV_741	-3.40225	0.691744	0.00440374	0.0327586	TRUE	-4.91836	FALSE	1.48467
ASV_745	-3.49021	0.690483	0.000685921	0.00908464	TRUE	-5.05474	FALSE	2.04169
ASV_749	0.983435	0.736558	0.313504	0.540712	FALSE	1.33518	TRUE	0.267034
ASV_754	2.41829	0.755424	0.192753	0.405939	FALSE	3.20123	FALSE	0.391539
ASV_755	-0.748782	0.70608	0.366743	0.587578	FALSE	-1.06048	TRUE	0.230934
ASV_756	-1.24194	0.714338	0.157096	0.369819	FALSE	-1.73859	TRUE	0.432011
ASV_759	0.886368	0.656521	0.219007	0.432213	FALSE	1.3501	TRUE	0.364302
ASV_760	-1.82051	0.746873	0.13504	0.339593	FALSE	-2.43751	TRUE	0.469041
ASV_761	-0.612121	0.743353	0.561443	0.798616	FALSE	-0.82346	TRUE	0.0976617
ASV_763	1.18739	1.52043	0.470171	0.69707	FALSE	0.780953	FALSE	0.156724
ASV_764	-1.38954	0.698939	0.0748613	0.223087	FALSE	-1.98806	TRUE	0.651526
ASV_772	1.0561	0.752085	1	1	FALSE	1.40423	FALSE	0
ASV_774	2.95162	0.735132	0.0277336	0.118915	FALSE	4.01509	FALSE	0.924762
ASV_790	-0.668274	0.708503	0.415154	0.647727	FALSE	-0.943218	TRUE	0.188608
ASV_791	1.10708	1.14027	0.434016	0.659881	FALSE	0.970897	FALSE	0.180534
ASV_796	0.077659	0.664392	0.910232	1	FALSE	0.116887	TRUE	0
ASV_800	-2.30767	0.584837	0.00274879	0.0252043	TRUE	-3.94583	FALSE	1.59853
ASV_807	-0.17938	0.709216	0.816666	1	FALSE	-0.252927	TRUE	0
ASV_813	0.054207	0.684428	0.940677	1	FALSE	0.0792004	TRUE	0
ASV_822	-2.2717	0.831497	0.223376	0.43938	FALSE	-2.73206	FALSE	0.357159
ASV_826	0.943046	0.700461	0.249432	0.46749	FALSE	1.34632	TRUE	0.330228
ASV_828	-2.75681	0.660137	0.00583863	0.0395435	TRUE	-4.17612	FALSE	1.40293
ASV_834	-3.79596	0.641897	0.00035622	0.00544377	TRUE	-5.91367	FALSE	2.2641
ASV_838	-1.54297	0.783223	0.187645	0.405939	FALSE	-1.97002	FALSE	0.391539
ASV_841	-0.956781	0.906493	0.318716	0.540719	FALSE	-1.05548	TRUE	0.267029
ASV_842	1.59292	0.980447	0.351249	0.57042	FALSE	1.62469	FALSE	0.243805
ASV_854	0.956655	0.709195	0.22604	0.440969	FALSE	1.34893	FALSE	0.355592
ASV_855	0.688372	1.38696	0.668852	0.889812	FALSE	0.496317	FALSE	0.0507017
ASV_870	0.278266	1.73501	0.88277	1	FALSE	0.160383	FALSE	0
ASV_874	-1.72244	0.679879	0.0523098	0.177162	FALSE	-2.53345	TRUE	0.751631
ASV_882	2.44182	0.636323	0.00639623	0.0423573	TRUE	3.83738	FALSE	1.37307
ASV_883	-1.08521	0.759802	0.226403	0.440969	FALSE	-1.42828	TRUE	0.355592
ASV_908	1.21794	0.725649	0.235272	0.452329	FALSE	1.67841	TRUE	0.344545
ASV_909	1.62622	0.727798	0.0523162	0.177162	FALSE	2.23444	FALSE	0.751631
ASV_925	-3.70721	0.595387	9.79989e-05	0.00216323	TRUE	-6.22655	FALSE	2.6649
ASV_933	-0.229216	0.704565	0.766301	0.975887	FALSE	-0.32533	FALSE	0.0106004
ASV_943	-0.993255	0.740502	0.407841	0.640806	FALSE	-1.34133	TRUE	0.193273
ASV_949	-1.95509	0.702634	0.0688465	0.20935	FALSE	-2.78251	TRUE	0.679128
ASV_953	-0.12549	0.918453	0.913553	1	FALSE	-0.136632	FALSE	0
ASV_958	-1.35032	0.707814	0.152466	0.36348	FALSE	-1.90773	TRUE	0.43952
ASV_959	0.175104	0.752085	1	1	FALSE	0.232825	TRUE	0
ASV_962	-1.05397	0.667812	0.175339	0.392865	FALSE	-1.57825	TRUE	0.405756
ASV_964	1.3814	0.672348	0.0950863	0.273342	FALSE	2.05458	TRUE	0.563293
ASV_966	-3.05142	0.731632	0.0529628	0.177336	FALSE	-4.17071	TRUE	0.751203
ASV_968	1.28754	0.737775	0.331257	0.55771	FALSE	1.74517	TRUE	0.253592
ASV_974	-1.83262	0.671661	0.0342545	0.136105	FALSE	-2.72849	TRUE	0.866127
ASV_977	3.48932	0.739041	0.132873	0.33556	FALSE	4.72142	FALSE	0.474229
ASV_978	1.35876	0.740096	0.317517	0.540719	FALSE	1.83592	TRUE	0.267029
ASV_987	3.104	0.719151	0.0497095	0.174621	FALSE	4.31621	TRUE	0.757903
ASV_990	-0.654608	0.748181	0.542402	0.782741	FALSE	-0.874934	TRUE	0.106382
ASV_993	-2.17803	0.695064	0.0350642	0.136847	FALSE	-3.13357	TRUE	0.863764
ASV_1002	0.855788	0.735578	0.452002	0.682008	FALSE	1.16342	FALSE	0.166211
ASV_1008	0.606902	0.707261	0.43004	0.65719	FALSE	0.858102	TRUE	0.182309
ASV_1023	-0.335648	0.630631	0.611027	0.847948	FALSE	-0.532242	TRUE	0.0716309
ASV_1024	0.631739	1.01462	0.550854	0.789205	FALSE	0.622637	TRUE	0.10281
ASV_1029	0.238666	0.735626	0.776396	0.982445	FALSE	0.324439	TRUE	0.00769159
ASV_1049	-1.52491	0.752085	1	1	FALSE	-2.02757	TRUE	0
ASV_1060	-0.44751	0.727429	0.557888	0.795458	FALSE	-0.615194	TRUE	0.0993826
ASV_1061	-3.07389	0.719703	0.050687	0.174621	FALSE	-4.27106	TRUE	0.757903
ASV_1063	0.135942	1.10512	0.922081	1	FALSE	0.12301	FALSE	0
ASV_1070	0.955169	0.659934	0.185817	0.404186	FALSE	1.44737	TRUE	0.393419
ASV_1093	-0.0680838	0.70022	0.927219	1	FALSE	-0.0972321	TRUE	0
ASV_1098	3.05236	0.879784	0.0255967	0.114662	FALSE	3.46944	FALSE	0.94058
ASV_1107	0.434999	0.715141	0.585969	0.819806	FALSE	0.60827	TRUE	0.0862887
ASV_1110	-0.0821567	0.694864	0.911582	1	FALSE	-0.118234	TRUE	0
ASV_1118	-1.37176	0.732831	0.120126	0.316652	FALSE	-1.87186	TRUE	0.499418
ASV_1123	-2.1311	0.708708	0.0298573	0.122724	FALSE	-3.00703	TRUE	0.911071
ASV_1128	-2.3242	0.668884	0.013227	0.0669134	FALSE	-3.47475	TRUE	1.17449
ASV_1158	1.86822	0.710637	0.0302283	0.123398	FALSE	2.62893	FALSE	0.908693
ASV_1159	1.80776	0.720357	0.128811	0.32949	FALSE	2.50953	TRUE	0.482158
ASV_1171	-0.6715	0.620243	0.310518	0.53799	FALSE	-1.08264	TRUE	0.269226
ASV_1173	2.12262	0.631523	0.0120659	0.0626469	FALSE	3.36112	TRUE	1.2031
ASV_1185	-2.84227	0.738791	0.161894	0.375717	FALSE	-3.84719	TRUE	0.425139
ASV_1198	0.408403	0.727913	0.631232	0.866291	FALSE	0.56106	TRUE	0.0623361
ASV_1204	0.112085	0.739574	0.893446	1	FALSE	0.151553	TRUE	0
ASV_1207	-0.103791	0.728973	0.899828	1	FALSE	-0.14238	TRUE	0
ASV_1212	-1.64736	0.724381	0.150805	0.360964	FALSE	-2.27417	TRUE	0.442536
ASV_1224	0.212765	0.696101	0.772185	0.981284	FALSE	0.305653	TRUE	0.00820533
ASV_1225	-1.45423	0.664964	0.0713767	0.214851	FALSE	-2.18692	TRUE	0.667862
ASV_1226	-0.0883671	0.725485	0.914189	1	FALSE	-0.121804	TRUE	0
ASV_1232	0.63536	0.735663	0.427255	0.654612	FALSE	0.863656	FALSE	0.184016
ASV_1237	2.07521	0.617728	0.0099404	0.056306	FALSE	3.35942	TRUE	1.24945
ASV_1239	-2.99426	0.612667	0.000862685	0.0111774	TRUE	-4.88726	FALSE	1.95166
ASV_1248	3.07981	0.738503	0.149825	0.360064	FALSE	4.17035	FALSE	0.443621
ASV_1255	1.1903	0.666447	0.124332	0.322182	FALSE	1.78604	TRUE	0.491898
ASV_1264	-2.8328	0.752085	1	1	FALSE	-3.7666	TRUE	0
ASV_1265	0.424848	0.737132	0.667143	0.889524	FALSE	0.576353	TRUE	0.0508423
ASV_1288	1.10331	0.83008	0.275838	0.498181	FALSE	1.32916	FALSE	0.302613
ASV_1290	-2.45048	0.614131	0.00315696	0.0257746	TRUE	-3.99016	FALSE	1.58881
ASV_1304	0.403525	0.752085	1	1	FALSE	0.536542	TRUE	0
ASV_1305	-3.19859	0.655844	0.00122892	0.0144396	TRUE	-4.87706	FALSE	1.84045
ASV_1314	-0.287862	0.737219	0.763009	0.973776	FALSE	-0.39047	TRUE	0.0115408
ASV_1318	-0.390228	0.783677	0.644655	0.872231	FALSE	-0.497945	TRUE	0.0593683
ASV_1319	-2.98019	0.752085	1	1	FALSE	-3.96258	TRUE	0
ASV_1323	-2.94657	0.703006	0.0137912	0.0684962	FALSE	-4.19138	TRUE	1.16433
ASV_1329	-0.836931	0.739171	0.460563	0.691425	FALSE	-1.13226	TRUE	0.160255
ASV_1334	0.054572	0.713391	0.942697	1	FALSE	0.0764967	TRUE	0
ASV_1347	2.74734	1.21629	0.26533	0.488816	FALSE	2.25879	FALSE	0.310855
ASV_1355	-1.87067	0.747197	0.0665113	0.203889	FALSE	-2.50358	TRUE	0.690605
ASV_1388	0.982138	0.743242	0.31727	0.540719	FALSE	1.32142	TRUE	0.267029
ASV_1440	-0.253379	0.650882	0.710506	0.928644	FALSE	-0.389285	TRUE	0.0321505
ASV_1444	1.69705	0.71457	0.0980668	0.277004	FALSE	2.37492	TRUE	0.557514
ASV_1477	0.42467	0.655764	0.537898	0.780017	FALSE	0.647596	TRUE	0.107896
ASV_1485	0.265184	0.701314	0.724549	0.94183	FALSE	0.378125	TRUE	0.0260277
ASV_1487	0.0757891	0.752085	1	1	FALSE	0.100772	TRUE	0
ASV_1488	0.30856	0.937193	0.758494	0.970928	FALSE	0.329238	FALSE	0.0128131
ASV_1491	-2.28526	0.74415	0.200409	0.4133	FALSE	-3.07097	TRUE	0.383734
ASV_1505	1.11291	0.706352	0.213205	0.427484	FALSE	1.57558	TRUE	0.36908
ASV_1538	3.98181	0.932238	0.0235571	0.107176	FALSE	4.27124	FALSE	0.969903
ASV_1554	0.99745	0.951715	0.342608	0.564637	FALSE	1.04806	FALSE	0.24823
ASV_1556	-2.54295	0.600796	0.00140619	0.0161171	TRUE	-4.23263	FALSE	1.79271
ASV_1563	-0.935427	0.632944	0.177689	0.39516	FALSE	-1.4779	TRUE	0.403227
ASV_1564	-1.6463	0.636719	0.0361758	0.139102	FALSE	-2.5856	TRUE	0.856667
ASV_1570	3.13604	0.737964	0.147131	0.357918	FALSE	4.24959	TRUE	0.446217
ASV_1577	2.60241	0.700568	0.020569	0.0957745	FALSE	3.71472	TRUE	1.01875
ASV_1584	0.164579	0.959524	0.869452	1	FALSE	0.171522	TRUE	0
ASV_1612	-0.64607	0.723378	0.437593	0.663627	FALSE	-0.893129	TRUE	0.178076
ASV_1613	-0.196037	0.703032	0.798481	1	FALSE	-0.278844	TRUE	0
ASV_1618	0.274642	1.77457	0.891214	1	FALSE	0.154766	FALSE	0
ASV_1619	0.294492	0.740904	0.759148	0.970928	FALSE	0.397477	TRUE	0.0128131
ASV_1626	-2.69252	0.735277	0.169711	0.384165	FALSE	-3.66191	TRUE	0.415482
ASV_1641	-2.07103	0.735206	0.217163	0.429996	FALSE	-2.81694	TRUE	0.366535
ASV_1653	-0.535722	0.717949	0.533342	0.775298	FALSE	-0.746184	TRUE	0.110532
ASV_1662	-2.38044	0.625827	0.00419367	0.0322514	TRUE	-3.80367	FALSE	1.49145
ASV_1700	3.63565	0.752085	1	1	FALSE	4.83409	FALSE	0
ASV_1701	1.62658	0.752085	1	1	FALSE	2.16276	FALSE	0
ASV_1702	-1.53056	0.665008	0.0609688	0.193205	FALSE	-2.30157	TRUE	0.713982
ASV_1707	-2.4555	0.72217	0.042456	0.155811	FALSE	-3.40017	TRUE	0.807401
ASV_1714	3.64965	0.718846	0.0366737	0.140112	FALSE	5.07709	TRUE	0.853523
ASV_1724	-0.619773	1.04035	0.577294	0.811092	FALSE	-0.595733	TRUE	0.09093
ASV_1727	-0.510098	0.752085	1	1	FALSE	-0.678245	TRUE	0
ASV_1742	-0.286508	1.35525	0.846118	1	FALSE	-0.211405	FALSE	0
ASV_1743	-2.76843	0.622867	0.00215456	0.020914	TRUE	-4.44465	FALSE	1.67956
ASV_1753	2.87612	0.811454	0.175063	0.392865	FALSE	3.5444	FALSE	0.405756
ASV_1765	-0.847502	0.694909	0.289614	0.509173	FALSE	-1.21959	TRUE	0.293134
ASV_1775	-1.21728	0.72148	0.233616	0.450598	FALSE	-1.68721	TRUE	0.34621
ASV_1776	-1.43765	0.769053	0.103772	0.282411	FALSE	-1.86938	TRUE	0.549118
ASV_1777	-0.441901	0.741427	0.657827	0.885023	FALSE	-0.596014	TRUE	0.0530455
ASV_1783	-2.75237	0.727297	0.0632702	0.196121	FALSE	-3.78438	TRUE	0.707476
ASV_1789	1.88117	1.5294	0.343745	0.564637	FALSE	1.23	FALSE	0.24823
ASV_1790	-2.43486	0.750361	0.190311	0.405939	FALSE	-3.24492	TRUE	0.391539
ASV_1795	0.128931	0.712099	0.867864	1	FALSE	0.181058	TRUE	0
ASV_1813	-2.73503	0.954408	0.213742	0.427484	FALSE	-2.86568	FALSE	0.36908
ASV_1821	1.20209	0.64605	0.105107	0.284745	FALSE	1.86068	TRUE	0.545545
ASV_1828	2.31363	0.817077	0.216123	0.429996	FALSE	2.8316	FALSE	0.366535
ASV_1851	1.43201	0.752085	1	1	FALSE	1.90405	FALSE	0
ASV_1857	-1.45828	1.225	0.444793	0.672834	FALSE	-1.19043	FALSE	0.172092
ASV_1863	-0.627571	0.673449	0.394174	0.624808	FALSE	-0.931877	TRUE	0.204253
ASV_1874	-1.28286	0.738803	0.332641	0.558462	FALSE	-1.73641	TRUE	0.253006
ASV_1903	1.69121	0.752085	1	1	FALSE	2.24869	TRUE	0
ASV_1914	1.10618	0.735962	0.373741	0.595587	FALSE	1.50303	FALSE	0.225055
ASV_1924	-1.58863	0.752085	1	1	FALSE	-2.1123	TRUE	0
ASV_1937	-2.07251	0.735599	0.217126	0.429996	FALSE	-2.81745	TRUE	0.366535
ASV_1939	0.255373	0.752085	1	1	FALSE	0.339553	TRUE	0
ASV_1954	-2.90919	0.646198	0.00279158	0.0252088	TRUE	-4.50202	FALSE	1.59845
ASV_1961	1.83068	0.738817	0.244198	0.460576	FALSE	2.47785	TRUE	0.336699
ASV_1988	-2.44287	0.752085	1	1	FALSE	-3.24814	TRUE	0
ASV_2020	1.43484	0.98033	0.239498	0.456041	FALSE	1.46363	FALSE	0.340996
ASV_2036	-2.22275	0.661926	0.0121173	0.0626469	FALSE	-3.35801	TRUE	1.2031
ASV_2045	-2.72973	0.737728	0.168036	0.382251	FALSE	-3.70019	TRUE	0.417652
ASV_2059	3.23551	0.737179	0.142613	0.354155	FALSE	4.38905	FALSE	0.450807
ASV_2060	-1.85571	0.730032	0.126137	0.324962	FALSE	-2.54196	TRUE	0.488168
ASV_2118	1.06402	0.735072	0.384871	0.611688	FALSE	1.44751	TRUE	0.21347
ASV_2151	-0.245574	0.752085	1	1	FALSE	-0.326524	TRUE	0
ASV_2156	-2.92194	0.660486	0.0044521	0.0327586	TRUE	-4.42392	FALSE	1.48467
ASV_2174	-3.4916	0.73001	0.0410405	0.153757	FALSE	-4.78296	TRUE	0.813166
ASV_2181	0.634477	0.752085	1	1	FALSE	0.843624	TRUE	0
ASV_2182	1.36306	0.752085	1	1	FALSE	1.81237	TRUE	0
ASV_2195	1.99427	0.747342	0.228258	0.443133	FALSE	2.66848	TRUE	0.353466
ASV_2208	-3.46993	0.752085	1	1	FALSE	-4.61375	TRUE	0
ASV_2222	-0.459988	0.735206	0.644083	0.872231	FALSE	-0.625659	TRUE	0.0593683
ASV_2230	-0.862589	0.752085	1	1	FALSE	-1.14693	TRUE	0
ASV_2251	-0.165161	0.745601	0.845252	1	FALSE	-0.221514	TRUE	0
ASV_2253	-0.0327414	1.44444	0.983974	1	FALSE	-0.0226672	FALSE	0
ASV_2258	0.691207	0.752085	1	1	FALSE	0.919055	TRUE	0
ASV_2274	2.58046	0.735014	0.176655	0.394331	FALSE	3.51077	FALSE	0.404139
ASV_2285	-1.82019	0.752085	1	1	FALSE	-2.4202	TRUE	0
ASV_2300	-2.59078	0.646367	0.00513597	0.0356023	TRUE	-4.00821	FALSE	1.44852
ASV_2308	-1.7116	0.722452	0.09858	0.27714	FALSE	-2.36915	TRUE	0.557301
ASV_2335	0.0547972	0.699716	0.94251	1	FALSE	0.0783134	TRUE	0
ASV_2349	-1.03553	0.702766	0.237042	0.45281	FALSE	-1.4735	TRUE	0.344084
ASV_2350	0.696734	0.752085	1	1	FALSE	0.926403	TRUE	0
ASV_2423	-0.735659	0.752085	1	1	FALSE	-0.97816	TRUE	0
ASV_2426	-0.983773	0.680101	0.207675	0.421001	FALSE	-1.44651	TRUE	0.375717
ASV_2474	-0.768272	0.722561	0.399059	0.629205	FALSE	-1.06326	TRUE	0.201208
ASV_2497	-1.02462	0.901299	0.338201	0.564637	FALSE	-1.13682	TRUE	0.24823
ASV_2500	-1.66705	0.740547	0.266134	0.488816	FALSE	-2.2511	TRUE	0.310855
ASV_2513	-1.24516	0.73753	0.340433	0.564637	FALSE	-1.68829	TRUE	0.24823
ASV_2517	-1.08453	0.752085	1	1	FALSE	-1.44203	TRUE	0
ASV_2518	0.199412	0.719892	0.807782	1	FALSE	0.277003	TRUE	0
ASV_2526	-0.0699695	1.07917	0.958782	1	FALSE	-0.0648364	FALSE	0
ASV_2534	-1.00742	0.665482	0.190491	0.405939	FALSE	-1.51382	TRUE	0.391539
ASV_2550	-1.47486	0.640648	0.0503034	0.174621	FALSE	-2.30213	TRUE	0.757903
ASV_2569	-1.17912	0.724281	0.245066	0.460755	FALSE	-1.62799	TRUE	0.33653
ASV_2571	-2.91768	0.660865	0.00310021	0.0257746	TRUE	-4.41494	FALSE	1.58881
ASV_2586	-2.08966	0.724137	0.102035	0.279795	FALSE	-2.88572	TRUE	0.55316
ASV_2590	2.98822	0.705222	0.0240618	0.108643	FALSE	4.23728	FALSE	0.963999
ASV_2591	-2.32629	0.732601	0.0502719	0.174621	FALSE	-3.17539	TRUE	0.757903
ASV_2625	-1.08147	0.752085	1	1	FALSE	-1.43796	TRUE	0
ASV_2663	-0.0760141	0.687501	0.917286	1	FALSE	-0.110566	TRUE	0
ASV_2665	-1.44526	0.735055	0.29953	0.523519	FALSE	-1.96619	TRUE	0.281067
ASV_2676	-1.18551	0.802582	0.236149	0.452555	FALSE	-1.47712	TRUE	0.344329
ASV_2688	1.36726	0.735351	0.31414	0.540712	FALSE	1.85933	TRUE	0.267034
ASV_2722	-0.950616	0.735261	0.419116	0.648814	FALSE	-1.29289	TRUE	0.18788
ASV_2772	0.212115	0.736088	0.821388	1	FALSE	0.288165	TRUE	0
ASV_2777	2.4821	0.689491	0.0227603	0.104347	FALSE	3.5999	TRUE	0.98152
ASV_2820	-0.651039	0.752085	1	1	FALSE	-0.865646	TRUE	0
ASV_2845	1.99437	0.752085	1	1	FALSE	2.65179	FALSE	0
ASV_2846	1.3646	0.735773	0.314811	0.540712	FALSE	1.85465	TRUE	0.267034
ASV_2864	-0.438441	0.896482	0.645491	0.872231	FALSE	-0.489068	TRUE	0.0593683
ASV_2881	2.47041	0.714368	0.0406939	0.153757	FALSE	3.45818	TRUE	0.813166
ASV_2905	-2.23553	0.752085	1	1	FALSE	-2.97245	TRUE	0
ASV_2934	3.52638	0.752085	1	1	FALSE	4.68881	FALSE	0
ASV_2975	-1.15799	0.742191	0.362857	0.584935	FALSE	-1.56023	TRUE	0.232892
ASV_2976	-2.23142	0.659412	0.0116955	0.0626469	FALSE	-3.38395	TRUE	1.2031
ASV_2997	4.14771	0.702509	0.00970227	0.0556015	FALSE	5.90414	FALSE	1.25491
ASV_3023	-0.34138	0.705912	0.661771	0.886816	FALSE	-0.483601	TRUE	0.0521667
ASV_3034	3.47246	0.735062	0.132801	0.33556	FALSE	4.72404	TRUE	0.474229
ASV_3102	-1.03092	0.682116	0.18145	0.399868	FALSE	-1.51135	TRUE	0.398083
ASV_3159	-0.794921	0.752085	1	1	FALSE	-1.05696	TRUE	0
ASV_3187	2.2622	0.744193	0.202329	0.414449	FALSE	3.0398	TRUE	0.382529
ASV_3188	-1.31051	0.752085	1	1	FALSE	-1.7425	TRUE	0
ASV_3213	-0.715373	0.748519	0.514412	0.751445	FALSE	-0.955719	TRUE	0.124103
ASV_3309	-0.573162	0.735045	0.578379	0.811092	FALSE	-0.779765	TRUE	0.09093
ASV_3313	-0.263156	0.738954	0.755809	0.970823	FALSE	-0.356119	TRUE	0.0128598
ASV_3384	-1.80937	0.727015	0.130565	0.332551	FALSE	-2.48876	TRUE	0.478142
ASV_3389	0.691207	0.752085	1	1	FALSE	0.919055	TRUE	0
ASV_3480	-2.96099	0.72961	0.0556928	0.185435	FALSE	-4.05832	TRUE	0.731808
ASV_3505	-1.52358	0.735703	0.286388	0.506491	FALSE	-2.07091	TRUE	0.295429
ASV_3510	0.260424	0.752085	1	1	FALSE	0.34627	TRUE	0
ASV_3511	-1.6585	0.740005	0.267177	0.488816	FALSE	-2.2412	TRUE	0.310855
ASV_3571	-2.39984	0.752085	1	1	FALSE	-3.19091	TRUE	0
ASV_3698	0.398077	1.06196	0.726799	0.94183	FALSE	0.374852	FALSE	0.0260277
ASV_3729	0.913869	0.752085	1	1	FALSE	1.21512	FALSE	0
ASV_3771	1.11724	0.752085	1	1	FALSE	1.48553	FALSE	0
ASV_3776	-0.457124	0.752085	1	1	FALSE	-0.607809	TRUE	0
ASV_3806	-3.22896	0.739217	0.143275	0.354323	FALSE	-4.36808	TRUE	0.450601
ASV_3850	-1.20089	0.704073	0.163273	0.375717	FALSE	-1.70564	TRUE	0.425139
ASV_3853	-0.560556	0.752085	1	1	FALSE	-0.745337	TRUE	0
ASV_3926	-0.311152	0.954976	0.775491	0.982445	FALSE	-0.325821	FALSE	0.00769159
ASV_4028	2.80099	0.7185	0.0599449	0.19312	FALSE	3.89839	TRUE	0.714173
ASV_4072	1.14773	0.741931	0.365334	0.586898	FALSE	1.54694	TRUE	0.231437
ASV_4075	-3.00291	0.743071	0.15443	0.366694	FALSE	-4.04121	TRUE	0.435696
ASV_4076	-0.52183	0.670794	0.46617	0.696334	FALSE	-0.777928	TRUE	0.157182
ASV_4108	-1.1594	0.735465	0.359878	0.582846	FALSE	-1.57641	TRUE	0.234446
ASV_4111	-0.315841	0.719637	0.703603	0.922869	FALSE	-0.43889	TRUE	0.0348599
ASV_4149	-2.87071	0.694274	0.014437	0.0705282	FALSE	-4.13484	TRUE	1.15164
ASV_4153	3.14768	0.737953	0.146603	0.357918	FALSE	4.26543	TRUE	0.446217
ASV_4166	-1.59269	0.700642	0.107608	0.286657	FALSE	-2.27319	TRUE	0.542637
ASV_4210	1.64597	0.73502	0.267372	0.488816	FALSE	2.23935	TRUE	0.310855
ASV_4255	-3.75364	0.752085	1	1	FALSE	-4.99098	TRUE	0
ASV_4299	0.714918	0.721212	0.426023	0.654407	FALSE	0.991273	TRUE	0.184152
ASV_4384	3.85506	0.718194	0.0329991	0.132888	FALSE	5.36771	TRUE	0.876514
ASV_4556	2.44	0.752085	1	1	FALSE	3.24432	FALSE	0
ASV_4610	0.943666	0.626073	0.170167	0.384165	FALSE	1.50728	TRUE	0.415482
ASV_4757	-1.55207	0.802057	0.192628	0.405939	FALSE	-1.93511	FALSE	0.391539
ASV_5003	-1.15056	0.752085	1	1	FALSE	-1.52983	TRUE	0
ASV_5079	1.05934	0.956366	0.348829	0.569595	FALSE	1.10768	FALSE	0.244434
ASV_5081	-1.694	0.667457	0.0520209	0.177162	FALSE	-2.53799	TRUE	0.751631
ASV_5138	-2.58139	0.706196	0.0353598	0.136847	FALSE	-3.65535	TRUE	0.863764
ASV_5143	-1.42999	0.719164	0.18509	0.40408	FALSE	-1.98841	TRUE	0.393533
ASV_5327	-2.23055	0.70227	0.0502407	0.174621	FALSE	-3.1762	TRUE	0.757903
ASV_5393	-1.90303	0.713282	0.0758202	0.22482	FALSE	-2.66799	TRUE	0.648165
ASV_5573	-2.4547	0.752085	1	1	FALSE	-3.26386	TRUE	0
ASV_5580	2.24384	0.738263	0.202357	0.414449	FALSE	3.03935	TRUE	0.382529
ASV_5716	2.06939	0.752085	1	1	FALSE	2.75154	TRUE	0
ASV_5725	-2.39633	0.707539	0.0428743	0.155811	FALSE	-3.38685	TRUE	0.807401
ASV_5863	0.0200956	0.736207	0.982627	1	FALSE	0.0272961	TRUE	0
ASV_5968	0.228309	0.736168	0.808552	1	FALSE	0.310132	TRUE	0
ASV_6044	-0.526256	0.752085	1	1	FALSE	-0.69973	TRUE	0
ASV_6056	1.67377	0.752085	1	1	FALSE	2.2255	FALSE	0
ASV_6142	-0.164459	0.752085	1	1	FALSE	-0.218671	TRUE	0
ASV_6143	3.0016	0.752085	1	1	FALSE	3.99104	FALSE	0
ASV_6233	-2.00444	0.752085	1	1	FALSE	-2.66518	TRUE	0
ASV_6339	0.362953	0.752085	1	1	FALSE	0.482597	TRUE	0
ASV_6516	-1.76775	0.752085	1	1	FALSE	-2.35046	TRUE	0
ASV_6636	-2.65408	0.752085	1	1	FALSE	-3.52896	TRUE	0
ASV_6637	0.377033	0.752085	1	1	FALSE	0.501318	TRUE	0
ASV_6654	0.994308	0.729284	0.305944	0.531612	FALSE	1.3634	TRUE	0.274405
ASV_6776	-0.897044	0.683813	0.259801	0.485396	FALSE	-1.31183	TRUE	0.313903
ASV_6880	0.882365	0.717663	0.343898	0.564637	FALSE	1.2295	TRUE	0.24823
ASV_6881	3.0308	0.752085	1	1	FALSE	4.02986	FALSE	0
ASV_6882	1.48957	0.752085	1	1	FALSE	1.98059	TRUE	0
ASV_7008	-1.23485	0.743172	0.344898	0.564723	FALSE	-1.6616	TRUE	0.248165
ASV_7222	0.675548	0.732242	0.453623	0.682726	FALSE	0.922575	TRUE	0.165753
ASV_7625	-0.419288	0.737326	0.670832	0.890458	FALSE	-0.568659	TRUE	0.0503864
ASV_7626	-1.16557	0.752085	1	1	FALSE	-1.54979	TRUE	0
ASV_7629	-1.93694	0.752085	1	1	FALSE	-2.57542	TRUE	0
ASV_7640	-1.41158	0.752085	1	1	FALSE	-1.87689	TRUE	0
ASV_7786	1.8717	0.721858	0.122091	0.31915	FALSE	2.5929	TRUE	0.496005
ASV_7945	-0.920864	0.752085	1	1	FALSE	-1.22442	TRUE	0
ASV_7948	-1.61359	0.752085	1	1	FALSE	-2.1455	TRUE	0
ASV_8816	-2.27938	0.752085	1	1	FALSE	-3.03076	TRUE	0
ASV_8825	0.0055795	0.720416	0.994524	1	FALSE	0.00774483	TRUE	0
ASV_10137	-0.0216918	0.722533	0.978776	1	FALSE	-0.0300219	TRUE	0

## Sheet: Oc_TO_F0F1_vs_Oc_TO_F2
taxon	lfc	se	pval	qval	diff	W	passed_ss	neg_log10_q
ASV_1	-4.78366	0.552412	5.84478e-06	0.000835803	TRUE	-8.65958	TRUE	3.0779
ASV_2	-0.596046	0.476761	0.239691	0.559925	FALSE	-1.2502	TRUE	0.25187
ASV_3	0.388458	0.602069	0.533317	0.876601	FALSE	0.645206	TRUE	0.0571982
ASV_4	0.267202	0.670291	0.69854	1	FALSE	0.398636	TRUE	0
ASV_5	2.53074	1.1074	0.0623442	0.265218	FALSE	2.28531	FALSE	0.576397
ASV_6	-0.170713	0.616949	0.788257	1	FALSE	-0.276705	TRUE	0
ASV_7	-4.06393	0.497579	9.81698e-06	0.0009988	TRUE	-8.16741	TRUE	3.00052
ASV_8	2.25396	0.513998	0.00136637	0.0180715	TRUE	4.38515	TRUE	1.74301
ASV_9	6.52589	0.47879	8.07834e-07	0.000346561	TRUE	13.63	TRUE	3.46022
ASV_10	-0.679539	0.641754	1	1	FALSE	-1.05888	TRUE	0
ASV_11	1.40412	0.688543	0.0757606	0.303604	FALSE	2.03926	TRUE	0.517693
ASV_12	-2.53186	0.574006	0.00131268	0.0180715	TRUE	-4.41085	TRUE	1.74301
ASV_13	1.87347	0.768636	0.0407297	0.199849	FALSE	2.43739	FALSE	0.699297
ASV_14	2.26223	0.520026	0.00144309	0.0180715	TRUE	4.35022	TRUE	1.74301
ASV_15	2.39592	0.506056	0.00147436	0.0180715	TRUE	4.7345	FALSE	1.74301
ASV_16	0.602676	0.606988	0.346703	0.686981	FALSE	0.992897	TRUE	0.163055
ASV_17	2.08674	0.635095	0.00820935	0.0649887	FALSE	3.28571	FALSE	1.18716
ASV_18	2.28186	0.53391	0.00162702	0.0185187	TRUE	4.27388	TRUE	1.73239
ASV_19	3.31121	0.693315	0.000750343	0.0146317	TRUE	4.77591	TRUE	1.83471
ASV_21	0.313427	0.837458	0.716877	1	FALSE	0.37426	TRUE	0
ASV_23	3.18015	0.645113	0.000813784	0.0151788	TRUE	4.9296	FALSE	1.81876
ASV_24	0.508699	0.641754	1	1	FALSE	0.79267	TRUE	0
ASV_25	3.74757	0.482926	2.82059e-05	0.00201673	TRUE	7.76013	TRUE	2.69535
ASV_26	2.25674	0.469377	0.000715039	0.0146072	TRUE	4.80795	TRUE	1.83543
ASV_27	6.2864	0.725562	1.1641e-05	0.0009988	TRUE	8.66417	TRUE	3.00052
ASV_28	2.15381	0.553163	0.00299186	0.028561	TRUE	3.89362	TRUE	1.54423
ASV_29	0.112012	0.568671	0.853453	1	FALSE	0.196972	TRUE	0
ASV_31	-2.47341	0.672405	0.168984	0.458591	FALSE	-3.67845	TRUE	0.338575
ASV_32	4.10582	0.628567	6.62143e-05	0.00355074	TRUE	6.53203	TRUE	2.44968
ASV_33	-0.791068	0.591267	0.25192	0.571819	FALSE	-1.33792	TRUE	0.242742
ASV_35	3.47064	0.822525	0.00833188	0.0649887	FALSE	4.21949	FALSE	1.18716
ASV_36	-1.72975	0.756411	0.0622173	0.265218	FALSE	-2.28679	TRUE	0.576397
ASV_37	1.17946	0.77831	0.173444	0.459305	FALSE	1.51542	FALSE	0.337899
ASV_38	3.43017	0.722277	0.0010455	0.0172507	TRUE	4.74911	FALSE	1.76319
ASV_40	-0.313681	0.619755	0.647611	0.994565	FALSE	-0.506138	TRUE	0.00236671
ASV_41	2.2165	0.63169	0.00797503	0.0649887	FALSE	3.50885	FALSE	1.18716
ASV_42	3.35937	0.790024	0.00168352	0.0185187	TRUE	4.25225	TRUE	1.73239
ASV_43	2.56286	0.483249	0.00034586	0.0105981	TRUE	5.30339	TRUE	1.97477
ASV_44	2.19098	0.494427	0.00127144	0.0180715	TRUE	4.43136	TRUE	1.74301
ASV_45	2.40776	0.532327	0.00110309	0.017527	TRUE	4.52308	TRUE	1.75629
ASV_46	-0.877982	0.580578	0.20501	0.512545	FALSE	-1.51226	TRUE	0.290268
ASV_47	6.00485	0.521097	2.91773e-06	0.000625854	TRUE	11.5235	TRUE	3.20353
ASV_48	2.42875	0.609912	0.00259202	0.0258599	TRUE	3.98213	TRUE	1.58737
ASV_49	-0.290018	0.604472	0.664187	1	FALSE	-0.479787	TRUE	0
ASV_51	1.2114	0.727269	0.126745	0.402968	FALSE	1.66569	TRUE	0.39473
ASV_52	2.45034	0.641754	1	1	FALSE	3.81819	FALSE	0
ASV_53	2.46851	0.574306	0.00156576	0.0185187	TRUE	4.29824	TRUE	1.73239
ASV_54	5.43066	0.610526	4.6036e-05	0.00282135	TRUE	8.89505	TRUE	2.54954
ASV_55	3.60236	0.67875	0.000343913	0.0105981	TRUE	5.30734	TRUE	1.97477
ASV_56	0.667882	0.687383	0.368758	0.717296	FALSE	0.971631	TRUE	0.144302
ASV_57	-0.113477	0.576444	0.851691	1	FALSE	-0.196857	TRUE	0
ASV_59	2.33071	0.535061	0.00143014	0.0180715	TRUE	4.35597	TRUE	1.74301
ASV_60	2.30815	0.565175	0.00220042	0.0224757	TRUE	4.08395	TRUE	1.64829
ASV_61	-1.39381	0.602926	0.146962	0.434806	FALSE	-2.31174	TRUE	0.361705
ASV_62	4.32709	0.58074	0.000301213	0.0105981	TRUE	7.451	TRUE	1.97477
ASV_63	-0.892795	0.621951	0.38736	0.735298	FALSE	-1.43548	TRUE	0.133537
ASV_64	1.39967	0.693588	0.136919	0.419586	FALSE	2.01801	FALSE	0.377179
ASV_66	2.58084	0.495032	0.000393552	0.0112556	TRUE	5.21349	TRUE	1.94863
ASV_67	2.16317	0.627806	0.0261592	0.143876	FALSE	3.44561	TRUE	0.842013
ASV_69	2.59285	0.53081	0.000637468	0.0139784	TRUE	4.88471	TRUE	1.85454
ASV_71	2.46576	0.621957	0.157298	0.447575	FALSE	3.96453	TRUE	0.349134
ASV_73	-3.45082	0.792081	0.00142861	0.0180715	TRUE	-4.35665	TRUE	1.74301
ASV_74	0.733292	0.641754	1	1	FALSE	1.14264	TRUE	0
ASV_75	2.49059	0.537463	0.000930518	0.016633	TRUE	4.63397	TRUE	1.77903
ASV_76	0.282455	1.01166	0.791272	1	FALSE	0.2792	TRUE	0
ASV_79	2.23767	0.563199	0.00323923	0.0302094	TRUE	3.97314	FALSE	1.51986
ASV_81	3.06423	0.523606	0.000629224	0.0139784	TRUE	5.85215	TRUE	1.85454
ASV_83	-0.275905	0.622734	0.680633	1	FALSE	-0.443055	TRUE	0
ASV_84	-0.317848	0.576144	0.610536	0.962941	FALSE	-0.551682	TRUE	0.0164003
ASV_85	0.239261	1.22608	0.849615	1	FALSE	0.195143	TRUE	0
ASV_89	-0.651487	0.641754	1	1	FALSE	-1.01517	TRUE	0
ASV_90	-1.23007	0.61447	0.0731633	0.296104	FALSE	-2.00184	TRUE	0.528556
ASV_91	6.59201	0.572451	0.00032472	0.0105981	TRUE	11.5154	TRUE	1.97477
ASV_92	-1.28625	0.582189	0.114173	0.373893	FALSE	-2.20933	TRUE	0.427252
ASV_94	2.72147	0.713922	0.0624406	0.265218	FALSE	3.812	FALSE	0.576397
ASV_95	0.69883	0.788134	0.409376	0.756993	FALSE	0.88669	TRUE	0.120908
ASV_96	4.90129	0.617085	0.0154842	0.09226	FALSE	7.94266	FALSE	1.03499
ASV_97	0.138466	0.591731	0.820219	1	FALSE	0.234002	TRUE	0
ASV_98	0.103453	0.60314	0.879596	1	FALSE	0.171524	TRUE	0
ASV_99	1.75974	0.567997	0.0173671	0.100682	FALSE	3.09816	FALSE	0.997047
ASV_101	-0.85868	0.601513	0.289587	0.613341	FALSE	-1.42753	TRUE	0.212298
ASV_102	0.698073	0.573233	0.290229	0.613341	FALSE	1.21778	TRUE	0.212298
ASV_103	3.61883	0.617918	0.0279396	0.149826	FALSE	5.8565	FALSE	0.824412
ASV_104	2.72747	0.478076	0.000196925	0.00885175	TRUE	5.70509	TRUE	2.05297
ASV_107	0.831795	0.591881	0.254575	0.574804	FALSE	1.40534	TRUE	0.24048
ASV_108	1.90873	0.547177	0.0130099	0.0808876	FALSE	3.48832	TRUE	1.09212
ASV_109	-0.946595	0.566358	0.169967	0.458591	FALSE	-1.67137	TRUE	0.338575
ASV_110	5.6799	0.590157	0.000651674	0.0139784	TRUE	9.62439	TRUE	1.85454
ASV_114	-0.339655	0.621398	0.681546	1	FALSE	-0.546597	TRUE	0
ASV_115	2.40231	0.588423	0.0265453	0.144151	FALSE	4.08263	TRUE	0.841182
ASV_117	4.20027	0.641754	1	1	FALSE	6.54499	FALSE	0
ASV_120	-0.177895	0.56548	0.760243	1	FALSE	-0.31459	TRUE	0
ASV_122	1.53137	0.622215	0.0360898	0.184316	FALSE	2.46116	TRUE	0.734437
ASV_123	-0.592805	0.621376	0.514977	0.86299	FALSE	-0.95402	TRUE	0.0639944
ASV_125	2.22593	0.803397	0.109318	0.369272	FALSE	2.77065	FALSE	0.432654
ASV_126	1.52935	1.23807	0.251777	0.571819	FALSE	1.23526	TRUE	0.242742
ASV_131	1.77333	0.72087	0.0393198	0.196142	FALSE	2.45998	TRUE	0.70743
ASV_132	1.96834	0.827839	0.0490491	0.226259	FALSE	2.37768	FALSE	0.645395
ASV_134	4.01407	1.00005	0.0568299	0.253959	FALSE	4.01385	FALSE	0.595237
ASV_138	1.25119	0.641754	1	1	FALSE	1.94964	TRUE	0
ASV_139	0.851623	0.622303	0.40174	0.752604	FALSE	1.3685	TRUE	0.123433
ASV_141	3.98594	0.734661	0.0323328	0.169156	FALSE	5.42555	FALSE	0.771713
ASV_142	3.25259	0.57353	0.000206334	0.00885175	TRUE	5.67118	TRUE	2.05297
ASV_143	1.40798	0.59428	0.0985731	0.346622	FALSE	2.36922	TRUE	0.460144
ASV_145	-0.727716	0.641754	1	1	FALSE	-1.13395	TRUE	0
ASV_146	2.4282	0.621929	0.00359574	0.0321369	TRUE	3.90431	FALSE	1.493
ASV_147	-0.129033	0.941915	0.897657	1	FALSE	-0.13699	TRUE	0
ASV_155	4.8097	0.641754	1	1	FALSE	7.49462	TRUE	0
ASV_156	1.91546	0.589405	0.00872301	0.0668245	FALSE	3.24983	TRUE	1.17506
ASV_158	3.14455	0.714693	0.0479698	0.225542	FALSE	4.39986	FALSE	0.646773
ASV_159	1.78299	0.54156	0.0093436	0.0703229	FALSE	3.29233	TRUE	1.1529
ASV_160	0.571291	1.18653	0.65051	0.994565	FALSE	0.481478	TRUE	0.00236671
ASV_161	-1.36908	0.620899	0.0921377	0.334975	FALSE	-2.205	TRUE	0.474987
ASV_164	5.66016	0.614632	0.0115871	0.0789023	FALSE	9.20903	FALSE	1.10291
ASV_165	2.5116	1.00466	0.0409947	0.199849	FALSE	2.49996	FALSE	0.699297
ASV_166	0.309031	0.639533	0.643691	0.993322	FALSE	0.483214	TRUE	0.00291008
ASV_167	-1.34682	0.620099	0.16199	0.448346	FALSE	-2.17193	TRUE	0.348387
ASV_169	1.08989	0.615133	0.126808	0.402968	FALSE	1.7718	TRUE	0.39473
ASV_172	2.16088	0.674827	0.0125721	0.0808876	FALSE	3.20213	TRUE	1.09212
ASV_174	1.00872	0.607831	0.157902	0.447575	FALSE	1.65954	TRUE	0.349134
ASV_178	3.27006	0.844332	0.0606642	0.265218	FALSE	3.87296	FALSE	0.576397
ASV_180	2.08216	0.585735	0.0236965	0.133189	FALSE	3.55479	TRUE	0.875533
ASV_181	0.308	0.771735	0.706295	1	FALSE	0.3991	TRUE	0
ASV_183	3.00348	0.641754	1	1	FALSE	4.68011	FALSE	0
ASV_184	2.57007	0.715749	0.0695633	0.286766	FALSE	3.59074	FALSE	0.542473
ASV_185	3.22922	0.641754	1	1	FALSE	5.03187	TRUE	0
ASV_186	4.32045	0.621469	0.0909498	0.333483	FALSE	6.952	FALSE	0.476927
ASV_188	1.176	1.04184	0.461538	0.810637	FALSE	1.12877	FALSE	0.0911735
ASV_190	1.20086	0.750657	0.144119	0.432356	FALSE	1.59975	TRUE	0.364158
ASV_192	6.28552	0.634985	0.00219284	0.0224757	TRUE	9.8987	TRUE	1.64829
ASV_193	0.854258	1.15977	0.485328	0.839539	FALSE	0.736575	TRUE	0.075959
ASV_194	-2.80472	0.682071	0.00338102	0.0308608	TRUE	-4.11206	FALSE	1.51059
ASV_196	-0.931295	1.24828	0.591941	0.937058	FALSE	-0.746064	FALSE	0.0282336
ASV_197	-0.0750309	0.621944	0.923568	1	FALSE	-0.120639	TRUE	0
ASV_201	2.01813	0.571966	0.0167683	0.0985426	FALSE	3.5284	FALSE	1.00638
ASV_203	2.2926	0.608334	0.0637499	0.268125	FALSE	3.76866	TRUE	0.571663
ASV_204	-1.51634	0.674046	0.266291	0.580813	FALSE	-2.24961	FALSE	0.235963
ASV_205	-2.05693	1.48657	0.300652	0.620158	FALSE	-1.38368	TRUE	0.207498
ASV_209	-0.810983	0.765202	0.337712	0.677464	FALSE	-1.05983	TRUE	0.169114
ASV_211	0.463115	0.788322	0.616378	0.968288	FALSE	0.58747	FALSE	0.0139954
ASV_214	1.10635	1.05853	0.330682	0.669163	FALSE	1.04518	TRUE	0.174468
ASV_215	2.68538	0.530775	0.000977823	0.0167794	TRUE	5.05936	FALSE	1.77522
ASV_217	1.04915	0.799529	0.221929	0.531885	FALSE	1.31221	TRUE	0.274182
ASV_222	3.24927	0.604625	0.0126159	0.0808876	FALSE	5.37403	TRUE	1.09212
ASV_223	5.94517	0.573227	0.000487925	0.0123129	TRUE	10.3714	TRUE	1.90964
ASV_224	2.92824	0.641754	1	1	FALSE	4.56288	FALSE	0
ASV_225	0.78041	0.59578	0.231578	0.548879	FALSE	1.3099	TRUE	0.260523
ASV_227	1.09745	1.01432	0.392372	0.741531	FALSE	1.08196	FALSE	0.12987
ASV_229	2.94925	0.599203	0.00116115	0.0177905	TRUE	4.92195	FALSE	1.74981
ASV_233	0.336854	0.998147	0.792795	1	FALSE	0.337479	FALSE	0
ASV_234	4.54378	0.610728	0.00174299	0.0186936	TRUE	7.43995	TRUE	1.72831
ASV_236	0.733292	0.641754	1	1	FALSE	1.14264	TRUE	0
ASV_238	3.15017	0.652072	0.129942	0.4088	FALSE	4.83102	FALSE	0.388489
ASV_240	5.86208	0.560338	0.000471782	0.0123129	TRUE	10.4617	TRUE	1.90964
ASV_242	-4.07759	1.19032	0.00648594	0.0556493	FALSE	-3.42562	FALSE	1.25454
ASV_244	4.06637	0.675789	0.104841	0.357208	FALSE	6.01722	FALSE	0.447079
ASV_253	2.15882	0.697632	0.0128361	0.0808876	FALSE	3.09449	FALSE	1.09212
ASV_255	0.277838	0.646316	0.676399	1	FALSE	0.42988	TRUE	0
ASV_256	2.81398	0.641754	1	1	FALSE	4.38483	FALSE	0
ASV_257	5.4018	0.820678	0.0959855	0.343148	FALSE	6.58213	FALSE	0.464519
ASV_258	0.664711	0.631334	0.483609	0.839539	FALSE	1.05287	TRUE	0.075959
ASV_262	-0.295564	0.699128	0.687202	1	FALSE	-0.422761	TRUE	0
ASV_263	-2.56383	0.673959	0.00419072	0.0366902	TRUE	-3.80413	TRUE	1.43545
ASV_264	0.100342	0.621376	0.898076	1	FALSE	0.161483	TRUE	0
ASV_265	0.00774496	0.641754	1	1	FALSE	0.0120684	TRUE	0
ASV_268	1.26517	1.03297	0.308056	0.629315	FALSE	1.22478	FALSE	0.201132
ASV_273	1.40971	0.69463	0.0819803	0.316843	FALSE	2.02944	TRUE	0.499156
ASV_275	2.11808	1.15509	0.104048	0.357208	FALSE	1.83369	FALSE	0.447079
ASV_276	0.842061	0.674927	0.300683	0.620158	FALSE	1.24763	TRUE	0.207498
ASV_279	2.33667	0.597804	0.029747	0.157549	FALSE	3.90875	TRUE	0.802585
ASV_280	0.223508	0.584819	0.727792	1	FALSE	0.382184	TRUE	0
ASV_282	3.65914	0.677501	0.00166243	0.0185187	TRUE	5.40093	TRUE	1.73239
ASV_283	-2.5312	0.62872	0.0100613	0.0731575	FALSE	-4.02596	TRUE	1.13574
ASV_290	1.58239	0.913972	0.181822	0.46989	FALSE	1.73133	FALSE	0.328004
ASV_292	1.40948	0.788458	0.324694	0.66016	FALSE	1.78764	FALSE	0.180351
ASV_295	0.605028	0.603678	0.372942	0.717453	FALSE	1.00224	TRUE	0.144207
ASV_296	0.995834	0.759478	0.231158	0.548879	FALSE	1.31121	TRUE	0.260523
ASV_297	0.915647	0.755085	0.291987	0.614031	FALSE	1.21264	FALSE	0.211809
ASV_300	0.144889	0.599202	0.824519	1	FALSE	0.241803	TRUE	0
ASV_303	-0.829141	0.601664	0.240246	0.559925	FALSE	-1.37808	TRUE	0.25187
ASV_305	3.11044	0.611556	0.0146876	0.0887462	FALSE	5.08611	FALSE	1.05185
ASV_309	-0.235214	0.66035	0.75576	1	FALSE	-0.356196	FALSE	0
ASV_310	0.699377	0.641754	1	1	FALSE	1.08979	TRUE	0
ASV_313	-0.173571	0.571267	0.770085	1	FALSE	-0.303836	TRUE	0
ASV_317	1.10484	0.641754	1	1	FALSE	1.7216	TRUE	0
ASV_318	2.29973	0.634042	0.0110034	0.0786742	FALSE	3.62709	FALSE	1.10417
ASV_319	0.552094	0.732286	0.529565	0.873782	FALSE	0.753932	FALSE	0.058597
ASV_321	0.00622941	0.641754	1	1	FALSE	0.00970686	TRUE	0
ASV_327	-0.546979	0.626323	0.542985	0.879229	FALSE	-0.873319	TRUE	0.0558981
ASV_340	-0.766283	0.623809	0.434978	0.790702	FALSE	-1.22839	TRUE	0.101987
ASV_344	0.692089	0.789181	0.445062	0.798218	FALSE	0.876971	FALSE	0.0978783
ASV_347	-2.57516	0.630034	0.0549686	0.248227	FALSE	-4.08734	TRUE	0.605152
ASV_348	-2.33902	0.624235	0.033184	0.171517	FALSE	-3.74702	TRUE	0.765692
ASV_352	-1.82835	0.621617	0.0604475	0.265218	FALSE	-2.94129	TRUE	0.576397
ASV_354	2.72009	0.849011	0.192605	0.494777	FALSE	3.20384	FALSE	0.305591
ASV_355	2.64236	0.636633	0.150515	0.439994	FALSE	4.15052	FALSE	0.356554
ASV_356	-0.148234	0.665622	0.844444	1	FALSE	-0.2227	TRUE	0
ASV_359	0.547602	0.624959	0.541939	0.879229	FALSE	0.876221	FALSE	0.0558981
ASV_360	2.23629	0.532432	0.00299591	0.028561	TRUE	4.20015	FALSE	1.54423
ASV_361	3.38046	0.678076	0.00756843	0.0636639	FALSE	4.98537	FALSE	1.19611
ASV_362	1.71767	0.525369	0.0113654	0.0789023	FALSE	3.26946	TRUE	1.10291
ASV_364	2.63065	0.634917	0.150767	0.439994	FALSE	4.1433	FALSE	0.356554
ASV_372	2.03653	0.590845	0.0183006	0.104679	FALSE	3.4468	FALSE	0.980139
ASV_377	1.48882	0.905022	0.138575	0.421621	FALSE	1.64507	TRUE	0.375077
ASV_378	0.92924	0.537441	0.122065	0.396712	FALSE	1.72901	TRUE	0.401525
ASV_382	-0.481756	0.659728	0.5412	0.879229	FALSE	-0.730234	TRUE	0.0558981
ASV_384	-1.37855	0.641754	1	1	FALSE	-2.1481	TRUE	0
ASV_387	1.06426	1.55794	0.520023	0.86469	FALSE	0.683119	TRUE	0.0631397
ASV_397	0.0251483	0.917758	0.97986	1	FALSE	0.0274019	TRUE	0
ASV_399	-1.30596	0.641754	1	1	FALSE	-2.03498	TRUE	0
ASV_405	-0.648556	0.629137	0.490325	0.844777	FALSE	-1.03087	TRUE	0.0732577
ASV_406	2.33372	0.5779	0.00993952	0.0731575	FALSE	4.03829	TRUE	1.13574
ASV_411	0.56869	1.60357	0.731028	1	FALSE	0.354639	TRUE	0
ASV_413	-0.689993	0.603847	0.371526	0.717453	FALSE	-1.14266	TRUE	0.144207
ASV_416	1.29957	0.594808	0.0806178	0.314409	FALSE	2.18486	FALSE	0.502505
ASV_420	-0.0350352	0.572594	0.953581	1	FALSE	-0.0611867	TRUE	0
ASV_424	2.28707	0.58797	0.0115275	0.0789023	FALSE	3.88978	TRUE	1.10291
ASV_425	0.614519	0.85362	0.511408	0.860369	FALSE	0.719897	TRUE	0.0653151
ASV_439	2.79892	0.694044	0.15474	0.445527	FALSE	4.03278	FALSE	0.351126
ASV_444	-0.572142	0.641754	1	1	FALSE	-0.89153	TRUE	0
ASV_446	4.64653	0.623441	0.0849102	0.322358	FALSE	7.45305	FALSE	0.491661
ASV_447	-0.253997	0.89592	0.783989	1	FALSE	-0.283504	TRUE	0
ASV_453	-1.24603	0.616503	0.180658	0.46989	FALSE	-2.02113	TRUE	0.328004
ASV_456	2.47395	0.797283	0.0531718	0.242667	FALSE	3.10298	FALSE	0.614989
ASV_472	-0.0199763	0.720885	0.97922	1	FALSE	-0.0277107	TRUE	0
ASV_474	4.64797	0.621791	0.0846624	0.322358	FALSE	7.47513	FALSE	0.491661
ASV_487	-0.501907	0.618532	0.502324	0.851282	FALSE	-0.811448	TRUE	0.0699263
ASV_490	3.09401	0.637588	0.00832327	0.0649887	FALSE	4.85268	TRUE	1.18716
ASV_491	4.59119	0.627547	0.0864806	0.32544	FALSE	7.31608	FALSE	0.487529
ASV_497	-0.71373	0.567177	0.263812	0.580813	FALSE	-1.25839	TRUE	0.235963
ASV_498	-0.500209	0.641754	1	1	FALSE	-0.77944	TRUE	0
ASV_509	-0.589694	0.604252	0.432035	0.790702	FALSE	-0.975908	TRUE	0.101987
ASV_510	0.465703	0.691713	0.570157	0.909284	FALSE	0.67326	TRUE	0.0413003
ASV_511	-1.43296	0.544755	0.0465074	0.221685	FALSE	-2.63046	TRUE	0.654263
ASV_512	1.19339	0.643063	0.1605	0.448346	FALSE	1.85578	TRUE	0.348387
ASV_517	0.442092	0.620188	0.527391	0.873555	FALSE	0.712835	TRUE	0.0587096
ASV_525	-0.779338	0.808764	0.43691	0.790863	FALSE	-0.963617	TRUE	0.101899
ASV_528	-0.739534	0.581645	0.272469	0.588131	FALSE	-1.27145	TRUE	0.230526
ASV_539	1.49071	0.549581	0.0421529	0.203187	FALSE	2.71245	TRUE	0.692105
ASV_542	0.923031	0.616114	0.272816	0.588131	FALSE	1.49815	TRUE	0.230526
ASV_544	1.32011	0.736837	0.171115	0.458801	FALSE	1.7916	FALSE	0.338375
ASV_549	1.00445	1.04242	0.367356	0.717296	FALSE	0.963579	TRUE	0.144302
ASV_552	-0.250838	0.586812	0.691052	1	FALSE	-0.427459	TRUE	0
ASV_554	-2.08727	0.612751	0.0764318	0.303604	FALSE	-3.40638	TRUE	0.517693
ASV_555	-1.60124	0.528291	0.0126559	0.0808876	FALSE	-3.03098	TRUE	1.09212
ASV_566	-0.924886	1.255	0.502033	0.851282	FALSE	-0.736964	TRUE	0.0699263
ASV_570	1.00275	0.626382	0.207722	0.512545	FALSE	1.60086	TRUE	0.290268
ASV_576	3.23002	0.724361	0.140444	0.424299	FALSE	4.45913	FALSE	0.372328
ASV_581	1.36081	1.15504	0.448048	0.798218	FALSE	1.17814	FALSE	0.0978783
ASV_584	0.00774496	0.641754	1	1	FALSE	0.0120684	TRUE	0
ASV_585	1.14431	0.982283	0.296589	0.620158	FALSE	1.16495	TRUE	0.207498
ASV_606	-2.14957	0.647783	0.0800603	0.314409	FALSE	-3.31835	TRUE	0.502505
ASV_609	0.646274	1.06594	0.58712	0.932869	FALSE	0.606296	TRUE	0.0301795
ASV_610	3.18238	1.05707	0.204162	0.512545	FALSE	3.01057	FALSE	0.290268
ASV_613	0.0615465	1.56442	0.970503	1	FALSE	0.0393414	TRUE	0
ASV_618	2.1674	0.965183	0.266714	0.580813	FALSE	2.24559	FALSE	0.235963
ASV_639	2.15791	0.641754	1	1	FALSE	3.36252	TRUE	0
ASV_644	-1.9874	0.632924	0.088209	0.329058	FALSE	-3.14003	TRUE	0.482728
ASV_645	3.59414	0.641754	1	1	FALSE	5.60049	FALSE	0
ASV_648	2.60565	0.638725	0.153037	0.443602	FALSE	4.07945	FALSE	0.353007
ASV_651	1.45511	0.714566	0.134518	0.418174	FALSE	2.03636	FALSE	0.378643
ASV_661	-0.0232246	0.715224	0.977045	1	FALSE	-0.0324717	FALSE	0
ASV_664	-1.59882	0.641754	1	1	FALSE	-2.49133	TRUE	0
ASV_673	-0.727716	0.641754	1	1	FALSE	-1.13395	TRUE	0
ASV_676	0.00478007	0.641754	1	1	FALSE	0.00744845	TRUE	0
ASV_679	-0.589363	0.641754	1	1	FALSE	-0.918363	TRUE	0
ASV_683	3.80239	0.625163	0.10374	0.357208	FALSE	6.08225	FALSE	0.447079
ASV_688	0.706354	0.661202	0.363718	0.715757	FALSE	1.06829	FALSE	0.145234
ASV_698	0.447346	1.0735	0.717352	1	FALSE	0.416716	FALSE	0
ASV_714	1.30681	0.608539	0.0982611	0.346622	FALSE	2.14746	FALSE	0.460144
ASV_715	-0.270431	0.641754	1	1	FALSE	-0.421394	TRUE	0
ASV_721	1.31069	0.63326	0.286528	0.611544	FALSE	2.06975	TRUE	0.213572
ASV_730	-0.268125	0.621735	0.740797	1	FALSE	-0.431253	TRUE	0
ASV_736	2.53732	0.597341	0.0239057	0.133189	FALSE	4.24769	TRUE	0.875533
ASV_741	-1.20372	0.641754	1	1	FALSE	-1.87567	TRUE	0
ASV_745	-0.685402	0.641754	1	1	FALSE	-1.06801	TRUE	0
ASV_754	2.55308	0.659675	0.160972	0.448346	FALSE	3.87021	FALSE	0.348387
ASV_756	-0.726938	0.621411	0.450277	0.798218	FALSE	-1.16982	TRUE	0.0978783
ASV_759	1.56595	0.616033	0.126134	0.402968	FALSE	2.54199	TRUE	0.39473
ASV_760	0.422716	0.641754	1	1	FALSE	0.65869	TRUE	0
ASV_764	-0.0265417	0.71186	0.973645	1	FALSE	-0.037285	FALSE	0
ASV_767	1.0853	0.641754	1	1	FALSE	1.69115	TRUE	0
ASV_790	0.770753	0.627187	0.434849	0.790702	FALSE	1.22891	TRUE	0.101987
ASV_791	2.09454	1.03775	0.181028	0.46989	FALSE	2.01836	FALSE	0.328004
ASV_796	-0.286355	0.66075	0.694011	1	FALSE	-0.433378	TRUE	0
ASV_807	0.434825	0.592952	0.504023	0.851282	FALSE	0.733323	TRUE	0.0699263
ASV_822	0.0505466	0.744287	0.952034	1	FALSE	0.0679128	FALSE	0
ASV_826	2.74005	0.638908	0.145837	0.434473	FALSE	4.28865	TRUE	0.362037
ASV_834	-1.42086	0.641754	1	1	FALSE	-2.21403	TRUE	0
ASV_838	0.577128	0.623137	0.406781	0.756993	FALSE	0.926165	TRUE	0.120908
ASV_841	0.339007	0.943266	0.780352	1	FALSE	0.359397	FALSE	0
ASV_842	2.10326	0.870344	0.136928	0.419586	FALSE	2.41658	FALSE	0.377179
ASV_854	3.18311	0.662054	0.130549	0.4088	FALSE	4.80793	FALSE	0.388489
ASV_870	1.68373	1.72629	0.384618	0.733338	FALSE	0.975343	FALSE	0.134696
ASV_874	-1.04491	0.602184	0.181114	0.46989	FALSE	-1.73519	TRUE	0.328004
ASV_882	3.11284	0.602362	0.0140579	0.0861548	FALSE	5.16772	TRUE	1.06472
ASV_908	1.5044	0.621543	0.249422	0.571819	FALSE	2.42043	TRUE	0.242742
ASV_930	0.903043	0.803611	0.462951	0.810637	FALSE	1.12373	FALSE	0.0911735
ASV_933	-1.35209	0.621353	0.274236	0.588236	FALSE	-2.17603	FALSE	0.230449
ASV_943	-1.80018	0.541606	0.0126988	0.0808876	FALSE	-3.32379	TRUE	1.09212
ASV_949	-1.4165	0.641754	1	1	FALSE	-2.20723	TRUE	0
ASV_953	-0.277445	0.778477	0.73955	1	FALSE	-0.356394	TRUE	0
ASV_958	-1.12575	0.610289	0.206395	0.512545	FALSE	-1.84462	TRUE	0.290268
ASV_962	-2.66833	0.641754	1	1	FALSE	-4.15787	TRUE	0
ASV_964	1.24412	0.641754	1	1	FALSE	1.93862	TRUE	0
ASV_966	-1.65673	0.641754	1	1	FALSE	-2.58156	TRUE	0
ASV_974	-0.83321	0.623396	0.408925	0.756993	FALSE	-1.33657	TRUE	0.120908
ASV_990	0.125617	0.55869	0.831002	1	FALSE	0.224842	TRUE	0
ASV_1002	1.29586	0.580714	0.111842	0.371939	FALSE	2.23149	FALSE	0.429528
ASV_1008	0.570192	0.657428	0.545163	0.879229	FALSE	0.867307	TRUE	0.0558981
ASV_1023	0.677385	0.622546	0.47316	0.825144	FALSE	1.08809	TRUE	0.0834702
ASV_1029	0.862183	0.619514	0.298587	0.620158	FALSE	1.39171	TRUE	0.207498
ASV_1049	0.429654	0.628897	0.61844	0.968288	FALSE	0.683187	TRUE	0.0139954
ASV_1060	0.97823	0.706429	0.260143	0.580813	FALSE	1.38475	FALSE	0.235963
ASV_1061	0.00774496	0.641754	1	1	FALSE	0.0120684	TRUE	0
ASV_1063	1.62793	0.988875	0.24146	0.559925	FALSE	1.64625	FALSE	0.25187
ASV_1093	-1.28435	0.686532	0.202284	0.512545	FALSE	-1.87078	TRUE	0.290268
ASV_1110	0.274203	0.578726	0.660342	1	FALSE	0.473805	TRUE	0
ASV_1118	-0.601869	0.654592	0.454921	0.803132	FALSE	-0.919456	TRUE	0.0952128
ASV_1159	1.45964	0.638057	0.262352	0.580813	FALSE	2.28763	TRUE	0.235963
ASV_1173	3.02541	0.641754	1	1	FALSE	4.71428	FALSE	0
ASV_1185	-0.967221	0.641754	1	1	FALSE	-1.50715	TRUE	0
ASV_1198	-0.0634454	0.589712	0.921115	1	FALSE	-0.107587	TRUE	0
ASV_1204	1.72775	0.608601	0.104914	0.357208	FALSE	2.83889	TRUE	0.447079
ASV_1207	0.920001	0.641754	1	1	FALSE	1.43357	TRUE	0
ASV_1225	-1.31698	0.641754	1	1	FALSE	-2.05215	TRUE	0
ASV_1226	-1.79649	0.641754	1	1	FALSE	-2.79934	TRUE	0
ASV_1239	-1.10019	0.641754	1	1	FALSE	-1.71435	TRUE	0
ASV_1248	2.23755	0.621134	0.0367009	0.185232	FALSE	3.60236	FALSE	0.732285
ASV_1264	-0.306358	0.603589	0.638468	0.988819	FALSE	-0.50756	TRUE	0.00488328
ASV_1290	-0.963578	0.641754	1	1	FALSE	-1.50148	TRUE	0
ASV_1314	0.660593	0.621781	0.399363	0.751433	FALSE	1.06242	TRUE	0.12411
ASV_1318	-0.15515	0.742853	0.868921	1	FALSE	-0.208858	FALSE	0
ASV_1319	-1.60841	0.582883	0.0701874	0.286766	FALSE	-2.7594	TRUE	0.542473
ASV_1329	-1.20637	0.630147	0.306447	0.629023	FALSE	-1.91443	TRUE	0.201333
ASV_1334	0.50925	0.641754	1	1	FALSE	0.793528	TRUE	0
ASV_1355	-1.02817	0.647545	0.210534	0.516108	FALSE	-1.5878	TRUE	0.287259
ASV_1367	-1.66037	0.641754	1	1	FALSE	-2.58724	TRUE	0
ASV_1388	1.48937	0.616923	0.0946601	0.341254	FALSE	2.41419	TRUE	0.466923
ASV_1440	-0.327559	0.596413	0.621096	0.96891	FALSE	-0.549216	TRUE	0.0137168
ASV_1485	1.63184	0.60201	0.11341	0.373893	FALSE	2.71065	TRUE	0.427252
ASV_1487	0.213409	0.621939	0.789568	1	FALSE	0.343135	TRUE	0
ASV_1488	2.10578	0.924911	0.26347	0.580813	FALSE	2.27674	FALSE	0.235963
ASV_1505	1.40967	0.624701	0.265564	0.580813	FALSE	2.25655	TRUE	0.235963
ASV_1544	2.20439	0.884971	0.243038	0.560556	FALSE	2.49092	FALSE	0.251381
ASV_1563	-0.454625	0.610341	0.497734	0.850709	FALSE	-0.74487	TRUE	0.0702191
ASV_1577	2.13885	0.641754	1	1	FALSE	3.33282	TRUE	0
ASV_1612	1.75407	0.621565	0.216801	0.525466	FALSE	2.82202	TRUE	0.279455
ASV_1613	1.73842	0.621278	0.21851	0.526634	FALSE	2.79813	TRUE	0.278491
ASV_1618	1.93572	1.68511	0.369516	0.717296	FALSE	1.14872	FALSE	0.144302
ASV_1619	-0.962165	0.641754	1	1	FALSE	-1.49927	TRUE	0
ASV_1626	1.52133	0.641754	1	1	FALSE	2.37058	TRUE	0
ASV_1641	-0.686918	0.641754	1	1	FALSE	-1.07038	TRUE	0
ASV_1653	2.17565	0.600342	0.0684194	0.28497	FALSE	3.62401	TRUE	0.545201
ASV_1700	1.91286	0.592975	0.0483679	0.225542	FALSE	3.22586	TRUE	0.646773
ASV_1701	0.192939	0.641754	1	1	FALSE	0.300643	TRUE	0
ASV_1702	-0.0981354	0.616249	0.888103	1	FALSE	-0.159246	TRUE	0
ASV_1714	1.9351	0.65536	0.207885	0.512545	FALSE	2.95273	TRUE	0.290268
ASV_1724	0.146253	1.03433	0.89439	1	FALSE	0.141399	TRUE	0
ASV_1742	-0.447644	1.27774	0.785473	1	FALSE	-0.35034	FALSE	0
ASV_1753	2.56696	0.690513	0.167291	0.457121	FALSE	3.71746	FALSE	0.339969
ASV_1765	0.104109	0.605102	0.879231	1	FALSE	0.172052	TRUE	0
ASV_1783	-1.8865	0.641754	1	1	FALSE	-2.93961	TRUE	0
ASV_1789	1.40621	1.43905	0.383809	0.733338	FALSE	0.977184	FALSE	0.134696
ASV_1790	-0.759788	0.647521	0.449321	0.798218	FALSE	-1.17338	TRUE	0.0978783
ASV_1795	0.0438508	0.610109	0.947226	1	FALSE	0.0718738	TRUE	0
ASV_1813	0.734495	0.905517	0.566148	0.906606	FALSE	0.811134	FALSE	0.0425814
ASV_1857	0.975634	1.20364	0.566365	0.906606	FALSE	0.81057	FALSE	0.0425814
ASV_1874	0.598404	0.641754	1	1	FALSE	0.932451	TRUE	0
ASV_1950	-0.350474	0.641754	1	1	FALSE	-0.546119	TRUE	0
ASV_1961	2.63529	0.641754	1	1	FALSE	4.10638	FALSE	0
ASV_1988	-0.41589	0.609704	0.54411	0.879229	FALSE	-0.682117	TRUE	0.0558981
ASV_2020	3.36803	0.884676	0.163526	0.449697	FALSE	3.80708	FALSE	0.34708
ASV_2045	-0.0676	0.641754	1	1	FALSE	-0.105336	TRUE	0
ASV_2151	-0.474487	0.612675	0.519685	0.86469	FALSE	-0.774452	TRUE	0.0631397
ASV_2181	-0.798254	0.641754	1	1	FALSE	-1.24386	TRUE	0
ASV_2182	2.51908	0.641754	1	1	FALSE	3.9253	TRUE	0
ASV_2195	3.50712	0.641754	1	1	FALSE	5.46491	FALSE	0
ASV_2222	0.422716	0.641754	1	1	FALSE	0.65869	TRUE	0
ASV_2251	0.00467275	0.645728	0.994883	1	FALSE	0.0072364	TRUE	0
ASV_2253	0.534393	1.36426	0.762326	1	FALSE	0.391709	FALSE	0
ASV_2297	-0.0947434	0.641754	1	1	FALSE	-0.147632	TRUE	0
ASV_2308	-1.5376	0.620274	0.0893565	0.330465	FALSE	-2.47891	TRUE	0.480874
ASV_2322	-1.42086	0.641754	1	1	FALSE	-2.21403	TRUE	0
ASV_2349	0.102176	0.623547	0.8966	1	FALSE	0.163863	TRUE	0
ASV_2350	-1.22594	0.641754	1	1	FALSE	-1.9103	TRUE	0
ASV_2408	-1.68708	0.641754	1	1	FALSE	-2.62885	TRUE	0
ASV_2423	-0.238038	0.621924	0.767288	1	FALSE	-0.382744	TRUE	0
ASV_2474	0.0201454	0.626792	0.979546	1	FALSE	0.0321406	TRUE	0
ASV_2497	-0.769669	0.789362	0.432373	0.790702	FALSE	-0.975052	TRUE	0.101987
ASV_2513	-0.297014	0.614146	0.676426	1	FALSE	-0.48362	TRUE	0
ASV_2526	3.00626	1.04533	0.213039	0.519282	FALSE	2.8759	FALSE	0.284597
ASV_2569	-0.274074	0.641754	1	1	FALSE	-0.427071	TRUE	0
ASV_2586	-1.77451	0.641754	1	1	FALSE	-2.76509	TRUE	0
ASV_2598	0.500856	0.606407	0.495682	0.85059	FALSE	0.82594	TRUE	0.0702798
ASV_2625	-1.11521	0.597036	0.158581	0.447575	FALSE	-1.86791	TRUE	0.349134
ASV_2663	0.135034	0.641754	1	1	FALSE	0.210415	TRUE	0
ASV_2676	0.391168	0.743806	0.651452	0.994565	FALSE	0.5259	FALSE	0.00236671
ASV_2722	-2.29197	0.641754	1	1	FALSE	-3.57141	TRUE	0
ASV_2772	0.699377	0.641754	1	1	FALSE	1.08979	TRUE	0
ASV_2845	-0.430773	0.641754	1	1	FALSE	-0.671244	TRUE	0
ASV_2846	2.65386	0.641754	1	1	FALSE	4.13532	TRUE	0
ASV_2975	-2.34987	0.641754	1	1	FALSE	-3.66164	TRUE	0
ASV_3187	3.59747	0.635193	0.111259	0.371939	FALSE	5.66358	TRUE	0.429528
ASV_3225	-1.56739	0.621366	0.240279	0.559925	FALSE	-2.52248	TRUE	0.25187
ASV_3309	-1.32333	0.641754	1	1	FALSE	-2.06206	TRUE	0
ASV_3384	-1.31108	0.6284	0.172239	0.458948	FALSE	-2.08638	TRUE	0.338236
ASV_3505	-2.81316	0.641754	1	1	FALSE	-4.38355	TRUE	0
ASV_3569	0.209896	0.621353	0.792609	1	FALSE	0.337805	FALSE	0
ASV_3699	0.765948	0.613102	0.337942	0.677464	FALSE	1.2493	TRUE	0.169114
ASV_3729	-0.0267138	0.635809	0.973268	1	FALSE	-0.0420155	TRUE	0
ASV_3771	0.201901	0.641754	1	1	FALSE	0.314608	TRUE	0
ASV_3974	1.02924	0.625156	0.347494	0.686981	FALSE	1.64636	TRUE	0.163055
ASV_4019	0.583778	0.626565	0.449845	0.798218	FALSE	0.931711	TRUE	0.0978783
ASV_4149	-1.1787	0.612792	0.194326	0.496226	FALSE	-1.92349	TRUE	0.304321
ASV_4342	2.67401	0.641754	1	1	FALSE	4.16672	FALSE	0
ASV_4547	0.420429	0.657985	0.638032	0.988819	FALSE	0.638964	TRUE	0.00488328
ASV_5327	-1.05243	0.626305	0.341744	0.681898	FALSE	-1.68038	TRUE	0.16628
ASV_5716	2.84575	0.641754	1	1	FALSE	4.43433	TRUE	0
ASV_5952	-0.359821	0.664974	0.684244	1	FALSE	-0.541105	FALSE	0
ASV_6229	-0.459659	0.641754	1	1	FALSE	-0.716255	TRUE	0
ASV_6637	-0.218363	0.641754	1	1	FALSE	-0.340261	TRUE	0
ASV_7094	2.29452	0.641754	1	1	FALSE	3.57539	TRUE	0
ASV_7222	1.17029	0.641754	1	1	FALSE	1.82358	TRUE	0
ASV_7354	-2.30233	0.641754	1	1	FALSE	-3.58756	TRUE	0
ASV_7625	-0.365321	0.641754	1	1	FALSE	-0.569254	TRUE	0
ASV_7626	-0.760747	0.641754	1	1	FALSE	-1.18542	TRUE	0
ASV_7629	1.14978	0.641754	1	1	FALSE	1.79162	TRUE	0
ASV_10116	0.752554	0.641754	1	1	FALSE	1.17265	TRUE	0

## Sheet: Oc_PO_F1_vs_Oc_MO_F0
taxon	lfc	se	pval	qval	diff	W	passed_ss	neg_log10_q
ASV_1	1.48128	0.78795	0.0747668	0.203075	FALSE	1.87992	TRUE	0.692344
ASV_2	8.20177	0.641279	2.22815e-11	2.3663e-08	TRUE	12.7897	TRUE	7.62593
ASV_3	0.55657	0.49448	0.273049	0.474809	FALSE	1.12557	TRUE	0.323481
ASV_4	0.610653	0.660556	0.368983	0.583125	FALSE	0.924454	TRUE	0.234238
ASV_5	-0.769962	1.17485	0.519697	0.746815	FALSE	-0.655371	TRUE	0.126787
ASV_6	-6.36075	0.604008	7.77216e-10	2.75135e-07	TRUE	-10.5309	TRUE	6.56045
ASV_7	0.62414	0.560217	0.281691	0.481733	FALSE	1.1141	TRUE	0.317194
ASV_8	-0.252229	0.442842	0.575014	0.797013	FALSE	-0.569568	TRUE	0.0985345
ASV_9	6.96919	0.623415	2.65928e-10	1.41208e-07	TRUE	11.1791	TRUE	6.85014
ASV_10	1.13833	0.491579	0.0408887	0.131385	FALSE	2.31567	FALSE	0.881454
ASV_11	1.61308	0.767003	0.0506552	0.155479	FALSE	2.1031	FALSE	0.808327
ASV_12	0.485693	0.586839	0.417179	0.637474	FALSE	0.827643	TRUE	0.195537
ASV_13	-1.0582	0.800804	0.203871	0.386626	FALSE	-1.32142	TRUE	0.412708
ASV_14	-0.106298	0.475367	0.82522	1	FALSE	-0.223613	TRUE	0
ASV_15	1.41041	0.715396	0.0703315	0.194511	FALSE	1.97151	FALSE	0.711057
ASV_16	5.03403	0.686611	8.29516e-07	3.38825e-05	TRUE	7.3317	TRUE	4.47002
ASV_17	-0.229801	0.442318	0.608818	0.8247	FALSE	-0.519539	TRUE	0.0837042
ASV_18	-0.209776	0.441257	0.639406	0.856923	FALSE	-0.475405	TRUE	0.0670582
ASV_19	1.12859	0.361986	0.0168964	0.075713	FALSE	3.11777	FALSE	1.12083
ASV_21	0.641541	0.795152	0.430305	0.652834	FALSE	0.806815	TRUE	0.185197
ASV_22	-0.360834	0.592834	0.575621	0.797013	FALSE	-0.60866	TRUE	0.0985345
ASV_23	3.59517	0.778951	0.000745951	0.00754476	TRUE	4.6154	TRUE	2.12235
ASV_24	-0.242345	0.53423	0.662144	0.876805	FALSE	-0.453635	TRUE	0.0570971
ASV_25	5.15572	0.421663	7.34989e-09	1.11508e-06	TRUE	12.2271	TRUE	5.95269
ASV_26	0.298083	0.44102	0.506483	0.733338	FALSE	0.675895	TRUE	0.134696
ASV_27	0.526473	0.67898	0.450162	0.672395	FALSE	0.775388	TRUE	0.172376
ASV_28	0.0272952	0.447327	0.951922	1	FALSE	0.0610184	TRUE	0
ASV_29	-5.05609	0.796702	4.33834e-06	0.000115183	TRUE	-6.34628	TRUE	3.93861
ASV_30	-1.30498	0.690048	0.0768528	0.207356	FALSE	-1.89114	TRUE	0.683284
ASV_31	-0.645911	0.762735	0.415131	0.635488	FALSE	-0.846835	TRUE	0.196892
ASV_32	4.61449	0.622007	7.0535e-07	3.12117e-05	TRUE	7.41872	TRUE	4.50568
ASV_33	-4.26468	0.429683	5.93906e-09	1.05121e-06	TRUE	-9.92518	TRUE	5.97831
ASV_34	1.06863	0.396632	0.0358492	0.118975	FALSE	2.69425	FALSE	0.924546
ASV_35	0.162118	0.703214	0.821905	1	FALSE	0.230539	TRUE	0
ASV_36	-0.761209	0.661752	0.274416	0.475415	FALSE	-1.15029	TRUE	0.322927
ASV_37	-0.228242	0.538341	0.676609	0.89373	FALSE	-0.423973	TRUE	0.0487938
ASV_38	4.4206	0.702618	0.000234903	0.00284172	TRUE	6.29161	TRUE	2.54642
ASV_39	5.52357	0.568959	2.08383e-06	6.5089e-05	TRUE	9.7082	TRUE	4.18649
ASV_40	-0.796242	0.833744	0.352952	0.566216	FALSE	-0.95502	TRUE	0.247018
ASV_41	-0.179905	0.753811	0.813924	1	FALSE	-0.23866	TRUE	0
ASV_42	5.54351	0.672191	1.60061e-06	5.71521e-05	TRUE	8.24693	TRUE	4.24297
ASV_43	-0.0372239	0.50462	0.941895	1	FALSE	-0.0737661	TRUE	0
ASV_44	0.242361	0.458771	0.602841	0.821103	FALSE	0.528283	TRUE	0.0856024
ASV_45	-0.295265	0.481091	0.545978	0.772076	FALSE	-0.61374	TRUE	0.11234
ASV_46	-4.78239	0.620816	2.07917e-07	1.46639e-05	TRUE	-7.70339	TRUE	4.83375
ASV_47	4.4467	0.612804	5.08619e-07	2.34849e-05	TRUE	7.25631	TRUE	4.62921
ASV_48	0.15393	0.554619	0.784078	0.99012	FALSE	0.277541	TRUE	0.004312
ASV_49	-0.726903	0.590991	0.240502	0.434377	FALSE	-1.22997	TRUE	0.362133
ASV_50	-4.88413	0.430192	4.57079e-09	9.70835e-07	TRUE	-11.3534	TRUE	6.01285
ASV_51	0.348851	0.508945	0.500563	0.727221	FALSE	0.68544	TRUE	0.138334
ASV_52	0.956791	0.496356	0.0859986	0.220467	FALSE	1.92763	TRUE	0.656656
ASV_53	-0.073442	0.474597	0.878499	1	FALSE	-0.154746	TRUE	0
ASV_54	1.49035	0.507671	0.0166034	0.0750333	FALSE	2.93566	FALSE	1.12475
ASV_55	1.45033	0.570035	0.0188769	0.0800497	FALSE	2.54428	TRUE	1.09664
ASV_56	-1.08375	0.757405	0.167907	0.337084	FALSE	-1.43087	TRUE	0.472262
ASV_57	-5.54463	0.556128	1.6178e-08	2.14763e-06	TRUE	-9.97007	TRUE	5.66804
ASV_58	-2.30183	0.598003	0.00157655	0.0137237	TRUE	-3.84918	TRUE	1.86253
ASV_59	0.0313727	0.611995	0.9596	1	FALSE	0.051263	TRUE	0
ASV_60	-0.338995	0.48094	0.488643	0.714792	FALSE	-0.704858	TRUE	0.14582
ASV_61	-1.72585	0.750099	0.038599	0.125743	FALSE	-2.30084	FALSE	0.900517
ASV_62	3.17081	0.682889	0.000202112	0.00255528	TRUE	4.64323	TRUE	2.59256
ASV_63	6.15921	0.661191	1.43765e-05	0.000324847	TRUE	9.31533	TRUE	3.48832
ASV_64	-0.150428	0.627545	0.822338	1	FALSE	-0.239709	TRUE	0
ASV_65	0.357163	0.698341	0.618319	0.836503	FALSE	0.511445	TRUE	0.0775324
ASV_66	0.477508	0.548498	0.393831	0.61237	FALSE	0.870572	TRUE	0.212986
ASV_67	-1.31685	0.584083	0.036856	0.121556	FALSE	-2.25456	TRUE	0.915223
ASV_68	-0.923748	0.452405	0.0804917	0.211642	FALSE	-2.04186	TRUE	0.674398
ASV_69	0.158177	0.508507	0.75882	0.970931	FALSE	0.311062	TRUE	0.0128117
ASV_71	6.93321	0.432193	1.79898e-09	4.77629e-07	TRUE	16.0419	TRUE	6.32091
ASV_73	2.5468	0.489414	8.69748e-05	0.00130095	TRUE	5.20377	TRUE	2.88574
ASV_74	-2.39814	0.716737	0.00383064	0.0272191	TRUE	-3.34592	FALSE	1.56513
ASV_75	0.313557	0.517094	0.55076	0.775739	FALSE	0.606383	TRUE	0.110284
ASV_76	-1.00319	0.572321	0.0987636	0.237301	FALSE	-1.75285	TRUE	0.624701
ASV_77	-0.461355	0.354103	0.224961	0.416217	FALSE	-1.30288	TRUE	0.38068
ASV_78	0.162659	0.40568	0.705014	0.918679	FALSE	0.400955	TRUE	0.0368363
ASV_79	0.127563	0.509663	0.804796	1	FALSE	0.250289	TRUE	0
ASV_80	0.148091	0.350653	0.682695	0.898416	FALSE	0.42233	TRUE	0.0465226
ASV_81	1.22974	0.329886	0.0650216	0.182873	FALSE	3.72778	TRUE	0.737849
ASV_82	-3.35056	0.732694	0.000312726	0.0034618	TRUE	-4.57293	TRUE	2.4607
ASV_83	-0.698259	0.398082	0.129959	0.280341	FALSE	-1.75406	TRUE	0.552313
ASV_84	4.9537	0.616481	3.59338e-06	0.00010314	TRUE	8.03545	TRUE	3.98657
ASV_85	0.838288	0.511933	0.117165	0.26251	FALSE	1.6375	TRUE	0.580854
ASV_86	-1.06838	0.409049	0.0348185	0.116755	FALSE	-2.61187	FALSE	0.932726
ASV_87	0.506132	0.372406	0.222983	0.414	FALSE	1.35909	TRUE	0.383
ASV_88	2.74445	0.428812	0.00306073	0.0232179	TRUE	6.40012	FALSE	1.63418
ASV_89	0.486356	0.723876	0.52321	0.749864	FALSE	0.671877	FALSE	0.125017
ASV_90	-0.851557	0.588812	0.175999	0.348667	FALSE	-1.44623	TRUE	0.45759
ASV_92	-0.405965	0.332524	0.309341	0.516541	FALSE	-1.22086	TRUE	0.286896
ASV_93	-4.48994	0.433253	3.11825e-08	3.31158e-06	TRUE	-10.3633	TRUE	5.47996
ASV_94	-0.0842807	0.684281	0.903509	1	FALSE	-0.123167	FALSE	0
ASV_95	0.918572	0.32776	0.0486836	0.150735	FALSE	2.80258	FALSE	0.821787
ASV_96	5.77129	0.480807	7.68166e-07	3.26317e-05	TRUE	12.0033	TRUE	4.48636
ASV_97	0.17769	0.558167	0.753523	0.968816	FALSE	0.318345	TRUE	0.0137588
ASV_98	0.0835336	0.568115	0.886344	1	FALSE	0.147036	TRUE	0
ASV_99	0.169833	0.479338	0.72701	0.94042	FALSE	0.354307	TRUE	0.026678
ASV_100	-0.34414	0.614231	0.605184	0.821874	FALSE	-0.560277	TRUE	0.0851946
ASV_102	-2.49733	0.414926	3.15172e-05	0.000592634	TRUE	-6.01873	TRUE	3.22721
ASV_103	1.92886	0.593762	0.0038445	0.0272191	TRUE	3.24853	TRUE	1.56513
ASV_104	0.314133	0.502073	0.538605	0.763683	FALSE	0.625672	TRUE	0.117087
ASV_105	-2.57184	0.356883	0.000176474	0.00234269	TRUE	-7.20639	FALSE	2.63028
ASV_106	0.231056	0.378923	0.585096	0.805929	FALSE	0.60977	TRUE	0.093703
ASV_107	-3.51378	0.416546	1.76044e-07	1.43815e-05	TRUE	-8.43553	TRUE	4.8422
ASV_108	-0.288631	0.326558	0.470012	0.691347	FALSE	-0.883859	FALSE	0.160304
ASV_109	-1.95048	0.628497	0.00613343	0.0380918	TRUE	-3.10341	FALSE	1.41917
ASV_110	-1.76476	0.381211	0.00358013	0.0262213	TRUE	-4.62935	FALSE	1.58135
ASV_111	-1.69703	0.552944	0.0118593	0.0596897	FALSE	-3.06909	FALSE	1.2241
ASV_112	-2.03914	0.482188	0.00288057	0.0223297	TRUE	-4.22892	FALSE	1.65112
ASV_113	0.0612723	0.348798	0.864921	1	FALSE	0.175667	TRUE	0
ASV_114	-3.78125	0.523197	2.0185e-06	6.49589e-05	TRUE	-7.2272	TRUE	4.18736
ASV_117	-0.0605637	0.326988	0.883408	1	FALSE	-0.185217	TRUE	0
ASV_118	2.71402	0.382878	0.00209127	0.0172165	TRUE	7.08847	FALSE	1.76406
ASV_119	-0.230911	0.52832	0.675229	0.893018	FALSE	-0.437067	TRUE	0.04914
ASV_120	0.821057	0.631697	0.208463	0.393229	FALSE	1.29977	TRUE	0.405354
ASV_122	-0.6713	0.59976	0.27566	0.476018	FALSE	-1.11928	TRUE	0.322376
ASV_123	0.284246	0.38679	0.596538	0.81745	FALSE	0.734883	TRUE	0.0875388
ASV_125	-0.142945	0.610443	0.819157	1	FALSE	-0.234166	TRUE	0
ASV_126	1.10796	0.898318	0.231738	0.422862	FALSE	1.23337	TRUE	0.373802
ASV_127	4.46558	0.365863	1.88334e-06	6.45197e-05	TRUE	12.2056	TRUE	4.19031
ASV_128	2.81822	1.0391	0.0202124	0.08385	FALSE	2.71217	TRUE	1.0765
ASV_129	6.31262	0.470358	1.01322e-07	8.96702e-06	TRUE	13.4209	TRUE	5.04735
ASV_131	0.440319	0.627449	0.490915	0.717128	FALSE	0.70176	TRUE	0.144403
ASV_132	-0.158169	0.540665	0.774487	0.981509	FALSE	-0.292545	TRUE	0.00810555
ASV_133	0.208806	0.348429	0.581277	0.801709	FALSE	0.59928	TRUE	0.0959833
ASV_134	3.67685	0.356114	0.00925053	0.051167	FALSE	10.3249	TRUE	1.29101
ASV_135	0.164788	0.330654	0.705663	0.918679	FALSE	0.498372	TRUE	0.0368363
ASV_138	-1.51389	0.374364	0.0155537	0.0721314	FALSE	-4.04391	FALSE	1.14188
ASV_139	2.53571	0.327845	0.0818553	0.213065	FALSE	7.73447	TRUE	0.671489
ASV_142	0.66971	0.432172	0.138632	0.293948	FALSE	1.54964	TRUE	0.53173
ASV_143	0.939632	0.785872	0.270759	0.473717	FALSE	1.19565	TRUE	0.324481
ASV_145	-3.72152	0.546244	5.86282e-06	0.000148245	TRUE	-6.81293	TRUE	3.82902
ASV_146	0.414487	0.509555	0.426048	0.647301	FALSE	0.81343	TRUE	0.188894
ASV_147	-0.612419	0.511731	0.254509	0.452744	FALSE	-1.19676	FALSE	0.344147
ASV_150	-4.29646	0.496049	1.94964e-07	1.46639e-05	TRUE	-8.66137	TRUE	4.83375
ASV_153	-0.438855	0.383653	0.285743	0.487092	FALSE	-1.14388	TRUE	0.312389
ASV_154	4.66296	0.637876	8.30699e-05	0.00126116	TRUE	7.31014	TRUE	2.89923
ASV_155	2.40733	0.404064	6.63353e-05	0.0010674	TRUE	5.95779	TRUE	2.97167
ASV_156	-0.167135	0.586938	0.779724	0.986969	FALSE	-0.284757	TRUE	0.00569638
ASV_157	-1.51491	0.51435	0.0602526	0.17341	FALSE	-2.94529	TRUE	0.760926
ASV_158	1.60337	0.439808	0.00653563	0.039662	TRUE	3.64562	TRUE	1.40163
ASV_159	0.574162	0.591813	0.343547	0.554479	FALSE	0.970174	TRUE	0.256115
ASV_160	1.16654	0.414948	0.0260978	0.0971539	FALSE	2.81128	FALSE	1.01254
ASV_161	0.877801	0.453688	0.0890567	0.222537	FALSE	1.93481	TRUE	0.652598
ASV_163	-2.82477	0.413613	0.000133745	0.00184463	TRUE	-6.8295	FALSE	2.73409
ASV_164	-0.405881	0.360859	0.303663	0.509133	FALSE	-1.12476	TRUE	0.293169
ASV_165	0.61679	0.576723	0.298256	0.502774	FALSE	1.06947	TRUE	0.298627
ASV_166	-0.77796	0.614762	0.221004	0.411747	FALSE	-1.26547	FALSE	0.385369
ASV_167	0.727755	0.329856	1	1	FALSE	2.20628	TRUE	0
ASV_169	0.413393	0.503265	0.423477	0.644413	FALSE	0.821422	TRUE	0.190836
ASV_170	-0.723359	0.36858	0.0714627	0.195718	FALSE	-1.96256	FALSE	0.70837
ASV_172	-0.448428	0.6927	0.524759	0.751071	FALSE	-0.647362	TRUE	0.124319
ASV_173	-1.51401	0.561996	0.0430925	0.135799	FALSE	-2.69399	FALSE	0.867103
ASV_174	-0.757225	0.606662	0.227127	0.41804	FALSE	-1.24818	TRUE	0.378782
ASV_176	0.463609	0.351862	0.413302	0.635488	FALSE	1.31759	TRUE	0.196892
ASV_177	0.398866	0.36367	0.352888	0.566216	FALSE	1.09678	TRUE	0.247018
ASV_179	-2.82721	0.415131	4.18761e-06	0.000114032	TRUE	-6.8104	TRUE	3.94297
ASV_180	-0.211567	0.539431	0.704033	0.918679	FALSE	-0.392204	TRUE	0.0368363
ASV_182	0.942003	0.329856	1	1	FALSE	2.8558	TRUE	0
ASV_183	-1.7558	0.365648	0.0171898	0.0764892	FALSE	-4.80188	FALSE	1.1164
ASV_184	1.09075	0.423233	0.025719	0.0961747	FALSE	2.57718	TRUE	1.01694
ASV_185	0.129267	0.403942	0.76995	0.979996	FALSE	0.320014	TRUE	0.00877548
ASV_187	0.831815	0.432227	0.102626	0.242197	FALSE	1.92449	TRUE	0.615831
ASV_188	-0.998229	0.479276	0.0526839	0.160316	FALSE	-2.08279	TRUE	0.795023
ASV_189	-8.06789	0.386343	0.0304623	0.10856	FALSE	-20.8827	FALSE	0.96433
ASV_190	0.254968	0.557112	0.654219	0.869562	FALSE	0.45766	TRUE	0.0606992
ASV_191	4.19764	0.329856	1	1	FALSE	12.7257	TRUE	0
ASV_193	2.53557	0.37225	0.000136224	0.00185079	TRUE	6.81145	TRUE	2.73264
ASV_194	0.110994	0.630464	0.862462	1	FALSE	0.176052	TRUE	0
ASV_195	-2.67642	0.590232	0.010541	0.0556943	FALSE	-4.53452	FALSE	1.25419
ASV_196	0.595917	0.329856	1	1	FALSE	1.8066	TRUE	0
ASV_197	-3.38876	0.468329	1.9886e-06	6.49589e-05	TRUE	-7.23586	TRUE	4.18736
ASV_198	2.97921	0.529225	0.000493087	0.00528168	TRUE	5.62938	TRUE	2.27723
ASV_200	0.13613	0.566208	0.81406	1	FALSE	0.240423	TRUE	0
ASV_201	0.533945	0.577643	0.373518	0.587668	FALSE	0.924351	TRUE	0.230868
ASV_203	-1.15984	0.376332	0.0104348	0.055687	FALSE	-3.08196	FALSE	1.25425
ASV_205	-1.55072	0.486138	0.0152795	0.0711703	FALSE	-3.18987	FALSE	1.1477
ASV_206	-1.225	0.386111	0.0337712	0.114952	FALSE	-3.17267	FALSE	0.939483
ASV_209	2.0959	0.646434	0.0833998	0.216554	FALSE	3.24225	FALSE	0.664434
ASV_210	0.674554	0.570925	0.32253	0.5327	FALSE	1.18151	TRUE	0.273517
ASV_212	-0.602345	0.483702	0.244473	0.440052	FALSE	-1.24528	FALSE	0.356496
ASV_214	-0.259393	0.542893	0.637976	0.856549	FALSE	-0.477797	TRUE	0.0672479
ASV_215	0.513841	0.481992	0.299749	0.50449	FALSE	1.06608	TRUE	0.297148
ASV_217	-0.265611	0.664196	0.693692	0.910602	FALSE	-0.399898	TRUE	0.0406712
ASV_218	-2.16902	0.454691	0.0175009	0.0769122	FALSE	-4.77032	FALSE	1.114
ASV_222	-1.34126	0.422588	0.00555026	0.0357235	TRUE	-3.17392	TRUE	1.44705
ASV_224	2.51156	0.454571	0.000368042	0.00402949	TRUE	5.52512	TRUE	2.39475
ASV_225	-1.06557	0.461345	0.0379694	0.124072	FALSE	-2.30969	FALSE	0.906325
ASV_226	0.803436	0.345723	0.145744	0.303853	FALSE	2.32393	TRUE	0.517337
ASV_227	-3.92762	0.395802	5.52989e-08	5.33885e-06	TRUE	-9.92319	TRUE	5.27255
ASV_228	-0.620866	0.331914	0.312544	0.520253	FALSE	-1.87056	TRUE	0.283786
ASV_229	-0.432565	0.589957	0.472377	0.693866	FALSE	-0.733216	TRUE	0.158725
ASV_232	0.646699	0.329856	1	1	FALSE	1.96055	TRUE	0
ASV_233	-3.28531	0.561363	3.18081e-05	0.000592634	TRUE	-5.85238	TRUE	3.22721
ASV_234	1.52445	0.476505	0.00846641	0.048082	TRUE	3.19922	TRUE	1.31802
ASV_238	4.40648	0.44941	2.25995e-07	1.46639e-05	TRUE	9.80502	TRUE	4.83375
ASV_240	-1.63236	0.368593	0.0114343	0.0590518	FALSE	-4.42861	FALSE	1.22877
ASV_241	0.0864982	0.326332	0.83505	1	FALSE	0.265062	TRUE	0
ASV_242	0.138242	0.377989	0.724048	0.940023	FALSE	0.365731	TRUE	0.0268616
ASV_244	2.22819	0.623098	0.00275815	0.0215379	TRUE	3.576	TRUE	1.6668
ASV_245	-3.41366	0.529946	8.14787e-06	0.00019666	TRUE	-6.44153	TRUE	3.70628
ASV_250	-3.54386	0.326464	0.0584811	0.171566	FALSE	-10.8553	TRUE	0.765569
ASV_251	4.51869	0.560753	2.08872e-05	0.000434946	TRUE	8.05826	TRUE	3.36156
ASV_253	0.684815	0.539455	0.221382	0.411747	FALSE	1.26946	TRUE	0.385369
ASV_254	-4.92742	0.368272	0.0055396	0.0357235	TRUE	-13.3798	FALSE	1.44705
ASV_255	-0.96633	0.545686	0.100014	0.23815	FALSE	-1.77085	TRUE	0.62315
ASV_256	0.251085	0.392529	0.550547	0.775739	FALSE	0.639661	FALSE	0.110284
ASV_257	1.71812	0.340622	0.124596	0.273029	FALSE	5.04408	TRUE	0.563792
ASV_258	-2.45803	0.371741	0.000300872	0.00339922	TRUE	-6.61222	FALSE	2.46862
ASV_259	-4.4543	0.51931	3.61307e-07	2.01951e-05	TRUE	-8.57735	TRUE	4.69475
ASV_260	-3.57204	0.40764	2.25433e-05	0.000460404	TRUE	-8.76274	TRUE	3.33686
ASV_262	0.25103	0.597995	0.680593	0.896761	FALSE	0.419786	TRUE	0.0473233
ASV_263	-2.6962	0.44822	1.39128e-05	0.000321204	TRUE	-6.01534	TRUE	3.49322
ASV_264	1.32638	0.340722	0.0601007	0.17341	FALSE	3.89285	TRUE	0.760926
ASV_266	-1.05664	0.496402	0.123175	0.272401	FALSE	-2.12859	TRUE	0.564791
ASV_268	-1.28531	0.415096	0.0212131	0.0855023	FALSE	-3.09642	FALSE	1.06802
ASV_269	0.931603	0.367253	0.0849258	0.218911	FALSE	2.53668	TRUE	0.659733
ASV_270	-2.52952	0.460071	0.0118409	0.0596897	FALSE	-5.49811	FALSE	1.2241
ASV_271	-0.642237	0.357358	0.17016	0.34032	FALSE	-1.79718	TRUE	0.468113
ASV_272	-3.43774	0.503918	1.84413e-05	0.000399687	TRUE	-6.82202	TRUE	3.39828
ASV_273	0.156214	0.554374	0.78151	0.988052	FALSE	0.281784	TRUE	0.00522009
ASV_274	-1.58953	0.32909	0.129967	0.280341	FALSE	-4.83007	TRUE	0.552313
ASV_275	-0.285589	0.674663	0.678991	0.895762	FALSE	-0.423306	TRUE	0.0478073
ASV_276	-0.798667	0.563852	0.180159	0.353657	FALSE	-1.41645	TRUE	0.451418
ASV_279	1.35116	0.459378	0.0164524	0.0746687	FALSE	2.94128	FALSE	1.12686
ASV_282	2.23247	0.599284	0.00740492	0.0441799	TRUE	3.72524	TRUE	1.35477
ASV_283	0.14166	0.432293	0.749899	0.966496	FALSE	0.327695	TRUE	0.0147998
ASV_284	-0.50734	0.353853	0.211093	0.396779	FALSE	-1.43376	TRUE	0.401451
ASV_287	-3.45114	0.453356	1.57865e-06	5.71521e-05	TRUE	-7.61242	TRUE	4.24297
ASV_288	-3.98876	0.383638	2.34732e-07	1.46639e-05	TRUE	-10.3972	TRUE	4.83375
ASV_289	2.88708	0.324959	0.0124332	0.0611298	FALSE	8.88443	FALSE	1.21375
ASV_290	-0.365517	0.389217	0.367839	0.582183	FALSE	-0.939109	TRUE	0.234941
ASV_291	-1.22873	0.369683	0.0159299	0.0732363	FALSE	-3.32375	FALSE	1.13527
ASV_292	-1.67876	0.376598	0.00294423	0.0224947	TRUE	-4.45769	FALSE	1.64792
ASV_293	-1.30548	0.396924	0.0217379	0.0855023	FALSE	-3.28898	FALSE	1.06802
ASV_295	-0.143251	0.62113	0.820719	1	FALSE	-0.230629	TRUE	0
ASV_296	-0.608341	0.613914	0.334859	0.546268	FALSE	-0.990921	TRUE	0.262595
ASV_297	-0.53055	0.523948	0.325447	0.535852	FALSE	-1.0126	TRUE	0.270955
ASV_300	0.300746	0.454153	0.516225	0.743868	FALSE	0.662212	TRUE	0.128504
ASV_301	4.37202	0.446498	0.000189079	0.0024193	TRUE	9.79181	TRUE	2.61631
ASV_303	0.709734	0.649727	0.290852	0.493492	FALSE	1.09236	TRUE	0.30672
ASV_305	0.284329	0.478591	0.578307	0.79969	FALSE	0.594095	FALSE	0.0970785
ASV_308	-0.498911	0.472697	0.310437	0.517558	FALSE	-1.05546	FALSE	0.286041
ASV_310	-4.23916	0.421963	3.44329e-06	0.000101577	TRUE	-10.0463	TRUE	3.9932
ASV_311	3.7061	0.553463	8.89217e-05	0.0013116	TRUE	6.69619	TRUE	2.8822
ASV_312	-0.385109	0.50786	0.459297	0.680298	FALSE	-0.758298	TRUE	0.167301
ASV_313	2.51001	0.682614	0.0103669	0.055687	FALSE	3.67706	TRUE	1.25425
ASV_315	3.51812	0.406349	0.0130795	0.0634267	FALSE	8.65787	TRUE	1.19773
ASV_316	-3.85232	0.40988	2.7979e-06	8.48962e-05	TRUE	-9.39866	TRUE	4.07111
ASV_318	-1.29803	0.552164	0.0328273	0.113358	FALSE	-2.3508	FALSE	0.94555
ASV_324	-2.09441	0.48762	0.00104076	0.00969548	TRUE	-4.29516	TRUE	2.01343
ASV_325	-3.60779	0.501783	0.0188004	0.0800497	FALSE	-7.18994	FALSE	1.09664
ASV_334	-2.70914	0.512202	0.000500958	0.00528168	TRUE	-5.28921	TRUE	2.27723
ASV_336	3.3417	0.47562	8.98601e-06	0.00021207	TRUE	7.02599	TRUE	3.67352
ASV_339	1.2787	0.605186	0.0675673	0.188337	FALSE	2.1129	FALSE	0.725064
ASV_340	-3.28986	0.397188	1.52546e-06	5.71521e-05	TRUE	-8.28287	TRUE	4.24297
ASV_341	-0.638398	0.596954	0.320362	0.529945	FALSE	-1.06943	TRUE	0.275769
ASV_343	-3.73987	0.428116	4.84773e-07	2.34013e-05	TRUE	-8.73564	TRUE	4.63076
ASV_344	-2.69727	0.395608	4.63668e-05	0.000807238	TRUE	-6.81804	TRUE	3.093
ASV_347	1.1519	0.875137	0.207851	0.393229	FALSE	1.31625	FALSE	0.405354
ASV_348	-0.265695	0.576722	0.653252	0.869365	FALSE	-0.460699	TRUE	0.0607976
ASV_351	-0.592818	0.329856	1	1	FALSE	-1.7972	TRUE	0
ASV_352	1.76148	0.548753	0.00546195	0.0355865	TRUE	3.20998	TRUE	1.44872
ASV_353	1.63769	0.386564	0.000829552	0.0082335	TRUE	4.23652	TRUE	2.08442
ASV_355	-0.625314	0.635116	0.353673	0.566517	FALSE	-0.984567	FALSE	0.246787
ASV_356	0.81999	0.445419	0.0854952	0.219845	FALSE	1.84094	TRUE	0.657884
ASV_360	2.33693	0.59238	0.00758112	0.0447286	TRUE	3.94499	FALSE	1.34941
ASV_361	-1.70491	0.358313	0.00891719	0.0495815	TRUE	-4.75817	FALSE	1.30468
ASV_362	-0.71785	0.667425	0.301685	0.506945	FALSE	-1.07555	TRUE	0.295039
ASV_364	3.86211	0.395159	4.58429e-07	2.34013e-05	TRUE	9.77357	TRUE	4.63076
ASV_366	-1.96723	0.34645	0.110977	0.254004	FALSE	-5.67826	TRUE	0.595159
ASV_369	-4.05433	0.514026	1.61447e-06	5.71521e-05	TRUE	-7.88742	TRUE	4.24297
ASV_370	1.08796	0.744909	0.164773	0.332231	FALSE	1.46053	FALSE	0.47856
ASV_372	-0.567974	0.503316	0.273172	0.474809	FALSE	-1.12846	TRUE	0.323481
ASV_375	0.779814	0.574769	0.211904	0.397602	FALSE	1.35674	TRUE	0.400552
ASV_377	0.342392	0.600396	0.57554	0.797013	FALSE	0.570276	TRUE	0.0985345
ASV_378	0.0700476	0.429754	0.875128	1	FALSE	0.162995	TRUE	0
ASV_380	-0.769296	0.483858	0.172724	0.344798	FALSE	-1.58992	TRUE	0.462436
ASV_382	0.371266	0.426318	0.432974	0.654374	FALSE	0.870866	FALSE	0.184174
ASV_386	-1.68689	0.542323	0.020836	0.0855023	FALSE	-3.11048	FALSE	1.06802
ASV_387	-0.754675	0.686749	0.288069	0.490271	FALSE	-1.09891	TRUE	0.309564
ASV_391	1.8589	0.409341	0.0104876	0.0556892	FALSE	4.54119	FALSE	1.25423
ASV_394	1.39303	0.708699	0.0809102	0.211642	FALSE	1.96562	FALSE	0.674398
ASV_395	-2.31474	0.459031	0.000697261	0.00712011	TRUE	-5.04266	TRUE	2.14751
ASV_397	1.41903	0.412835	0.00885925	0.0495815	TRUE	3.43728	FALSE	1.30468
ASV_399	-0.721519	0.486818	0.176592	0.348667	FALSE	-1.48211	TRUE	0.45759
ASV_400	-3.88793	0.333431	2.94659e-08	3.31158e-06	TRUE	-11.6604	TRUE	5.47996
ASV_405	-1.77781	0.396809	0.0109875	0.0574816	FALSE	-4.48028	FALSE	1.24047
ASV_406	0.339901	0.513211	0.517205	0.74427	FALSE	0.662302	TRUE	0.128269
ASV_411	0.71231	0.535591	0.203404	0.386432	FALSE	1.32995	TRUE	0.412927
ASV_414	-0.681757	0.331354	0.1759	0.348667	FALSE	-2.05749	TRUE	0.45759
ASV_415	-2.90198	0.456585	0.000219238	0.00270733	TRUE	-6.35583	FALSE	2.56746
ASV_416	-2.36282	0.431715	0.000106927	0.00153454	TRUE	-5.47311	TRUE	2.81402
ASV_417	-3.5336	0.425636	1.64443e-05	0.000363831	TRUE	-8.30193	FALSE	3.4391
ASV_419	3.72839	0.329856	1	1	FALSE	11.3031	TRUE	0
ASV_420	-0.571427	0.520605	0.290891	0.493492	FALSE	-1.09762	TRUE	0.30672
ASV_421	-0.380026	0.329192	0.367636	0.582183	FALSE	-1.15442	TRUE	0.234941
ASV_423	1.15069	0.385778	0.0175261	0.0769122	FALSE	2.98277	FALSE	1.114
ASV_424	-0.688313	0.329856	1	1	FALSE	-2.08671	TRUE	0
ASV_425	0.0562701	0.528227	0.917083	1	FALSE	0.106526	TRUE	0
ASV_426	-1.09455	0.329856	1	1	FALSE	-3.31826	TRUE	0
ASV_427	0.695427	0.60226	0.281539	0.481733	FALSE	1.1547	TRUE	0.317194
ASV_428	0.184649	0.420592	0.703523	0.918679	FALSE	0.439021	TRUE	0.0368363
ASV_433	-0.116785	0.332299	0.758825	0.970931	FALSE	-0.351446	TRUE	0.0128117
ASV_437	2.47564	0.430898	0.000186364	0.00241447	TRUE	5.74529	TRUE	2.61718
ASV_438	-2.23961	0.422069	0.000186428	0.00241447	TRUE	-5.30626	TRUE	2.61718
ASV_439	3.56857	0.369369	2.68381e-05	0.000537774	TRUE	9.66128	TRUE	3.2694
ASV_441	1.48116	0.327831	0.13867	0.293948	FALSE	4.51805	TRUE	0.53173
ASV_442	-1.53128	0.492059	0.0144024	0.0679794	FALSE	-3.11197	FALSE	1.16762
ASV_443	-1.78265	0.329856	1	1	FALSE	-5.40432	TRUE	0
ASV_444	-1.48093	0.322066	0.0100444	0.0549856	FALSE	-4.59821	FALSE	1.25975
ASV_447	-0.102914	0.492533	0.8373	1	FALSE	-0.208948	TRUE	0
ASV_448	-3.43674	0.354507	2.57599e-07	1.51983e-05	TRUE	-9.69443	TRUE	4.8182
ASV_449	-0.773123	0.329856	1	1	FALSE	-2.34382	TRUE	0
ASV_452	-2.29798	0.329856	1	1	FALSE	-6.96661	TRUE	0
ASV_455	0.906678	0.393017	0.0544293	0.163499	FALSE	2.30697	TRUE	0.786485
ASV_456	0.253683	0.413024	0.54828	0.774299	FALSE	0.61421	TRUE	0.111091
ASV_457	-2.88981	0.470957	0.000278227	0.003247	TRUE	-6.13603	FALSE	2.48852
ASV_459	0.23947	0.410577	0.580968	0.801709	FALSE	0.583253	TRUE	0.0959833
ASV_464	-0.268876	0.447308	0.561151	0.787033	FALSE	-0.601099	TRUE	0.104007
ASV_465	1.44256	0.5712	0.0324746	0.113234	FALSE	2.52549	TRUE	0.946022
ASV_466	-0.541801	0.475267	0.278504	0.479369	FALSE	-1.13999	TRUE	0.31933
ASV_471	-0.524512	0.336825	0.217289	0.405555	FALSE	-1.55722	TRUE	0.391951
ASV_472	0.201189	0.380097	0.60814	0.8247	FALSE	0.52931	TRUE	0.0837042
ASV_475	-3.21511	0.468614	3.82854e-06	0.000106998	TRUE	-6.86089	TRUE	3.97063
ASV_476	-0.262409	0.455834	0.573977	0.797013	FALSE	-0.575668	FALSE	0.0985345
ASV_478	-1.95493	0.392781	0.00418594	0.0290554	TRUE	-4.97715	FALSE	1.53677
ASV_479	0.548598	0.782977	0.499494	0.727221	FALSE	0.700657	TRUE	0.138334
ASV_484	-2.052	0.365645	0.00136571	0.0120865	TRUE	-5.612	FALSE	1.9177
ASV_486	-0.126288	0.404907	0.770702	0.979996	FALSE	-0.311895	TRUE	0.00877548
ASV_487	-0.502104	0.521543	0.360836	0.575387	FALSE	-0.962727	TRUE	0.24004
ASV_488	-1.55218	0.418306	0.034027	0.115452	FALSE	-3.71062	FALSE	0.937597
ASV_489	-0.282972	0.338808	0.441673	0.663447	FALSE	-0.8352	TRUE	0.178194
ASV_490	1.39793	0.578631	0.0325591	0.113234	FALSE	2.41592	TRUE	0.946022
ASV_492	-0.613398	0.350612	0.178514	0.351729	FALSE	-1.74951	TRUE	0.453792
ASV_493	-0.121866	0.592247	0.8411	1	FALSE	-0.205769	TRUE	0
ASV_497	-1.96271	0.329856	1	1	FALSE	-5.9502	TRUE	0
ASV_499	3.0702	0.329856	1	1	FALSE	9.30771	TRUE	0
ASV_501	-3.2139	0.358725	0.0122303	0.0608871	FALSE	-8.95921	FALSE	1.21547
ASV_506	-0.22846	0.329856	1	1	FALSE	-0.692607	TRUE	0
ASV_510	-0.255717	0.477043	0.601722	0.821103	FALSE	-0.536046	TRUE	0.0856024
ASV_511	0.128414	0.707837	0.86006	1	FALSE	0.181417	TRUE	0
ASV_512	0.145155	0.401026	0.752049	0.968092	FALSE	0.361958	TRUE	0.0140832
ASV_513	1.14233	0.358952	0.0244721	0.0931518	FALSE	3.18241	FALSE	1.03081
ASV_514	-0.658667	0.38151	0.182719	0.357361	FALSE	-1.72647	TRUE	0.446892
ASV_517	1.67931	0.350902	0.00494565	0.0332423	TRUE	4.7857	FALSE	1.47831
ASV_519	-2.55457	0.375165	7.82387e-05	0.00124014	TRUE	-6.8092	FALSE	2.90653
ASV_520	-0.796565	0.409711	0.0805171	0.211642	FALSE	-1.94421	FALSE	0.674398
ASV_523	-0.814448	0.519695	0.143054	0.300839	FALSE	-1.56716	TRUE	0.521665
ASV_524	2.72648	0.742348	0.00793496	0.0464651	TRUE	3.67279	TRUE	1.33287
ASV_525	-0.779365	0.463565	0.123632	0.272401	FALSE	-1.68124	TRUE	0.564791
ASV_528	2.17555	0.378615	0.00223832	0.0182853	TRUE	5.74608	FALSE	1.7379
ASV_538	-0.85108	0.451523	0.088803	0.222537	FALSE	-1.88491	TRUE	0.652598
ASV_539	-0.384497	0.380291	0.341586	0.552153	FALSE	-1.01106	TRUE	0.257941
ASV_542	-1.01863	0.485	0.0650905	0.182873	FALSE	-2.10026	TRUE	0.737849
ASV_544	-0.183364	0.386775	0.648109	0.864689	FALSE	-0.474084	TRUE	0.0631403
ASV_546	1.82933	0.331362	0.0312799	0.109998	FALSE	5.52063	FALSE	0.958616
ASV_547	-0.744862	0.384029	0.078495	0.208927	FALSE	-1.9396	FALSE	0.680006
ASV_549	0.718271	0.475522	0.161853	0.329246	FALSE	1.51049	TRUE	0.482479
ASV_550	-4.01111	0.437233	4.84644e-07	2.34013e-05	TRUE	-9.17384	TRUE	4.63076
ASV_552	-0.566682	0.56026	0.335642	0.546629	FALSE	-1.01146	TRUE	0.262308
ASV_554	0.502261	0.465948	0.316802	0.524873	FALSE	1.07793	TRUE	0.279946
ASV_555	1.30527	0.356689	0.00640672	0.0393291	TRUE	3.6594	FALSE	1.40529
ASV_557	2.53561	0.326352	0.0814897	0.212634	FALSE	7.76956	TRUE	0.672367
ASV_566	0.0414406	0.442074	0.927166	1	FALSE	0.0937413	TRUE	0
ASV_567	-3.56452	0.417852	0.0134648	0.0649984	FALSE	-8.53059	FALSE	1.1871
ASV_568	-0.467141	0.515311	0.394792	0.612966	FALSE	-0.906524	TRUE	0.212564
ASV_570	0.49761	0.332317	0.23121	0.422624	FALSE	1.4974	TRUE	0.374046
ASV_571	-3.72119	0.433928	6.37493e-06	0.000157446	TRUE	-8.57561	TRUE	3.80287
ASV_576	1.15161	0.430398	0.0253848	0.095373	FALSE	2.67569	TRUE	1.02057
ASV_580	1.07916	0.355337	0.0288493	0.103835	FALSE	3.03701	TRUE	0.983658
ASV_585	1.55043	0.442858	0.00571721	0.0361409	TRUE	3.50097	FALSE	1.442
ASV_586	-0.073471	0.545219	0.898062	1	FALSE	-0.134755	TRUE	0
ASV_587	-1.79548	0.329856	1	1	FALSE	-5.44322	TRUE	0
ASV_593	1.32859	0.443907	0.009686	0.0532981	FALSE	2.99295	FALSE	1.27329
ASV_599	-2.63721	0.415083	3.64553e-05	0.000645259	TRUE	-6.35346	TRUE	3.19027
ASV_606	1.09725	0.364767	0.0237592	0.0914214	FALSE	3.00808	FALSE	1.03895
ASV_607	0.369436	0.357898	0.377885	0.591663	FALSE	1.03224	TRUE	0.227926
ASV_609	-1.28215	0.342827	0.166331	0.334553	FALSE	-3.73993	TRUE	0.475535
ASV_612	0.678927	0.483042	0.185224	0.360932	FALSE	1.40553	TRUE	0.442575
ASV_617	-0.627708	0.355845	0.138012	0.293948	FALSE	-1.76399	TRUE	0.53173
ASV_618	-0.486579	0.363511	0.273116	0.474809	FALSE	-1.33855	TRUE	0.323481
ASV_625	0.00623077	0.354568	0.986549	1	FALSE	0.0175729	TRUE	0
ASV_628	0.191283	0.390502	0.635967	0.856017	FALSE	0.489838	FALSE	0.0675178
ASV_629	0.0113645	0.467997	0.981157	1	FALSE	0.0242832	TRUE	0
ASV_631	-3.02886	0.359213	0.00350046	0.0259599	TRUE	-8.43193	FALSE	1.5857
ASV_636	-3.95799	0.373071	5.44934e-06	0.000141151	TRUE	-10.6092	TRUE	3.85032
ASV_637	1.26669	0.43722	0.10135	0.240254	FALSE	2.89715	TRUE	0.61933
ASV_640	-0.521699	0.337886	0.365886	0.581693	FALSE	-1.54401	TRUE	0.235307
ASV_641	0.829245	0.329856	1	1	FALSE	2.51396	TRUE	0
ASV_642	0.288615	0.580004	0.639868	0.856923	FALSE	0.497609	FALSE	0.0670582
ASV_648	-0.0978931	0.345061	0.795094	0.999278	FALSE	-0.283698	TRUE	0.000313637
ASV_649	-3.33232	0.373421	1.97264e-05	0.000418989	TRUE	-8.92375	TRUE	3.3778
ASV_651	-1.60088	0.448467	0.0160491	0.0734662	FALSE	-3.56968	FALSE	1.13391
ASV_654	0.730325	0.429544	0.127507	0.278055	FALSE	1.70024	TRUE	0.555869
ASV_658	1.86774	0.355901	0.00630612	0.0389366	TRUE	5.24792	FALSE	1.40964
ASV_661	0.544883	0.446341	0.267963	0.471935	FALSE	1.22078	TRUE	0.326118
ASV_663	1.01952	0.391186	0.0478871	0.148702	FALSE	2.60624	TRUE	0.827683
ASV_664	-1.51848	0.447692	0.0115711	0.0590518	FALSE	-3.39179	FALSE	1.22877
ASV_666	-1.48268	0.385904	0.0020378	0.0169074	TRUE	-3.84211	TRUE	1.77192
ASV_667	1.12319	0.42466	0.0294874	0.10544	FALSE	2.64492	FALSE	0.976996
ASV_671	-1.61791	0.488041	0.00510643	0.0336635	TRUE	-3.31511	TRUE	1.47284
ASV_672	0.969375	0.365585	0.0568882	0.168288	FALSE	2.65157	TRUE	0.773947
ASV_673	-2.51046	0.414133	8.16838e-05	0.00126116	TRUE	-6.06196	FALSE	2.89923
ASV_674	0.162944	0.325739	0.632253	0.852097	FALSE	0.50023	FALSE	0.0695107
ASV_675	-0.716595	0.521421	0.227747	0.418456	FALSE	-1.37431	TRUE	0.37835
ASV_677	-1.71785	0.367527	0.018496	0.0798486	FALSE	-4.67407	FALSE	1.09773
ASV_678	-1.11976	0.399322	0.0230497	0.0890138	FALSE	-2.80416	FALSE	1.05054
ASV_679	0.987739	0.485673	0.097643	0.23514	FALSE	2.03375	TRUE	0.628673
ASV_688	-0.0690181	0.454181	0.885159	1	FALSE	-0.151962	TRUE	0
ASV_691	0.336795	0.329856	1	1	FALSE	1.02104	TRUE	0
ASV_692	-2.96816	0.408022	0.0183776	0.0796615	FALSE	-7.27452	FALSE	1.09875
ASV_697	-1.2548	0.428118	0.0125811	0.0612898	FALSE	-2.93098	TRUE	1.21261
ASV_698	-0.0727761	0.565446	0.903802	1	FALSE	-0.128706	TRUE	0
ASV_701	1.65251	0.392092	0.00396306	0.0276893	TRUE	4.2146	FALSE	1.55769
ASV_703	-1.46235	0.49667	0.0113959	0.0590518	FALSE	-2.9443	FALSE	1.22877
ASV_706	-1.70264	0.326446	0.0348499	0.116755	FALSE	-5.21569	FALSE	0.932726
ASV_709	0.454729	0.458184	0.366543	0.581867	FALSE	0.992459	TRUE	0.235176
ASV_714	-0.133814	0.613439	0.832784	1	FALSE	-0.218137	TRUE	0
ASV_721	-0.360797	0.474142	0.461381	0.681658	FALSE	-0.760946	TRUE	0.166434
ASV_725	0.420296	0.352264	0.355165	0.56805	FALSE	1.19313	TRUE	0.245613
ASV_727	-1.31159	0.519928	0.0326268	0.113234	FALSE	-2.52264	FALSE	0.946022
ASV_729	-2.37582	0.34531	0.000235472	0.00284172	TRUE	-6.88027	FALSE	2.54642
ASV_730	-0.260161	0.528725	0.637737	0.856549	FALSE	-0.492053	TRUE	0.0672479
ASV_733	-0.129507	0.467437	0.787994	0.993883	FALSE	-0.277058	TRUE	0.00266457
ASV_735	-0.169121	0.400492	0.694527	0.910602	FALSE	-0.422284	TRUE	0.0406712
ASV_736	1.08906	0.329856	1	1	FALSE	3.30161	TRUE	0
ASV_737	3.41874	0.511525	0.0216625	0.0855023	FALSE	6.68342	FALSE	1.06802
ASV_739	-0.97583	0.329856	1	1	FALSE	-2.95835	TRUE	0
ASV_740	-1.76949	0.417535	0.001722	0.0146301	TRUE	-4.23795	TRUE	1.83475
ASV_741	-1.50478	0.375567	0.0102553	0.055687	FALSE	-4.00667	FALSE	1.25425
ASV_742	1.42503	0.458016	0.0208138	0.0855023	FALSE	3.11132	TRUE	1.06802
ASV_749	-0.630336	0.506718	0.281433	0.481733	FALSE	-1.24396	TRUE	0.317194
ASV_751	-1.19334	0.439962	0.0534066	0.162051	FALSE	-2.71236	TRUE	0.790349
ASV_754	1.8909	0.415761	0.0104331	0.055687	FALSE	4.54804	TRUE	1.25425
ASV_755	-0.561334	0.334633	0.192045	0.370148	FALSE	-1.67746	TRUE	0.431625
ASV_756	0.541562	0.612193	0.410404	0.635247	FALSE	0.884627	TRUE	0.197058
ASV_757	-1.62646	0.495193	0.0167284	0.0752776	FALSE	-3.2845	FALSE	1.12333
ASV_759	0.101333	0.552801	0.85822	1	FALSE	0.183308	TRUE	0
ASV_760	-1.40326	0.389774	0.069236	0.191981	FALSE	-3.60018	TRUE	0.716742
ASV_761	1.22056	0.747036	0.153403	0.316339	FALSE	1.63388	FALSE	0.499847
ASV_763	0.839164	0.46851	0.123459	0.272401	FALSE	1.79113	TRUE	0.564791
ASV_764	-0.765759	0.466577	0.129004	0.279746	FALSE	-1.64123	TRUE	0.553236
ASV_771	2.43495	0.465713	0.0136121	0.0653117	FALSE	5.22844	TRUE	1.18501
ASV_772	0.312775	0.36263	0.479308	0.703073	FALSE	0.862518	FALSE	0.153
ASV_782	1.18687	0.406184	0.209918	0.395271	FALSE	2.92199	TRUE	0.403105
ASV_783	0.615905	0.413512	0.179981	0.353657	FALSE	1.48945	TRUE	0.451418
ASV_784	0.475477	0.327882	0.384329	0.600231	FALSE	1.45015	TRUE	0.221681
ASV_789	1.06611	0.405169	0.0464627	0.145128	FALSE	2.63126	FALSE	0.83825
ASV_790	-0.785962	0.69923	0.303945	0.509133	FALSE	-1.12404	TRUE	0.293169
ASV_791	0.897764	0.500487	0.115935	0.261407	FALSE	1.79378	FALSE	0.582682
ASV_795	1.20825	0.476387	0.0349119	0.116755	FALSE	2.53629	FALSE	0.932726
ASV_800	-2.45164	0.34616	3.36551e-05	0.000605791	TRUE	-7.08238	TRUE	3.21768
ASV_807	0.59013	0.342266	0.183143	0.357532	FALSE	1.72418	TRUE	0.446685
ASV_813	-0.109995	0.413315	0.799049	1	FALSE	-0.266129	TRUE	0
ASV_818	1.8583	0.329856	1	1	FALSE	5.63368	TRUE	0
ASV_820	-3.66636	0.386946	3.04904e-05	0.000588742	TRUE	-9.47511	FALSE	3.23007
ASV_821	-2.1753	0.325038	0.021606	0.0855023	FALSE	-6.69245	FALSE	1.06802
ASV_822	-2.91032	0.326409	0.0711034	0.195626	FALSE	-8.91618	TRUE	0.708572
ASV_826	-1.47164	0.513348	0.0209334	0.0855023	FALSE	-2.86674	FALSE	1.06802
ASV_832	-0.363654	0.35969	0.351026	0.564833	FALSE	-1.01102	TRUE	0.24808
ASV_836	1.93126	0.393059	0.0390143	0.126321	FALSE	4.91341	FALSE	0.898526
ASV_841	0.609431	0.596225	0.330801	0.540478	FALSE	1.02215	TRUE	0.267222
ASV_844	-0.919498	0.372206	0.0428078	0.135303	FALSE	-2.4704	FALSE	0.868692
ASV_850	-0.276843	0.376795	0.503253	0.730129	FALSE	-0.734731	TRUE	0.136601
ASV_853	-0.935883	0.49223	0.0937782	0.230538	FALSE	-1.90131	TRUE	0.637257
ASV_854	-0.448881	0.369027	0.269512	0.472929	FALSE	-1.21639	TRUE	0.325204
ASV_855	3.45834	0.391232	4.79419e-05	0.000821198	TRUE	8.83962	TRUE	3.08555
ASV_866	2.08891	0.370064	0.00242171	0.0193373	TRUE	5.64472	FALSE	1.71361
ASV_867	-2.76602	0.326548	0.0136527	0.0653117	FALSE	-8.47047	FALSE	1.18501
ASV_870	-0.814788	0.441492	0.162143	0.329246	FALSE	-1.84553	TRUE	0.482479
ASV_874	-0.0541574	0.512018	0.91873	1	FALSE	-0.105772	TRUE	0
ASV_875	-0.0259388	0.419955	0.951689	1	FALSE	-0.0617656	TRUE	0
ASV_878	2.47605	0.396487	0.0246953	0.0933325	FALSE	6.24498	TRUE	1.02997
ASV_879	2.33787	0.457343	0.000916357	0.00868903	TRUE	5.11184	TRUE	2.06103
ASV_882	-0.527703	0.34976	0.169796	0.340232	FALSE	-1.50876	TRUE	0.468225
ASV_886	-1.77919	0.445272	0.00313047	0.0235785	TRUE	-3.99574	TRUE	1.62748
ASV_897	1.68649	0.329856	1	1	FALSE	5.1128	TRUE	0
ASV_904	0.58011	0.390338	0.37706	0.591663	FALSE	1.48617	TRUE	0.227926
ASV_908	1.03512	0.342679	0.0943424	0.23139	FALSE	3.02067	TRUE	0.635656
ASV_909	0.45787	0.567776	0.434502	0.655453	FALSE	0.806427	TRUE	0.183458
ASV_915	-2.13765	0.392664	0.00028326	0.00326981	TRUE	-5.44396	FALSE	2.48548
ASV_920	0.620838	0.416687	0.162048	0.329246	FALSE	1.48994	TRUE	0.482479
ASV_927	-5.61195	0.329856	1	1	FALSE	-17.0133	TRUE	0
ASV_933	-0.303569	0.329312	0.453933	0.675178	FALSE	-0.92183	TRUE	0.170582
ASV_937	-2.96101	0.416745	3.27541e-05	0.000599739	TRUE	-7.10509	TRUE	3.22204
ASV_942	0.404997	0.408589	0.347482	0.559979	FALSE	0.99121	TRUE	0.251828
ASV_943	2.57101	0.381688	0.0213369	0.0855023	FALSE	6.73591	FALSE	1.06802
ASV_949	-1.73958	0.325776	0.00592611	0.0372398	TRUE	-5.33979	FALSE	1.42899
ASV_953	0.00883291	0.329856	1	1	FALSE	0.0267781	TRUE	0
ASV_958	0.163216	0.408342	0.705877	0.918679	FALSE	0.399704	TRUE	0.0368363
ASV_959	1.92052	0.619188	0.0210715	0.0855023	FALSE	3.10167	TRUE	1.06802
ASV_960	-0.472765	0.408559	0.274103	0.475415	FALSE	-1.15715	TRUE	0.322927
ASV_961	-3.14171	0.373197	6.57333e-05	0.0010674	TRUE	-8.41837	FALSE	2.97167
ASV_962	-0.0790995	0.430989	0.858948	1	FALSE	-0.18353	TRUE	0
ASV_964	1.19055	0.334362	0.0119176	0.0597007	FALSE	3.56066	FALSE	1.22402
ASV_965	-2.89942	0.443482	6.57293e-05	0.0010674	TRUE	-6.53785	TRUE	2.97167
ASV_966	-1.4432	0.355688	0.02698	0.0991446	FALSE	-4.05748	FALSE	1.00373
ASV_967	-0.721736	0.374381	0.111804	0.254797	FALSE	-1.92781	TRUE	0.593806
ASV_968	-0.9077	0.362142	0.0872077	0.221566	FALSE	-2.50648	TRUE	0.654497
ASV_971	1.45822	0.329856	1	1	FALSE	4.42077	TRUE	0
ASV_974	-1.8727	0.379845	0.00169397	0.014508	TRUE	-4.93016	FALSE	1.83839
ASV_977	3.44027	0.329856	1	1	FALSE	10.4296	TRUE	0
ASV_978	0.831464	0.405234	0.176631	0.348667	FALSE	2.05181	TRUE	0.45759
ASV_981	-0.601891	0.398732	0.159345	0.326687	FALSE	-1.50951	TRUE	0.485868
ASV_983	-0.195996	0.31652	0.569296	0.794471	FALSE	-0.619222	TRUE	0.0999222
ASV_985	-2.07147	0.37401	0.0116018	0.0590518	FALSE	-5.53855	FALSE	1.22877
ASV_996	0.0555976	0.44789	0.905265	1	FALSE	0.124132	TRUE	0
ASV_1005	0.594128	0.578802	0.338823	0.549707	FALSE	1.02648	TRUE	0.259869
ASV_1007	-0.209459	0.404127	0.62636	0.846303	FALSE	-0.518301	TRUE	0.0724742
ASV_1008	0.360415	0.405566	0.414882	0.635488	FALSE	0.888671	TRUE	0.196892
ASV_1009	-0.476369	0.42436	0.378286	0.591663	FALSE	-1.12256	TRUE	0.227926
ASV_1012	0.0279484	0.349728	0.943582	1	FALSE	0.0799149	TRUE	0
ASV_1013	-0.35476	0.428907	0.432144	0.654374	FALSE	-0.827125	TRUE	0.184174
ASV_1014	-1.15407	0.335124	0.0411243	0.131548	FALSE	-3.44372	FALSE	0.880915
ASV_1016	-2.56417	0.402711	0.000130196	0.00181931	TRUE	-6.36726	TRUE	2.74009
ASV_1023	-2.72601	0.319887	2.76339e-05	0.000543467	TRUE	-8.52178	FALSE	3.26483
ASV_1025	0.722416	0.338091	0.09945	0.237429	FALSE	2.13675	TRUE	0.624465
ASV_1027	-0.299892	0.422077	0.528639	0.75459	FALSE	-0.710516	TRUE	0.122289
ASV_1029	0.224274	0.365304	0.601786	0.821103	FALSE	0.613936	TRUE	0.0856024
ASV_1040	-2.54327	0.406314	0.000243228	0.00290234	TRUE	-6.25937	TRUE	2.53725
ASV_1041	-2.87386	0.340787	6.50017e-05	0.0010674	TRUE	-8.43302	FALSE	2.97167
ASV_1043	-0.017918	0.423058	0.968878	1	FALSE	-0.0423536	TRUE	0
ASV_1046	-1.78034	0.357182	0.00757362	0.0447286	TRUE	-4.98441	FALSE	1.34941
ASV_1050	1.47843	0.356144	0.00889966	0.0495815	TRUE	4.15121	FALSE	1.30468
ASV_1058	1.5028	0.417999	0.0228553	0.0888333	FALSE	3.59522	FALSE	1.05142
ASV_1060	-3.18406	0.371086	0.000137677	0.00185079	TRUE	-8.58038	FALSE	2.73264
ASV_1061	-0.932217	0.441872	0.0886556	0.222537	FALSE	-2.1097	TRUE	0.652598
ASV_1064	-0.717905	0.331638	0.275497	0.476018	FALSE	-2.16473	TRUE	0.322376
ASV_1065	-2.58462	0.327676	0.0802819	0.211642	FALSE	-7.88772	TRUE	0.674398
ASV_1073	0.325512	0.329856	1	1	FALSE	0.98683	TRUE	0
ASV_1074	0.307234	0.470014	0.542188	0.767738	FALSE	0.653671	TRUE	0.114787
ASV_1086	-0.589145	0.351572	0.192382	0.370148	FALSE	-1.67574	TRUE	0.431625
ASV_1092	0.111695	0.363851	0.76779	0.978863	FALSE	0.306979	TRUE	0.0092779
ASV_1093	0.348093	0.403969	0.413944	0.635488	FALSE	0.861681	TRUE	0.196892
ASV_1101	-0.866781	0.347269	0.046781	0.145693	FALSE	-2.496	FALSE	0.83656
ASV_1107	-0.337656	0.494723	0.520379	0.746815	FALSE	-0.682514	TRUE	0.126787
ASV_1108	-0.0698877	0.327091	0.865992	1	FALSE	-0.213664	TRUE	0
ASV_1110	0.892792	0.347081	0.0618288	0.176511	FALSE	2.57229	TRUE	0.753227
ASV_1113	1.91796	0.37851	0.0148393	0.0694243	FALSE	5.06713	FALSE	1.15849
ASV_1118	0.43763	0.464313	0.389196	0.606941	FALSE	0.942532	TRUE	0.216854
ASV_1122	-0.988632	0.383843	0.0420166	0.133738	FALSE	-2.57561	FALSE	0.873746
ASV_1125	-0.9057	0.41961	0.0629427	0.178254	FALSE	-2.15844	TRUE	0.748962
ASV_1126	-2.13532	0.343208	0.00837078	0.0478	TRUE	-6.22167	FALSE	1.32057
ASV_1127	-2.10816	0.345467	0.103405	0.243265	FALSE	-6.10234	TRUE	0.613921
ASV_1132	2.49216	0.356504	0.019856	0.0826943	FALSE	6.99054	FALSE	1.08252
ASV_1144	-0.558136	0.470998	0.280819	0.481733	FALSE	-1.18501	TRUE	0.317194
ASV_1148	-1.38844	0.449392	0.0102936	0.055687	FALSE	-3.08959	TRUE	1.25425
ASV_1151	-2.85054	0.360282	0.000216336	0.00270293	TRUE	-7.91198	FALSE	2.56817
ASV_1153	2.00027	0.331155	0.000520955	0.00542406	TRUE	6.04029	FALSE	2.26568
ASV_1158	-0.908767	0.413433	0.059169	0.172369	FALSE	-2.1981	TRUE	0.76354
ASV_1159	1.22541	0.334234	0.0214605	0.0855023	FALSE	3.66632	FALSE	1.06802
ASV_1163	0.38548	0.519403	0.486017	0.711932	FALSE	0.74216	FALSE	0.147562
ASV_1173	-0.521675	0.324238	0.151668	0.313979	FALSE	-1.60893	TRUE	0.5031
ASV_1176	-2.8328	0.372919	0.000126673	0.00179369	TRUE	-7.59628	FALSE	2.74625
ASV_1180	-0.848745	0.37814	0.110497	0.253451	FALSE	-2.24453	TRUE	0.596107
ASV_1181	-0.202829	0.358811	0.628839	0.848573	FALSE	-0.56528	TRUE	0.0713109
ASV_1184	1.01254	0.346683	0.0329885	0.113378	FALSE	2.92066	FALSE	0.945472
ASV_1185	0.548702	0.361063	0.225912	0.417249	FALSE	1.51968	FALSE	0.379605
ASV_1191	2.65283	0.350309	0.00163023	0.0140756	TRUE	7.57282	FALSE	1.85153
ASV_1196	0.784752	0.315385	0.0552807	0.16491	FALSE	2.48823	TRUE	0.782752
ASV_1198	1.95872	0.361443	0.0123265	0.0608871	FALSE	5.41918	FALSE	1.21547
ASV_1204	-0.743683	0.553206	0.271462	0.474166	FALSE	-1.34431	TRUE	0.32407
ASV_1207	0.406391	0.49765	0.451285	0.673124	FALSE	0.81662	FALSE	0.171905
ASV_1211	-0.73711	0.3809	0.192617	0.370148	FALSE	-1.93518	FALSE	0.431625
ASV_1216	-2.01395	0.440758	0.00182749	0.0154031	TRUE	-4.56929	FALSE	1.81239
ASV_1220	0.00520416	0.404199	0.990896	1	FALSE	0.0128752	TRUE	0
ASV_1224	-0.851102	0.385494	0.0783186	0.208927	FALSE	-2.20782	TRUE	0.680006
ASV_1225	0.7394	0.357252	0.0839239	0.217383	FALSE	2.06969	TRUE	0.662774
ASV_1235	0.066428	0.469767	0.892177	1	FALSE	0.141406	TRUE	0
ASV_1237	1.73611	0.333938	0.000823504	0.0082335	TRUE	5.1989	FALSE	2.08442
ASV_1239	-0.49697	0.433381	0.278192	0.479369	FALSE	-1.14673	TRUE	0.31933
ASV_1241	1.39043	0.341902	0.0268186	0.0988936	FALSE	4.06676	FALSE	1.00483
ASV_1243	-0.159714	0.56863	0.792735	0.998664	FALSE	-0.280876	TRUE	0.000580711
ASV_1244	1.20913	0.337094	0.0371037	0.121618	FALSE	3.58693	FALSE	0.915003
ASV_1246	-2.17604	0.383031	0.00128206	0.0115386	TRUE	-5.6811	FALSE	1.93785
ASV_1248	1.48176	0.327138	0.138331	0.293948	FALSE	4.52948	TRUE	0.53173
ASV_1252	0.0159685	0.354513	0.964757	1	FALSE	0.0450435	FALSE	0
ASV_1255	-2.07418	0.359363	0.00118097	0.010812	TRUE	-5.77182	FALSE	1.9661
ASV_1256	0.921627	0.541167	0.187113	0.361956	FALSE	1.70303	TRUE	0.441344
ASV_1264	-1.67879	0.339384	0.015852	0.0731948	FALSE	-4.94658	FALSE	1.13552
ASV_1265	3.50215	0.331511	0.060083	0.17341	FALSE	10.5642	TRUE	0.760926
ASV_1280	-1.77125	0.387334	0.00379868	0.0272191	TRUE	-4.57294	FALSE	1.56513
ASV_1282	-2.13981	0.377323	0.00237247	0.0190876	TRUE	-5.67103	FALSE	1.71925
ASV_1287	1.32719	0.34082	0.0176293	0.0770466	FALSE	3.8941	FALSE	1.11325
ASV_1290	0.556665	0.460546	0.252116	0.451472	FALSE	1.20871	TRUE	0.34537
ASV_1300	0.923128	0.448301	0.1316	0.282342	FALSE	2.05917	TRUE	0.549224
ASV_1302	1.65012	0.327389	0.124688	0.273029	FALSE	5.04024	TRUE	0.563792
ASV_1310	-2.25888	0.369264	0.000482816	0.00523215	TRUE	-6.11724	FALSE	2.28132
ASV_1319	-0.0972303	0.329856	1	1	FALSE	-0.294766	TRUE	0
ASV_1321	1.14071	0.334261	0.181468	0.35557	FALSE	3.41263	TRUE	0.449075
ASV_1322	-0.349851	0.421915	0.444762	0.666201	FALSE	-0.829197	FALSE	0.176395
ASV_1329	0.116054	0.33778	0.76392	0.976273	FALSE	0.343579	TRUE	0.0104287
ASV_1334	-1.8731	0.386304	0.00834682	0.0478	TRUE	-4.84878	FALSE	1.32057
ASV_1337	1.53307	0.331689	0.019065	0.0800497	FALSE	4.62202	FALSE	1.09664
ASV_1348	1.55088	0.339066	0.0013393	0.0119524	TRUE	4.57396	FALSE	1.92254
ASV_1362	-2.09796	0.347945	0.000312931	0.0034618	TRUE	-6.02956	TRUE	2.4607
ASV_1364	0.794539	0.339707	0.0664713	0.18626	FALSE	2.3389	TRUE	0.729881
ASV_1369	-0.870159	0.323374	0.114806	0.259966	FALSE	-2.69087	TRUE	0.585084
ASV_1371	-1.44955	0.329856	1	1	FALSE	-4.39449	TRUE	0
ASV_1386	-2.28445	0.41381	0.00088707	0.00856426	TRUE	-5.52052	FALSE	2.06731
ASV_1387	2.87104	0.329856	1	1	FALSE	8.70393	TRUE	0
ASV_1388	1.25938	0.381291	0.0807204	0.211642	FALSE	3.30295	TRUE	0.674398
ASV_1396	-0.240667	0.329856	1	1	FALSE	-0.729612	TRUE	0
ASV_1398	0.603408	0.392238	0.162517	0.329376	FALSE	1.53837	TRUE	0.482308
ASV_1403	1.22144	0.356163	0.0186466	0.0798496	FALSE	3.42945	FALSE	1.09773
ASV_1404	-0.903825	0.388638	0.0589934	0.172369	FALSE	-2.32562	TRUE	0.76354
ASV_1407	0.42397	0.388172	0.33611	0.546629	FALSE	1.09222	TRUE	0.262308
ASV_1414	1.31931	0.329856	1	1	FALSE	3.99964	TRUE	0
ASV_1417	-1.69098	0.34823	0.0398884	0.128758	FALSE	-4.85594	FALSE	0.890225
ASV_1420	-0.514772	0.358522	0.201071	0.382683	FALSE	-1.43581	TRUE	0.417161
ASV_1432	-0.274229	0.424419	0.534323	0.760604	FALSE	-0.646128	TRUE	0.118842
ASV_1435	1.2721	0.440229	0.0342015	0.115675	FALSE	2.88963	FALSE	0.93676
ASV_1436	0.859928	0.354444	0.0936535	0.230538	FALSE	2.42613	TRUE	0.637257
ASV_1437	-2.40473	0.393789	0.000879197	0.00856426	TRUE	-6.10664	FALSE	2.06731
ASV_1438	-2.54699	0.381316	0.0216873	0.0855023	FALSE	-6.67947	FALSE	1.06802
ASV_1440	-1.14985	0.326614	0.0125108	0.0612282	FALSE	-3.52051	FALSE	1.21305
ASV_1441	-0.194883	0.329856	1	1	FALSE	-0.590813	TRUE	0
ASV_1445	-2.72041	0.372178	8.31272e-05	0.00126116	TRUE	-7.30942	TRUE	2.89923
ASV_1453	1.09376	0.414289	0.0776494	0.208242	FALSE	2.6401	TRUE	0.681433
ASV_1456	-0.642493	0.409575	0.160711	0.328221	FALSE	-1.56868	TRUE	0.483834
ASV_1457	1.61947	0.39503	0.00457523	0.0312456	TRUE	4.09962	FALSE	1.50521
ASV_1462	0.930935	0.558972	0.237742	0.430122	FALSE	1.66544	TRUE	0.366408
ASV_1463	-1.09769	0.428056	0.0426569	0.135229	FALSE	-2.56437	FALSE	0.868931
ASV_1465	1.56084	0.355963	0.0071222	0.0429673	TRUE	4.38484	FALSE	1.36686
ASV_1475	-1.62452	0.328718	0.127102	0.277742	FALSE	-4.942	TRUE	0.556359
ASV_1485	0.93536	0.409595	0.0624884	0.17744	FALSE	2.28362	TRUE	0.750948
ASV_1486	1.61428	0.363646	0.00437978	0.0302034	TRUE	4.43916	FALSE	1.51994
ASV_1487	0.830047	0.53269	0.217065	0.405555	FALSE	1.55822	FALSE	0.391951
ASV_1488	-0.833128	0.336697	0.0897127	0.223126	FALSE	-2.47441	TRUE	0.651449
ASV_1503	0.895633	0.451543	0.0877289	0.222358	FALSE	1.98349	FALSE	0.652947
ASV_1505	0.0863376	0.353058	0.816529	1	FALSE	0.244542	TRUE	0
ASV_1507	-2.27295	0.326364	0.0907895	0.224752	FALSE	-6.96444	TRUE	0.648297
ASV_1511	-1.86236	0.386696	0.00854729	0.0482831	TRUE	-4.81609	FALSE	1.3162
ASV_1520	2.47199	0.329856	1	1	FALSE	7.49414	TRUE	0
ASV_1526	-1.79903	0.355269	0.00716121	0.0429673	TRUE	-5.06385	FALSE	1.36686
ASV_1535	-2.64709	0.336844	0.000535876	0.00552525	TRUE	-7.8585	FALSE	2.25765
ASV_1538	1.73124	0.406292	0.0080067	0.0464651	TRUE	4.26107	TRUE	1.33287
ASV_1560	3.56419	0.329856	1	1	FALSE	10.8053	TRUE	0
ASV_1563	0.545295	0.518052	0.313265	0.520637	FALSE	1.05259	TRUE	0.283465
ASV_1564	-1.56386	0.334744	0.00228261	0.0185048	TRUE	-4.67182	FALSE	1.73272
ASV_1572	-0.107402	0.340862	0.805677	1	FALSE	-0.31509	TRUE	0
ASV_1577	-0.189666	0.40545	0.659615	0.874545	FALSE	-0.467791	TRUE	0.0582178
ASV_1579	2.40226	0.329856	1	1	FALSE	7.28277	TRUE	0
ASV_1580	0.3372	0.424685	0.463197	0.682267	FALSE	0.793999	TRUE	0.166045
ASV_1584	1.96152	0.331181	0.0019561	0.0163573	TRUE	5.92282	FALSE	1.78629
ASV_1585	-1.3301	0.334146	0.0577021	0.16975	FALSE	-3.98061	TRUE	0.770191
ASV_1593	-2.19268	0.402664	0.000960658	0.00902848	TRUE	-5.44544	FALSE	2.04439
ASV_1594	1.5886	0.329856	1	1	FALSE	4.81604	TRUE	0
ASV_1595	-2.0774	0.384203	0.00566558	0.036029	TRUE	-5.40704	FALSE	1.44335
ASV_1596	-3.84344	0.333466	0.0550967	0.164825	FALSE	-11.5257	TRUE	0.782978
ASV_1604	0.424754	0.333923	0.293018	0.496308	FALSE	1.27201	TRUE	0.304249
ASV_1606	1.3581	0.611417	0.269304	0.472929	FALSE	2.22123	TRUE	0.325204
ASV_1613	-0.353241	0.327281	0.359487	0.574098	FALSE	-1.07932	TRUE	0.241014
ASV_1617	-0.714119	0.392508	0.106354	0.246404	FALSE	-1.81938	TRUE	0.608353
ASV_1618	-1.57944	0.378042	0.149562	0.310224	FALSE	-4.17796	TRUE	0.508324
ASV_1619	-2.21619	0.34141	0.0229193	0.0888333	FALSE	-6.49131	FALSE	1.05142
ASV_1621	-0.929124	0.331865	0.107412	0.247965	FALSE	-2.7997	TRUE	0.605609
ASV_1623	-1.18615	0.37291	0.193917	0.371732	FALSE	-3.18078	TRUE	0.42977
ASV_1624	0.433127	0.360387	0.315645	0.523774	FALSE	1.20184	FALSE	0.280856
ASV_1640	0.580132	0.503874	0.282836	0.482914	FALSE	1.15134	TRUE	0.31613
ASV_1641	-0.0820651	0.326769	0.843358	1	FALSE	-0.251141	TRUE	0
ASV_1651	-1.31033	0.384119	0.0762374	0.206541	FALSE	-3.41127	TRUE	0.684994
ASV_1652	-0.415828	0.460589	0.433168	0.654374	FALSE	-0.902818	TRUE	0.184174
ASV_1653	-1.52798	0.323669	0.0420607	0.133738	FALSE	-4.7208	FALSE	0.873746
ASV_1654	4.13279	0.329856	1	1	FALSE	12.5291	TRUE	0
ASV_1655	-0.331347	0.388295	0.421709	0.643469	FALSE	-0.853338	TRUE	0.191472
ASV_1660	-0.77514	0.329856	1	1	FALSE	-2.34993	TRUE	0
ASV_1667	-0.427208	0.46574	0.455834	0.677056	FALSE	-0.917269	TRUE	0.169375
ASV_1671	1.63123	0.351333	0.00561759	0.035939	TRUE	4.64298	FALSE	1.44443
ASV_1676	-0.137871	0.380616	0.726561	0.94042	FALSE	-0.362232	TRUE	0.026678
ASV_1683	-2.35946	0.339809	0.09106	0.224897	FALSE	-6.94347	TRUE	0.648016
ASV_1684	-2.13974	0.38118	0.000502307	0.00528168	TRUE	-5.61346	TRUE	2.27723
ASV_1707	-2.18746	0.393838	0.00260054	0.0204576	TRUE	-5.55422	FALSE	1.68915
ASV_1708	-0.892683	0.353511	0.0649962	0.182873	FALSE	-2.52519	TRUE	0.737849
ASV_1710	-0.492543	0.548618	0.392682	0.611478	FALSE	-0.897789	TRUE	0.213619
ASV_1712	-2.21027	0.34933	0.0079818	0.0464651	TRUE	-6.32719	FALSE	1.33287
ASV_1716	-1.89669	0.373468	0.00383903	0.0272191	TRUE	-5.07859	FALSE	1.56513
ASV_1723	-0.109575	0.324908	0.758145	0.970931	FALSE	-0.337251	TRUE	0.0128117
ASV_1724	-1.59274	0.335789	0.00513511	0.0336635	TRUE	-4.74327	FALSE	1.47284
ASV_1725	0.96472	0.329856	1	1	FALSE	2.92467	TRUE	0
ASV_1742	-0.0887905	0.421639	0.846704	1	FALSE	-0.210584	TRUE	0
ASV_1743	0.776836	0.345139	0.0544997	0.163499	FALSE	2.25079	TRUE	0.786485
ASV_1746	-2.07244	0.404708	0.00370454	0.0269467	TRUE	-5.12083	FALSE	1.56949
ASV_1753	0.342212	0.329856	1	1	FALSE	1.03746	TRUE	0
ASV_1754	-0.100605	0.35985	0.793665	0.998664	FALSE	-0.279574	TRUE	0.000580711
ASV_1765	1.74465	0.389208	0.00650338	0.039662	TRUE	4.48255	FALSE	1.40163
ASV_1769	-2.52809	0.575132	0.00458975	0.0312456	TRUE	-4.39568	FALSE	1.50521
ASV_1772	3.65806	0.329856	1	1	FALSE	11.0899	TRUE	0
ASV_1773	-1.87174	0.329856	1	1	FALSE	-5.6744	TRUE	0
ASV_1774	-2.92507	0.411011	0.0191778	0.0801844	FALSE	-7.11677	FALSE	1.09591
ASV_1777	0.859076	0.342169	0.241303	0.435083	FALSE	2.51068	TRUE	0.361427
ASV_1783	0.491119	0.347639	0.252609	0.451472	FALSE	1.41273	TRUE	0.34537
ASV_1789	-0.905866	0.332285	0.22382	0.414828	FALSE	-2.72617	TRUE	0.382132
ASV_1790	-2.58163	0.362669	0.088851	0.222537	FALSE	-7.11844	TRUE	0.652598
ASV_1791	0.660651	0.542415	0.437634	0.658311	FALSE	1.21798	TRUE	0.181569
ASV_1792	-1.84537	0.371666	0.00253916	0.0201238	TRUE	-4.96514	FALSE	1.69629
ASV_1795	0.231996	0.477454	0.647581	0.864689	FALSE	0.485904	TRUE	0.0631403
ASV_1804	-0.819879	0.328772	0.13014	0.280341	FALSE	-2.49376	TRUE	0.552313
ASV_1805	0.727971	0.392613	0.0967072	0.234309	FALSE	1.85417	TRUE	0.630211
ASV_1808	0.312774	0.330906	0.414286	0.635488	FALSE	0.945204	TRUE	0.196892
ASV_1812	-1.55922	0.385087	0.0271285	0.0993463	FALSE	-4.04901	FALSE	1.00285
ASV_1813	-3.63908	0.329856	1	1	FALSE	-11.0323	TRUE	0
ASV_1815	0.898187	0.34739	0.234943	0.426512	FALSE	2.58553	TRUE	0.370069
ASV_1821	-0.994977	0.354451	0.0262553	0.0971539	FALSE	-2.80709	FALSE	1.01254
ASV_1829	0.296088	0.395877	0.532489	0.759065	FALSE	0.747929	FALSE	0.119721
ASV_1831	0.881401	0.326728	0.114324	0.259428	FALSE	2.69766	TRUE	0.585984
ASV_1842	1.07769	0.354958	0.0560391	0.166705	FALSE	3.03612	TRUE	0.778053
ASV_1849	-1.65562	0.392836	0.00837175	0.0478	TRUE	-4.21452	FALSE	1.32057
ASV_1850	-0.987043	0.357689	0.0328758	0.113358	FALSE	-2.7595	FALSE	0.94555
ASV_1857	-0.460132	0.361032	0.423541	0.644413	FALSE	-1.27449	TRUE	0.190836
ASV_1863	1.15924	0.544105	0.0706133	0.194783	FALSE	2.13055	TRUE	0.71045
ASV_1869	-3.5033	0.329856	1	1	FALSE	-10.6207	TRUE	0
ASV_1870	0.31302	0.348942	0.410799	0.635247	FALSE	0.897054	TRUE	0.197058
ASV_1874	-0.940212	0.440972	0.122763	0.272401	FALSE	-2.13214	TRUE	0.564791
ASV_1875	-0.626127	0.357175	0.139981	0.295546	FALSE	-1.753	TRUE	0.529375
ASV_1877	-0.627188	0.353851	0.114256	0.259428	FALSE	-1.77247	TRUE	0.585984
ASV_1884	1.64387	0.372953	0.0116213	0.0590518	FALSE	4.40771	TRUE	1.22877
ASV_1886	3.76165	0.329856	1	1	FALSE	11.4039	TRUE	0
ASV_1894	-0.827333	0.406122	0.0972211	0.234656	FALSE	-2.03715	TRUE	0.629568
ASV_1899	-2.63865	0.37127	0.000854814	0.00840567	TRUE	-7.10708	FALSE	2.07543
ASV_1903	-0.791418	0.329856	1	1	FALSE	-2.39928	TRUE	0
ASV_1909	-2.69666	0.36454	0.00510939	0.0336635	TRUE	-7.39744	FALSE	1.47284
ASV_1917	1.40854	0.340132	0.0536615	0.16236	FALSE	4.14115	TRUE	0.78952
ASV_1939	0.16333	0.461796	0.74143	0.956742	FALSE	0.353685	FALSE	0.0192053
ASV_1942	-1.33295	0.401735	0.0210547	0.0855023	FALSE	-3.31799	FALSE	1.06802
ASV_1949	0.312019	0.329856	1	1	FALSE	0.945926	TRUE	0
ASV_1952	0.0203498	0.360805	0.964132	1	FALSE	0.0564012	TRUE	0
ASV_1961	-0.205636	0.336046	0.650403	0.86666	FALSE	-0.61193	TRUE	0.0621512
ASV_1968	-0.287386	0.501108	0.587142	0.806951	FALSE	-0.5735	FALSE	0.0931528
ASV_1969	0.120352	0.392433	0.771447	0.979996	FALSE	0.30668	TRUE	0.00877548
ASV_1970	-0.0720211	0.333881	0.849215	1	FALSE	-0.215709	TRUE	0
ASV_1978	-1.29599	0.326358	0.157049	0.323229	FALSE	-3.97106	TRUE	0.490489
ASV_1979	-1.05044	0.337366	0.0895149	0.223126	FALSE	-3.11364	TRUE	0.651449
ASV_1988	-1.30884	0.329856	1	1	FALSE	-3.96791	TRUE	0
ASV_1991	3.47222	0.328885	0.0601205	0.17341	FALSE	10.5576	TRUE	0.760926
ASV_1999	0.48247	0.435149	0.329711	0.54036	FALSE	1.10875	TRUE	0.267316
ASV_2011	-0.199277	0.332349	0.656145	0.871032	FALSE	-0.599602	TRUE	0.0599659
ASV_2020	-1.13487	0.428092	0.0769285	0.207356	FALSE	-2.65099	TRUE	0.683284
ASV_2035	0.159364	0.326481	0.710908	0.924093	FALSE	0.488128	TRUE	0.0342841
ASV_2045	-2.74325	0.329893	0.0141552	0.0674118	FALSE	-8.31558	FALSE	1.17126
ASV_2046	0.428599	0.329856	1	1	FALSE	1.29935	TRUE	0
ASV_2053	-1.09355	0.329856	1	1	FALSE	-3.31523	TRUE	0
ASV_2059	-0.269	0.331941	0.566436	0.79152	FALSE	-0.810385	TRUE	0.101538
ASV_2060	-2.35354	0.351896	0.0216328	0.0855023	FALSE	-6.68816	FALSE	1.06802
ASV_2061	-2.10581	0.347418	0.000914373	0.00868903	TRUE	-6.06131	FALSE	2.06103
ASV_2076	1.23589	0.421984	0.0994878	0.237429	FALSE	2.92876	TRUE	0.624465
ASV_2078	-0.497527	0.329856	1	1	FALSE	-1.50832	TRUE	0
ASV_2084	-0.800482	0.362296	0.0781568	0.208927	FALSE	-2.20947	TRUE	0.680006
ASV_2085	0.557617	0.342924	0.164864	0.332231	FALSE	1.62607	TRUE	0.47856
ASV_2092	0.305715	0.422643	0.496689	0.724566	FALSE	0.723341	TRUE	0.139922
ASV_2109	1.93556	0.329856	1	1	FALSE	5.8679	TRUE	0
ASV_2110	-3.16192	0.338187	0.0678326	0.188582	FALSE	-9.34961	TRUE	0.7245
ASV_2136	-2.96133	0.364655	0.00125043	0.0113501	TRUE	-8.1209	FALSE	1.945
ASV_2144	-2.84975	0.368877	0.0163455	0.074502	FALSE	-7.72547	FALSE	1.12783
ASV_2167	-3.86237	0.329856	1	1	FALSE	-11.7093	TRUE	0
ASV_2181	3.72265	0.329856	1	1	FALSE	11.2857	TRUE	0
ASV_2182	0.132519	0.329856	1	1	FALSE	0.401749	TRUE	0
ASV_2183	0.345757	0.521554	0.575554	0.797013	FALSE	0.662936	TRUE	0.0985345
ASV_2187	0.940953	0.374416	0.086699	0.221333	FALSE	2.51312	TRUE	0.654955
ASV_2194	2.59533	0.329856	1	1	FALSE	7.86808	TRUE	0
ASV_2195	1.17731	0.355883	0.186881	0.361956	FALSE	3.30814	TRUE	0.441344
ASV_2196	-0.41502	0.329856	1	1	FALSE	-1.25819	TRUE	0
ASV_2204	-0.309475	0.496342	0.552714	0.77746	FALSE	-0.623512	TRUE	0.109322
ASV_2206	1.03999	0.326561	0.0499143	0.154096	FALSE	3.18468	FALSE	0.812209
ASV_2207	0.831165	0.479886	0.143819	0.301451	FALSE	1.73201	FALSE	0.520783
ASV_2208	-3.03993	0.506633	0.105132	0.245653	FALSE	-6.00026	TRUE	0.609679
ASV_2222	-0.0935629	0.32687	0.82252	1	FALSE	-0.286238	TRUE	0
ASV_2230	0.271613	0.410908	0.555838	0.78082	FALSE	0.661006	FALSE	0.107449
ASV_2241	-0.513546	0.323545	0.253368	0.451472	FALSE	-1.58725	TRUE	0.34537
ASV_2251	-0.0737197	0.463566	0.88375	1	FALSE	-0.159028	TRUE	0
ASV_2252	0.749554	0.490472	0.186996	0.361956	FALSE	1.52823	TRUE	0.441344
ASV_2253	-1.40029	0.326697	0.145918	0.303853	FALSE	-4.28619	TRUE	0.517337
ASV_2254	1.78805	0.376919	0.00513245	0.0336635	TRUE	4.74386	FALSE	1.47284
ASV_2258	3.5529	0.329856	1	1	FALSE	10.7711	TRUE	0
ASV_2261	-0.151745	0.361097	0.691763	0.909224	FALSE	-0.420233	TRUE	0.0413293
ASV_2285	1.58696	0.450364	0.0388131	0.126054	FALSE	3.52374	TRUE	0.899445
ASV_2296	-3.91191	0.329856	1	1	FALSE	-11.8595	TRUE	0
ASV_2299	-2.25138	0.329856	1	1	FALSE	-6.82535	TRUE	0
ASV_2309	1.91252	0.33062	0.108976	0.250503	FALSE	5.78466	TRUE	0.601187
ASV_2312	3.94615	0.329856	1	1	FALSE	11.9633	TRUE	0
ASV_2320	-1.67505	0.358944	0.0185762	0.0798496	FALSE	-4.66661	FALSE	1.09773
ASV_2334	1.17205	0.328924	0.174181	0.347055	FALSE	3.56328	TRUE	0.459602
ASV_2335	-0.544235	0.31938	0.186923	0.361956	FALSE	-1.70404	TRUE	0.441344
ASV_2336	1.99342	0.3531	0.00484795	0.0327931	TRUE	5.64548	TRUE	1.48422
ASV_2340	0.836099	0.329856	1	1	FALSE	2.53474	TRUE	0
ASV_2342	-3.73324	0.330081	0.00148246	0.0130113	TRUE	-11.3101	FALSE	1.88568
ASV_2350	1.3803	0.588235	0.256467	0.453191	FALSE	2.34651	TRUE	0.343719
ASV_2378	-1.06956	0.328649	0.0312453	0.109998	FALSE	-3.25441	FALSE	0.958616
ASV_2379	0.244488	0.351875	0.506846	0.733338	FALSE	0.694815	TRUE	0.134696
ASV_2383	2.88124	0.367517	0.080768	0.211642	FALSE	7.83975	TRUE	0.674398
ASV_2400	-1.82266	0.329856	1	1	FALSE	-5.52563	TRUE	0
ASV_2410	0.762706	0.341407	0.111581	0.254797	FALSE	2.23401	TRUE	0.593806
ASV_2412	-1.94928	0.33624	0.00115425	0.0106593	TRUE	-5.79728	FALSE	1.97227
ASV_2413	-2.46221	0.328684	0.000292465	0.00333976	TRUE	-7.49111	FALSE	2.47628
ASV_2416	-2.59137	0.339008	0.000261705	0.00308812	TRUE	-7.64398	FALSE	2.51031
ASV_2423	0.341872	0.378265	0.461499	0.681658	FALSE	0.903789	FALSE	0.166434
ASV_2426	0.314977	0.351236	0.410936	0.635247	FALSE	0.89677	TRUE	0.197058
ASV_2442	0.581111	0.327201	0.326468	0.535964	FALSE	1.77601	TRUE	0.270865
ASV_2444	-0.303108	0.329856	1	1	FALSE	-0.918912	TRUE	0
ASV_2458	-1.2946	0.329856	1	1	FALSE	-3.92473	TRUE	0
ASV_2474	-0.0981366	0.384924	0.811333	1	FALSE	-0.25495	TRUE	0
ASV_2483	1.04873	0.349563	0.09546	0.233054	FALSE	3.00011	TRUE	0.632543
ASV_2497	0.800248	0.355433	0.153195	0.316339	FALSE	2.25147	TRUE	0.499847
ASV_2503	-2.12863	0.383755	0.0115535	0.0590518	FALSE	-5.54685	FALSE	1.22877
ASV_2513	-1.5046	0.332687	0.138536	0.293948	FALSE	-4.52256	TRUE	0.53173
ASV_2519	2.26395	0.440655	0.0142855	0.0677284	FALSE	5.13769	TRUE	1.16923
ASV_2521	-2.31289	0.353567	0.0001062	0.00153454	TRUE	-6.54158	TRUE	2.81402
ASV_2526	-1.68916	0.399617	0.0516698	0.158136	FALSE	-4.22693	TRUE	0.800969
ASV_2534	-1.65556	0.319494	0.00351999	0.0259599	TRUE	-5.18181	FALSE	1.5857
ASV_2535	-1.1044	0.363717	0.0189422	0.0800497	FALSE	-3.03642	FALSE	1.09664
ASV_2549	-0.618972	0.329856	1	1	FALSE	-1.87649	TRUE	0
ASV_2551	0.211041	0.334576	0.572967	0.797013	FALSE	0.630772	TRUE	0.0985345
ASV_2572	0.231959	0.366447	0.640737	0.857006	FALSE	0.632996	TRUE	0.0670159
ASV_2573	-0.749636	0.327603	0.106128	0.246404	FALSE	-2.28824	TRUE	0.608353
ASV_2586	-1.89271	0.338875	0.0305928	0.108661	FALSE	-5.58527	FALSE	0.963928
ASV_2587	0.000283937	0.325976	0.999347	1	FALSE	0.000871037	TRUE	0
ASV_2593	1.07785	0.329856	1	1	FALSE	3.26763	TRUE	0
ASV_2609	-0.215277	0.329856	1	1	FALSE	-0.652639	TRUE	0
ASV_2613	2.12286	0.337156	0.0243083	0.0928613	FALSE	6.29638	FALSE	1.03217
ASV_2660	0.875222	0.334772	0.232576	0.423664	FALSE	2.61438	TRUE	0.372979
ASV_2661	-0.342554	0.460517	0.510931	0.73724	FALSE	-0.743846	TRUE	0.132391
ASV_2663	-0.464133	0.330789	0.233242	0.424149	FALSE	-1.40311	TRUE	0.372481
ASV_2665	0.0131446	0.360523	0.974227	1	FALSE	0.03646	TRUE	0
ASV_2671	-1.60483	0.329856	1	1	FALSE	-4.86525	TRUE	0
ASV_2688	-1.67933	0.327091	0.122464	0.272401	FALSE	-5.13413	TRUE	0.564791
ASV_2703	-0.547757	0.354708	0.36584	0.581693	FALSE	-1.54425	TRUE	0.235307
ASV_2704	0.803098	0.323182	0.130889	0.281385	FALSE	2.48497	TRUE	0.550699
ASV_2705	-0.998283	0.329856	1	1	FALSE	-3.02642	TRUE	0
ASV_2711	3.72489	0.35526	0.0605343	0.17375	FALSE	10.485	FALSE	0.760076
ASV_2721	0.152102	0.330848	0.725669	0.94042	FALSE	0.459733	TRUE	0.026678
ASV_2722	1.6688	0.472051	0.0122898	0.0608871	FALSE	3.53522	TRUE	1.21547
ASV_2725	3.7036	0.329856	1	1	FALSE	11.2279	TRUE	0
ASV_2743	1.54332	0.322056	0.0172857	0.0764892	FALSE	4.79207	FALSE	1.1164
ASV_2744	-2.36196	0.329856	1	1	FALSE	-7.16059	TRUE	0
ASV_2748	0.114122	0.449026	0.815801	1	FALSE	0.254154	TRUE	0
ASV_2772	0.940971	0.325726	0.101848	0.240896	FALSE	2.88884	TRUE	0.618171
ASV_2781	0.0197397	0.354698	0.959118	1	FALSE	0.0556522	TRUE	0
ASV_2836	-0.350241	0.392971	0.413615	0.635488	FALSE	-0.891265	TRUE	0.196892
ASV_2837	2.09809	0.350053	0.105247	0.245653	FALSE	5.99363	TRUE	0.609679
ASV_2846	-2.1722	0.328161	0.0954545	0.233054	FALSE	-6.6193	TRUE	0.632543
ASV_2869	-2.15642	0.473284	0.00607744	0.0379661	TRUE	-4.5563	FALSE	1.4206
ASV_2870	-0.800274	0.374506	0.122213	0.272401	FALSE	-2.13688	TRUE	0.564791
ASV_2882	-0.539713	0.329856	1	1	FALSE	-1.63621	TRUE	0
ASV_2883	2.26127	0.329856	1	1	FALSE	6.85532	TRUE	0
ASV_2902	-3.69984	0.329856	1	1	FALSE	-11.2165	TRUE	0
ASV_2905	-2.41836	0.329856	1	1	FALSE	-7.33158	TRUE	0
ASV_2928	0.213506	0.338529	0.562484	0.787033	FALSE	0.630687	TRUE	0.104007
ASV_2938	0.649656	0.368378	0.176004	0.348667	FALSE	1.76356	FALSE	0.45759
ASV_2975	1.48841	0.386402	0.0612675	0.17538	FALSE	3.85197	TRUE	0.756019
ASV_2979	-1.15041	0.366914	0.0884376	0.222537	FALSE	-3.13537	TRUE	0.652598
ASV_3000	-0.364575	0.393346	0.378187	0.591663	FALSE	-0.926855	TRUE	0.227926
ASV_3001	0.98966	0.329856	1	1	FALSE	3.00028	TRUE	0
ASV_3023	0.955512	0.522256	0.100562	0.238919	FALSE	1.82958	FALSE	0.62175
ASV_3026	-1.2518	0.323207	0.0179466	0.0781119	FALSE	-3.87307	FALSE	1.10728
ASV_3029	-1.89192	0.329856	1	1	FALSE	-5.73559	TRUE	0
ASV_3034	-0.450149	0.322933	0.298017	0.502774	FALSE	-1.39394	TRUE	0.298627
ASV_3035	-2.04684	0.35813	0.0106275	0.0558735	FALSE	-5.71536	FALSE	1.25279
ASV_3036	-0.59392	0.336774	0.105525	0.245761	FALSE	-1.76356	FALSE	0.609487
ASV_3042	-0.903428	0.335242	0.0246002	0.0933052	FALSE	-2.69485	FALSE	1.03009
ASV_3054	-0.0580811	0.524905	0.921997	1	FALSE	-0.110651	FALSE	0
ASV_3081	-2.43061	0.329856	1	1	FALSE	-7.36871	TRUE	0
ASV_3082	0.884039	0.344825	0.124385	0.273029	FALSE	2.56373	TRUE	0.563792
ASV_3107	-1.42539	0.387849	0.0667143	0.186449	FALSE	-3.67512	TRUE	0.72944
ASV_3125	-0.292471	0.326538	0.535001	0.760604	FALSE	-0.895672	TRUE	0.118842
ASV_3136	0.421091	0.37621	0.30581	0.511449	FALSE	1.1193	TRUE	0.291197
ASV_3137	-1.88106	0.325644	0.0286863	0.103622	FALSE	-5.77643	FALSE	0.984549
ASV_3138	-3.83337	0.329856	1	1	FALSE	-11.6213	TRUE	0
ASV_3163	-2.48183	0.332156	0.0846986	0.218856	FALSE	-7.47189	TRUE	0.659841
ASV_3189	-1.27767	0.355833	0.0370064	0.121618	FALSE	-3.59064	FALSE	0.915003
ASV_3192	1.01055	0.463039	0.117082	0.26251	FALSE	2.18243	FALSE	0.580854
ASV_3195	-1.38361	0.350263	0.0289407	0.103835	FALSE	-3.95019	FALSE	0.983658
ASV_3224	3.74728	0.329856	1	1	FALSE	11.3604	TRUE	0
ASV_3227	0.74226	0.329856	1	1	FALSE	2.25025	TRUE	0
ASV_3235	-0.34108	0.359945	0.443357	0.665035	FALSE	-0.947591	TRUE	0.177155
ASV_3252	2.35563	0.36992	0.0991628	0.237429	FALSE	6.36794	TRUE	0.624465
ASV_3278	-0.926831	0.323945	0.103536	0.243265	FALSE	-2.86107	TRUE	0.613921
ASV_3280	-0.602358	0.344347	0.330612	0.540478	FALSE	-1.74927	TRUE	0.267222
ASV_3316	-1.97679	0.45557	0.144197	0.301451	FALSE	-4.33917	TRUE	0.520783
ASV_3317	-1.50996	0.377925	0.0573118	0.16907	FALSE	-3.99539	TRUE	0.771934
ASV_3334	0.785585	0.363646	0.0968564	0.234309	FALSE	2.1603	TRUE	0.630211
ASV_3366	0.900267	0.384446	0.143991	0.301451	FALSE	2.34172	TRUE	0.520783
ASV_3371	-0.881674	0.329856	1	1	FALSE	-2.67291	TRUE	0
ASV_3386	1.39896	0.326987	0.0505271	0.155479	FALSE	4.27836	TRUE	0.808327
ASV_3393	-2.2295	0.332992	0.0215878	0.0855023	FALSE	-6.69537	FALSE	1.06802
ASV_3410	0.241369	0.409612	0.587357	0.806951	FALSE	0.589263	TRUE	0.0931528
ASV_3412	0.0395105	0.368383	0.924377	1	FALSE	0.107254	TRUE	0
ASV_3415	1.02514	0.332413	0.19962	0.380605	FALSE	3.08394	TRUE	0.419526
ASV_3416	-0.257639	0.340407	0.528145	0.75459	FALSE	-0.756857	TRUE	0.122289
ASV_3417	0.588031	0.367871	0.208232	0.393229	FALSE	1.59847	FALSE	0.405354
ASV_3436	1.3105	0.430893	0.0227632	0.0888333	FALSE	3.04135	FALSE	1.05142
ASV_3442	-0.760756	0.365849	0.129073	0.279746	FALSE	-2.07943	TRUE	0.553236
ASV_3445	0.555742	0.327532	0.339038	0.549707	FALSE	1.69676	TRUE	0.259869
ASV_3447	0.420856	0.495803	0.458336	0.679823	FALSE	0.848836	TRUE	0.167604
ASV_3474	-0.273118	0.367739	0.593321	0.814092	FALSE	-0.742696	TRUE	0.0893267
ASV_3503	0.584335	0.327441	0.325164	0.535852	FALSE	1.78455	TRUE	0.270955
ASV_3505	2.8095	0.328057	0.0740009	0.20151	FALSE	8.56409	TRUE	0.695703
ASV_3508	-0.256829	0.357103	0.60307	0.821103	FALSE	-0.719201	TRUE	0.0856024
ASV_3538	-0.0818288	0.409022	0.854228	1	FALSE	-0.20006	TRUE	0
ASV_3539	-2.29639	0.329856	1	1	FALSE	-6.96181	TRUE	0
ASV_3543	-3.08584	0.329856	1	1	FALSE	-9.35511	TRUE	0
ASV_3546	1.2839	0.369226	0.0254148	0.095373	FALSE	3.47728	FALSE	1.02057
ASV_3547	-1.92824	0.359841	0.0331061	0.113415	FALSE	-5.35858	FALSE	0.945329
ASV_3548	1.74822	0.329561	0.033748	0.114952	FALSE	5.30471	FALSE	0.939483
ASV_3550	0.380481	0.329856	1	1	FALSE	1.15348	TRUE	0
ASV_3577	-0.52651	0.334785	0.256424	0.453191	FALSE	-1.57268	TRUE	0.343719
ASV_3578	-2.67129	0.327208	0.0775935	0.208242	FALSE	-8.16388	TRUE	0.681433
ASV_3591	-2.26023	0.347603	0.0228444	0.0888333	FALSE	-6.50232	FALSE	1.05142
ASV_3613	-1.80196	0.333212	0.00292367	0.0224947	TRUE	-5.40784	FALSE	1.64792
ASV_3631	-1.83295	0.352602	0.0350703	0.116755	FALSE	-5.19837	FALSE	0.932726
ASV_3677	-0.868299	0.336169	0.122869	0.272401	FALSE	-2.58292	TRUE	0.564791
ASV_3698	-0.491885	0.327797	0.230445	0.421994	FALSE	-1.50058	TRUE	0.374694
ASV_3705	-0.348808	0.329856	1	1	FALSE	-1.05746	TRUE	0
ASV_3729	-0.282683	0.329856	1	1	FALSE	-0.85699	TRUE	0
ASV_3734	-0.0819924	0.329856	1	1	FALSE	-0.24857	TRUE	0
ASV_3776	1.05078	0.333672	0.195746	0.374562	FALSE	3.14913	FALSE	0.426476
ASV_3813	-0.292007	0.327052	0.536	0.761006	FALSE	-0.892847	TRUE	0.118612
ASV_3849	-1.53343	0.329856	1	1	FALSE	-4.64878	TRUE	0
ASV_3850	-0.831386	0.366973	0.0861525	0.220467	FALSE	-2.26553	TRUE	0.656656
ASV_3883	-3.24146	0.329856	1	1	FALSE	-9.82688	TRUE	0
ASV_3885	-1.71904	0.326532	0.119502	0.267182	FALSE	-5.26455	TRUE	0.573193
ASV_3886	0.451875	0.345176	0.415281	0.635488	FALSE	1.30911	TRUE	0.196892
ASV_3892	-2.34881	0.329856	1	1	FALSE	-7.12071	TRUE	0
ASV_3926	-0.157177	0.431436	0.73979	0.955787	FALSE	-0.364311	TRUE	0.0196389
ASV_3929	3.02654	0.329856	1	1	FALSE	9.17534	TRUE	0
ASV_3940	-1.37117	0.33292	0.0542035	0.163499	FALSE	-4.11861	TRUE	0.786485
ASV_3973	0.862275	0.32655	0.230467	0.421994	FALSE	2.64056	TRUE	0.374694
ASV_3989	2.34642	0.327464	0.0882757	0.222537	FALSE	7.16544	TRUE	0.652598
ASV_3991	0.438175	0.383414	0.371472	0.586186	FALSE	1.14282	TRUE	0.231964
ASV_3992	-1.79507	0.354363	0.00388143	0.0272985	TRUE	-5.06563	FALSE	1.56386
ASV_4006	0.403496	0.329856	1	1	FALSE	1.22325	TRUE	0
ASV_4032	-2.14293	0.329856	1	1	FALSE	-6.49656	TRUE	0
ASV_4041	-0.599508	0.368982	0.245711	0.441531	FALSE	-1.62476	TRUE	0.355038
ASV_4077	-2.21831	0.336141	0.0957391	0.233199	FALSE	-6.59933	TRUE	0.632273
ASV_4117	1.49608	0.332193	0.139099	0.29427	FALSE	4.50366	TRUE	0.531254
ASV_4154	0.839472	0.352728	0.253235	0.451472	FALSE	2.37994	TRUE	0.34537
ASV_4162	-0.798277	0.326478	0.24715	0.443367	FALSE	-2.44512	TRUE	0.353237
ASV_4207	0.330688	0.329856	1	1	FALSE	1.00252	TRUE	0
ASV_4210	0.0653144	0.326326	0.874242	1	FALSE	0.200151	TRUE	0
ASV_4247	-0.0091856	0.329856	1	1	FALSE	-0.0278473	TRUE	0
ASV_4248	0.547272	0.346649	0.255145	0.452778	FALSE	1.57875	TRUE	0.344115
ASV_4250	-0.424442	0.357541	0.445668	0.666619	FALSE	-1.18711	TRUE	0.176123
ASV_4255	-3.0427	0.329856	1	1	FALSE	-9.22432	TRUE	0
ASV_4294	0.511614	0.338943	0.372493	0.586925	FALSE	1.50944	TRUE	0.231418
ASV_4296	-1.32279	0.329856	1	1	FALSE	-4.01021	TRUE	0
ASV_4306	1.30301	0.332417	0.0172507	0.0764892	FALSE	3.91979	FALSE	1.1164
ASV_4347	-2.75182	0.338193	0.0147701	0.0694065	FALSE	-8.13683	FALSE	1.1586
ASV_4356	-0.684036	0.329856	1	1	FALSE	-2.07374	TRUE	0
ASV_4385	1.83013	0.329856	1	1	FALSE	5.54828	TRUE	0
ASV_4441	0.0380048	0.347468	0.918172	1	FALSE	0.109376	TRUE	0
ASV_4446	0.681128	0.329856	1	1	FALSE	2.06493	TRUE	0
ASV_4448	0.105779	0.331304	0.765493	0.977107	FALSE	0.31928	TRUE	0.0100577
ASV_4449	-1.75009	0.329856	1	1	FALSE	-5.30563	TRUE	0
ASV_4467	2.87017	0.326534	0.0721168	0.196884	FALSE	8.78983	TRUE	0.705789
ASV_4496	1.99661	0.338925	0.0276265	0.100477	FALSE	5.89102	FALSE	0.997932
ASV_4499	-2.11158	0.359125	0.0277277	0.100501	FALSE	-5.8798	FALSE	0.99783
ASV_4514	0.681128	0.329856	1	1	FALSE	2.06493	TRUE	0
ASV_4515	1.41025	0.359582	0.158937	0.326482	FALSE	3.92192	FALSE	0.486141
ASV_4546	3.54947	0.331259	0.0592418	0.172369	FALSE	10.7151	TRUE	0.76354
ASV_4551	-0.308756	0.37866	0.451926	0.673136	FALSE	-0.81539	TRUE	0.171897
ASV_4557	0.0462839	0.350175	0.903214	1	FALSE	0.132174	TRUE	0
ASV_4634	-1.64772	0.329856	1	1	FALSE	-4.99528	TRUE	0
ASV_4714	-0.0323761	0.337354	0.932294	1	FALSE	-0.0959708	TRUE	0
ASV_4764	-1.02885	0.409861	0.128751	0.279746	FALSE	-2.51024	FALSE	0.553236
ASV_4766	-1.05906	0.337693	0.0349773	0.116755	FALSE	-3.13615	FALSE	0.932726
ASV_4812	0.868629	0.337641	0.236015	0.427728	FALSE	2.57264	TRUE	0.368833
ASV_4825	-1.69143	0.329856	1	1	FALSE	-5.12779	TRUE	0
ASV_4828	0.581707	0.329856	1	1	FALSE	1.76352	TRUE	0
ASV_4830	-0.637885	0.329856	1	1	FALSE	-1.93383	TRUE	0
ASV_4936	-0.998283	0.329856	1	1	FALSE	-3.02642	TRUE	0
ASV_4942	0.161505	0.383752	0.702189	0.918679	FALSE	0.420859	TRUE	0.0368363
ASV_5009	-2.80554	0.329856	1	1	FALSE	-8.50536	TRUE	0
ASV_5010	-1.54958	0.369454	0.0524159	0.159959	FALSE	-4.19424	TRUE	0.795992
ASV_5011	0.318519	0.327134	0.508494	0.734722	FALSE	0.973665	TRUE	0.133877
ASV_5012	-1.22413	0.33848	0.036336	0.120214	FALSE	-3.61653	FALSE	0.920044
ASV_5013	0.726634	0.327901	0.269864	0.472929	FALSE	2.21602	TRUE	0.325204
ASV_5139	-1.7845	0.330556	0.116604	0.26236	FALSE	-5.39846	TRUE	0.581103
ASV_5145	-0.615321	0.329856	1	1	FALSE	-1.86542	TRUE	0
ASV_5200	-0.405137	0.493341	0.562298	0.787033	FALSE	-0.821211	TRUE	0.104007
ASV_5205	2.36699	0.329856	1	1	FALSE	7.17584	TRUE	0
ASV_5208	-0.199439	0.327561	0.604562	0.821874	FALSE	-0.608861	TRUE	0.0851946
ASV_5271	-1.14247	0.350762	0.0311658	0.109998	FALSE	-3.25711	FALSE	0.958616
ASV_5281	-1.96657	0.362777	0.0323858	0.113234	FALSE	-5.42088	FALSE	0.946022
ASV_5327	-1.12318	0.3256	0.0409496	0.131385	FALSE	-3.44957	FALSE	0.881454
ASV_5339	-0.444291	0.329856	1	1	FALSE	-1.34693	TRUE	0
ASV_5345	-1.43947	0.350898	0.0262126	0.0971539	FALSE	-4.10225	FALSE	1.01254
ASV_5385	-0.77716	0.329856	1	1	FALSE	-2.35606	TRUE	0
ASV_5409	1.54814	0.329856	1	1	FALSE	4.69338	TRUE	0
ASV_5494	1.52513	0.34318	0.140903	0.296903	FALSE	4.44413	TRUE	0.527386
ASV_5498	1.83672	0.337445	0.115671	0.261366	FALSE	5.44303	TRUE	0.58275
ASV_5506	-1.48411	0.330487	0.0461799	0.14467	FALSE	-4.49069	FALSE	0.839622
ASV_5573	-3.19025	0.329856	1	1	FALSE	-9.67164	TRUE	0
ASV_5576	1.11433	0.329856	1	1	FALSE	3.37823	TRUE	0
ASV_5580	-0.900524	0.334525	0.226433	0.417485	FALSE	-2.69195	TRUE	0.379359
ASV_5658	-2.84941	0.329856	1	1	FALSE	-8.63836	TRUE	0
ASV_5661	-0.97106	0.321385	0.0566921	0.168176	FALSE	-3.02149	TRUE	0.774236
ASV_5662	-0.492697	0.349198	0.293713	0.496694	FALSE	-1.41094	TRUE	0.303911
ASV_5722	0.641114	0.331441	0.192742	0.370148	FALSE	1.93433	TRUE	0.431625
ASV_5733	-0.0413158	0.329856	1	1	FALSE	-0.125254	TRUE	0
ASV_5805	-1.99355	0.328369	0.103928	0.243646	FALSE	-6.07107	TRUE	0.613241
ASV_5806	-0.877919	0.329856	1	1	FALSE	-2.66152	TRUE	0
ASV_5807	1.58848	0.343712	0.0190702	0.0800497	FALSE	4.62155	FALSE	1.09664
ASV_5809	1.76063	0.329856	1	1	FALSE	5.33757	TRUE	0
ASV_5862	-2.4361	0.329856	1	1	FALSE	-7.38534	TRUE	0
ASV_5878	0.136116	0.336338	0.755187	0.969781	FALSE	0.404699	TRUE	0.0133264
ASV_5953	0.0910551	0.336563	0.831793	1	FALSE	0.270544	TRUE	0
ASV_5966	1.07842	0.329856	1	1	FALSE	3.26938	TRUE	0
ASV_5982	3.3443	0.329185	0.0624622	0.17744	FALSE	10.1594	TRUE	0.750948
ASV_5983	0.854837	0.362579	0.25538	0.452778	FALSE	2.35766	TRUE	0.344115
ASV_6066	-2.12262	0.336063	0.024162	0.0926357	FALSE	-6.31612	FALSE	1.03322
ASV_6068	2.45263	0.390214	0.00327256	0.024475	TRUE	6.28533	TRUE	1.61128
ASV_6156	-0.639236	0.347298	0.162941	0.329606	FALSE	-1.8406	TRUE	0.482005
ASV_6224	-0.349585	0.329856	1	1	FALSE	-1.05981	TRUE	0
ASV_6330	1.92781	0.329093	0.107638	0.247965	FALSE	5.85796	TRUE	0.605609
ASV_6352	0.112986	0.342664	0.772937	0.980716	FALSE	0.329728	TRUE	0.00845687
ASV_6395	0.681128	0.329856	1	1	FALSE	2.06493	TRUE	0
ASV_6423	1.47953	0.322963	0.0444933	0.139799	FALSE	4.58112	FALSE	0.854497
ASV_6438	-0.236595	0.327003	0.601259	0.821103	FALSE	-0.723526	TRUE	0.0856024
ASV_6537	-0.0866927	0.331208	0.837023	1	FALSE	-0.261747	TRUE	0
ASV_6544	-0.00244982	0.329856	1	1	FALSE	-0.00742695	TRUE	0
ASV_6546	-1.5161	0.329856	1	1	FALSE	-4.59624	TRUE	0
ASV_6547	-1.40189	0.348607	0.0276199	0.100477	FALSE	-4.02139	FALSE	0.997932
ASV_6672	-0.712543	0.325538	0.160066	0.327534	FALSE	-2.18881	TRUE	0.484743
ASV_6688	-1.01068	0.359174	0.106497	0.246404	FALSE	-2.81391	TRUE	0.608353
ASV_6739	-2.99818	0.329856	1	1	FALSE	-9.08937	TRUE	0
ASV_6768	-0.350484	0.329856	1	1	FALSE	-1.06254	TRUE	0
ASV_6770	0.220694	0.329856	1	1	FALSE	0.669061	TRUE	0
ASV_6779	-0.40605	0.330701	0.435117	0.655453	FALSE	-1.22785	TRUE	0.183458
ASV_6785	-2.84219	0.329856	1	1	FALSE	-8.61645	TRUE	0
ASV_6866	-1.37037	0.327067	0.149152	0.309979	FALSE	-4.18988	TRUE	0.508668
ASV_6897	3.31174	0.329856	1	1	FALSE	10.0399	TRUE	0
ASV_6900	1.76285	0.329856	1	1	FALSE	5.3443	TRUE	0
ASV_6901	0.643099	0.362178	0.326524	0.535964	FALSE	1.77564	TRUE	0.270865
ASV_6998	-0.749873	0.326474	0.261411	0.461161	FALSE	-2.29688	TRUE	0.336148
ASV_7008	0.875395	0.359683	0.135372	0.289848	FALSE	2.4338	TRUE	0.537829
ASV_7016	1.2861	0.329856	1	1	FALSE	3.89898	TRUE	0
ASV_7121	0.343545	0.329856	1	1	FALSE	1.0415	TRUE	0
ASV_7122	-0.580838	0.325078	0.215888	0.404362	FALSE	-1.78677	TRUE	0.39323
ASV_7123	-0.843683	0.346319	0.0715052	0.195718	FALSE	-2.43614	TRUE	0.70837
ASV_7315	0.220694	0.329856	1	1	FALSE	0.669061	TRUE	0
ASV_7363	-0.434574	0.38679	0.463006	0.682267	FALSE	-1.12354	TRUE	0.166045
ASV_7376	1.14239	0.329856	1	1	FALSE	3.46328	TRUE	0
ASV_7377	-2.29775	0.329856	1	1	FALSE	-6.96592	TRUE	0
ASV_7512	0.248856	0.329856	1	1	FALSE	0.754438	TRUE	0
ASV_7638	0.639626	0.329856	1	1	FALSE	1.93911	TRUE	0
ASV_7730	-0.465005	0.329856	1	1	FALSE	-1.40972	TRUE	0
ASV_7800	0.756459	0.329856	1	1	FALSE	2.2933	TRUE	0
ASV_7803	-0.826262	0.344648	0.0960982	0.233538	FALSE	-2.39741	TRUE	0.631642
ASV_7931	-0.531591	0.329856	1	1	FALSE	-1.61159	TRUE	0
ASV_7964	-2.58059	0.3264	0.0800962	0.211642	FALSE	-7.90621	TRUE	0.674398
ASV_7966	-0.0379441	0.354009	0.932024	1	FALSE	-0.107184	TRUE	0
ASV_8090	-1.14674	0.329856	1	1	FALSE	-3.47648	TRUE	0
ASV_8119	0.662246	0.329856	1	1	FALSE	2.00768	TRUE	0
ASV_8471	-0.0382837	0.329856	1	1	FALSE	-0.116062	TRUE	0
ASV_8857	-0.556207	0.329392	0.340383	0.551047	FALSE	-1.68859	TRUE	0.258811
ASV_8859	-0.34588	0.346197	0.500291	0.727221	FALSE	-0.999085	TRUE	0.138334
ASV_8860	0.803573	0.329856	1	1	FALSE	2.43613	TRUE	0
ASV_8862	-1.09455	0.329856	1	1	FALSE	-3.31826	TRUE	0
ASV_8908	1.02348	0.328193	0.197547	0.377329	FALSE	3.11852	TRUE	0.42328
ASV_9035	-0.804476	0.32591	0.0901922	0.223795	FALSE	-2.4684	TRUE	0.65015
ASV_9082	-2.37336	0.326691	0.0870831	0.221566	FALSE	-7.26484	TRUE	0.654497
ASV_10662	-1.11668	0.329856	1	1	FALSE	-3.38535	TRUE	0
ASV_10883	-1.0247	0.329856	1	1	FALSE	-3.10649	TRUE	0
ASV_10922	-1.10902	0.329856	1	1	FALSE	-3.36213	TRUE	0

## Sheet: Oc_PO_F2_vs_Oc_MO_F0
taxon	lfc	se	pval	qval	diff	W	passed_ss	neg_log10_q
ASV_1	0.852257	0.748941	0.270926	0.50469	FALSE	1.13795	TRUE	0.296975
ASV_2	7.07711	0.805585	6.30244e-08	1.25731e-05	TRUE	8.78506	TRUE	4.90056
ASV_3	-0.718076	0.706031	0.322601	0.566055	FALSE	-1.01706	TRUE	0.247141
ASV_4	0.516914	0.610013	0.412111	0.661485	FALSE	0.847383	TRUE	0.17948
ASV_5	-2.79613	1.06194	0.0180841	0.11106	FALSE	-2.63303	FALSE	0.954443
ASV_6	-7.00361	0.736993	1.9457e-08	1.09932e-05	TRUE	-9.50296	TRUE	4.95888
ASV_7	0.145419	0.744551	0.848169	1	FALSE	0.195311	TRUE	0
ASV_8	-0.646552	0.504909	0.216613	0.448302	FALSE	-1.28053	TRUE	0.348429
ASV_9	5.71024	0.788643	9.84079e-07	9.26674e-05	TRUE	7.24059	TRUE	4.03307
ASV_10	1.34601	0.530098	0.0387107	0.168656	FALSE	2.53917	FALSE	0.772998
ASV_11	2.23048	0.607032	0.00318129	0.032605	TRUE	3.67439	FALSE	1.48672
ASV_12	-1.1796	1.00845	0.257369	0.496293	FALSE	-1.16972	TRUE	0.304262
ASV_13	-2.3571	1.06427	0.0426758	0.174221	FALSE	-2.21475	FALSE	0.758899
ASV_14	-0.361138	0.503426	0.482358	0.734589	FALSE	-0.71736	TRUE	0.133956
ASV_15	0.349145	0.628503	0.589659	0.837609	FALSE	0.555519	TRUE	0.0769588
ASV_16	6.66884	1.03664	1.12696e-05	0.000636731	TRUE	6.43313	TRUE	3.19604
ASV_17	-0.583101	0.473335	0.233838	0.473703	FALSE	-1.2319	TRUE	0.324494
ASV_18	-0.692337	0.502375	0.185055	0.408422	FALSE	-1.37813	TRUE	0.388891
ASV_19	-0.402598	0.620099	0.53437	0.786271	FALSE	-0.649248	TRUE	0.104428
ASV_21	-0.345736	1.11114	0.759966	0.984818	FALSE	-0.311154	TRUE	0.00664408
ASV_23	3.27075	0.696055	0.00154349	0.0207636	TRUE	4.69898	TRUE	1.6827
ASV_25	3.39961	1.28468	0.0227372	0.131087	FALSE	2.64627	TRUE	0.882441
ASV_26	-0.223867	0.559008	0.693522	0.935179	FALSE	-0.400472	TRUE	0.0291051
ASV_27	1.19544	0.540458	0.0471193	0.186171	FALSE	2.2119	FALSE	0.730088
ASV_28	-0.0814201	0.529658	0.879539	1	FALSE	-0.153722	TRUE	0
ASV_29	-6.15306	0.769933	5.62075e-07	6.35145e-05	TRUE	-7.99169	TRUE	4.19713
ASV_30	-2.19808	0.676356	0.00773671	0.0622966	FALSE	-3.24989	FALSE	1.20554
ASV_31	-1.59505	0.790369	0.0782879	0.257167	FALSE	-2.01811	TRUE	0.589785
ASV_32	4.71245	0.812323	3.49311e-05	0.00151816	TRUE	5.8012	TRUE	2.81868
ASV_33	-5.15413	0.526919	6.67598e-08	1.25731e-05	TRUE	-9.78163	TRUE	4.90056
ASV_34	-0.373297	0.708003	0.620565	0.865727	FALSE	-0.527254	TRUE	0.0626191
ASV_35	0.234222	0.528081	0.66785	0.907893	FALSE	0.443535	TRUE	0.0419654
ASV_36	-0.952758	0.639019	0.170161	0.396096	FALSE	-1.49097	TRUE	0.402199
ASV_37	-0.523805	0.806988	0.525491	0.785458	FALSE	-0.649087	TRUE	0.104877
ASV_38	5.01383	0.598687	0.000397464	0.0097638	TRUE	8.37471	TRUE	2.01038
ASV_39	5.51248	0.689972	9.19222e-05	0.00370972	TRUE	7.98943	TRUE	2.43066
ASV_40	0.222647	0.649506	0.737233	0.96869	FALSE	0.342794	FALSE	0.0138153
ASV_41	1.42066	0.715043	0.0655231	0.232834	FALSE	1.98682	TRUE	0.632954
ASV_42	3.98685	0.789118	0.00049758	0.0106443	TRUE	5.05228	TRUE	1.97288
ASV_43	-0.473792	0.615487	0.451412	0.705769	FALSE	-0.769785	TRUE	0.151337
ASV_44	-0.0145426	0.574279	0.980076	1	FALSE	-0.0253233	TRUE	0
ASV_45	-0.302018	0.498968	0.552544	0.800481	FALSE	-0.605286	TRUE	0.096649
ASV_46	-5.86286	0.69047	2.53858e-07	3.58575e-05	TRUE	-8.49112	TRUE	4.44542
ASV_47	3.75419	0.587432	6.7064e-06	0.000421013	TRUE	6.39086	TRUE	3.3757
ASV_48	-0.343617	0.534572	0.528465	0.785458	FALSE	-0.642789	TRUE	0.104877
ASV_49	0.887221	0.526629	0.120171	0.332989	FALSE	1.68472	TRUE	0.47757
ASV_51	0.0988795	0.530666	0.854269	1	FALSE	0.186331	TRUE	0
ASV_52	1.34163	0.523905	0.0428615	0.174221	FALSE	2.56082	FALSE	0.758899
ASV_53	-0.474755	0.525064	0.37784	0.62421	FALSE	-0.904185	TRUE	0.20467
ASV_54	0.834266	0.712251	0.27155	0.50469	FALSE	1.17131	FALSE	0.296975
ASV_55	1.13239	0.626105	0.088232	0.280062	FALSE	1.80862	TRUE	0.552745
ASV_56	-0.773415	0.640953	0.2451	0.489334	FALSE	-1.20666	TRUE	0.310395
ASV_59	-0.252277	0.567878	0.66216	0.90586	FALSE	-0.444246	TRUE	0.0429388
ASV_60	-0.489025	0.53131	0.369529	0.618812	FALSE	-0.920412	TRUE	0.208441
ASV_62	4.51998	1.00727	0.000434083	0.00981028	TRUE	4.48738	TRUE	2.00832
ASV_63	5.18697	0.873915	0.00193777	0.0233361	TRUE	5.93533	TRUE	1.63197
ASV_64	-0.947125	0.545344	0.180829	0.405704	FALSE	-1.73675	TRUE	0.391791
ASV_66	0.049389	0.664197	0.941545	1	FALSE	0.074359	TRUE	0
ASV_67	-2.15209	0.748216	0.0104755	0.0768654	FALSE	-2.87629	FALSE	1.11427
ASV_68	1.10591	0.780666	0.206357	0.435165	FALSE	1.41663	TRUE	0.361346
ASV_69	-0.456019	0.626888	0.476317	0.733295	FALSE	-0.727433	TRUE	0.134722
ASV_71	3.58052	0.808609	0.00165195	0.0212125	TRUE	4.42799	TRUE	1.67341
ASV_73	1.91484	1.05376	0.0923101	0.283582	FALSE	1.81714	FALSE	0.547321
ASV_74	-0.29613	0.747999	0.698602	0.937554	FALSE	-0.395897	FALSE	0.0280038
ASV_75	-0.0602767	0.567582	0.916599	1	FALSE	-0.106199	TRUE	0
ASV_76	-0.0605609	0.683046	0.930943	1	FALSE	-0.0886629	TRUE	0
ASV_77	-0.722368	0.530507	0.206414	0.435165	FALSE	-1.36166	TRUE	0.361346
ASV_78	-0.727288	0.546546	0.254077	0.494374	FALSE	-1.3307	TRUE	0.305944
ASV_79	0.0603565	0.551371	0.914044	1	FALSE	0.109466	TRUE	0
ASV_81	0.118562	0.51432	0.839119	1	FALSE	0.230522	TRUE	0
ASV_82	-1.36162	0.750659	0.0928322	0.283582	FALSE	-1.8139	FALSE	0.547321
ASV_83	1.56231	1.01604	0.175051	0.400542	FALSE	1.53765	TRUE	0.397352
ASV_84	2.06386	0.499245	0.00438218	0.0412655	TRUE	4.13396	FALSE	1.38441
ASV_85	-0.105527	0.712174	0.883948	1	FALSE	-0.148176	TRUE	0
ASV_88	0.387756	0.506817	0.499902	0.757225	FALSE	0.765082	TRUE	0.120775
ASV_89	0.962408	0.903415	0.335457	0.582649	FALSE	1.0653	FALSE	0.234593
ASV_90	0.115077	0.654886	0.865488	1	FALSE	0.175721	TRUE	0
ASV_92	-0.297325	0.551946	0.62751	0.871113	FALSE	-0.538684	FALSE	0.0599254
ASV_94	-2.02392	0.574697	0.00308305	0.0322579	TRUE	-3.52171	TRUE	1.49136
ASV_96	5.10791	0.617165	0.000168432	0.00528691	TRUE	8.27641	TRUE	2.2768
ASV_97	0.10176	0.560491	0.858079	1	FALSE	0.181555	TRUE	0
ASV_98	-1.01156	0.672761	0.166937	0.396096	FALSE	-1.5036	TRUE	0.402199
ASV_99	-0.12482	0.566375	0.828543	1	FALSE	-0.220385	TRUE	0
ASV_101	-2.87011	0.557102	0.000430282	0.00981028	TRUE	-5.15186	FALSE	2.00832
ASV_102	0.541023	0.53019	0.327656	0.573144	FALSE	1.02043	TRUE	0.241736
ASV_103	1.42277	0.589296	0.0273206	0.134227	FALSE	2.41436	FALSE	0.87216
ASV_104	0.652567	0.568993	0.267317	0.50469	FALSE	1.14688	TRUE	0.296975
ASV_107	-0.704552	0.498115	0.177655	0.403113	FALSE	-1.41444	FALSE	0.394574
ASV_109	-0.641729	0.534585	0.24859	0.491096	FALSE	-1.20042	TRUE	0.308834
ASV_111	-2.56061	0.584519	0.00323165	0.032605	TRUE	-4.38072	FALSE	1.48672
ASV_113	-0.356247	0.504261	0.502724	0.759462	FALSE	-0.706474	TRUE	0.119494
ASV_114	-4.2923	0.601166	3.39286e-06	0.000273852	TRUE	-7.13995	TRUE	3.56248
ASV_118	-0.212152	0.516114	0.70863	0.944284	FALSE	-0.411056	TRUE	0.0248976
ASV_120	0.491253	0.566416	0.397855	0.644092	FALSE	0.867299	TRUE	0.191052
ASV_122	-0.256222	0.564967	0.655597	0.899059	FALSE	-0.453516	TRUE	0.0462117
ASV_125	0.224329	0.506787	0.668466	0.907893	FALSE	0.44265	TRUE	0.0419654
ASV_126	0.486331	0.618517	0.442524	0.698396	FALSE	0.786285	TRUE	0.155898
ASV_127	3.79223	0.523349	0.000781652	0.0126579	TRUE	7.24608	TRUE	1.89764
ASV_128	3.20727	0.646205	0.00110242	0.0159709	TRUE	4.96323	TRUE	1.79667
ASV_129	5.05848	0.68803	0.000155649	0.00517303	TRUE	7.35212	TRUE	2.28625
ASV_131	0.0868001	0.715787	0.904991	1	FALSE	0.121265	TRUE	0
ASV_132	1.79909	0.526822	0.00660283	0.0565242	FALSE	3.41498	FALSE	1.24777
ASV_134	3.31751	0.564372	0.107274	0.309341	FALSE	5.87825	FALSE	0.509563
ASV_142	-0.956286	0.540255	0.0957662	0.287808	FALSE	-1.77006	TRUE	0.540897
ASV_143	-0.693186	0.560263	0.270928	0.50469	FALSE	-1.23725	TRUE	0.296975
ASV_146	0.338383	0.769264	0.665908	0.907893	FALSE	0.439879	TRUE	0.0419654
ASV_147	-0.737118	0.663802	0.288562	0.525927	FALSE	-1.11045	TRUE	0.279075
ASV_149	1.37077	0.513188	0.075621	0.251329	FALSE	2.67108	TRUE	0.599758
ASV_153	-2.24166	0.525081	0.00272724	0.0296325	TRUE	-4.26917	FALSE	1.52823
ASV_154	3.29502	0.638646	0.00358657	0.0354451	TRUE	5.15939	TRUE	1.45044
ASV_155	1.63712	0.677355	0.0420505	0.174221	FALSE	2.41694	FALSE	0.758899
ASV_156	0.677501	0.535465	0.231924	0.473059	FALSE	1.26526	TRUE	0.325085
ASV_158	3.32683	0.565547	0.00980279	0.0738477	FALSE	5.88251	TRUE	1.13166
ASV_159	0.012559	0.696717	0.985828	1	FALSE	0.0180259	TRUE	0
ASV_160	1.72005	0.591559	0.0227366	0.131087	FALSE	2.90765	FALSE	0.882441
ASV_161	0.0587104	0.500699	0.911221	1	FALSE	0.117257	TRUE	0
ASV_162	-0.449128	0.521238	0.547222	0.796856	FALSE	-0.861656	FALSE	0.0986199
ASV_163	-2.62631	0.545092	0.00294578	0.0314031	TRUE	-4.8181	FALSE	1.50303
ASV_164	-0.800002	0.516195	0.181878	0.405704	FALSE	-1.54981	TRUE	0.391791
ASV_165	0.260529	0.711954	0.718927	0.952746	FALSE	0.365936	TRUE	0.0210228
ASV_166	-0.484293	0.884369	0.591515	0.837609	FALSE	-0.547614	FALSE	0.0769588
ASV_167	0.331927	0.523708	1	1	FALSE	0.6338	TRUE	0
ASV_169	0.141958	0.735613	0.849957	1	FALSE	0.19298	TRUE	0
ASV_171	-0.593378	0.529034	0.299019	0.538043	FALSE	-1.12162	TRUE	0.269183
ASV_172	-2.17294	0.536182	0.000924033	0.0137389	TRUE	-4.05261	TRUE	1.86205
ASV_173	0.253217	0.658224	0.72004	0.952746	FALSE	0.384698	TRUE	0.0210228
ASV_174	-1.63092	0.705552	0.0354238	0.162719	FALSE	-2.31155	FALSE	0.788561
ASV_178	-3.4144	0.530804	0.000202025	0.00570722	TRUE	-6.4325	FALSE	2.24358
ASV_180	-0.195004	0.659414	0.77741	1	FALSE	-0.295722	TRUE	0
ASV_182	0.654041	0.523708	1	1	FALSE	1.24887	TRUE	0
ASV_183	-2.85508	0.534865	0.0128537	0.0912278	FALSE	-5.33796	FALSE	1.03987
ASV_184	1.31289	0.694094	0.100452	0.297149	FALSE	1.89151	FALSE	0.527025
ASV_185	-0.0102627	0.516846	0.987361	1	FALSE	-0.0198563	TRUE	0
ASV_187	0.256326	0.513484	0.643852	0.88726	FALSE	0.49919	TRUE	0.0519491
ASV_188	-1.10183	0.811634	0.194683	0.424468	FALSE	-1.35754	TRUE	0.372155
ASV_190	0.110504	0.702962	0.877703	1	FALSE	0.157198	TRUE	0
ASV_191	0.18605	0.523708	1	1	FALSE	0.355255	TRUE	0
ASV_193	1.51866	0.638214	0.0548022	0.203803	FALSE	2.37954	FALSE	0.69079
ASV_194	-0.198387	0.675692	0.774525	0.999102	FALSE	-0.293605	TRUE	0.000390235
ASV_196	2.91024	0.689328	0.148063	0.373463	FALSE	4.22185	FALSE	0.427753
ASV_198	3.44881	0.918373	0.0132207	0.0922183	FALSE	3.75535	TRUE	1.03518
ASV_200	1.15035	0.59889	0.0836972	0.268687	FALSE	1.92081	FALSE	0.570753
ASV_201	1.15115	0.566885	0.0697276	0.24022	FALSE	2.03066	TRUE	0.619391
ASV_203	-1.38765	0.474881	0.0169736	0.106957	FALSE	-2.9221	FALSE	0.970791
ASV_204	0.450912	0.491287	0.400821	0.645555	FALSE	0.917817	TRUE	0.190067
ASV_205	1.12986	0.566056	0.116646	0.329525	FALSE	1.99602	TRUE	0.482112
ASV_206	2.36457	0.541703	0.0486823	0.188769	FALSE	4.36507	FALSE	0.72407
ASV_209	1.15493	0.523708	1	1	FALSE	2.20529	TRUE	0
ASV_210	1.43018	0.522807	0.223112	0.458393	FALSE	2.73558	TRUE	0.338762
ASV_211	-1.44735	0.529804	0.0257719	0.133691	FALSE	-2.73185	FALSE	0.873897
ASV_214	0.029098	0.601633	0.961989	1	FALSE	0.048365	TRUE	0
ASV_215	-0.250962	0.70555	0.726202	0.95642	FALSE	-0.355697	TRUE	0.0193513
ASV_217	0.200068	0.826379	0.811777	1	FALSE	0.242102	TRUE	0
ASV_222	-2.12825	0.498938	0.000784115	0.0126579	TRUE	-4.26557	TRUE	1.89764
ASV_223	1.91945	0.517748	0.0341048	0.162364	FALSE	3.70732	FALSE	0.78951
ASV_224	2.71383	0.790881	0.0265016	0.133691	FALSE	3.4314	FALSE	0.873897
ASV_225	0.319642	0.508712	0.545397	0.796856	FALSE	0.628336	TRUE	0.0986199
ASV_228	0.468755	0.520336	0.533169	0.786271	FALSE	0.900871	TRUE	0.104428
ASV_229	-0.810036	0.972525	0.418873	0.66854	FALSE	-0.83292	TRUE	0.174872
ASV_232	2.03868	0.578535	0.176031	0.401039	FALSE	3.52387	FALSE	0.396814
ASV_234	1.15881	0.567698	0.0805653	0.261606	FALSE	2.04124	FALSE	0.582353
ASV_238	2.2942	0.548507	0.00236687	0.0267457	TRUE	4.18262	FALSE	1.57275
ASV_242	-0.0162379	0.509275	0.975798	1	FALSE	-0.0318844	TRUE	0
ASV_251	1.95053	0.727854	0.0438289	0.176881	FALSE	2.67983	TRUE	0.752319
ASV_253	-0.373386	0.580112	0.529525	0.785458	FALSE	-0.643644	FALSE	0.104877
ASV_255	-2.53538	0.531925	0.000584024	0.0106443	TRUE	-4.76643	FALSE	1.97288
ASV_257	3.39161	0.523708	1	1	FALSE	6.47614	FALSE	0
ASV_262	0.769407	0.658173	0.263391	0.501064	FALSE	1.169	TRUE	0.300107
ASV_263	-0.251252	0.743054	0.740279	0.970435	FALSE	-0.338135	TRUE	0.0130336
ASV_264	1.77129	0.857914	0.130911	0.34889	FALSE	2.06465	TRUE	0.457312
ASV_272	-2.66014	0.606334	0.000884959	0.0137389	TRUE	-4.38726	TRUE	1.86205
ASV_273	-1.70628	0.599919	0.0138102	0.0934005	FALSE	-2.84418	FALSE	1.02965
ASV_275	-0.265536	0.497582	0.604198	0.851077	FALSE	-0.533652	TRUE	0.070031
ASV_276	-0.471727	0.610903	0.456278	0.708234	FALSE	-0.77218	TRUE	0.149824
ASV_279	-0.0865538	0.514268	0.871874	1	FALSE	-0.168305	TRUE	0
ASV_282	3.07033	0.516975	0.0271996	0.134227	FALSE	5.93904	TRUE	0.87216
ASV_283	-0.723481	0.609884	0.269553	0.50469	FALSE	-1.18626	TRUE	0.296975
ASV_284	0.939541	0.523122	0.170356	0.396096	FALSE	1.79603	TRUE	0.402199
ASV_288	-3.92432	0.506556	5.21607e-06	0.000368385	TRUE	-7.74707	TRUE	3.4337
ASV_291	0.593407	0.528831	0.312791	0.554549	FALSE	1.12211	TRUE	0.25606
ASV_295	-1.28685	0.554806	0.0388058	0.168656	FALSE	-2.31945	FALSE	0.772998
ASV_296	0.969844	0.566188	0.107311	0.309341	FALSE	1.71294	TRUE	0.509563
ASV_297	0.0910576	0.58203	0.878083	1	FALSE	0.156448	TRUE	0
ASV_300	0.330966	0.645717	0.616252	0.861838	FALSE	0.512557	TRUE	0.0645743
ASV_301	2.88565	0.698348	0.0257163	0.133691	FALSE	4.1321	TRUE	0.873897
ASV_303	-0.297999	0.512264	0.5707	0.818389	FALSE	-0.581729	TRUE	0.0870403
ASV_305	1.05609	0.972096	0.356794	0.605371	FALSE	1.0864	FALSE	0.217978
ASV_306	0.929894	0.538655	0.182746	0.405704	FALSE	1.72633	TRUE	0.391791
ASV_307	-0.0589163	0.52351	0.928655	1	FALSE	-0.112541	TRUE	0
ASV_310	-4.21892	0.549662	3.07669e-05	0.00144861	TRUE	-7.67548	FALSE	2.83905
ASV_311	3.74126	0.556434	0.00052648	0.0106443	TRUE	6.72363	TRUE	1.97288
ASV_312	-1.4163	0.602027	0.0350592	0.162364	FALSE	-2.35255	FALSE	0.78951
ASV_313	2.99797	0.713813	0.0522849	0.198262	FALSE	4.19993	FALSE	0.702762
ASV_318	-0.769376	0.561137	0.19544	0.424468	FALSE	-1.3711	FALSE	0.372155
ASV_322	-1.24757	0.53736	0.0347373	0.162364	FALSE	-2.32166	TRUE	0.78951
ASV_323	-1.21049	0.503525	0.0530036	0.199647	FALSE	-2.40402	TRUE	0.699737
ASV_327	-2.41015	0.644736	0.00220424	0.0254913	TRUE	-3.7382	TRUE	1.59361
ASV_330	0.853866	0.523708	1	1	FALSE	1.63042	TRUE	0
ASV_336	2.58522	0.611347	0.00221075	0.0254913	TRUE	4.22873	FALSE	1.59361
ASV_339	0.742984	0.771166	0.379568	0.625236	FALSE	0.963456	TRUE	0.203956
ASV_340	-1.76394	0.506081	0.00363862	0.0354451	TRUE	-3.48549	TRUE	1.45044
ASV_341	-0.998502	0.56533	0.137615	0.358808	FALSE	-1.76623	TRUE	0.445138
ASV_342	-1.34173	0.527903	0.0245789	0.133691	FALSE	-2.54162	TRUE	0.873897
ASV_345	-0.184005	0.545966	0.742439	0.971014	FALSE	-0.337027	TRUE	0.0127745
ASV_347	0.588796	0.996292	0.565495	0.817147	FALSE	0.590987	TRUE	0.0876998
ASV_348	-0.888486	0.545285	0.134284	0.354534	FALSE	-1.6294	TRUE	0.450342
ASV_350	-3.19392	0.58539	0.000146229	0.00516371	TRUE	-5.45606	TRUE	2.28704
ASV_352	0.79652	0.539553	0.165628	0.396096	FALSE	1.47626	TRUE	0.402199
ASV_353	-0.0664675	0.480697	0.892769	1	FALSE	-0.138273	TRUE	0
ASV_355	-1.09335	0.587797	0.121958	0.332989	FALSE	-1.86008	TRUE	0.47757
ASV_356	1.77969	0.567548	0.00859955	0.0656588	FALSE	3.13575	FALSE	1.18271
ASV_359	-0.12524	0.516959	0.848686	1	FALSE	-0.242263	TRUE	0
ASV_360	1.04709	0.52646	0.103393	0.30268	FALSE	1.98892	TRUE	0.519017
ASV_362	-1.32451	0.550965	0.0396384	0.17096	FALSE	-2.40398	FALSE	0.767107
ASV_364	3.71814	0.616847	0.000195758	0.00570722	TRUE	6.02765	TRUE	2.24358
ASV_370	0.0651094	0.661927	0.923587	1	FALSE	0.0983635	TRUE	0
ASV_372	-0.142212	0.572695	0.807491	1	FALSE	-0.248321	TRUE	0
ASV_377	-0.220151	0.915395	0.8132	1	FALSE	-0.240499	TRUE	0
ASV_378	2.52389	0.533012	0.0051724	0.0471356	TRUE	4.73514	FALSE	1.32665
ASV_380	-1.27178	0.616085	0.0939188	0.283769	FALSE	-2.06429	TRUE	0.547036
ASV_381	-3.46301	0.529827	2.78532e-05	0.00143064	TRUE	-6.53611	TRUE	2.84447
ASV_382	1.00426	0.557092	0.213221	0.444538	FALSE	1.80268	TRUE	0.352091
ASV_386	-0.380297	0.96139	0.706104	0.943141	FALSE	-0.39557	TRUE	0.0254233
ASV_387	-0.587525	0.544611	0.300288	0.538612	FALSE	-1.0788	TRUE	0.268724
ASV_391	0.717121	0.506555	0.251827	0.494036	FALSE	1.41568	TRUE	0.306242
ASV_394	1.9891	0.526503	0.0129172	0.0912278	FALSE	3.77794	TRUE	1.03987
ASV_395	-2.2311	0.580704	0.00395402	0.0378648	TRUE	-3.84206	FALSE	1.42176
ASV_397	1.81106	0.515462	0.0170374	0.106957	FALSE	3.51347	FALSE	0.970791
ASV_399	0.17371	0.520688	0.75002	0.974164	FALSE	0.333616	TRUE	0.0113679
ASV_401	-1.15346	0.509959	0.0731803	0.247586	FALSE	-2.26187	TRUE	0.606274
ASV_406	-0.494058	0.736039	0.514782	0.775605	FALSE	-0.671239	TRUE	0.11036
ASV_411	-0.747222	0.595277	0.231483	0.473059	FALSE	-1.25525	TRUE	0.325085
ASV_420	-1.4311	0.549795	0.0245632	0.133691	FALSE	-2.60298	TRUE	0.873897
ASV_427	-0.0356451	0.5075	0.946288	1	FALSE	-0.0702365	TRUE	0
ASV_435	-3.20985	0.548969	0.000244656	0.0062832	TRUE	-5.84705	FALSE	2.20182
ASV_437	0.283366	0.557763	0.633038	0.876634	FALSE	0.508039	TRUE	0.0571816
ASV_438	-0.126174	0.537006	0.818203	1	FALSE	-0.234958	TRUE	0
ASV_439	2.51174	0.737637	0.0423021	0.174221	FALSE	3.40511	TRUE	0.758899
ASV_441	0.464605	0.517715	0.534386	0.786271	FALSE	0.897414	TRUE	0.104428
ASV_443	-0.0573723	0.523708	1	1	FALSE	-0.10955	TRUE	0
ASV_447	-0.0859801	0.524821	0.873131	1	FALSE	-0.163827	TRUE	0
ASV_456	0.512411	0.511457	0.336183	0.582649	FALSE	1.00187	FALSE	0.234593
ASV_459	-0.0929486	0.509626	0.86415	1	FALSE	-0.182386	TRUE	0
ASV_465	3.37669	0.520664	0.00744205	0.0609385	FALSE	6.48535	FALSE	1.21511
ASV_467	-3.17697	0.537301	0.000101219	0.00381259	TRUE	-5.91282	TRUE	2.41878
ASV_471	-0.554504	0.511486	0.391613	0.639484	FALSE	-1.0841	TRUE	0.194171
ASV_472	-0.124648	0.504234	0.810298	1	FALSE	-0.247203	TRUE	0
ASV_475	-0.929094	0.535595	0.104746	0.305059	FALSE	-1.73469	FALSE	0.515616
ASV_476	-0.360178	0.556683	0.528094	0.785458	FALSE	-0.647006	FALSE	0.104877
ASV_484	-1.54469	0.520765	0.0250809	0.133691	FALSE	-2.96619	FALSE	0.873897
ASV_487	-0.957709	0.59354	0.145289	0.368108	FALSE	-1.61355	TRUE	0.434024
ASV_489	0.498678	0.506214	0.369807	0.618812	FALSE	0.985113	TRUE	0.208441
ASV_490	-1.55518	0.531229	0.0221021	0.13008	FALSE	-2.92752	FALSE	0.885789
ASV_491	1.77672	0.523708	1	1	FALSE	3.39257	TRUE	0
ASV_492	-0.356786	0.523377	0.54434	0.796856	FALSE	-0.6817	TRUE	0.0986199
ASV_493	-0.418316	0.670686	0.550182	0.799107	FALSE	-0.623714	TRUE	0.0973952
ASV_501	-2.44616	0.534275	0.136897	0.358808	FALSE	-4.57847	TRUE	0.445138
ASV_506	0.866453	0.523708	1	1	FALSE	1.65446	TRUE	0
ASV_510	-0.110896	0.528076	0.837884	1	FALSE	-0.21	TRUE	0
ASV_517	0.937622	0.514131	0.127799	0.345485	FALSE	1.8237	TRUE	0.461571
ASV_518	0.108093	0.553135	0.850617	1	FALSE	0.195418	TRUE	0
ASV_519	-2.51361	0.520336	0.00130339	0.0179614	TRUE	-4.83075	FALSE	1.74566
ASV_523	0.0792432	0.56375	0.89131	1	FALSE	0.140565	TRUE	0
ASV_524	-0.142588	0.52019	0.829681	1	FALSE	-0.274108	TRUE	0
ASV_525	0.488962	0.824191	0.569393	0.818389	FALSE	0.593263	TRUE	0.0870403
ASV_533	-2.11328	0.542326	0.00249073	0.0275933	TRUE	-3.89669	TRUE	1.5592
ASV_539	1.45057	0.5177	0.0310841	0.150107	FALSE	2.80195	FALSE	0.823599
ASV_542	0.727549	0.556773	0.239155	0.480863	FALSE	1.30672	TRUE	0.317979
ASV_543	-1.16097	0.547057	0.055317	0.204275	FALSE	-2.12221	TRUE	0.689785
ASV_544	0.815925	0.51507	0.164261	0.396096	FALSE	1.5841	TRUE	0.402199
ASV_547	-2.45279	0.511256	0.000555503	0.0106443	TRUE	-4.79758	TRUE	1.97288
ASV_549	-0.590988	0.624946	0.366609	0.618311	FALSE	-0.945663	TRUE	0.208793
ASV_554	2.29426	0.561072	0.00643603	0.0561399	FALSE	4.08907	FALSE	1.25073
ASV_557	0.559434	0.521586	0.47772	0.733456	FALSE	1.07256	FALSE	0.134626
ASV_566	0.921629	0.556371	0.132001	0.350144	FALSE	1.6565	TRUE	0.455753
ASV_570	0.812046	0.511461	0.253274	0.494374	FALSE	1.5877	TRUE	0.305944
ASV_576	-0.296953	0.542699	0.607783	0.852103	FALSE	-0.547177	TRUE	0.069508
ASV_580	1.28105	0.660572	0.303088	0.541913	FALSE	1.9393	FALSE	0.26607
ASV_590	-2.20955	0.517405	0.00163584	0.0212125	TRUE	-4.27045	FALSE	1.67341
ASV_593	-0.692654	0.628475	0.29394	0.532296	FALSE	-1.10212	TRUE	0.273847
ASV_599	-2.86974	0.535303	0.00022993	0.00618622	TRUE	-5.36097	TRUE	2.20857
ASV_606	-0.841926	0.51124	0.16051	0.394297	FALSE	-1.64683	TRUE	0.404176
ASV_609	-0.253265	0.527641	0.715103	0.950666	FALSE	-0.479995	TRUE	0.021972
ASV_612	0.413222	0.731167	0.584424	0.833837	FALSE	0.565155	TRUE	0.0789188
ASV_617	1.67483	0.51809	0.0231365	0.132042	FALSE	3.23269	FALSE	0.879289
ASV_618	0.824261	0.528408	0.259145	0.496329	FALSE	1.5599	TRUE	0.304231
ASV_625	0.147597	0.573782	0.804394	1	FALSE	0.257236	TRUE	0
ASV_629	-0.890708	0.63146	0.191991	0.420445	FALSE	-1.41055	TRUE	0.37629
ASV_636	-0.785485	0.516678	0.166935	0.396096	FALSE	-1.52026	TRUE	0.402199
ASV_642	1.78677	0.512227	0.0251631	0.133691	FALSE	3.48824	TRUE	0.873897
ASV_646	-2.72499	0.590352	0.00126171	0.0178217	TRUE	-4.61588	FALSE	1.74905
ASV_651	-0.728429	0.551484	0.257048	0.496293	FALSE	-1.32085	TRUE	0.304262
ASV_658	1.16894	0.519332	0.109851	0.313464	FALSE	2.25086	TRUE	0.503812
ASV_661	1.23152	0.607822	0.0985981	0.294751	FALSE	2.02612	TRUE	0.530545
ASV_663	0.31217	0.523708	1	1	FALSE	0.596076	TRUE	0
ASV_664	-2.02707	0.5797	0.0100368	0.0746156	FALSE	-3.49676	FALSE	1.12717
ASV_667	0.163374	0.532737	0.76946	0.994839	FALSE	0.306668	TRUE	0.00224716
ASV_672	1.42045	0.509828	0.0686395	0.239391	FALSE	2.78613	TRUE	0.620892
ASV_673	-2.3434	0.541243	0.00190602	0.0233361	TRUE	-4.32967	FALSE	1.63197
ASV_674	1.48727	1.2218	0.277809	0.512948	FALSE	1.21728	FALSE	0.289927
ASV_676	2.68001	0.519961	0.121998	0.332989	FALSE	5.15425	FALSE	0.47757
ASV_679	0.578148	0.522528	0.330596	0.576502	FALSE	1.10645	TRUE	0.2392
ASV_683	-0.421799	0.523708	1	1	FALSE	-0.805409	TRUE	0
ASV_697	-2.36777	0.541488	0.000907869	0.0137389	TRUE	-4.3727	TRUE	1.86205
ASV_698	-2.19339	0.513886	0.0507487	0.193737	FALSE	-4.26825	TRUE	0.712788
ASV_703	-0.968762	0.51778	0.0881666	0.280062	FALSE	-1.87099	TRUE	0.552745
ASV_714	0.150539	0.659163	0.828398	1	FALSE	0.22838	TRUE	0
ASV_721	-0.529433	0.565586	0.371287	0.618812	FALSE	-0.936079	TRUE	0.208441
ASV_730	0.136763	0.562851	0.823685	1	FALSE	0.242983	TRUE	0
ASV_736	3.29401	0.523708	1	1	FALSE	6.28979	FALSE	0
ASV_742	0.186873	0.511183	0.749729	0.974164	FALSE	0.36557	TRUE	0.0113679
ASV_754	2.96105	0.724067	0.0264288	0.133691	FALSE	4.08947	TRUE	0.873897
ASV_755	-0.891494	0.652654	0.243714	0.488293	FALSE	-1.36595	TRUE	0.311319
ASV_759	1.03406	0.51688	0.0804437	0.261606	FALSE	2.00058	TRUE	0.582353
ASV_761	1.66358	0.60915	0.0718807	0.245618	FALSE	2.73099	FALSE	0.60974
ASV_764	-1.22314	0.525663	0.0422759	0.174221	FALSE	-2.32686	FALSE	0.758899
ASV_772	1.89425	0.523415	0.171627	0.397415	FALSE	3.61902	FALSE	0.400755
ASV_790	-0.946434	0.516554	0.164308	0.396096	FALSE	-1.83221	TRUE	0.402199
ASV_791	0.0899501	0.517001	0.890336	1	FALSE	0.173984	TRUE	0
ASV_796	0.548714	0.581736	0.376968	0.62421	FALSE	0.943235	TRUE	0.20467
ASV_797	-0.889131	0.523571	0.3388	0.585388	FALSE	-1.69821	TRUE	0.232556
ASV_807	1.41141	0.517698	0.0721639	0.245618	FALSE	2.72632	TRUE	0.60974
ASV_808	-2.36603	0.511161	0.000581366	0.0106443	TRUE	-4.62873	TRUE	1.97288
ASV_810	-2.79505	0.505208	0.000552215	0.0106443	TRUE	-5.53248	FALSE	1.97288
ASV_813	0.843139	0.500514	0.16736	0.396096	FALSE	1.68455	TRUE	0.402199
ASV_826	0.403975	0.54701	0.493387	0.749364	FALSE	0.738515	TRUE	0.125307
ASV_832	-1.12923	0.684458	0.174326	0.400542	FALSE	-1.64981	TRUE	0.397352
ASV_836	1.00087	0.535677	0.312847	0.554549	FALSE	1.86842	TRUE	0.25606
ASV_841	-0.447689	0.534827	0.422105	0.671802	FALSE	-0.837072	TRUE	0.172759
ASV_850	1.83232	0.515969	0.0380575	0.168656	FALSE	3.55122	FALSE	0.772998
ASV_853	0.470415	0.586832	0.449125	0.704877	FALSE	0.801618	FALSE	0.151887
ASV_854	-0.0628174	0.506114	0.906058	1	FALSE	-0.124117	TRUE	0
ASV_855	1.12986	0.61167	0.138443	0.358808	FALSE	1.84717	FALSE	0.445138
ASV_866	1.80223	0.527524	0.0189118	0.113135	FALSE	3.4164	FALSE	0.946404
ASV_879	2.57429	0.586199	0.0117688	0.0852486	FALSE	4.3915	TRUE	1.06931
ASV_904	1.78675	0.521931	0.18093	0.405704	FALSE	3.42335	FALSE	0.391791
ASV_908	0.0067857	0.530144	0.990591	1	FALSE	0.0127997	TRUE	0
ASV_909	1.13383	0.557443	0.0693406	0.24022	FALSE	2.03399	TRUE	0.619391
ASV_920	2.09101	0.732774	0.0145266	0.0965591	FALSE	2.85356	FALSE	1.01521
ASV_942	-0.221762	0.520529	0.682879	0.92303	FALSE	-0.426031	TRUE	0.0347842
ASV_943	-0.57333	0.525599	0.472366	0.729199	FALSE	-1.09081	TRUE	0.137154
ASV_958	0.334664	0.509027	0.546795	0.796856	FALSE	0.657458	TRUE	0.0986199
ASV_959	2.22519	0.567146	0.0592472	0.215966	FALSE	3.92348	FALSE	0.665616
ASV_960	0.589237	0.585378	0.347651	0.59394	FALSE	1.00659	TRUE	0.226257
ASV_965	-1.04638	0.563244	0.0928544	0.283582	FALSE	-1.85777	TRUE	0.547321
ASV_967	-0.78532	0.524806	0.208887	0.43874	FALSE	-1.4964	TRUE	0.357793
ASV_970	-2.03887	0.523708	1	1	FALSE	-3.89314	TRUE	0
ASV_975	-1.0195	0.524336	0.123756	0.336165	FALSE	-1.94436	TRUE	0.473448
ASV_978	1.19229	0.893118	0.27415	0.507851	FALSE	1.33497	FALSE	0.294264
ASV_981	-1.14624	0.51967	0.0548284	0.203803	FALSE	-2.2057	TRUE	0.69079
ASV_987	0.863552	0.52155	0.19635	0.424468	FALSE	1.65574	FALSE	0.372155
ASV_996	0.110767	0.71106	0.882303	1	FALSE	0.155777	TRUE	0
ASV_1005	0.433457	0.525529	0.45583	0.708234	FALSE	0.8248	TRUE	0.149824
ASV_1007	1.2919	0.595228	0.0820993	0.265063	FALSE	2.17042	TRUE	0.57665
ASV_1009	-0.797329	0.534806	0.376129	0.62421	FALSE	-1.49088	FALSE	0.20467
ASV_1012	0.123767	0.532304	0.854563	1	FALSE	0.232512	TRUE	0
ASV_1014	-0.567749	0.513465	0.349554	0.594873	FALSE	-1.10572	TRUE	0.225576
ASV_1037	0.548591	0.516831	0.481028	0.734589	FALSE	1.06145	TRUE	0.133956
ASV_1049	-2.72407	0.523708	1	1	FALSE	-5.20151	TRUE	0
ASV_1050	3.07478	0.518254	0.00194123	0.0233361	TRUE	5.93296	FALSE	1.63197
ASV_1070	-1.48749	0.547078	0.0262904	0.133691	FALSE	-2.71898	FALSE	0.873897
ASV_1101	-0.343984	0.841656	0.696947	0.937554	FALSE	-0.408699	TRUE	0.0280038
ASV_1107	1.85852	0.526796	0.0386954	0.168656	FALSE	3.52797	FALSE	0.772998
ASV_1110	1.2335	0.516697	0.0753905	0.251329	FALSE	2.38728	TRUE	0.599758
ASV_1118	1.76109	0.502015	0.0247156	0.133691	FALSE	3.50804	FALSE	0.873897
ASV_1123	0.269587	0.556395	0.648493	0.89148	FALSE	0.484525	TRUE	0.0498882
ASV_1144	1.03042	0.593151	0.157353	0.390286	FALSE	1.73719	TRUE	0.408617
ASV_1158	1.21435	0.548328	0.062368	0.224445	FALSE	2.21465	TRUE	0.648889
ASV_1159	2.04864	0.514369	0.0576432	0.211483	FALSE	3.98283	TRUE	0.674724
ASV_1163	0.783552	0.517068	0.268912	0.50469	FALSE	1.51537	TRUE	0.296975
ASV_1180	0.514297	0.523607	0.429555	0.681737	FALSE	0.982219	TRUE	0.166383
ASV_1181	-1.93257	0.533643	0.0685056	0.239391	FALSE	-3.62148	TRUE	0.620892
ASV_1184	-1.44767	0.516906	0.0487791	0.188769	FALSE	-2.80065	FALSE	0.72407
ASV_1204	0.147452	0.917251	0.882502	1	FALSE	0.160754	TRUE	0
ASV_1211	-1.2678	0.523708	1	1	FALSE	-2.42082	TRUE	0
ASV_1235	-1.11002	0.550788	0.0999642	0.297149	FALSE	-2.01533	TRUE	0.527025
ASV_1239	-1.8805	0.502971	0.00463417	0.042923	TRUE	-3.73879	FALSE	1.36731
ASV_1241	2.68858	0.519629	0.121542	0.332989	FALSE	5.17404	TRUE	0.47757
ASV_1248	2.34685	0.803549	0.0614662	0.222618	FALSE	2.9206	FALSE	0.65244
ASV_1250	-0.117327	0.499044	0.820858	1	FALSE	-0.235103	TRUE	0
ASV_1256	2.59919	0.60817	0.0235198	0.132887	FALSE	4.27378	TRUE	0.876518
ASV_1261	-1.85948	0.531382	0.00573296	0.0514146	FALSE	-3.49933	FALSE	1.28891
ASV_1264	-0.487885	0.521586	0.521246	0.783255	FALSE	-0.935386	FALSE	0.106097
ASV_1280	-1.81524	0.5183	0.017242	0.107052	FALSE	-3.5023	FALSE	0.970406
ASV_1287	-1.45278	0.512466	0.047111	0.186171	FALSE	-2.83489	FALSE	0.730088
ASV_1310	0.63791	0.518455	0.258284	0.496329	FALSE	1.23041	TRUE	0.304231
ASV_1319	0.320449	0.523708	1	1	FALSE	0.611885	TRUE	0
ASV_1321	1.4279	0.521584	0.222958	0.458393	FALSE	2.73762	TRUE	0.338762
ASV_1337	0.506096	0.510909	0.394916	0.641171	FALSE	0.990579	TRUE	0.193026
ASV_1344	-2.60181	0.488922	0.00070973	0.0121514	TRUE	-5.32153	FALSE	1.91537
ASV_1355	-0.108959	0.504483	0.842855	1	FALSE	-0.215981	TRUE	0
ASV_1362	-2.70496	0.498515	0.000626287	0.0110579	TRUE	-5.42603	FALSE	1.95633
ASV_1388	-1.68995	0.549827	0.0915492	0.283582	FALSE	-3.07361	TRUE	0.547321
ASV_1407	-0.0581778	0.872743	0.951046	1	FALSE	-0.0666608	TRUE	0
ASV_1410	-1.32756	0.54713	0.0414332	0.174221	FALSE	-2.42642	FALSE	0.758899
ASV_1432	-0.593578	0.528484	0.298404	0.538043	FALSE	-1.12317	TRUE	0.269183
ASV_1440	0.72109	0.505812	0.197012	0.424468	FALSE	1.42561	TRUE	0.372155
ASV_1441	2.70751	0.671322	0.154728	0.38682	FALSE	4.03311	FALSE	0.412491
ASV_1445	0.380134	0.515844	0.482223	0.734589	FALSE	0.736916	TRUE	0.133956
ASV_1453	1.09094	0.517088	0.169351	0.396096	FALSE	2.10978	TRUE	0.402199
ASV_1462	2.34946	0.519072	0.138426	0.358808	FALSE	4.52627	TRUE	0.445138
ASV_1484	-2.76557	0.5645	0.00804895	0.0622966	FALSE	-4.89914	FALSE	1.20554
ASV_1505	0.180098	0.513268	0.748869	0.974164	FALSE	0.350885	TRUE	0.0113679
ASV_1507	-2.29718	0.516855	0.140891	0.361833	FALSE	-4.44452	TRUE	0.441492
ASV_1516	-1.7997	0.549864	0.0169705	0.106957	FALSE	-3.273	FALSE	0.970791
ASV_1538	2.66445	0.510335	0.0347828	0.162364	FALSE	5.22098	FALSE	0.78951
ASV_1557	-1.81739	0.512668	0.0382276	0.168656	FALSE	-3.54497	FALSE	0.772998
ASV_1563	-0.127602	0.524278	0.813163	1	FALSE	-0.243386	TRUE	0
ASV_1570	0.574725	0.521551	0.469145	0.726211	FALSE	1.10196	TRUE	0.138937
ASV_1584	0.418112	0.500904	0.441923	0.698396	FALSE	0.834713	TRUE	0.155898
ASV_1585	0.0908648	0.657037	0.898768	1	FALSE	0.138295	TRUE	0
ASV_1618	-0.797938	0.551497	0.385004	0.632347	FALSE	-1.44686	TRUE	0.199044
ASV_1636	-2.24687	0.526795	0.00797547	0.0622966	FALSE	-4.26516	FALSE	1.20554
ASV_1652	1.16811	0.52206	0.15469	0.38682	FALSE	2.23751	TRUE	0.412491
ASV_1653	0.724475	0.510513	0.291672	0.529887	FALSE	1.41911	TRUE	0.275817
ASV_1662	-1.58836	0.521105	0.0138364	0.0934005	FALSE	-3.04805	FALSE	1.02965
ASV_1667	-1.34803	0.72458	0.159763	0.394175	FALSE	-1.86042	FALSE	0.404311
ASV_1691	-0.683675	0.510871	0.251821	0.494036	FALSE	-1.33825	TRUE	0.306242
ASV_1702	-1.10898	0.514073	0.0743585	0.250075	FALSE	-2.15725	TRUE	0.60193
ASV_1710	0.941602	0.537265	0.140055	0.36133	FALSE	1.75258	TRUE	0.442096
ASV_1727	-1.15566	0.523708	1	1	FALSE	-2.20668	TRUE	0
ASV_1759	1.10593	0.523708	1	1	FALSE	2.11172	TRUE	0
ASV_1773	1.67302	0.523708	1	1	FALSE	3.19457	TRUE	0
ASV_1783	0.691899	0.525309	0.318458	0.562277	FALSE	1.31713	TRUE	0.25005
ASV_1791	-1.34531	0.523708	1	1	FALSE	-2.56882	TRUE	0
ASV_1795	0.096169	0.522253	0.865646	1	FALSE	0.184142	TRUE	0
ASV_1815	-1.62067	0.554362	0.209818	0.439064	FALSE	-2.92349	TRUE	0.357472
ASV_1821	0.894632	0.507526	0.121317	0.332989	FALSE	1.76273	TRUE	0.47757
ASV_1828	0.838187	0.523708	1	1	FALSE	1.60048	TRUE	0
ASV_1829	-0.917599	0.523708	1	1	FALSE	-1.75212	TRUE	0
ASV_1831	-0.332954	0.512365	0.582467	0.833149	FALSE	-0.649836	TRUE	0.0792775
ASV_1849	-1.52163	0.542927	0.0486803	0.188769	FALSE	-2.80264	FALSE	0.72407
ASV_1850	-0.292471	0.5142	0.590139	0.837609	FALSE	-0.568788	TRUE	0.0769588
ASV_1857	-2.58295	0.523708	1	1	FALSE	-4.93204	TRUE	0
ASV_1863	1.78709	0.505314	0.0166226	0.106957	FALSE	3.5366	FALSE	0.970791
ASV_1874	-1.83919	0.607286	0.0939199	0.283769	FALSE	-3.02853	TRUE	0.547036
ASV_1877	-0.92601	0.502517	0.102613	0.30196	FALSE	-1.84274	TRUE	0.520051
ASV_1903	-1.80087	0.523708	1	1	FALSE	-3.43869	TRUE	0
ASV_1921	-1.36374	0.527996	0.0416093	0.174221	FALSE	-2.58286	FALSE	0.758899
ASV_1939	0.044615	0.521586	0.945678	1	FALSE	0.0855372	FALSE	0
ASV_1953	-1.462	0.530519	0.0282669	0.137679	FALSE	-2.75579	FALSE	0.861132
ASV_1980	-0.21242	0.523708	1	1	FALSE	-0.405607	TRUE	0
ASV_1991	0.239726	0.518493	0.724295	0.956136	FALSE	0.462351	TRUE	0.0194801
ASV_2058	-3.62358	0.523708	1	1	FALSE	-6.91908	TRUE	0
ASV_2076	0.239902	0.548295	0.704434	0.94314	FALSE	0.437542	TRUE	0.0254238
ASV_2092	1.43229	0.513278	0.0683921	0.239391	FALSE	2.79047	TRUE	0.620892
ASV_2167	-2.96348	0.523708	1	1	FALSE	-5.65864	TRUE	0
ASV_2181	2.30683	0.751565	0.0917689	0.283582	FALSE	3.06936	FALSE	0.547321
ASV_2183	-1.58777	0.516973	0.20039	0.427246	FALSE	-3.07129	TRUE	0.369322
ASV_2194	0.412781	0.523708	1	1	FALSE	0.788188	TRUE	0
ASV_2200	-0.627598	0.511624	0.344756	0.592058	FALSE	-1.22668	TRUE	0.227635
ASV_2206	1.76224	0.678657	0.1218	0.332989	FALSE	2.59665	FALSE	0.47757
ASV_2221	-2.6726	0.523708	1	1	FALSE	-5.10322	TRUE	0
ASV_2230	-0.925878	0.523708	1	1	FALSE	-1.76793	TRUE	0
ASV_2232	-2.61073	0.500817	0.00645857	0.0561399	FALSE	-5.21295	FALSE	1.25073
ASV_2246	-2.73965	0.520135	0.034206	0.162364	FALSE	-5.26719	FALSE	0.78951
ASV_2251	-1.16792	0.553254	0.1692	0.396096	FALSE	-2.11101	TRUE	0.402199
ASV_2253	-0.656915	0.642906	0.414354	0.663201	FALSE	-1.02179	TRUE	0.178355
ASV_2284	-3.65506	0.521586	0.090238	0.283582	FALSE	-7.00758	TRUE	0.547321
ASV_2285	-1.39431	0.523708	1	1	FALSE	-2.66239	TRUE	0
ASV_2309	1.7231	0.519571	0.186442	0.409883	FALSE	3.31638	TRUE	0.38734
ASV_2312	0.865881	0.523708	1	1	FALSE	1.65336	TRUE	0
ASV_2320	0.736394	0.571368	0.287849	0.525927	FALSE	1.28883	TRUE	0.279075
ASV_2325	-1.72269	0.502876	0.0187227	0.113135	FALSE	-3.42568	FALSE	0.946404
ASV_2337	0.851503	0.523708	1	1	FALSE	1.62591	TRUE	0
ASV_2349	1.62561	0.507687	0.0492567	0.18932	FALSE	3.20199	FALSE	0.722803
ASV_2367	0.796639	0.516832	0.366379	0.618311	FALSE	1.54139	TRUE	0.208793
ASV_2383	4.29284	0.527832	0.0778855	0.257167	FALSE	8.13297	FALSE	0.589785
ASV_2392	1.34844	0.519038	0.233917	0.473703	FALSE	2.59797	TRUE	0.324494
ASV_2410	-0.240725	0.517337	0.673402	0.912403	FALSE	-0.465315	TRUE	0.0398133
ASV_2413	-1.12139	0.677302	0.141762	0.362423	FALSE	-1.65566	TRUE	0.440785
ASV_2444	-2.35206	0.523708	1	1	FALSE	-4.49117	TRUE	0
ASV_2455	-2.33571	0.50493	0.0190227	0.113135	FALSE	-4.62582	FALSE	0.946404
ASV_2476	0.37374	0.523708	1	1	FALSE	0.713641	TRUE	0
ASV_2483	-2.19852	0.52067	0.024286	0.133691	FALSE	-4.22249	FALSE	0.873897
ASV_2497	0.141325	0.609251	0.831487	1	FALSE	0.231966	TRUE	0
ASV_2519	2.61693	0.523708	1	1	FALSE	4.99692	FALSE	0
ASV_2583	-0.786668	0.534985	0.215393	0.447415	FALSE	-1.47045	TRUE	0.34929
ASV_2586	0.091417	0.520301	0.876709	1	FALSE	0.1757	TRUE	0
ASV_2587	2.56083	0.502551	0.00700374	0.0581929	FALSE	5.09566	FALSE	1.23513
ASV_2665	0.601014	0.516904	0.452192	0.705769	FALSE	1.16272	TRUE	0.151337
ASV_2676	-0.893045	0.606713	0.237428	0.479096	FALSE	-1.47194	TRUE	0.319577
ASV_2688	-1.76562	0.517366	0.181464	0.405704	FALSE	-3.41272	TRUE	0.391791
ASV_2689	-3.6637	0.523708	1	1	FALSE	-6.99568	TRUE	0
ASV_2690	1.61865	0.56898	0.0360419	0.164223	FALSE	2.84482	FALSE	0.784566
ASV_2691	0.000838816	0.534671	0.998809	1	FALSE	0.00156884	TRUE	0
ASV_2705	2.63775	0.523708	1	1	FALSE	5.03667	TRUE	0
ASV_2751	-1.75051	0.497864	0.00789141	0.0622966	FALSE	-3.51605	FALSE	1.20554
ASV_2836	0.529257	0.511181	0.347954	0.59394	FALSE	1.03536	TRUE	0.226257
ASV_2852	-1.4904	0.506891	0.042377	0.174221	FALSE	-2.94029	FALSE	0.758899
ASV_2854	0.0832335	0.523708	1	1	FALSE	0.158931	TRUE	0
ASV_2869	-0.965339	0.517154	0.3131	0.554549	FALSE	-1.86664	TRUE	0.25606
ASV_2928	1.76569	0.513652	0.0263533	0.133691	FALSE	3.43753	FALSE	0.873897
ASV_2934	0.0910229	0.523708	1	1	FALSE	0.173805	TRUE	0
ASV_2938	0.934997	0.516953	0.321532	0.565936	FALSE	1.80867	FALSE	0.247233
ASV_2954	0.461782	0.523708	1	1	FALSE	0.881753	TRUE	0
ASV_2975	1.24963	0.528281	0.254625	0.494374	FALSE	2.36546	TRUE	0.305944
ASV_2980	-0.642814	0.523112	0.344102	0.592058	FALSE	-1.22883	TRUE	0.227635
ASV_3000	-0.304593	0.597772	0.624124	0.868547	FALSE	-0.509546	TRUE	0.0612064
ASV_3005	-0.922932	0.507923	0.119103	0.332989	FALSE	-1.81707	TRUE	0.47757
ASV_3023	1.10918	0.673854	0.175104	0.400542	FALSE	1.64602	TRUE	0.397352
ASV_3063	3.46196	0.523708	1	1	FALSE	6.61047	TRUE	0
ASV_3082	1.79665	0.548881	0.0466611	0.186171	FALSE	3.27329	FALSE	0.730088
ASV_3163	-1.48035	0.633402	0.14444	0.367607	FALSE	-2.33714	TRUE	0.434617
ASV_3235	-1.14543	0.534697	0.165455	0.396096	FALSE	-2.14221	TRUE	0.402199
ASV_3252	-0.0342567	0.64302	0.962356	1	FALSE	-0.0532748	TRUE	0
ASV_3284	-2.8861	0.522887	0.114101	0.323956	FALSE	-5.51955	TRUE	0.489514
ASV_3313	0.36891	0.543229	0.567122	0.817408	FALSE	0.679106	TRUE	0.0875612
ASV_3410	2.68761	0.517762	0.0138861	0.0934005	FALSE	5.19082	FALSE	1.02965
ASV_3413	-1.34531	0.523708	1	1	FALSE	-2.56882	TRUE	0
ASV_3417	1.55903	0.523708	1	1	FALSE	2.9769	TRUE	0
ASV_3436	2.53408	0.510389	0.0156915	0.10309	FALSE	4.965	FALSE	0.986785
ASV_3447	2.709	0.542431	0.0378327	0.168656	FALSE	4.99418	FALSE	0.772998
ASV_3486	0.540968	0.511418	0.401044	0.645555	FALSE	1.05778	TRUE	0.190067
ASV_3503	1.19272	0.517459	0.260595	0.497419	FALSE	2.30495	TRUE	0.303278
ASV_3539	-1.46476	0.523708	1	1	FALSE	-2.7969	TRUE	0
ASV_3667	-0.642277	0.542518	0.446523	0.702746	FALSE	-1.18388	TRUE	0.153202
ASV_3707	-1.85951	0.491167	0.00683942	0.0576757	FALSE	-3.7859	FALSE	1.23901
ASV_3730	-0.350571	0.510059	0.529663	0.785458	FALSE	-0.687314	TRUE	0.104877
ASV_3777	-1.35659	0.551017	0.090708	0.283582	FALSE	-2.46198	TRUE	0.547321
ASV_3892	-0.716345	0.523708	1	1	FALSE	-1.36783	TRUE	0
ASV_3926	1.08211	0.540262	0.183105	0.405704	FALSE	2.00293	FALSE	0.391791
ASV_3929	2.44038	0.523708	1	1	FALSE	4.6598	TRUE	0
ASV_3979	-3.77666	0.523708	1	1	FALSE	-7.21138	TRUE	0
ASV_3989	1.26927	0.517558	0.246485	0.490365	FALSE	2.45243	TRUE	0.30948
ASV_3992	-0.831682	0.516497	0.168261	0.396096	FALSE	-1.61024	TRUE	0.402199
ASV_4119	-0.0951063	0.531814	0.874544	1	FALSE	-0.178834	TRUE	0
ASV_4120	-1.35698	0.542106	0.129345	0.347999	FALSE	-2.50317	TRUE	0.458422
ASV_4149	-1.76044	0.515791	0.0269507	0.134227	FALSE	-3.41309	FALSE	0.87216
ASV_4218	-0.255983	0.506469	0.639838	0.883883	FALSE	-0.505427	TRUE	0.0536051
ASV_4247	1.00326	0.523708	1	1	FALSE	1.91569	TRUE	0
ASV_4296	0.466797	0.523708	1	1	FALSE	0.89133	TRUE	0
ASV_4297	-1.26192	0.518199	0.248057	0.491096	FALSE	-2.43521	TRUE	0.308834
ASV_4300	-2.15217	0.523708	1	1	FALSE	-4.10948	TRUE	0
ASV_4494	1.48566	0.5349	0.108868	0.312235	FALSE	2.77745	TRUE	0.505519
ASV_4496	0.730985	0.752179	0.386169	0.632422	FALSE	0.971823	FALSE	0.198993
ASV_4697	0.0975376	0.529078	0.88394	1	FALSE	0.184354	TRUE	0
ASV_4748	-2.95516	0.523708	1	1	FALSE	-5.64276	TRUE	0
ASV_5013	0.786669	0.517713	0.370547	0.618812	FALSE	1.51951	TRUE	0.208441
ASV_5327	-1.44579	0.506957	0.0650074	0.232463	FALSE	-2.8519	TRUE	0.633646
ASV_5331	0.978118	0.650307	0.271462	0.50469	FALSE	1.50409	TRUE	0.296975
ASV_5339	-0.39557	0.523708	1	1	FALSE	-0.755325	TRUE	0
ASV_5472	1.8908	0.523708	1	1	FALSE	3.61041	TRUE	0
ASV_5481	1.39361	0.523708	1	1	FALSE	2.66104	TRUE	0
ASV_5490	-0.291139	0.506274	0.605545	0.851077	FALSE	-0.575061	TRUE	0.070031
ASV_5585	0.962875	0.510351	0.199836	0.427246	FALSE	1.88669	TRUE	0.369322
ASV_5589	-1.13856	0.809354	0.393414	0.640574	FALSE	-1.40676	FALSE	0.193431
ASV_5590	-2.54074	0.526218	0.130014	0.348141	FALSE	-4.8283	TRUE	0.458245
ASV_5805	-0.7616	0.523431	0.282911	0.520666	FALSE	-1.45501	TRUE	0.283441
ASV_5953	2.23821	0.523708	1	1	FALSE	4.27376	TRUE	0
ASV_5966	0.0619449	0.523708	1	1	FALSE	0.118281	TRUE	0
ASV_6669	1.61367	0.517551	0.197584	0.424468	FALSE	3.11789	TRUE	0.372155
ASV_6674	0.317371	0.515869	0.601088	0.849037	FALSE	0.615216	TRUE	0.0710734
ASV_6768	0.19347	0.523708	1	1	FALSE	0.369423	TRUE	0
ASV_6779	-0.124355	0.519715	0.850484	1	FALSE	-0.239275	TRUE	0
ASV_6998	1.98215	0.516914	0.162404	0.396096	FALSE	3.83458	TRUE	0.402199
ASV_7019	1.71378	0.523708	1	1	FALSE	3.27239	TRUE	0
ASV_8287	-1.14323	0.516876	0.157496	0.390286	FALSE	-2.21181	TRUE	0.408617
ASV_8488	0.412781	0.523708	1	1	FALSE	0.788188	TRUE	0
ASV_8647	-0.0558214	0.518811	0.931765	1	FALSE	-0.107595	TRUE	0
ASV_8865	-0.977476	0.521994	0.202004	0.429069	FALSE	-1.87258	TRUE	0.367473
ASV_9019	-0.0439334	0.523708	1	1	FALSE	-0.0838891	TRUE	0
ASV_9206	1.0767	0.519549	0.286213	0.525034	FALSE	2.07237	TRUE	0.279813
ASV_10662	-1.70978	0.523708	1	1	FALSE	-3.26475	TRUE	0
ASV_11492	0.061332	0.523708	1	1	FALSE	0.117111	TRUE	0

## Sheet: Oc_PO_F1_vs_Oc_PO_F2
taxon	lfc	se	pval	qval	diff	W	passed_ss	neg_log10_q
ASV_1	-0.22872	0.707806	0.753971	1	FALSE	-0.323139	TRUE	0
ASV_2	-0.725269	0.744948	0.355702	0.717305	FALSE	-0.973583	TRUE	0.144296
ASV_3	-0.87526	0.581096	0.166275	0.532649	FALSE	-1.50622	TRUE	0.273559
ASV_4	0.273426	0.641524	0.682753	1	FALSE	0.426213	TRUE	0
ASV_5	-1.62001	0.784488	0.0727864	0.443651	FALSE	-2.06505	TRUE	0.352959
ASV_6	-0.243477	0.647867	0.715761	1	FALSE	-0.375813	TRUE	0
ASV_7	-0.0758475	0.65528	0.910394	1	FALSE	-0.115748	TRUE	0
ASV_8	0.00506234	0.391108	0.989955	1	FALSE	0.0129436	TRUE	0
ASV_9	-0.859561	0.756448	0.285176	0.675973	FALSE	-1.13631	TRUE	0.170071
ASV_10	0.611528	0.451402	0.246967	0.623083	FALSE	1.35473	TRUE	0.205454
ASV_11	1.01452	0.658171	0.167114	0.532649	FALSE	1.54143	TRUE	0.273559
ASV_12	-1.26591	0.936918	0.209634	0.580721	FALSE	-1.35114	TRUE	0.236033
ASV_13	-0.92853	0.828497	0.294912	0.683235	FALSE	-1.12074	TRUE	0.16543
ASV_14	0.144546	0.404939	0.729349	1	FALSE	0.356958	TRUE	0
ASV_15	-0.670162	0.740161	0.391692	0.752269	FALSE	-0.905426	TRUE	0.123627
ASV_16	2.03772	1.05145	0.084578	0.450799	FALSE	1.93802	TRUE	0.346017
ASV_17	0.0460865	0.370222	0.903669	1	FALSE	0.124483	TRUE	0
ASV_18	-0.0831749	0.386458	0.834391	1	FALSE	-0.215224	TRUE	0
ASV_19	-1.00866	0.47428	0.123393	0.501059	FALSE	-2.12673	TRUE	0.300111
ASV_21	-0.586318	0.858039	0.511609	0.864501	FALSE	-0.683323	TRUE	0.0632347
ASV_23	0.0702725	0.802517	0.93214	1	FALSE	0.0875652	TRUE	0
ASV_25	-1.36267	1.17952	0.277726	0.670735	FALSE	-1.15528	TRUE	0.173449
ASV_26	-0.122564	0.418602	0.776318	1	FALSE	-0.292794	TRUE	0
ASV_27	1.0342	0.631966	0.162667	0.532649	FALSE	1.63647	TRUE	0.273559
ASV_28	0.290671	0.421832	0.508155	0.861507	FALSE	0.689067	TRUE	0.0647412
ASV_29	-0.672184	0.481445	0.221481	0.587557	FALSE	-1.39618	TRUE	0.23095
ASV_30	-0.548495	0.487054	0.311232	0.697309	FALSE	-1.12615	FALSE	0.156574
ASV_31	-0.529056	0.450453	0.324939	0.700062	FALSE	-1.1745	TRUE	0.154864
ASV_32	0.496514	0.822924	0.561169	0.909196	FALSE	0.603353	TRUE	0.0413424
ASV_33	-0.440053	0.327146	0.249784	0.62691	FALSE	-1.34513	TRUE	0.202795
ASV_34	-1.07721	0.543236	0.141652	0.518522	FALSE	-1.98294	TRUE	0.285233
ASV_35	0.389144	0.649242	0.609774	0.966577	FALSE	0.599383	TRUE	0.0147637
ASV_36	0.181779	0.687158	0.804437	1	FALSE	0.264538	TRUE	0
ASV_37	0.12889	0.787963	0.875438	1	FALSE	0.163573	TRUE	0
ASV_38	0.983914	0.706937	0.197418	0.57691	FALSE	1.3918	TRUE	0.238892
ASV_39	0.387676	0.635606	0.556991	0.908214	FALSE	0.609932	TRUE	0.0418116
ASV_40	1.35307	0.709587	0.129215	0.512852	FALSE	1.90685	TRUE	0.290008
ASV_41	1.9951	0.543956	0.00632989	0.203005	FALSE	3.66776	TRUE	0.692494
ASV_42	-1.16077	0.82837	0.194663	0.57691	FALSE	-1.40126	TRUE	0.238892
ASV_43	-0.0371826	0.468822	0.938521	1	FALSE	-0.0793108	TRUE	0
ASV_44	0.142482	0.466202	0.766842	1	FALSE	0.305624	TRUE	0
ASV_45	0.392633	0.447386	0.402972	0.761334	FALSE	0.877616	TRUE	0.118425
ASV_46	-0.710133	0.319443	0.0679133	0.432979	FALSE	-2.22304	TRUE	0.363533
ASV_47	-0.293502	0.573649	0.621219	0.978659	FALSE	-0.511641	TRUE	0.00936876
ASV_48	-0.0981603	0.461578	0.836329	1	FALSE	-0.212663	TRUE	0
ASV_49	1.96895	0.541307	0.0108687	0.241947	FALSE	3.63739	TRUE	0.61628
ASV_51	0.149414	0.467489	0.756558	1	FALSE	0.31961	TRUE	0
ASV_52	0.825028	0.502374	0.161459	0.532649	FALSE	1.64226	TRUE	0.273559
ASV_53	-0.00192681	0.431341	0.996533	1	FALSE	-0.00446702	TRUE	0
ASV_54	-0.299898	0.681864	0.675467	1	FALSE	-0.439821	TRUE	0
ASV_55	0.0752941	0.500782	0.884208	1	FALSE	0.150353	TRUE	0
ASV_56	0.703428	0.673005	0.326479	0.700062	FALSE	1.0452	TRUE	0.154864
ASV_59	0.115736	0.534141	0.833292	1	FALSE	0.216677	TRUE	0
ASV_60	0.249356	0.480777	0.616514	0.974244	FALSE	0.518652	TRUE	0.0113324
ASV_62	1.75013	0.905891	0.0854053	0.450799	FALSE	1.93195	TRUE	0.346017
ASV_63	-0.582088	0.909034	0.537913	0.891463	FALSE	-0.640337	TRUE	0.0498967
ASV_64	-0.453589	0.639586	0.529353	0.885715	FALSE	-0.709191	TRUE	0.0527062
ASV_66	-0.0287326	0.516612	0.956862	1	FALSE	-0.0556174	TRUE	0
ASV_67	-0.478021	0.700562	0.51696	0.869371	FALSE	-0.682339	TRUE	0.0607947
ASV_68	2.46219	0.645706	0.0124595	0.246402	FALSE	3.81318	TRUE	0.608355
ASV_69	-0.21481	0.502934	0.679332	1	FALSE	-0.427114	TRUE	0
ASV_71	-2.95889	0.720971	0.00266064	0.194786	FALSE	-4.10403	FALSE	0.710443
ASV_73	-0.227863	0.971853	0.819873	1	FALSE	-0.234462	TRUE	0
ASV_74	2.4663	0.395315	0.00336351	0.194786	FALSE	6.23881	TRUE	0.710443
ASV_75	0.0255524	0.429942	0.953907	1	FALSE	0.0594322	TRUE	0
ASV_76	1.32212	0.63664	0.076455	0.449942	FALSE	2.07672	TRUE	0.346843
ASV_77	0.11263	0.369798	0.789463	1	FALSE	0.304571	TRUE	0
ASV_78	-0.424392	0.351438	0.440312	0.791311	FALSE	-1.20759	TRUE	0.101653
ASV_79	0.33218	0.421855	0.451271	0.802259	FALSE	0.787425	TRUE	0.0956851
ASV_81	-0.485098	0.345675	1	1	FALSE	-1.40334	TRUE	0
ASV_82	2.31553	0.454764	0.0146431	0.246402	FALSE	5.09172	TRUE	0.608355
ASV_83	2.69087	0.932132	0.101971	0.482133	FALSE	2.88679	TRUE	0.316833
ASV_84	-2.5126	0.594826	0.0039167	0.194786	FALSE	-4.22409	FALSE	0.710443
ASV_85	-0.543075	0.577156	0.371298	0.7379	FALSE	-0.94095	TRUE	0.132003
ASV_88	-2.05105	0.419377	0.1284	0.512852	FALSE	-4.89069	TRUE	0.290008
ASV_89	0.866584	1.00825	0.423076	0.777435	FALSE	0.859489	TRUE	0.109336
ASV_90	1.36249	0.548707	0.0476055	0.358441	FALSE	2.48309	TRUE	0.445582
ASV_91	-0.0582152	0.574502	0.921509	1	FALSE	-0.101332	TRUE	0
ASV_92	0.495617	0.363657	0.244603	0.623083	FALSE	1.36287	TRUE	0.205454
ASV_94	-1.47304	0.614969	0.0962803	0.474678	FALSE	-2.3953	TRUE	0.323601
ASV_96	-0.263447	0.550584	0.643714	1	FALSE	-0.478485	TRUE	0
ASV_97	0.324809	0.545975	0.566554	0.912188	FALSE	0.594916	TRUE	0.0399158
ASV_98	-0.485098	0.345675	1	1	FALSE	-1.40334	TRUE	0
ASV_99	0.0972881	0.377649	0.803207	1	FALSE	0.257615	TRUE	0
ASV_102	3.39907	0.333677	0.00949966	0.221083	FALSE	10.1867	TRUE	0.655445
ASV_103	-0.112844	0.43883	0.803555	1	FALSE	-0.257148	TRUE	0
ASV_104	0.739173	0.468475	0.149061	0.526505	FALSE	1.57783	TRUE	0.278597
ASV_107	3.19414	0.373684	0.013412	0.246402	FALSE	8.5477	TRUE	0.608355
ASV_109	1.67281	0.636834	0.034073	0.300782	FALSE	2.62675	TRUE	0.521748
ASV_111	-0.52034	0.468572	0.347792	0.71043	FALSE	-1.11048	TRUE	0.148479
ASV_113	-0.0152346	0.33834	0.971354	1	FALSE	-0.0450275	TRUE	0
ASV_114	-0.0494586	0.351438	0.910992	1	FALSE	-0.140732	TRUE	0
ASV_115	-0.3394	0.58242	0.57612	0.924682	FALSE	-0.582741	TRUE	0.0340074
ASV_118	-2.57822	0.385084	0.094388	0.473791	FALSE	-6.69522	TRUE	0.324414
ASV_120	0.0703673	0.57447	0.905202	1	FALSE	0.122491	TRUE	0
ASV_122	0.814464	0.633523	0.230672	0.602571	FALSE	1.28561	TRUE	0.219992
ASV_125	0.641329	0.57436	0.380317	0.742571	FALSE	1.1166	TRUE	0.129262
ASV_126	-0.221455	0.85313	0.801029	1	FALSE	-0.259579	TRUE	0
ASV_127	-0.273866	0.32762	0.424834	0.777435	FALSE	-0.835924	TRUE	0.109336
ASV_128	0.781867	1.05422	0.477205	0.834565	FALSE	0.741651	TRUE	0.0785401
ASV_129	-0.846139	0.610001	0.198795	0.57691	FALSE	-1.38711	TRUE	0.238892
ASV_131	0.0386478	0.66384	0.955002	1	FALSE	0.0582186	TRUE	0
ASV_132	2.35722	0.478985	0.00171115	0.194786	FALSE	4.92128	TRUE	0.710443
ASV_134	0.0908737	0.414987	0.840718	1	FALSE	0.21898	TRUE	0
ASV_140	0.187338	0.345675	1	1	FALSE	0.541947	TRUE	0
ASV_142	-1.23416	0.500996	0.0391098	0.315392	FALSE	-2.46342	TRUE	0.50115
ASV_143	-1.29204	0.758022	0.163494	0.532649	FALSE	-1.70448	TRUE	0.273559
ASV_146	0.324112	0.638428	0.623891	0.979853	FALSE	0.507672	TRUE	0.00883923
ASV_147	0.225228	0.434055	0.655542	1	FALSE	0.518892	TRUE	0
ASV_153	-1.24073	0.345675	1	1	FALSE	-3.5893	TRUE	0
ASV_154	-0.977835	0.704018	0.198258	0.57691	FALSE	-1.38893	TRUE	0.238892
ASV_155	-0.37231	0.521129	0.495277	0.848209	FALSE	-0.714428	TRUE	0.0714974
ASV_156	1.25217	0.557943	0.0550588	0.391529	FALSE	2.24425	TRUE	0.407236
ASV_158	2.13741	0.457939	0.00229432	0.194786	FALSE	4.66746	TRUE	0.710443
ASV_159	-0.160864	0.656844	0.812024	1	FALSE	-0.244904	TRUE	0
ASV_160	0.923148	0.390696	0.141949	0.518522	FALSE	2.36283	TRUE	0.285233
ASV_161	-0.511278	0.456555	0.344346	0.71043	FALSE	-1.11986	TRUE	0.148479
ASV_163	0.611319	0.343474	0.217068	0.583001	FALSE	1.77981	TRUE	0.234331
ASV_164	0.106848	0.343213	0.807864	1	FALSE	0.311317	TRUE	0
ASV_165	0.0346348	0.550999	0.951422	1	FALSE	0.0628581	TRUE	0
ASV_166	0.681416	0.888157	0.477593	0.834565	FALSE	0.767225	TRUE	0.0785401
ASV_167	0.208049	0.345675	1	1	FALSE	0.601862	TRUE	0
ASV_169	0.12793	0.67507	0.855073	1	FALSE	0.189507	TRUE	0
ASV_172	-1.31477	0.626887	0.0692278	0.432979	FALSE	-2.0973	TRUE	0.363533
ASV_173	2.11366	0.375015	0.111789	0.485048	FALSE	5.63621	TRUE	0.314215
ASV_174	-0.479906	0.661942	0.489114	0.846035	FALSE	-0.724997	TRUE	0.0726117
ASV_180	0.352142	0.568729	0.56292	0.909196	FALSE	0.619174	TRUE	0.0413424
ASV_181	1.17194	1.12315	0.323958	0.700062	FALSE	1.04345	TRUE	0.154864
ASV_182	0.0737343	0.345675	1	1	FALSE	0.213305	TRUE	0
ASV_183	-0.485098	0.345675	1	1	FALSE	-1.40334	TRUE	0
ASV_184	0.625809	0.614266	0.338119	0.71043	FALSE	1.01879	TRUE	0.148479
ASV_185	0.165882	0.399191	0.718084	1	FALSE	0.415545	TRUE	0
ASV_187	-0.231932	0.435929	0.647884	1	FALSE	-0.532041	TRUE	0
ASV_188	0.301505	0.789283	0.715626	1	FALSE	0.381999	TRUE	0
ASV_190	0.209663	0.690485	0.771652	1	FALSE	0.303646	TRUE	0
ASV_191	-3.77205	0.345675	1	1	FALSE	-10.9121	TRUE	0
ASV_192	1.2316	0.755527	0.137515	0.518522	FALSE	1.63012	TRUE	0.285233
ASV_193	-0.642352	0.544721	0.282943	0.673836	FALSE	-1.17923	TRUE	0.171446
ASV_194	0.0959976	0.679118	0.891571	1	FALSE	0.141356	TRUE	0
ASV_196	2.75505	0.544803	0.124286	0.501059	FALSE	5.05697	FALSE	0.300111
ASV_198	0.868305	0.842481	0.329604	0.700238	FALSE	1.03065	TRUE	0.154755
ASV_200	1.41074	0.478911	0.0185466	0.259909	FALSE	2.94572	TRUE	0.585179
ASV_201	0.962188	0.574212	0.144821	0.518522	FALSE	1.67567	TRUE	0.285233
ASV_203	0.130553	0.378766	0.763206	1	FALSE	0.34468	TRUE	0
ASV_205	3.08449	0.435409	0.000867674	0.194786	FALSE	7.08411	TRUE	0.710443
ASV_206	3.90516	0.348343	0.00786304	0.221083	FALSE	11.2107	TRUE	0.655445
ASV_209	-0.467835	0.635059	0.538012	0.891463	FALSE	-0.736678	TRUE	0.0498967
ASV_210	1.03693	0.572927	0.212026	0.580721	FALSE	1.80989	TRUE	0.236033
ASV_214	0.689928	0.596896	0.277499	0.670735	FALSE	1.15586	TRUE	0.173449
ASV_215	-0.408936	0.55336	0.483941	0.841456	FALSE	-0.739006	TRUE	0.0749688
ASV_217	0.86611	0.837693	0.328154	0.700062	FALSE	1.03392	TRUE	0.154864
ASV_222	-0.420544	0.388055	0.357811	0.717305	FALSE	-1.08372	TRUE	0.144296
ASV_224	0.609176	0.707467	0.417717	0.774895	FALSE	0.861066	TRUE	0.110757
ASV_225	1.77739	0.445607	0.0072114	0.21719	FALSE	3.98868	TRUE	0.663159
ASV_228	1.5252	0.345675	1	1	FALSE	4.41224	TRUE	0
ASV_229	-0.000518082	0.945364	0.999578	1	FALSE	-0.000548024	TRUE	0
ASV_232	1.82948	0.418285	0.143095	0.518522	FALSE	4.37377	FALSE	0.285233
ASV_234	0.0284257	0.506626	0.956632	1	FALSE	0.0561079	TRUE	0
ASV_238	-1.71465	0.458019	0.00567587	0.203005	FALSE	-3.74362	FALSE	0.692494
ASV_242	0.254625	0.348494	0.517887	0.869371	FALSE	0.730643	TRUE	0.0607947
ASV_247	-2.09038	0.343213	0.1036	0.482133	FALSE	-6.09062	TRUE	0.316833
ASV_251	-2.17887	0.719608	0.0163627	0.246402	FALSE	-3.02786	FALSE	0.608355
ASV_253	-0.675208	0.582837	0.31112	0.697309	FALSE	-1.15848	TRUE	0.156574
ASV_255	-1.20676	0.485922	0.0679592	0.432979	FALSE	-2.48345	TRUE	0.363533
ASV_257	2.06201	0.350019	0.107044	0.482133	FALSE	5.89112	TRUE	0.316833
ASV_261	-0.830756	0.780656	0.314966	0.698107	FALSE	-1.06418	TRUE	0.156078
ASV_262	0.918376	0.584782	0.167363	0.532649	FALSE	1.57046	TRUE	0.273559
ASV_263	2.84282	0.582915	0.00456529	0.194786	FALSE	4.87691	TRUE	0.710443
ASV_264	0.760554	0.751928	0.496369	0.848209	FALSE	1.01147	TRUE	0.0714974
ASV_265	-1.79399	0.610501	0.0323109	0.300782	FALSE	-2.93855	FALSE	0.521748
ASV_272	1.14181	0.345675	1	1	FALSE	3.30314	TRUE	0
ASV_273	-1.46921	0.535366	0.0335438	0.300782	FALSE	-2.7443	TRUE	0.521748
ASV_275	0.367922	0.656963	0.59573	0.947248	FALSE	0.560034	TRUE	0.0235363
ASV_276	0.709466	0.484198	0.193205	0.57691	FALSE	1.46524	TRUE	0.238892
ASV_279	-1.11714	0.436518	0.0832721	0.450799	FALSE	-2.5592	TRUE	0.346017
ASV_282	1.23827	0.544216	0.0570276	0.39477	FALSE	2.27533	TRUE	0.403656
ASV_283	-0.428938	0.485279	0.426678	0.777435	FALSE	-0.8839	TRUE	0.109336
ASV_284	1.8666	0.339766	0.0315721	0.300782	FALSE	5.49377	TRUE	0.521748
ASV_288	0.518933	0.345675	1	1	FALSE	1.50121	TRUE	0
ASV_291	2.11263	0.338001	0.100997	0.482133	FALSE	6.25036	FALSE	0.316833
ASV_295	-0.785665	0.573698	0.229156	0.601681	FALSE	-1.36947	TRUE	0.220633
ASV_296	2.0182	0.567098	0.00923395	0.221083	FALSE	3.55883	TRUE	0.655445
ASV_297	1.0245	0.541484	0.10735	0.482133	FALSE	1.89203	TRUE	0.316833
ASV_300	0.423273	0.511261	0.43173	0.78385	FALSE	0.827899	TRUE	0.105767
ASV_301	-1.08554	0.596448	0.10625	0.482133	FALSE	-1.82001	TRUE	0.316833
ASV_303	-0.642632	0.602078	0.321233	0.699878	FALSE	-1.06736	TRUE	0.154978
ASV_305	1.14487	0.91571	0.24654	0.623083	FALSE	1.25025	TRUE	0.205454
ASV_310	0.478133	0.345675	1	1	FALSE	1.38318	TRUE	0
ASV_311	0.446861	0.497166	0.392163	0.752269	FALSE	0.898816	TRUE	0.123627
ASV_312	-0.695114	0.446639	0.180359	0.557008	FALSE	-1.55632	TRUE	0.254138
ASV_313	0.899708	0.817728	0.303224	0.694969	FALSE	1.10025	TRUE	0.158035
ASV_318	0.870927	0.444272	0.144803	0.518522	FALSE	1.96035	TRUE	0.285233
ASV_320	-0.724946	0.717432	0.341851	0.71043	FALSE	-1.01047	TRUE	0.148479
ASV_336	-0.352602	0.566228	0.550802	0.900992	FALSE	-0.622721	TRUE	0.0452792
ASV_339	-0.175391	0.784008	0.831836	1	FALSE	-0.223711	TRUE	0
ASV_340	1.92878	0.337949	0.110424	0.483223	FALSE	5.7073	FALSE	0.315853
ASV_341	-0.0302007	0.54777	0.961044	1	FALSE	-0.0551339	TRUE	0
ASV_347	-0.158309	1.15851	0.894316	1	FALSE	-0.136649	TRUE	0
ASV_348	-0.256938	0.527364	0.674277	1	FALSE	-0.487212	TRUE	0
ASV_352	-0.558813	0.559429	0.347095	0.71043	FALSE	-0.998899	TRUE	0.148479
ASV_353	-1.31043	0.33505	0.00447384	0.194786	FALSE	-3.91114	FALSE	0.710443
ASV_355	-0.0643046	0.704483	0.929828	1	FALSE	-0.0912792	TRUE	0
ASV_356	1.3639	0.419682	0.0226997	0.275866	FALSE	3.24985	TRUE	0.559302
ASV_357	2.0525	0.345675	1	1	FALSE	5.93767	TRUE	0
ASV_360	-0.939893	0.580507	0.203864	0.57691	FALSE	-1.61909	TRUE	0.238892
ASV_362	-0.268651	0.621392	0.687784	1	FALSE	-0.432337	TRUE	0
ASV_364	0.257089	0.531903	0.640397	0.999644	FALSE	0.483338	TRUE	0.000154511
ASV_370	-0.594594	0.729742	0.442021	0.791311	FALSE	-0.814801	FALSE	0.101653
ASV_372	0.825733	0.469487	0.122016	0.501059	FALSE	1.7588	TRUE	0.300111
ASV_373	2.08066	0.802276	0.0357648	0.310366	FALSE	2.59345	FALSE	0.508126
ASV_377	-0.185814	0.902375	0.842717	1	FALSE	-0.205917	TRUE	0
ASV_378	2.88258	0.401824	0.018883	0.259909	FALSE	7.17373	TRUE	0.585179
ASV_380	-0.318032	0.345675	1	1	FALSE	-0.920032	TRUE	0
ASV_382	1.05136	0.437248	0.0739941	0.445706	FALSE	2.4045	TRUE	0.350952
ASV_386	1.65859	0.897515	0.205861	0.57691	FALSE	1.84798	TRUE	0.238892
ASV_387	0.549712	0.636757	0.416569	0.774895	FALSE	0.8633	TRUE	0.110757
ASV_391	-0.688978	0.419646	0.348277	0.71043	FALSE	-1.64181	TRUE	0.148479
ASV_394	0.984268	0.691151	0.192232	0.57691	FALSE	1.4241	TRUE	0.238892
ASV_395	0.448667	0.345675	1	1	FALSE	1.29794	TRUE	0
ASV_397	0.719714	0.400687	0.170327	0.535014	FALSE	1.7962	TRUE	0.271635
ASV_399	1.23524	0.465799	0.11763	0.497741	FALSE	2.65188	TRUE	0.302997
ASV_406	-0.486569	0.673171	0.496997	0.848209	FALSE	-0.722802	TRUE	0.0714974
ASV_411	-1.08437	0.519653	0.0819694	0.450799	FALSE	-2.08672	TRUE	0.346017
ASV_420	-0.441744	0.435799	0.3854	0.747442	FALSE	-1.01364	TRUE	0.126422
ASV_427	-0.441329	0.596539	0.536467	0.891463	FALSE	-0.739815	TRUE	0.0498967
ASV_437	-1.80814	0.457529	0.00551815	0.203005	FALSE	-3.95196	FALSE	0.692494
ASV_438	2.34714	0.345675	1	1	FALSE	6.79003	TRUE	0
ASV_439	-0.641141	0.595778	0.313244	0.697309	FALSE	-1.07614	TRUE	0.156574
ASV_440	-0.79295	0.613889	0.237477	0.611215	FALSE	-1.29168	FALSE	0.213806
ASV_441	-0.584772	0.345675	1	1	FALSE	-1.69168	TRUE	0
ASV_443	1.87919	0.345675	1	1	FALSE	5.4363	FALSE	0
ASV_446	0.176095	0.345675	1	1	FALSE	0.509423	TRUE	0
ASV_447	0.395206	0.431228	0.401464	0.761334	FALSE	0.916466	TRUE	0.118425
ASV_456	0.631585	0.348371	0.167493	0.532649	FALSE	1.81297	TRUE	0.273559
ASV_459	0.0757195	0.375488	0.850026	1	FALSE	0.201656	TRUE	0
ASV_465	2.31628	0.518642	0.00425538	0.194786	FALSE	4.46605	FALSE	0.710443
ASV_471	0.367547	0.350427	0.484823	0.841456	FALSE	1.04885	TRUE	0.0749688
ASV_472	0.0704724	0.351977	0.8742	1	FALSE	0.200219	TRUE	0
ASV_474	0.257138	0.633125	0.698727	1	FALSE	0.406141	TRUE	0
ASV_475	2.6125	0.384702	0.0210031	0.268839	FALSE	6.79098	TRUE	0.570507
ASV_476	0.087433	0.345675	1	1	FALSE	0.252934	TRUE	0
ASV_484	0.839888	0.345675	1	1	FALSE	2.4297	TRUE	0
ASV_487	-0.117708	0.567197	0.848888	1	FALSE	-0.207525	TRUE	0
ASV_489	0.965263	0.345675	1	1	FALSE	2.7924	TRUE	0
ASV_490	-2.58168	0.52272	0.00432606	0.194786	FALSE	-4.93894	FALSE	0.710443
ASV_492	0.49799	0.345675	1	1	FALSE	1.44063	TRUE	0
ASV_493	0.06964	0.610509	0.912905	1	FALSE	0.114069	TRUE	0
ASV_501	1.10379	0.343241	0.191933	0.57691	FALSE	3.21578	TRUE	0.238892
ASV_506	1.49467	0.345675	1	1	FALSE	4.32391	TRUE	0
ASV_510	0.457862	0.432761	0.400964	0.761334	FALSE	1.058	TRUE	0.118425
ASV_517	-0.500669	0.345675	1	1	FALSE	-1.44838	TRUE	0
ASV_519	0.39451	0.33706	0.450109	0.802259	FALSE	1.17045	TRUE	0.0956851
ASV_523	1.25478	0.431136	0.0333844	0.300782	FALSE	2.9104	TRUE	0.521748
ASV_524	-2.48706	0.735938	0.0148679	0.246402	FALSE	-3.37945	FALSE	0.608355
ASV_525	1.66643	0.735538	0.0640547	0.420462	FALSE	2.26559	TRUE	0.376274
ASV_539	2.1987	0.348398	0.0242008	0.275866	FALSE	6.31087	TRUE	0.559302
ASV_542	2.06646	0.422482	0.0163471	0.246402	FALSE	4.89123	TRUE	0.608355
ASV_544	1.40638	0.367376	0.0619624	0.417431	FALSE	3.82816	TRUE	0.379415
ASV_547	-1.522	0.345675	1	1	FALSE	-4.40299	TRUE	0
ASV_549	-0.970401	0.525723	0.2062	0.57691	FALSE	-1.84584	TRUE	0.238892
ASV_554	2.2184	0.412822	0.117128	0.497741	FALSE	5.37376	TRUE	0.302997
ASV_557	-1.59323	0.335009	0.041482	0.3218	FALSE	-4.75578	TRUE	0.492414
ASV_566	1.27601	0.441347	0.0629529	0.418596	FALSE	2.89117	TRUE	0.378205
ASV_570	0.732304	0.346288	0.281203	0.673836	FALSE	2.11473	TRUE	0.171446
ASV_576	-1.00742	0.368071	0.0338685	0.300782	FALSE	-2.73704	TRUE	0.521748
ASV_580	0.576447	0.514364	0.305258	0.694969	FALSE	1.1207	TRUE	0.158035
ASV_593	-1.60356	0.475233	0.0197977	0.259909	FALSE	-3.37425	TRUE	0.585179
ASV_599	0.111293	0.344538	0.801093	1	FALSE	0.323022	TRUE	0
ASV_606	-1.5818	0.351977	0.139388	0.518522	FALSE	-4.49404	TRUE	0.285233
ASV_609	1.42701	0.345675	1	1	FALSE	4.12818	TRUE	0
ASV_610	-0.518536	0.436071	0.356436	0.717305	FALSE	-1.18911	TRUE	0.144296
ASV_612	0.0662666	0.607436	0.918383	1	FALSE	0.109092	TRUE	0
ASV_617	2.9075	0.345675	1	1	FALSE	8.41106	TRUE	0
ASV_618	1.69535	0.352962	0.130674	0.514654	FALSE	4.8032	TRUE	0.288484
ASV_625	0.43634	0.437708	0.392297	0.752269	FALSE	0.996874	TRUE	0.123627
ASV_629	-0.580828	0.557836	0.407109	0.766323	FALSE	-1.04122	TRUE	0.115588
ASV_636	3.40802	0.345675	1	1	FALSE	9.85901	TRUE	0
ASV_642	1.8245	0.571144	0.0241438	0.275866	FALSE	3.19448	TRUE	0.559302
ASV_651	1.15935	0.401211	0.212099	0.580721	FALSE	2.88963	TRUE	0.236033
ASV_653	-1.57324	0.499893	0.0136572	0.246402	FALSE	-3.14714	FALSE	0.608355
ASV_658	-0.307576	0.34898	0.540094	0.892026	FALSE	-0.881357	TRUE	0.0496225
ASV_661	1.07173	0.401063	0.0755465	0.449765	FALSE	2.67223	TRUE	0.347014
ASV_663	-0.324704	0.355318	0.402718	0.761334	FALSE	-0.913839	TRUE	0.118425
ASV_664	-0.318032	0.345675	1	1	FALSE	-0.920032	TRUE	0
ASV_667	-0.641024	0.384681	0.237562	0.611215	FALSE	-1.66638	TRUE	0.213806
ASV_669	1.38099	0.752056	0.108937	0.483223	FALSE	1.83629	TRUE	0.315853
ASV_672	0.859326	0.368513	0.257906	0.637913	FALSE	2.33188	TRUE	0.195239
ASV_673	0.51838	0.335861	0.262702	0.646651	FALSE	1.54344	TRUE	0.18933
ASV_674	1.76765	1.13151	0.156865	0.532649	FALSE	1.56221	TRUE	0.273559
ASV_679	-0.014752	0.464144	0.979773	1	FALSE	-0.0317833	TRUE	0
ASV_697	-0.888304	0.345675	1	1	FALSE	-2.56977	TRUE	0
ASV_698	-1.69585	0.568555	0.0964189	0.474678	FALSE	-2.98274	TRUE	0.323601
ASV_703	0.939929	0.445152	0.169143	0.534576	FALSE	2.11148	TRUE	0.271991
ASV_714	0.650336	0.669777	0.376156	0.7379	FALSE	0.970974	TRUE	0.132003
ASV_720	0.22559	0.553447	0.700427	1	FALSE	0.407608	TRUE	0
ASV_721	0.176642	0.446096	0.712338	1	FALSE	0.395973	TRUE	0
ASV_730	0.764283	0.444498	0.160657	0.532649	FALSE	1.71943	TRUE	0.273559
ASV_736	2.50877	0.345675	1	1	FALSE	7.2576	TRUE	0
ASV_742	-0.832722	0.449159	0.137358	0.518522	FALSE	-1.85396	TRUE	0.285233
ASV_754	1.47091	0.627691	0.0515892	0.379738	FALSE	2.34336	FALSE	0.420515
ASV_755	0.0634557	0.512012	0.921502	1	FALSE	0.123934	TRUE	0
ASV_759	1.33052	0.504766	0.0578276	0.39477	FALSE	2.6359	TRUE	0.403656
ASV_761	0.825599	0.759433	0.312991	0.697309	FALSE	1.08713	TRUE	0.156574
ASV_764	-0.0509458	0.391154	0.904615	1	FALSE	-0.130245	TRUE	0
ASV_766	-0.606896	0.785973	0.465286	0.820363	FALSE	-0.772159	TRUE	0.0859942
ASV_772	1.98338	0.376047	0.0132877	0.246402	FALSE	5.27428	TRUE	0.608355
ASV_790	0.228053	0.662462	0.753375	1	FALSE	0.344251	TRUE	0
ASV_791	-0.442339	0.461848	0.375168	0.7379	FALSE	-0.95776	FALSE	0.132003
ASV_807	1.16147	0.345675	1	1	FALSE	3.36001	TRUE	0
ASV_813	1.36669	0.41847	0.0823398	0.450799	FALSE	3.26593	TRUE	0.346017
ASV_826	2.23359	0.49531	0.0063439	0.203005	FALSE	4.50949	TRUE	0.692494
ASV_832	-0.418103	0.553149	0.491804	0.847824	FALSE	-0.75586	TRUE	0.0716945
ASV_836	-0.492951	0.389379	0.425611	0.777435	FALSE	-1.26599	TRUE	0.109336
ASV_841	-0.7258	0.585623	0.282958	0.673836	FALSE	-1.23936	TRUE	0.171446
ASV_850	2.47121	0.363643	0.093012	0.473791	FALSE	6.79572	TRUE	0.324414
ASV_853	1.76338	0.556413	0.0157254	0.246402	FALSE	3.1692	FALSE	0.608355
ASV_854	0.65303	0.374847	0.331737	0.701857	FALSE	1.74213	TRUE	0.153752
ASV_855	-1.92423	0.485346	0.00328108	0.194786	FALSE	-3.96465	FALSE	0.710443
ASV_866	0.117154	0.345675	1	1	FALSE	0.338912	TRUE	0
ASV_879	0.633737	0.507477	0.247043	0.623083	FALSE	1.2488	TRUE	0.205454
ASV_892	-1.55931	0.382454	0.0151342	0.246402	FALSE	-4.07712	TRUE	0.608355
ASV_904	1.6284	0.390048	0.0528652	0.381225	FALSE	4.17488	TRUE	0.418818
ASV_908	-0.784967	0.355105	0.270457	0.6594	FALSE	-2.21052	TRUE	0.180851
ASV_909	1.10386	0.516228	0.0698073	0.432979	FALSE	2.13832	TRUE	0.363533
ASV_920	1.8067	0.638995	0.105637	0.482133	FALSE	2.82742	TRUE	0.316833
ASV_942	-0.202796	0.37783	0.645164	1	FALSE	-0.53674	TRUE	0
ASV_943	-2.91053	0.373359	0.0812212	0.450799	FALSE	-7.79552	TRUE	0.346017
ASV_958	0.499109	0.404816	0.305406	0.694969	FALSE	1.23293	TRUE	0.158035
ASV_959	0.674484	0.635002	0.319165	0.698345	FALSE	1.06218	TRUE	0.15593
ASV_960	1.5053	0.462254	0.0225343	0.275866	FALSE	3.25644	TRUE	0.559302
ASV_965	2.13384	0.345675	1	1	FALSE	6.17296	TRUE	0
ASV_967	0.408687	0.362001	0.461483	0.817576	FALSE	1.12896	TRUE	0.0874721
ASV_978	0.837549	0.818396	0.381438	0.742571	FALSE	1.0234	TRUE	0.129262
ASV_981	-0.0872492	0.345844	0.824384	1	FALSE	-0.252279	TRUE	0
ASV_996	0.376074	0.555127	0.546683	0.897121	FALSE	0.677456	TRUE	0.0471491
ASV_1005	0.17651	0.556711	0.771982	1	FALSE	0.317059	TRUE	0
ASV_1007	1.79781	0.451935	0.0577705	0.39477	FALSE	3.97803	TRUE	0.403656
ASV_1009	0.122366	0.431433	0.795145	1	FALSE	0.283626	TRUE	0
ASV_1012	0.562649	0.342036	0.347728	0.71043	FALSE	1.645	TRUE	0.148479
ASV_1014	0.78058	0.345675	1	1	FALSE	2.25813	TRUE	0
ASV_1038	2.81124	0.451006	0.0247848	0.275866	FALSE	6.23326	TRUE	0.559302
ASV_1050	1.83022	0.345675	1	1	FALSE	5.29462	TRUE	0
ASV_1101	0.819902	0.721754	0.373755	0.7379	FALSE	1.13599	TRUE	0.132003
ASV_1107	2.55927	0.466219	0.0118931	0.246402	FALSE	5.48942	TRUE	0.608355
ASV_1110	0.572098	0.345675	1	1	FALSE	1.65502	TRUE	0
ASV_1118	1.72328	0.457521	0.165208	0.532649	FALSE	3.76656	TRUE	0.273559
ASV_1144	1.93517	0.549909	0.0244706	0.275866	FALSE	3.51907	TRUE	0.559302
ASV_1158	2.56429	0.345102	0.0851645	0.450799	FALSE	7.43053	TRUE	0.346017
ASV_1159	1.14345	0.343784	0.0797328	0.450799	FALSE	3.32606	TRUE	0.346017
ASV_1163	0.818039	0.507347	0.182173	0.558518	FALSE	1.61238	TRUE	0.252963
ASV_1180	1.73741	0.37316	0.134686	0.518522	FALSE	4.65595	TRUE	0.285233
ASV_1181	-1.54026	0.345675	1	1	FALSE	-4.45581	TRUE	0
ASV_1184	-2.12303	0.336735	0.100141	0.482133	FALSE	-6.30474	TRUE	0.316833
ASV_1195	0.598574	0.76961	0.466261	0.820363	FALSE	0.777762	TRUE	0.0859942
ASV_1204	1.26746	0.887087	0.289278	0.676302	FALSE	1.42879	TRUE	0.169859
ASV_1211	-0.240934	0.368722	0.580563	0.926907	FALSE	-0.653431	TRUE	0.0329639
ASV_1235	-0.789559	0.418641	0.310372	0.697309	FALSE	-1.886	TRUE	0.156574
ASV_1239	-1.06158	0.406781	0.232956	0.605449	FALSE	-2.60971	TRUE	0.217922
ASV_1241	1.64062	0.338541	0.04004	0.315392	FALSE	4.84616	TRUE	0.50115
ASV_1248	1.203	0.678852	0.151068	0.526505	FALSE	1.77211	FALSE	0.278597
ASV_1256	2.01449	0.58307	0.0259364	0.282541	FALSE	3.45497	TRUE	0.548918
ASV_1264	1.64217	0.337692	0.00826175	0.221083	FALSE	4.86293	TRUE	0.655445
ASV_1280	0.445183	0.363652	0.436044	0.788885	FALSE	1.2242	TRUE	0.102986
ASV_1284	0.878226	0.428277	0.288852	0.676302	FALSE	2.05061	TRUE	0.169859
ASV_1287	-2.59009	0.345675	1	1	FALSE	-7.49283	TRUE	0
ASV_1310	3.35215	0.345675	1	1	FALSE	9.69739	TRUE	0
ASV_1319	0.832055	0.345675	1	1	FALSE	2.40704	TRUE	0
ASV_1321	0.656307	0.345675	1	1	FALSE	1.89862	TRUE	0
ASV_1337	-0.649945	0.345675	1	1	FALSE	-1.88022	TRUE	0
ASV_1362	-0.24448	0.345675	1	1	FALSE	-0.707253	TRUE	0
ASV_1367	1.21458	0.469573	0.122584	0.501059	FALSE	2.58656	TRUE	0.300111
ASV_1388	-2.75135	0.345675	1	1	FALSE	-7.95936	TRUE	0
ASV_1407	-0.159347	0.791847	0.853387	1	FALSE	-0.201235	TRUE	0
ASV_1411	2.80918	0.396176	0.0891936	0.465991	FALSE	7.09074	TRUE	0.331622
ASV_1432	-0.0298763	0.377552	0.944133	1	FALSE	-0.0791317	TRUE	0
ASV_1440	2.25824	0.364657	0.101921	0.482133	FALSE	6.19277	FALSE	0.316833
ASV_1441	3.29572	0.537884	0.102993	0.482133	FALSE	6.12719	FALSE	0.316833
ASV_1445	3.3866	0.345675	1	1	FALSE	9.79706	TRUE	0
ASV_1453	0.282136	0.424677	0.626687	0.981235	FALSE	0.664353	TRUE	0.00822716
ASV_1462	1.74739	0.561131	0.197813	0.57691	FALSE	3.11405	TRUE	0.238892
ASV_1505	0.51464	0.358273	0.2874	0.676302	FALSE	1.43645	TRUE	0.169859
ASV_1507	0.182504	0.345675	1	1	FALSE	0.527963	TRUE	0
ASV_1538	1.37569	0.394308	0.0397988	0.315392	FALSE	3.48889	TRUE	0.50115
ASV_1544	-0.634045	0.367584	0.159632	0.532649	FALSE	-1.7249	TRUE	0.273559
ASV_1563	-0.308237	0.49285	0.559131	0.908809	FALSE	-0.625417	TRUE	0.0415274
ASV_1584	-1.13155	0.345675	1	1	FALSE	-3.27346	TRUE	0
ASV_1585	1.62109	0.525516	0.199571	0.57691	FALSE	3.08476	TRUE	0.238892
ASV_1607	0.73951	0.717077	0.349687	0.710474	FALSE	1.03128	TRUE	0.148452
ASV_1618	1.22346	0.345675	1	1	FALSE	3.53935	TRUE	0
ASV_1620	2.62354	0.346901	0.0016384	0.194786	FALSE	7.56281	TRUE	0.710443
ASV_1652	1.85721	0.458971	0.154237	0.532649	FALSE	4.04647	TRUE	0.273559
ASV_1653	2.69801	0.345675	1	1	FALSE	7.80503	TRUE	0
ASV_1667	-0.592957	0.670033	0.441351	0.791311	FALSE	-0.884967	TRUE	0.101653
ASV_1710	1.82552	0.470707	0.0178676	0.259909	FALSE	3.87826	TRUE	0.585179
ASV_1773	3.83859	0.345675	1	1	FALSE	11.1046	TRUE	0
ASV_1783	0.560779	0.337556	0.344949	0.71043	FALSE	1.66129	TRUE	0.148479
ASV_1791	-1.54052	0.541549	0.215205	0.583001	FALSE	-2.84466	TRUE	0.234331
ASV_1795	0.219706	0.478639	0.691278	1	FALSE	0.459022	TRUE	0
ASV_1815	-2.03519	0.404752	0.0373501	0.313496	FALSE	-5.02824	TRUE	0.503768
ASV_1821	2.07986	0.345675	1	1	FALSE	6.01681	TRUE	0
ASV_1829	-0.881027	0.386515	0.15026	0.526505	FALSE	-2.27942	TRUE	0.278597
ASV_1831	-0.850616	0.345675	1	1	FALSE	-2.46074	TRUE	0
ASV_1844	-0.22937	0.345675	1	1	FALSE	-0.663543	TRUE	0
ASV_1849	0.452716	0.34287	0.412655	0.771092	FALSE	1.32037	TRUE	0.112894
ASV_1850	1.13621	0.345675	1	1	FALSE	3.28694	TRUE	0
ASV_1857	-1.74465	0.37287	0.134043	0.518522	FALSE	-4.67898	TRUE	0.285233
ASV_1863	0.952894	0.535721	0.217255	0.583001	FALSE	1.77871	TRUE	0.234331
ASV_1874	-0.503454	0.525513	0.408726	0.766548	FALSE	-0.958024	TRUE	0.11546
ASV_1877	0.187338	0.345675	1	1	FALSE	0.541947	TRUE	0
ASV_1896	0.298109	0.385728	0.581127	0.926907	FALSE	0.772848	TRUE	0.0329639
ASV_1903	-0.568295	0.345675	1	1	FALSE	-1.64402	TRUE	0
ASV_1939	0.284026	0.439408	0.546525	0.897121	FALSE	0.646384	TRUE	0.0471491
ASV_1991	-2.8707	0.345675	1	1	FALSE	-8.30463	TRUE	0
ASV_2076	-0.660412	0.435345	0.26855	0.657884	FALSE	-1.51699	TRUE	0.18185
ASV_2092	1.50883	0.388301	0.0302074	0.300782	FALSE	3.88573	TRUE	0.521748
ASV_2107	-1.16533	0.345675	1	1	FALSE	-3.37117	TRUE	0
ASV_2167	1.09879	0.345675	1	1	FALSE	3.17869	TRUE	0
ASV_2181	-0.998924	0.629387	0.253391	0.63286	FALSE	-1.58714	TRUE	0.198692
ASV_2183	-1.5857	0.529749	0.205259	0.57691	FALSE	-2.99331	TRUE	0.238892
ASV_2185	1.15372	0.336352	0.180593	0.557008	FALSE	3.4301	FALSE	0.254138
ASV_2194	-1.75105	0.345675	1	1	FALSE	-5.06558	TRUE	0
ASV_2206	1.06285	0.536333	0.141823	0.518522	FALSE	1.9817	TRUE	0.285233
ASV_2230	-0.787739	0.400034	0.143562	0.518522	FALSE	-1.96918	TRUE	0.285233
ASV_2231	-0.453142	0.342252	0.31656	0.698345	FALSE	-1.324	TRUE	0.15593
ASV_2251	-0.759949	0.415395	0.31846	0.698345	FALSE	-1.82946	TRUE	0.15593
ASV_2253	1.19582	0.51003	0.256654	0.637897	FALSE	2.3446	FALSE	0.195249
ASV_2285	-2.55781	0.425207	0.00920582	0.221083	FALSE	-6.01545	TRUE	0.655445
ASV_2309	0.0969572	0.345675	1	1	FALSE	0.280486	TRUE	0
ASV_2312	-2.78955	0.345675	1	1	FALSE	-8.06985	TRUE	0
ASV_2320	2.81807	0.401445	0.0196956	0.259909	FALSE	7.01981	TRUE	0.585179
ASV_2383	1.90038	0.390158	0.0396596	0.315392	FALSE	4.8708	TRUE	0.50115
ASV_2410	-0.766372	0.345675	1	1	FALSE	-2.21703	TRUE	0
ASV_2413	1.70639	0.561694	0.202445	0.57691	FALSE	3.03793	TRUE	0.238892
ASV_2444	-1.85848	0.345675	1	1	FALSE	-5.37637	TRUE	0
ASV_2483	-3.03832	0.336352	0.0701899	0.432979	FALSE	-9.03318	TRUE	0.363533
ASV_2497	-0.44821	0.454021	0.5041	0.857472	FALSE	-0.987203	TRUE	0.0667802
ASV_2519	0.768015	0.436503	0.17673	0.551741	FALSE	1.75947	TRUE	0.258265
ASV_2536	0.577279	0.357272	0.204555	0.57691	FALSE	1.6158	TRUE	0.238892
ASV_2586	2.16687	0.345675	1	1	FALSE	6.26853	TRUE	0
ASV_2587	2.97501	0.345675	1	1	FALSE	8.60636	TRUE	0
ASV_2644	-0.195157	0.345675	1	1	FALSE	-0.564567	TRUE	0
ASV_2665	0.990216	0.366585	0.225721	0.595718	FALSE	2.70119	TRUE	0.22496
ASV_2674	0.0919923	0.345675	1	1	FALSE	0.266124	TRUE	0
ASV_2688	0.149919	0.345675	1	1	FALSE	0.433699	TRUE	0
ASV_2705	3.8251	0.345675	1	1	FALSE	11.0656	TRUE	0
ASV_2707	1.47424	0.448424	0.0813859	0.450799	FALSE	3.28761	TRUE	0.346017
ASV_2836	1.14702	0.377673	0.0934634	0.473791	FALSE	3.03709	TRUE	0.324414
ASV_2869	1.56974	0.46372	0.0276545	0.294982	FALSE	3.38511	TRUE	0.530205
ASV_2928	1.87083	0.369639	0.0368912	0.313496	FALSE	5.06123	TRUE	0.503768
ASV_2938	0.696571	0.373674	0.135752	0.518522	FALSE	1.86412	TRUE	0.285233
ASV_2975	0.12191	0.390261	0.807247	1	FALSE	0.31238	TRUE	0
ASV_2998	1.56284	0.819352	0.114766	0.493784	FALSE	1.90742	TRUE	0.306463
ASV_3000	0.535045	0.45732	0.294746	0.683235	FALSE	1.16996	TRUE	0.16543
ASV_3023	0.536806	0.633869	0.42507	0.777435	FALSE	0.846871	TRUE	0.109336
ASV_3082	1.22643	0.375715	0.189248	0.576755	FALSE	3.26427	TRUE	0.239008
ASV_3111	1.33291	0.403399	0.0455901	0.34839	FALSE	3.30419	TRUE	0.457935
ASV_3163	1.41878	0.489287	0.211417	0.580721	FALSE	2.89968	FALSE	0.236033
ASV_3235	-0.22937	0.345675	1	1	FALSE	-0.663543	TRUE	0
ASV_3252	-1.96611	0.475827	0.151165	0.526505	FALSE	-4.13199	TRUE	0.278597
ASV_3282	0.621342	0.425048	0.217602	0.583001	FALSE	1.46181	TRUE	0.234331
ASV_3410	2.84886	0.407309	0.0904066	0.467557	FALSE	6.99434	TRUE	0.330165
ASV_3417	1.30404	0.349721	0.0336029	0.300782	FALSE	3.72879	TRUE	0.521748
ASV_3436	1.60512	0.406911	0.0290471	0.300782	FALSE	3.94464	TRUE	0.521748
ASV_3447	2.63115	0.460483	0.110299	0.483223	FALSE	5.71388	TRUE	0.315853
ASV_3503	0.78058	0.345675	1	1	FALSE	2.25813	TRUE	0
ASV_3539	1.12248	0.345675	1	1	FALSE	3.2472	FALSE	0
ASV_3569	-0.176805	0.345675	1	1	FALSE	-0.511478	TRUE	0
ASV_3608	-0.547584	0.345675	1	1	FALSE	-1.5841	TRUE	0
ASV_3804	1.91972	0.345675	1	1	FALSE	5.55355	TRUE	0
ASV_3884	0.201212	0.345675	1	1	FALSE	0.582085	TRUE	0
ASV_3892	2.07897	0.345675	1	1	FALSE	6.01422	TRUE	0
ASV_3926	1.73307	0.447929	0.0305461	0.300782	FALSE	3.86908	TRUE	0.521748
ASV_3929	-0.346518	0.345675	1	1	FALSE	-1.00244	TRUE	0
ASV_3939	0.899334	0.345675	1	1	FALSE	2.60167	TRUE	0
ASV_3989	-0.787065	0.345675	1	1	FALSE	-2.27689	TRUE	0
ASV_3992	1.19114	0.345675	1	1	FALSE	3.44583	TRUE	0
ASV_4211	0.2431	0.663977	0.749372	1	FALSE	0.366127	FALSE	0
ASV_4247	1.2159	0.345675	1	1	FALSE	3.51746	TRUE	0
ASV_4296	2.15318	0.345675	1	1	FALSE	6.2289	TRUE	0
ASV_4438	1.37379	0.345675	1	1	FALSE	3.97423	TRUE	0
ASV_4496	-0.875642	0.625329	0.2964	0.68359	FALSE	-1.40029	TRUE	0.165204
ASV_4512	-0.510644	0.345675	1	1	FALSE	-1.47724	TRUE	0
ASV_4751	0.325012	0.345675	1	1	FALSE	0.940224	TRUE	0
ASV_4765	-0.57968	0.345675	1	1	FALSE	-1.67695	TRUE	0
ASV_4945	-1.49724	0.345675	1	1	FALSE	-4.33136	TRUE	0
ASV_5000	-1.04802	0.592136	0.327407	0.700062	FALSE	-1.7699	TRUE	0.154864
ASV_5013	0.251497	0.345675	1	1	FALSE	0.727552	TRUE	0
ASV_5077	2.05811	0.345675	1	1	FALSE	5.95387	TRUE	0
ASV_5147	0.548301	0.483312	0.339048	0.71043	FALSE	1.13447	TRUE	0.148479
ASV_5202	1.25936	0.345675	1	1	FALSE	3.64318	TRUE	0
ASV_5327	0.124852	0.345675	1	1	FALSE	0.361182	TRUE	0
ASV_5336	0.146471	0.352972	0.718445	1	FALSE	0.414967	TRUE	0
ASV_5339	0.453759	0.345675	1	1	FALSE	1.31268	TRUE	0
ASV_5480	-0.990237	0.345675	1	1	FALSE	-2.86465	TRUE	0
ASV_5483	2.13018	0.418544	0.123511	0.501059	FALSE	5.08951	TRUE	0.300111
ASV_5587	0.592142	0.547515	0.358652	0.717305	FALSE	1.08151	TRUE	0.144296
ASV_5657	0.955998	0.48997	0.122797	0.501059	FALSE	1.95114	TRUE	0.300111
ASV_5734	0.634635	0.358408	0.218625	0.583001	FALSE	1.77071	TRUE	0.234331
ASV_5805	1.39783	0.352982	0.157468	0.532649	FALSE	3.96007	FALSE	0.273559
ASV_5882	-0.939584	0.342942	0.0519174	0.379738	FALSE	-2.73978	TRUE	0.420515
ASV_5953	2.57558	0.344369	0.0846177	0.450799	FALSE	7.47913	TRUE	0.346017
ASV_5966	-0.847116	0.345675	1	1	FALSE	-2.45061	TRUE	0
ASV_5974	-0.861893	0.345675	1	1	FALSE	-2.49336	TRUE	0
ASV_6257	2.4659	0.345675	1	1	FALSE	7.13357	TRUE	0
ASV_6768	0.834796	0.345675	1	1	FALSE	2.41497	TRUE	0
ASV_6779	0.444108	0.345675	1	1	FALSE	1.28476	TRUE	0
ASV_6998	3.18618	0.345675	1	1	FALSE	9.21727	TRUE	0
ASV_7370	-0.719558	0.481998	0.375736	0.7379	FALSE	-1.49287	TRUE	0.132003
ASV_7657	1.06826	0.345675	1	1	FALSE	3.09036	TRUE	0
ASV_9259	0.811112	0.345675	1	1	FALSE	2.34646	TRUE	0
ASV_9405	1.33684	0.351438	0.163657	0.532649	FALSE	3.8039	TRUE	0.273559
ASV_10662	-0.181994	0.345675	1	1	FALSE	-0.526488	TRUE	0

## Sheet: Oc_ZO_F1_vs_Oc_MO_F0
taxon	lfc	se	pval	qval	diff	W	passed_ss	neg_log10_q
ASV_1	1.24084	0.635071	0.0655997	0.183176	FALSE	1.95386	TRUE	0.737131
ASV_2	-0.80553	0.476225	0.106267	0.240366	FALSE	-1.69149	TRUE	0.619127
ASV_3	0.133372	0.519379	0.799962	0.981829	FALSE	0.256792	TRUE	0.00796421
ASV_4	0.726832	0.587175	0.23363	0.396982	FALSE	1.23785	TRUE	0.401229
ASV_5	-1.6361	0.97494	0.111604	0.247532	FALSE	-1.67816	TRUE	0.606368
ASV_6	-7.7048	0.491182	2.49945e-12	2.61193e-09	TRUE	-15.6862	TRUE	8.58304
ASV_7	7.07473	0.915918	1.32288e-06	6.01049e-05	TRUE	7.72419	TRUE	4.22109
ASV_8	-0.0141714	0.388832	0.971288	1	FALSE	-0.036446	TRUE	0
ASV_9	-0.507627	0.574012	0.387562	0.566565	FALSE	-0.884349	TRUE	0.24675
ASV_10	0.542124	0.564071	0.359169	0.536955	FALSE	0.96109	TRUE	0.270062
ASV_11	4.04359	0.994088	0.000895336	0.0089964	TRUE	4.06763	TRUE	2.04593
ASV_12	1.72583	0.530895	0.00400332	0.025509	TRUE	3.2508	TRUE	1.59331
ASV_13	-1.53074	1.06515	0.16884	0.324437	FALSE	-1.4371	TRUE	0.488869
ASV_14	0.0944137	0.391548	0.81191	0.991175	FALSE	0.241129	TRUE	0.0038498
ASV_15	0.992492	0.651914	0.156118	0.311349	FALSE	1.52243	TRUE	0.506753
ASV_16	3.45741	1.13496	0.00729678	0.0393048	TRUE	3.04629	TRUE	1.40555
ASV_17	0.0746071	0.39125	0.850692	1	FALSE	0.190689	TRUE	0
ASV_18	-0.175146	0.414234	0.676938	0.869042	FALSE	-0.42282	TRUE	0.0609594
ASV_19	0.0844924	0.632674	0.896172	1	FALSE	0.133548	FALSE	0
ASV_21	-1.34198	0.834991	0.128857	0.272113	FALSE	-1.60718	TRUE	0.565251
ASV_23	5.19609	0.618597	7.66254e-06	0.000228781	TRUE	8.39979	TRUE	3.64058
ASV_24	-0.719309	0.343678	0.074642	0.194032	FALSE	-2.09297	TRUE	0.712126
ASV_25	2.15842	0.626548	0.00435012	0.0272002	TRUE	3.44495	TRUE	1.56543
ASV_26	0.608816	0.42425	0.16673	0.323252	FALSE	1.43504	TRUE	0.490459
ASV_27	-0.326839	0.520095	0.538595	0.723435	FALSE	-0.628422	TRUE	0.140601
ASV_28	0.205116	0.423749	0.633608	0.830766	FALSE	0.484051	TRUE	0.0805213
ASV_29	-6.52636	0.743033	2.67313e-08	2.53947e-06	TRUE	-8.7834	TRUE	5.59526
ASV_30	-1.75181	0.563124	0.00991005	0.0490806	TRUE	-3.11087	FALSE	1.30909
ASV_31	-2.17141	0.682841	0.00876166	0.0444463	TRUE	-3.17997	FALSE	1.35216
ASV_32	6.60608	0.458097	5.77451e-11	2.01145e-08	TRUE	14.4207	TRUE	7.69649
ASV_33	-5.26807	0.413163	8.50122e-10	1.77676e-07	TRUE	-12.7506	TRUE	6.75037
ASV_34	-0.0764283	0.383465	0.851742	1	FALSE	-0.19931	TRUE	0
ASV_35	-0.922677	0.651338	0.17847	0.335433	FALSE	-1.41659	TRUE	0.474394
ASV_36	-1.57995	0.649189	0.0315172	0.110894	FALSE	-2.43373	TRUE	0.955093
ASV_37	3.8909	0.386836	4.7924e-09	7.15436e-07	TRUE	10.0583	TRUE	6.14543
ASV_38	3.16573	0.831682	0.00665885	0.0372112	TRUE	3.80642	TRUE	1.42933
ASV_39	-1.95777	0.393372	0.0041869	0.026517	TRUE	-4.97689	FALSE	1.57648
ASV_40	-1.9055	0.655852	0.0108753	0.0514239	FALSE	-2.90538	FALSE	1.28883
ASV_41	-1.15942	0.812103	0.171498	0.326539	FALSE	-1.42768	TRUE	0.486065
ASV_42	4.07845	0.545154	7.41737e-06	0.000227975	TRUE	7.48128	TRUE	3.64211
ASV_43	0.34305	0.473689	0.477324	0.660667	FALSE	0.724209	TRUE	0.180017
ASV_44	0.382755	0.399385	0.349323	0.522984	FALSE	0.958362	TRUE	0.281512
ASV_45	-0.136577	0.355035	0.70453	0.893487	FALSE	-0.384686	TRUE	0.0489115
ASV_46	-6.19914	0.590539	7.56512e-09	9.88194e-07	TRUE	-10.4974	TRUE	6.00516
ASV_47	4.52788	0.519172	4.54289e-08	3.9561e-06	TRUE	8.72135	TRUE	5.40273
ASV_48	0.414549	0.46691	0.385171	0.564522	FALSE	0.887857	TRUE	0.248319
ASV_49	-0.158223	0.638549	0.807898	0.989746	FALSE	-0.247785	TRUE	0.00447624
ASV_50	-7.33941	0.415829	1.91408e-11	1.00011e-08	TRUE	-17.6501	TRUE	7.99995
ASV_51	0.010781	0.493643	0.982792	1	FALSE	0.0218397	TRUE	0
ASV_52	-2.69437	0.346962	0.000566501	0.00623151	TRUE	-7.76562	FALSE	2.20541
ASV_53	0.365833	0.39503	0.36544	0.542451	FALSE	0.92609	TRUE	0.26564
ASV_54	4.94846	0.727416	2.94282e-05	0.000654307	TRUE	6.8028	TRUE	3.18422
ASV_55	2.63819	0.719572	0.00153278	0.0133077	TRUE	3.66633	TRUE	1.8759
ASV_56	-2.22338	0.695216	0.00473412	0.0289307	TRUE	-3.19812	FALSE	1.53864
ASV_57	-5.53461	0.515359	1.0092e-08	1.1718e-06	TRUE	-10.7393	TRUE	5.93115
ASV_58	-1.661	0.566652	0.0116854	0.054759	FALSE	-2.93124	FALSE	1.26154
ASV_59	0.137007	0.496827	0.785559	0.972641	FALSE	0.275763	TRUE	0.0120473
ASV_60	-0.00769145	0.389445	0.984439	1	FALSE	-0.0197498	TRUE	0
ASV_61	0.0423222	0.905566	0.963434	1	FALSE	0.0467357	TRUE	0
ASV_62	1.21717	0.733922	0.115562	0.253703	FALSE	1.65845	TRUE	0.595674
ASV_63	-0.866089	0.34524	0.0870403	0.216567	FALSE	-2.50866	TRUE	0.664407
ASV_64	-2.13284	0.339922	0.00817295	0.0427036	TRUE	-6.27451	FALSE	1.36954
ASV_65	-3.33548	0.676706	0.000450389	0.00522952	TRUE	-4.92899	TRUE	2.28154
ASV_66	0.594283	0.482229	0.232104	0.395675	FALSE	1.23237	TRUE	0.402661
ASV_67	-2.05426	0.634356	0.00483179	0.029356	TRUE	-3.23834	TRUE	1.5323
ASV_68	0.976153	1.08727	0.392676	0.570719	FALSE	0.8978	FALSE	0.243578
ASV_69	0.455666	0.44151	0.314362	0.484526	FALSE	1.03206	TRUE	0.314683
ASV_71	-1.62576	0.33406	0.00280379	0.0198363	TRUE	-4.86668	FALSE	1.70254
ASV_73	2.9609	0.628814	0.000279872	0.00356666	TRUE	4.70871	TRUE	2.44774
ASV_74	0.0326372	0.710737	0.964022	1	FALSE	0.0459202	FALSE	0
ASV_75	0.796255	0.464508	0.101951	0.233331	FALSE	1.71419	TRUE	0.632028
ASV_76	-0.405897	0.581752	0.49678	0.68128	FALSE	-0.697716	TRUE	0.166675
ASV_77	4.33788	0.829052	0.000161743	0.00234753	TRUE	5.23233	TRUE	2.62939
ASV_78	-1.12062	0.384089	0.0433475	0.138951	FALSE	-2.9176	TRUE	0.857137
ASV_79	0.592739	0.451317	0.203933	0.369341	FALSE	1.31335	TRUE	0.432573
ASV_81	4.76272	0.428048	1.05409e-05	0.000305979	TRUE	11.1266	TRUE	3.51431
ASV_82	-1.94254	0.684792	0.0131917	0.058661	FALSE	-2.83669	FALSE	1.23165
ASV_83	-0.415926	0.366805	0.289664	0.457414	FALSE	-1.13392	TRUE	0.33969
ASV_84	3.95202	0.968296	0.00181582	0.0151802	TRUE	4.08142	TRUE	1.81872
ASV_85	0.382044	0.527991	0.478138	0.660918	FALSE	0.723581	TRUE	0.179853
ASV_86	-1.82141	0.363799	0.00155363	0.0133077	TRUE	-5.00664	FALSE	1.8759
ASV_88	1.61545	0.327593	0.015987	0.0662953	FALSE	4.93127	TRUE	1.17852
ASV_89	-0.570545	0.409289	0.23577	0.399319	FALSE	-1.39399	TRUE	0.39868
ASV_90	-1.332	0.709307	0.0972207	0.227793	FALSE	-1.87789	TRUE	0.64246
ASV_92	-1.41104	0.341203	0.151042	0.305297	FALSE	-4.13548	TRUE	0.515278
ASV_93	-6.22234	0.415586	1.99237e-10	5.20506e-08	TRUE	-14.9724	TRUE	7.28357
ASV_94	3.74229	0.609093	6.62251e-06	0.000209713	TRUE	6.14404	TRUE	3.67838
ASV_95	5.53281	0.746964	7.56823e-05	0.00141229	TRUE	7.40706	TRUE	2.85008
ASV_96	2.03752	0.48454	0.00565396	0.0333807	TRUE	4.20507	TRUE	1.4765
ASV_97	0.644501	0.584753	0.284151	0.45196	FALSE	1.10218	TRUE	0.3449
ASV_98	-2.59063	0.552588	0.001139	0.0105803	TRUE	-4.68817	FALSE	1.9755
ASV_99	0.500332	0.451634	0.282521	0.451429	FALSE	1.10783	TRUE	0.345411
ASV_101	-2.25423	0.422359	0.000329541	0.00409965	TRUE	-5.33724	TRUE	2.38725
ASV_102	-1.52944	0.434797	0.00310921	0.0209714	TRUE	-3.5176	FALSE	1.67837
ASV_103	-1.02788	0.507861	0.0580795	0.169062	FALSE	-2.02394	FALSE	0.771955
ASV_104	0.763148	0.435703	0.095981	0.226923	FALSE	1.75153	TRUE	0.644121
ASV_105	-2.89756	0.351319	7.49875e-05	0.00141229	TRUE	-8.24766	FALSE	2.85008
ASV_106	0.0952543	0.351671	0.811891	0.991175	FALSE	0.270862	TRUE	0.0038498
ASV_107	-2.90342	0.70596	0.000540502	0.00604789	TRUE	-4.11272	TRUE	2.2184
ASV_108	6.07641	0.418207	2.78763e-05	0.000633277	TRUE	14.5297	TRUE	3.19841
ASV_109	-2.02951	0.349546	4.55426e-05	0.000971265	TRUE	-5.80612	TRUE	3.01266
ASV_110	2.85772	0.805382	0.00456583	0.0282076	TRUE	3.54828	TRUE	1.54963
ASV_111	-0.908349	0.440738	0.0732492	0.193667	FALSE	-2.06097	TRUE	0.712945
ASV_112	0.194454	0.628108	0.763923	0.950356	FALSE	0.309587	TRUE	0.0221135
ASV_113	-1.52625	0.34586	0.00310781	0.0209714	TRUE	-4.41292	FALSE	1.67837
ASV_114	-4.917	0.491842	5.01595e-08	4.03205e-06	TRUE	-9.99711	TRUE	5.39447
ASV_117	1.21735	0.330981	0.169003	0.324437	FALSE	3.67801	TRUE	0.488869
ASV_118	3.51571	0.39451	0.000296247	0.00372985	TRUE	8.91158	FALSE	2.42831
ASV_119	-0.20284	0.438284	0.667561	0.862301	FALSE	-0.462805	TRUE	0.0643412
ASV_120	-0.227963	0.617699	0.716395	0.903792	FALSE	-0.369051	TRUE	0.0439316
ASV_122	-1.2436	0.501099	0.0220764	0.0860894	FALSE	-2.48175	FALSE	1.06505
ASV_123	0.121282	0.427154	0.82388	1	FALSE	0.28393	TRUE	0
ASV_125	-0.422325	0.534067	0.447426	0.629286	FALSE	-0.790771	TRUE	0.201152
ASV_126	0.0574067	0.65344	0.930964	1	FALSE	0.0878529	TRUE	0
ASV_127	3.39508	0.439605	0.000114067	0.00189206	TRUE	7.72302	TRUE	2.72306
ASV_128	0.366715	0.615142	0.567558	0.753618	FALSE	0.596147	TRUE	0.122848
ASV_131	-0.163111	0.601059	0.789031	0.972867	FALSE	-0.271373	TRUE	0.0119466
ASV_132	3.01912	1.04223	0.0134059	0.0588622	FALSE	2.89679	FALSE	1.23016
ASV_134	2.86577	0.631805	0.0105303	0.0503075	FALSE	4.53585	FALSE	1.29837
ASV_138	-2.63876	0.367035	0.000810563	0.00838652	TRUE	-7.18938	FALSE	2.07642
ASV_142	-1.30629	0.59335	0.0417968	0.135225	FALSE	-2.20155	TRUE	0.868943
ASV_143	0.92239	0.641627	0.188493	0.347399	FALSE	1.43758	FALSE	0.459171
ASV_145	-4.73908	0.517669	2.75753e-07	1.69507e-05	TRUE	-9.15466	TRUE	4.77081
ASV_146	0.749258	0.51699	0.164462	0.320042	FALSE	1.44927	TRUE	0.494793
ASV_147	-1.34692	0.740643	0.088997	0.21784	FALSE	-1.81858	TRUE	0.661862
ASV_149	1.9965	0.445173	0.00649005	0.03666	TRUE	4.48477	FALSE	1.43581
ASV_150	-4.82317	0.527371	9.3749e-08	6.99769e-06	TRUE	-9.14568	TRUE	5.15505
ASV_154	0.872426	0.440021	0.0946702	0.224842	FALSE	1.98269	FALSE	0.648123
ASV_155	-1.4629	0.367153	0.0072463	0.0392351	TRUE	-3.98445	FALSE	1.40632
ASV_156	1.63835	0.445256	0.00247546	0.0184446	TRUE	3.67957	TRUE	1.73413
ASV_158	1.17227	0.52122	0.0743622	0.193787	FALSE	2.24909	FALSE	0.712676
ASV_159	1.10512	0.511741	0.0438012	0.13955	FALSE	2.15953	TRUE	0.855271
ASV_160	0.813301	0.490553	0.135919	0.283652	FALSE	1.65793	TRUE	0.547214
ASV_161	0.0893926	0.496334	0.86106	1	FALSE	0.180106	TRUE	0
ASV_162	-0.155631	0.33463	1	1	FALSE	-0.465083	TRUE	0
ASV_164	3.64919	0.658022	0.000245572	0.00323661	TRUE	5.5457	TRUE	2.48991
ASV_165	-0.321179	0.740862	0.669788	0.863793	FALSE	-0.43352	TRUE	0.0635906
ASV_166	2.3315	0.707913	0.00363028	0.0240104	TRUE	3.29348	TRUE	1.6196
ASV_169	0.732839	0.815052	0.381915	0.56186	FALSE	0.899132	TRUE	0.250372
ASV_170	-0.721922	0.407877	0.100169	0.231268	FALSE	-1.76995	FALSE	0.635885
ASV_171	-1.33933	0.402934	0.0104783	0.0503075	FALSE	-3.32395	TRUE	1.29837
ASV_172	0.497292	0.568134	0.392338	0.570719	FALSE	0.875308	TRUE	0.243578
ASV_173	-2.50782	0.519244	0.00846282	0.0435192	TRUE	-4.82975	FALSE	1.36132
ASV_174	0.624152	0.56637	0.284969	0.45204	FALSE	1.10202	TRUE	0.344823
ASV_178	-0.812586	0.691846	0.261254	0.428458	FALSE	-1.17452	TRUE	0.368092
ASV_179	-2.19355	0.421307	8.6495e-05	0.00155301	TRUE	-5.20654	FALSE	2.80883
ASV_180	-0.626581	0.466183	0.227518	0.389765	FALSE	-1.34407	TRUE	0.409197
ASV_183	-1.2251	0.646003	0.130777	0.274974	FALSE	-1.89643	TRUE	0.560709
ASV_184	-1.58113	0.338814	0.0022965	0.0175171	TRUE	-4.66665	FALSE	1.75654
ASV_185	2.50245	0.33042	0.0835749	0.209848	FALSE	7.57355	TRUE	0.678096
ASV_186	-1.30135	0.357784	0.00831741	0.0432423	TRUE	-3.63725	FALSE	1.36409
ASV_187	1.79138	0.337597	0.00317566	0.0212729	TRUE	5.30628	FALSE	1.67217
ASV_188	-3.38486	0.427953	9.9044e-07	4.92862e-05	TRUE	-7.90943	TRUE	4.30727
ASV_189	-7.84975	0.384649	0.0311704	0.110044	FALSE	-20.4076	TRUE	0.958434
ASV_190	1.69546	0.570774	0.00952864	0.0476432	TRUE	2.97046	TRUE	1.322
ASV_193	2.17372	0.403401	0.000654959	0.006984	TRUE	5.38849	TRUE	2.1559
ASV_194	0.452679	0.603762	0.46581	0.648164	FALSE	0.749765	TRUE	0.188315
ASV_196	-0.317783	0.33463	1	1	FALSE	-0.949653	TRUE	0
ASV_197	-0.140227	0.457772	0.763307	0.950356	FALSE	-0.306325	FALSE	0.0221135
ASV_198	2.33637	0.705536	0.0161749	0.0668095	FALSE	3.31148	FALSE	1.17516
ASV_200	-0.927265	0.452207	0.0794682	0.20354	FALSE	-2.05053	TRUE	0.69135
ASV_201	3.19115	0.960867	0.0060976	0.0354	TRUE	3.32111	TRUE	1.451
ASV_203	-2.22586	0.317383	6.23351e-05	0.0013028	TRUE	-7.01317	TRUE	2.88512
ASV_204	-0.491779	0.317306	0.181866	0.339228	FALSE	-1.54986	TRUE	0.469508
ASV_205	0.457796	0.405687	0.302222	0.470041	FALSE	1.12845	TRUE	0.327864
ASV_206	-0.861477	0.368732	0.14452	0.294392	FALSE	-2.33633	TRUE	0.531074
ASV_209	4.32952	0.797413	0.0122618	0.0563372	FALSE	5.42945	FALSE	1.2492
ASV_210	4.67261	0.743751	0.00814359	0.0427036	TRUE	6.28249	TRUE	1.36954
ASV_211	2.74847	0.628042	0.00110597	0.0105067	TRUE	4.37626	FALSE	1.97853
ASV_212	-0.694347	0.470565	0.174168	0.32972	FALSE	-1.47556	FALSE	0.481855
ASV_214	-0.435903	0.624162	0.493399	0.677912	FALSE	-0.698382	TRUE	0.168827
ASV_215	0.611565	0.47538	0.21297	0.375935	FALSE	1.28648	TRUE	0.424887
ASV_216	0.709215	0.628082	0.310068	0.480031	FALSE	1.12918	FALSE	0.318731
ASV_217	-0.640827	0.507593	0.222888	0.383744	FALSE	-1.26248	TRUE	0.415958
ASV_222	-1.43146	0.384078	0.00154304	0.0133077	TRUE	-3.72699	FALSE	1.8759
ASV_223	-0.312974	0.435239	0.511858	0.695567	FALSE	-0.719085	TRUE	0.157661
ASV_224	-0.22523	0.347443	0.563018	0.749528	FALSE	-0.648249	TRUE	0.125212
ASV_225	0.529617	0.432258	0.242223	0.406297	FALSE	1.22523	FALSE	0.391156
ASV_226	4.43243	0.709487	0.00153964	0.0133077	TRUE	6.24737	TRUE	1.8759
ASV_227	-3.74535	0.530643	1.92239e-06	8.0356e-05	TRUE	-7.05813	TRUE	4.09498
ASV_228	-0.508024	0.414431	0.345013	0.519508	FALSE	-1.22584	TRUE	0.284408
ASV_229	-0.860064	0.469777	0.0837383	0.209848	FALSE	-1.83079	TRUE	0.678096
ASV_232	3.55937	1.00546	0.0713602	0.191324	FALSE	3.54004	FALSE	0.718232
ASV_233	-3.77818	0.540316	1.44944e-05	0.000378491	TRUE	-6.99253	TRUE	3.42194
ASV_234	0.353081	0.341479	0.348542	0.522563	FALSE	1.03398	TRUE	0.281862
ASV_238	-1.2663	0.337186	0.00711692	0.0389319	TRUE	-3.75548	FALSE	1.40969
ASV_240	0.268094	0.43576	0.555494	0.742316	FALSE	0.615233	FALSE	0.129411
ASV_241	1.242	0.531378	0.144422	0.294392	FALSE	2.33732	TRUE	0.531074
ASV_242	-0.0559076	0.376202	0.886051	1	FALSE	-0.148611	TRUE	0
ASV_244	1.24307	0.544463	0.0432991	0.138951	FALSE	2.28311	TRUE	0.857137
ASV_245	-3.32053	0.48092	3.54399e-06	0.000124565	TRUE	-6.90453	TRUE	3.9046
ASV_250	-3.82857	0.33052	0.0548233	0.161837	FALSE	-11.5835	TRUE	0.790922
ASV_251	3.15403	0.479751	0.000173991	0.00249069	TRUE	6.57431	TRUE	2.60368
ASV_253	-0.0236375	0.630829	0.970501	1	FALSE	-0.0374706	TRUE	0
ASV_254	-1.82095	0.359551	0.124105	0.265027	FALSE	-5.06452	TRUE	0.576709
ASV_255	-0.529501	0.643462	0.425406	0.607533	FALSE	-0.822894	TRUE	0.21643
ASV_256	-0.204705	0.419649	0.711076	0.899606	FALSE	-0.487801	TRUE	0.0459477
ASV_258	-0.766151	0.368379	0.082759	0.208896	FALSE	-2.07979	TRUE	0.680069
ASV_260	-1.32881	0.395499	0.00839159	0.0434119	TRUE	-3.35982	FALSE	1.36239
ASV_262	0.739223	0.587691	0.229025	0.391063	FALSE	1.25784	TRUE	0.407753
ASV_263	-2.83527	0.475969	2.63027e-05	0.000610808	TRUE	-5.95683	TRUE	3.2141
ASV_264	-0.630227	0.404726	0.217301	0.379731	FALSE	-1.55717	TRUE	0.420524
ASV_268	-1.54516	0.571058	0.0268331	0.0980438	FALSE	-2.70577	TRUE	1.00858
ASV_269	1.86513	0.922952	0.0897964	0.218226	FALSE	2.02084	FALSE	0.661093
ASV_272	-0.099005	0.541147	0.856998	1	FALSE	-0.182954	TRUE	0
ASV_273	-0.0716582	0.687754	0.918312	1	FALSE	-0.104192	TRUE	0
ASV_274	0.620653	0.332844	0.313375	0.483718	FALSE	1.8647	TRUE	0.315407
ASV_275	-1.09981	0.518931	0.0524171	0.157856	FALSE	-2.11938	TRUE	0.80174
ASV_276	1.51453	0.597194	0.02375	0.0899229	FALSE	2.53607	FALSE	1.04613
ASV_279	-0.916339	0.57814	0.141278	0.290622	FALSE	-1.58498	TRUE	0.536672
ASV_280	-1.10197	0.33463	1	1	FALSE	-3.2931	TRUE	0
ASV_281	3.84071	0.788481	0.00458879	0.0282076	TRUE	4.87102	TRUE	1.54963
ASV_282	0.0623201	0.335898	0.883214	1	FALSE	0.185533	TRUE	0
ASV_283	-0.218655	0.46638	0.648343	0.844786	FALSE	-0.468834	TRUE	0.0732534
ASV_284	2.40455	0.475996	0.000987264	0.00964197	TRUE	5.05162	TRUE	2.01583
ASV_288	-4.64895	0.373551	1.34827e-08	1.40894e-06	TRUE	-12.4453	TRUE	5.85111
ASV_289	3.18955	0.65318	0.0394715	0.130046	FALSE	4.88311	TRUE	0.885904
ASV_291	1.00421	0.366425	0.0337105	0.116262	FALSE	2.74056	TRUE	0.934562
ASV_292	-2.38142	0.370622	0.000121583	0.00196532	TRUE	-6.42547	FALSE	2.70657
ASV_295	-0.477916	0.415677	0.272654	0.43943	FALSE	-1.14973	TRUE	0.35711
ASV_296	-1.42646	0.568131	0.0218128	0.0856931	FALSE	-2.51079	TRUE	1.06705
ASV_297	-0.57019	0.629792	0.377926	0.557814	FALSE	-0.905363	TRUE	0.25351
ASV_299	-0.81158	0.509152	0.209197	0.372989	FALSE	-1.59398	TRUE	0.428304
ASV_300	-2.19257	0.395139	0.000126006	0.00196532	TRUE	-5.54884	TRUE	2.70657
ASV_301	-1.80516	0.33463	1	1	FALSE	-5.3945	TRUE	0
ASV_303	-0.63333	0.551595	0.268876	0.435622	FALSE	-1.14818	TRUE	0.360891
ASV_305	-0.241372	0.33463	1	1	FALSE	-0.721309	TRUE	0
ASV_306	-1.1832	0.536366	0.0920395	0.220324	FALSE	-2.20596	TRUE	0.656938
ASV_307	-0.692094	0.33975	0.290517	0.457414	FALSE	-2.03707	TRUE	0.33969
ASV_308	1.11574	0.568066	0.0660837	0.183176	FALSE	1.96411	TRUE	0.737131
ASV_310	-4.20956	0.410835	2.92108e-06	0.000109019	TRUE	-10.2463	TRUE	3.9625
ASV_311	-0.564124	0.382338	0.236558	0.400005	FALSE	-1.47546	TRUE	0.397934
ASV_313	1.76205	0.540674	0.0826484	0.208896	FALSE	3.25899	FALSE	0.680069
ASV_317	-3.37926	0.350751	1.47883e-07	1.03025e-05	TRUE	-9.63437	TRUE	4.98706
ASV_318	-1.50905	0.485551	0.00639517	0.0365379	TRUE	-3.10791	FALSE	1.43726
ASV_319	3.44381	0.506848	7.95402e-05	0.00145824	TRUE	6.79456	TRUE	2.83617
ASV_324	-0.600558	0.494963	0.246586	0.410142	FALSE	-1.21334	FALSE	0.387066
ASV_325	-4.48077	0.49263	0.0118727	0.0551419	FALSE	-9.09561	TRUE	1.25852
ASV_327	-0.768607	0.453246	0.112041	0.247532	FALSE	-1.69578	FALSE	0.606368
ASV_330	-2.11765	0.960569	0.158299	0.313299	FALSE	-2.20458	TRUE	0.504041
ASV_336	2.91762	0.609555	0.000443638	0.00520901	TRUE	4.78647	TRUE	2.28324
ASV_339	-1.42856	0.359039	0.0105429	0.0503075	FALSE	-3.97884	TRUE	1.29837
ASV_341	-1.7742	0.512673	0.00715303	0.0389319	TRUE	-3.46069	FALSE	1.40969
ASV_343	-3.92568	0.453707	3.23659e-07	1.87902e-05	TRUE	-8.65244	TRUE	4.72607
ASV_344	-3.52127	0.384962	3.57604e-06	0.000124565	TRUE	-9.14707	TRUE	3.9046
ASV_345	-3.05662	0.41359	1.37631e-05	0.000368779	TRUE	-7.39045	TRUE	3.43323
ASV_347	0.588455	0.496965	0.26133	0.428458	FALSE	1.1841	TRUE	0.368092
ASV_348	-0.0878104	0.723333	0.904988	1	FALSE	-0.121397	TRUE	0
ASV_352	-0.248628	0.621785	0.695292	0.884473	FALSE	-0.399862	TRUE	0.0533155
ASV_353	-0.807241	0.511524	0.138555	0.285581	FALSE	-1.57811	TRUE	0.54427
ASV_355	-0.756676	0.546588	0.238468	0.402583	FALSE	-1.38436	TRUE	0.395144
ASV_356	0.736046	0.579325	0.222063	0.383744	FALSE	1.27052	TRUE	0.415958
ASV_360	0.86595	0.576613	0.17155	0.326539	FALSE	1.50179	FALSE	0.486065
ASV_361	-0.0887709	0.609048	0.888224	1	FALSE	-0.145754	TRUE	0
ASV_362	-0.163272	0.597468	0.788937	0.972867	FALSE	-0.273273	TRUE	0.0119466
ASV_364	1.39939	0.480057	0.0194381	0.0790382	FALSE	2.91505	TRUE	1.10216
ASV_366	-3.43885	0.348406	0.0642794	0.180383	FALSE	-9.87026	TRUE	0.743805
ASV_367	-0.446088	0.33463	1	1	FALSE	-1.33308	TRUE	0
ASV_368	-4.57868	0.41448	6.33696e-07	3.31106e-05	TRUE	-11.0468	TRUE	4.48003
ASV_369	-4.62181	0.496012	2.22464e-07	1.45296e-05	TRUE	-9.31793	TRUE	4.83774
ASV_370	-1.23502	0.461332	0.02152	0.0852395	FALSE	-2.67708	TRUE	1.06936
ASV_371	-5.07665	0.370074	4.13482e-09	7.15436e-07	TRUE	-13.7179	TRUE	6.14543
ASV_372	0.151044	0.429659	0.729262	0.914861	FALSE	0.351544	TRUE	0.0386451
ASV_375	-0.376181	0.423424	0.408513	0.590451	FALSE	-0.888427	TRUE	0.228816
ASV_376	-1.49907	0.491714	0.0158532	0.0660024	FALSE	-3.04866	TRUE	1.18044
ASV_377	-0.233424	0.633867	0.716979	0.903792	FALSE	-0.368254	TRUE	0.0439316
ASV_378	1.32232	0.488631	0.0220784	0.0860894	FALSE	2.70617	FALSE	1.06505
ASV_380	-0.758122	0.473777	0.170459	0.325648	FALSE	-1.60017	TRUE	0.487251
ASV_382	-0.512536	0.469207	0.324497	0.495759	FALSE	-1.09235	FALSE	0.30473
ASV_386	-1.91114	0.527695	0.00676618	0.0374109	TRUE	-3.62167	FALSE	1.427
ASV_387	-0.647113	0.560012	0.265947	0.432357	FALSE	-1.15553	TRUE	0.364157
ASV_397	-0.520995	0.604111	0.410849	0.592581	FALSE	-0.862416	TRUE	0.227252
ASV_399	0.970649	0.885836	0.301645	0.470041	FALSE	1.09574	TRUE	0.327864
ASV_403	-0.353151	0.335532	0.369854	0.546673	FALSE	-1.05251	TRUE	0.262272
ASV_404	-1.01655	0.337411	0.0236157	0.0899229	FALSE	-3.01278	TRUE	1.04613
ASV_405	-2.333	0.391232	0.00397099	0.0254582	TRUE	-5.96322	FALSE	1.59417
ASV_406	-0.587483	0.484269	0.243838	0.407696	FALSE	-1.21313	TRUE	0.389663
ASV_410	-4.26939	0.523943	1.82708e-06	7.95542e-05	TRUE	-8.14858	TRUE	4.09934
ASV_411	-1.00292	0.47683	0.0540009	0.161231	FALSE	-2.10331	TRUE	0.792551
ASV_416	-2.45549	0.462589	8.76818e-05	0.00155301	TRUE	-5.30815	FALSE	2.80883
ASV_418	1.71641	0.4392	0.00292257	0.0202257	TRUE	3.90804	FALSE	1.6941
ASV_419	-2.3426	0.33463	1	1	FALSE	-7.00054	TRUE	0
ASV_420	-1.09537	0.647781	0.11151	0.247532	FALSE	-1.69096	TRUE	0.606368
ASV_423	-1.57344	0.37708	0.00311059	0.0209714	TRUE	-4.1727	TRUE	1.67837
ASV_424	2.74498	0.444552	0.001623	0.0137889	TRUE	6.17471	TRUE	1.86047
ASV_425	-0.100032	0.499898	0.84505	1	FALSE	-0.200105	TRUE	0
ASV_426	1.37091	0.461068	0.206544	0.372136	FALSE	2.97333	TRUE	0.429299
ASV_427	-1.19536	0.343536	0.013149	0.058661	FALSE	-3.47959	TRUE	1.23165
ASV_437	1.39804	0.731859	0.0924944	0.220677	FALSE	1.91026	FALSE	0.656243
ASV_439	-0.615303	0.33793	0.319733	0.490633	FALSE	-1.8208	TRUE	0.309243
ASV_441	0.373997	0.33171	0.461898	0.643578	FALSE	1.12748	TRUE	0.191398
ASV_443	1.40639	0.828461	0.3389	0.513261	FALSE	1.6976	TRUE	0.289662
ASV_444	1.35648	0.387961	0.0173506	0.0713832	FALSE	3.49643	TRUE	1.1464
ASV_447	-0.921236	0.692621	0.203366	0.368953	FALSE	-1.33007	TRUE	0.433028
ASV_449	-0.405379	0.33463	1	1	FALSE	-1.21142	TRUE	0
ASV_455	2.58745	0.50886	0.000268503	0.00346401	TRUE	5.08479	TRUE	2.46042
ASV_456	0.866747	0.371432	0.0350455	0.118904	FALSE	2.33353	TRUE	0.924802
ASV_459	-0.123161	0.456101	0.800496	0.981829	FALSE	-0.270031	TRUE	0.00796421
ASV_464	0.440412	0.491444	0.387791	0.566565	FALSE	0.89616	FALSE	0.24675
ASV_465	0.558169	0.345962	0.205063	0.370746	FALSE	1.61338	TRUE	0.430924
ASV_466	0.360415	0.51672	0.498779	0.68223	FALSE	0.697505	TRUE	0.166069
ASV_468	-4.17147	0.391881	2.12221e-06	8.21373e-05	TRUE	-10.6447	TRUE	4.08546
ASV_471	-1.91885	0.358088	0.0127169	0.057529	FALSE	-5.3586	TRUE	1.24011
ASV_472	-0.823925	0.621367	0.207671	0.372516	FALSE	-1.32599	TRUE	0.428856
ASV_475	-2.32905	0.415875	6.54224e-05	0.0013297	TRUE	-5.60036	TRUE	2.87625
ASV_478	0.157688	0.599302	0.798384	0.981542	FALSE	0.263119	FALSE	0.00809103
ASV_479	-1.96701	0.365798	0.00103336	0.00999871	TRUE	-5.37731	FALSE	2.00006
ASV_481	-4.10364	0.421257	2.01989e-06	8.11842e-05	TRUE	-9.74142	TRUE	4.09053
ASV_484	-3.07537	0.360765	0.000142803	0.00213185	TRUE	-8.52456	FALSE	2.67124
ASV_485	5.099	0.618409	0.0143921	0.0608898	FALSE	8.24536	FALSE	1.21546
ASV_486	-0.349025	0.532104	0.536194	0.72313	FALSE	-0.655934	TRUE	0.140784
ASV_487	-0.854828	0.587165	0.176098	0.332562	FALSE	-1.45586	TRUE	0.478128
ASV_489	-0.040176	0.336958	0.909734	1	FALSE	-0.119232	TRUE	0
ASV_490	0.172135	0.540685	0.755681	0.942346	FALSE	0.318365	FALSE	0.0257895
ASV_491	1.41365	0.569671	0.055737	0.163152	FALSE	2.48152	FALSE	0.787408
ASV_492	-1.38771	0.349924	0.0286455	0.10302	FALSE	-3.96574	TRUE	0.987079
ASV_493	0.71391	0.52358	0.205849	0.371524	FALSE	1.36352	TRUE	0.430013
ASV_497	-2.85012	0.802346	0.0709221	0.191324	FALSE	-3.55223	TRUE	0.718232
ASV_498	4.20395	0.438329	0.00240523	0.0180825	TRUE	9.59086	TRUE	1.74274
ASV_501	0.0253317	0.643914	0.970504	1	FALSE	0.0393401	FALSE	0
ASV_506	2.05114	0.911163	0.0875363	0.216567	FALSE	2.25112	FALSE	0.664407
ASV_507	-3.19205	0.445796	1.84407e-05	0.000448152	TRUE	-7.16032	TRUE	3.34857
ASV_510	0.103164	0.599851	0.865912	1	FALSE	0.171984	TRUE	0
ASV_511	-0.359117	0.572859	0.54478	0.729865	FALSE	-0.626885	FALSE	0.136757
ASV_512	0.618513	0.739444	0.434939	0.616705	FALSE	0.836457	FALSE	0.209923
ASV_513	-0.521973	0.530705	0.363321	0.540072	FALSE	-0.983546	TRUE	0.267548
ASV_517	0.908283	0.491521	0.101804	0.233331	FALSE	1.8479	TRUE	0.632028
ASV_519	-2.66717	0.55441	0.000711968	0.00751522	TRUE	-4.81082	FALSE	2.12406
ASV_520	2.95093	0.425917	4.82502e-06	0.00016265	TRUE	6.92842	TRUE	3.78875
ASV_523	-1.39486	0.512156	0.0198066	0.0798394	FALSE	-2.72352	TRUE	1.09778
ASV_524	-1.30757	0.335073	0.159701	0.314669	FALSE	-3.90235	TRUE	0.502146
ASV_525	-0.144279	0.595922	0.81315	0.99153	FALSE	-0.24211	FALSE	0.00369412
ASV_528	0.817685	0.436664	0.0980185	0.229148	FALSE	1.87257	FALSE	0.639883
ASV_539	0.834037	0.489469	0.12679	0.268754	FALSE	1.70396	TRUE	0.570646
ASV_542	0.321932	0.644961	0.629647	0.826609	FALSE	0.499149	TRUE	0.0826997
ASV_543	0.482541	0.670877	0.48381	0.667875	FALSE	0.719268	TRUE	0.175305
ASV_544	-0.468138	0.56176	0.426214	0.607631	FALSE	-0.833342	TRUE	0.21636
ASV_546	1.9006	0.580076	0.0818737	0.20817	FALSE	3.27647	TRUE	0.681581
ASV_547	-0.196328	0.404631	0.635606	0.8313	FALSE	-0.485204	TRUE	0.0802424
ASV_549	-0.241829	0.713634	0.740118	0.925148	FALSE	-0.338871	TRUE	0.0337888
ASV_552	-1.42485	0.466808	0.0137413	0.059408	FALSE	-3.05232	TRUE	1.22616
ASV_553	-3.86019	0.40484	5.97519e-07	3.28635e-05	TRUE	-9.5351	TRUE	4.48329
ASV_554	0.615852	0.537232	0.278343	0.446118	FALSE	1.14634	TRUE	0.35055
ASV_555	-1.4549	0.346766	0.00149654	0.0132965	TRUE	-4.19564	FALSE	1.87626
ASV_557	2.09559	0.454581	0.13599	0.283652	FALSE	4.60995	TRUE	0.547214
ASV_566	0.76288	0.521687	0.167402	0.323355	FALSE	1.46233	FALSE	0.49032
ASV_570	1.21973	0.443277	0.0512891	0.155806	FALSE	2.75162	TRUE	0.807417
ASV_571	-2.41263	0.421459	0.000191757	0.00263666	TRUE	-5.72447	TRUE	2.57895
ASV_575	-2.76484	0.482792	0.000191152	0.00263666	TRUE	-5.72677	TRUE	2.57895
ASV_576	-0.3433	0.53086	0.538452	0.723435	FALSE	-0.646688	TRUE	0.140601
ASV_579	-1.10474	0.377803	0.0138351	0.059408	FALSE	-2.92412	TRUE	1.22616
ASV_580	2.18654	0.436663	0.0153302	0.0645972	FALSE	5.00739	FALSE	1.18979
ASV_581	-4.79958	0.378954	1.48499e-05	0.000378491	TRUE	-12.6653	FALSE	3.42194
ASV_584	-4.20081	0.386625	1.23479e-05	0.000348746	TRUE	-10.8653	FALSE	3.45749
ASV_585	1.17965	0.402602	0.0136886	0.059408	FALSE	2.93007	FALSE	1.22616
ASV_586	-3.08139	0.35036	0.000921913	0.00917523	TRUE	-8.79492	FALSE	2.03738
ASV_587	-3.54671	0.33463	1	1	FALSE	-10.5989	TRUE	0
ASV_589	1.49437	0.33463	1	1	FALSE	4.46572	TRUE	0
ASV_592	-0.0252132	0.43716	0.955268	1	FALSE	-0.0576751	TRUE	0
ASV_597	1.39935	0.33463	1	1	FALSE	4.18177	TRUE	0
ASV_606	1.33143	0.591549	0.0509405	0.155198	FALSE	2.25075	FALSE	0.809115
ASV_607	-1.27014	0.359105	0.0240794	0.0905142	FALSE	-3.53695	TRUE	1.04328
ASV_609	0.18591	0.426507	0.68541	0.8774	FALSE	0.435889	FALSE	0.0568022
ASV_612	-0.526872	0.447224	0.266034	0.432357	FALSE	-1.17809	TRUE	0.364157
ASV_614	-2.31438	0.370759	0.000247778	0.00323661	TRUE	-6.24227	TRUE	2.48991
ASV_616	-1.45326	0.499918	0.0131542	0.058661	FALSE	-2.907	FALSE	1.23165
ASV_617	0.979477	0.398422	0.0394176	0.130046	FALSE	2.45839	TRUE	0.885904
ASV_618	0.543752	0.395359	0.262733	0.428993	FALSE	1.37534	TRUE	0.36755
ASV_625	0.0567703	0.476813	0.907584	1	FALSE	0.119062	FALSE	0
ASV_626	-0.0820315	0.418744	0.852402	1	FALSE	-0.195899	TRUE	0
ASV_629	0.620773	0.406141	0.157389	0.312205	FALSE	1.52847	TRUE	0.50556
ASV_635	2.55831	0.445897	0.0290607	0.103646	FALSE	5.73744	TRUE	0.984446
ASV_636	-3.83438	0.365666	5.94929e-06	0.000194281	TRUE	-10.486	TRUE	3.71157
ASV_637	-0.150547	0.526266	0.789031	0.972867	FALSE	-0.286066	FALSE	0.0119466
ASV_640	-2.36733	0.340581	0.0909645	0.219959	FALSE	-6.95086	TRUE	0.657658
ASV_641	2.38311	0.611457	0.159894	0.314669	FALSE	3.89744	TRUE	0.502146
ASV_642	0.277393	0.477293	0.586333	0.774611	FALSE	0.581179	FALSE	0.110916
ASV_644	1.20688	0.420385	0.034958	0.118904	FALSE	2.8709	TRUE	0.924802
ASV_646	-3.14843	0.457514	7.21363e-05	0.00141229	TRUE	-6.8816	TRUE	2.85008
ASV_647	-3.19946	0.466514	1.75163e-05	0.000435822	TRUE	-6.85823	TRUE	3.36069
ASV_651	-0.016304	0.451988	0.972395	1	FALSE	-0.0360718	TRUE	0
ASV_654	-0.175443	0.75842	0.821726	1	FALSE	-0.231327	TRUE	0
ASV_658	-0.309165	0.343785	0.434771	0.616705	FALSE	-0.899298	TRUE	0.209923
ASV_661	-0.45463	0.424006	0.344001	0.518732	FALSE	-1.07223	TRUE	0.285057
ASV_664	-0.562196	0.468853	0.264802	0.431697	FALSE	-1.19909	TRUE	0.364821
ASV_672	-1.05124	0.331194	0.0503217	0.154212	FALSE	-3.1741	TRUE	0.811883
ASV_673	-2.50835	0.5357	0.000428648	0.00509019	TRUE	-4.68238	FALSE	2.29327
ASV_675	-0.518145	0.652665	0.457498	0.640008	FALSE	-0.793892	FALSE	0.193815
ASV_676	2.87683	0.810987	0.0710981	0.191324	FALSE	3.54732	FALSE	0.718232
ASV_679	2.39207	0.353518	0.00248869	0.0184446	TRUE	6.76647	FALSE	1.73413
ASV_680	-4.06123	0.388109	1.04717e-06	4.97405e-05	TRUE	-10.4641	TRUE	4.30329
ASV_681	-3.08473	0.449619	0.000129569	0.00199118	TRUE	-6.86075	TRUE	2.70089
ASV_683	0.178656	0.702277	0.809322	0.990329	FALSE	0.254395	FALSE	0.00422048
ASV_688	-0.878906	0.593386	0.182112	0.339228	FALSE	-1.48117	TRUE	0.469508
ASV_689	3.48208	0.593897	0.0020465	0.0164507	TRUE	5.86311	TRUE	1.78382
ASV_698	-1.63782	0.371002	0.0115594	0.0544127	FALSE	-4.41458	TRUE	1.2643
ASV_701	-1.74606	0.384346	0.00265841	0.0194268	TRUE	-4.54293	FALSE	1.7116
ASV_709	-0.393324	0.346064	0.338293	0.513087	FALSE	-1.13656	TRUE	0.289809
ASV_710	-2.12902	0.364907	0.00111653	0.0105114	TRUE	-5.83441	FALSE	1.97834
ASV_714	-0.181124	0.373855	0.65338	0.849231	FALSE	-0.484478	TRUE	0.070974
ASV_721	0.144059	0.537972	0.793069	0.976157	FALSE	0.267782	TRUE	0.0104805
ASV_724	-2.11743	0.333659	0.0239424	0.0903244	FALSE	-6.34609	TRUE	1.04419
ASV_725	1.07479	0.498352	0.0835353	0.209848	FALSE	2.15669	FALSE	0.678096
ASV_727	-0.671637	0.366827	0.109794	0.246742	FALSE	-1.83094	TRUE	0.607757
ASV_730	-0.0414994	0.547824	0.942078	1	FALSE	-0.0757532	TRUE	0
ASV_731	0.696082	0.617159	0.28337	0.45196	FALSE	1.12788	TRUE	0.3449
ASV_735	0.0698371	0.502855	0.892976	1	FALSE	0.138881	FALSE	0
ASV_739	0.333675	0.33463	1	1	FALSE	0.997146	TRUE	0
ASV_740	-1.78698	0.405378	0.00131813	0.0119604	TRUE	-4.40819	TRUE	1.92226
ASV_741	-0.0136844	0.728935	0.985432	1	FALSE	-0.0187732	TRUE	0
ASV_742	1.51972	0.338188	0.00643679	0.0365568	TRUE	4.4937	TRUE	1.43703
ASV_743	-0.152606	0.586219	0.837872	1	FALSE	-0.260322	TRUE	0
ASV_745	-2.79908	0.475208	0.000231867	0.00310642	TRUE	-5.89022	TRUE	2.50774
ASV_749	-1.66274	0.392766	0.0133336	0.0587961	FALSE	-4.23341	TRUE	1.23065
ASV_750	3.22169	0.327416	0.0101711	0.0499003	TRUE	9.83975	TRUE	1.3019
ASV_751	0.916078	0.399104	0.0701797	0.190984	FALSE	2.29534	TRUE	0.719004
ASV_754	2.11382	0.410194	0.00672944	0.0374057	TRUE	5.15322	TRUE	1.42706
ASV_755	-2.80085	0.396352	0.00211569	0.016751	TRUE	-7.06657	FALSE	1.77596
ASV_756	-0.312734	0.514235	0.56229	0.749528	FALSE	-0.608154	TRUE	0.125212
ASV_757	1.19777	0.374885	0.0330573	0.114767	FALSE	3.19502	TRUE	0.940182
ASV_759	0.218266	0.498228	0.670637	0.863793	FALSE	0.438084	TRUE	0.0635906
ASV_760	-0.252564	0.601112	0.688999	0.879316	FALSE	-0.42016	FALSE	0.0558548
ASV_762	0.526739	0.372787	0.1913	0.351424	FALSE	1.41297	TRUE	0.454168
ASV_763	0.835335	0.712816	0.279581	0.447416	FALSE	1.17188	TRUE	0.349289
ASV_764	-1.89322	0.389173	0.000889992	0.0089964	TRUE	-4.86472	TRUE	2.04593
ASV_771	1.3133	0.326318	0.0565522	0.165076	FALSE	4.02459	TRUE	0.782317
ASV_772	-0.842417	0.413754	0.290644	0.457414	FALSE	-2.03604	TRUE	0.33969
ASV_776	2.0629	0.496376	0.0533108	0.159627	FALSE	4.15592	TRUE	0.796894
ASV_781	-0.698245	0.357527	0.0793545	0.20354	FALSE	-1.95299	FALSE	0.69135
ASV_782	2.72872	0.779976	0.0728843	0.19331	FALSE	3.49847	FALSE	0.713746
ASV_790	-1.28408	0.342019	0.0198708	0.0798394	FALSE	-3.75442	TRUE	1.09778
ASV_791	0.477499	0.451073	0.400752	0.58084	FALSE	1.05859	TRUE	0.235944
ASV_796	1.28875	0.575932	0.0556274	0.163152	FALSE	2.23767	TRUE	0.787408
ASV_804	-3.72274	0.438442	1.37132e-05	0.000368779	TRUE	-8.49084	TRUE	3.43323
ASV_807	-1.4163	0.519804	0.0260596	0.0958884	FALSE	-2.72467	FALSE	1.01823
ASV_813	0.283854	0.542726	0.617105	0.812185	FALSE	0.523015	TRUE	0.0903448
ASV_818	-1.20303	0.33463	1	1	FALSE	-3.5951	TRUE	0
ASV_821	-0.53641	0.474472	0.321443	0.492534	FALSE	-1.13054	TRUE	0.307564
ASV_823	-1.72829	0.317662	0.00284732	0.0198363	TRUE	-5.44065	FALSE	1.70254
ASV_826	-2.06853	0.366578	0.00132766	0.0119604	TRUE	-5.64282	FALSE	1.92226
ASV_828	-1.73819	0.38224	0.00188084	0.0154838	TRUE	-4.54738	FALSE	1.81012
ASV_832	-1.29101	0.34932	0.0343784	0.117788	FALSE	-3.69578	TRUE	0.928898
ASV_836	1.48706	0.536757	0.0695417	0.189742	FALSE	2.77046	TRUE	0.721837
ASV_838	-1.87759	0.468016	0.027793	0.101197	FALSE	-4.01182	TRUE	0.99483
ASV_841	0.208025	0.434221	0.642188	0.838858	FALSE	0.479077	TRUE	0.0763117
ASV_842	-0.339229	0.621452	0.614175	0.810369	FALSE	-0.545865	FALSE	0.091317
ASV_850	1.83998	0.638964	0.0236643	0.0899229	FALSE	2.87962	FALSE	1.04613
ASV_854	0.387335	0.343281	0.302266	0.470041	FALSE	1.12833	TRUE	0.327864
ASV_855	2.05702	0.328182	0.0245213	0.091845	FALSE	6.26794	TRUE	1.03694
ASV_859	0.406191	0.371866	0.388727	0.566565	FALSE	1.0923	TRUE	0.24675
ASV_866	-0.162514	0.441349	0.723591	0.909931	FALSE	-0.368222	TRUE	0.0409916
ASV_867	-0.65559	0.427813	0.176305	0.332562	FALSE	-1.53242	FALSE	0.478128
ASV_870	-1.00773	0.522938	0.126242	0.268137	FALSE	-1.92706	TRUE	0.571644
ASV_872	-3.45293	0.353458	6.61669e-05	0.0013297	TRUE	-9.76899	FALSE	2.87625
ASV_874	-1.4553	0.441511	0.0131897	0.058661	FALSE	-3.29619	TRUE	1.23165
ASV_878	0.770038	0.416407	0.315587	0.485697	FALSE	1.84924	TRUE	0.313635
ASV_882	0.690473	0.479024	0.183341	0.340304	FALSE	1.44142	TRUE	0.468132
ASV_884	-1.87667	0.343534	0.0319138	0.111812	FALSE	-5.46283	TRUE	0.951513
ASV_885	-0.114509	0.501858	0.8237	1	FALSE	-0.22817	TRUE	0
ASV_893	0.512977	0.437311	0.325448	0.496486	FALSE	1.17303	TRUE	0.304093
ASV_897	-0.780936	0.33463	1	1	FALSE	-2.33373	TRUE	0
ASV_908	-1.77057	0.344668	0.00680526	0.0374289	TRUE	-5.13703	FALSE	1.42679
ASV_909	-0.530128	0.390202	0.21134	0.375282	FALSE	-1.3586	TRUE	0.425643
ASV_911	-2.60251	0.372331	0.000213487	0.00289732	TRUE	-6.98978	FALSE	2.538
ASV_919	0.512147	0.413531	0.24687	0.410142	FALSE	1.23847	FALSE	0.387066
ASV_920	-0.46959	0.36382	0.223269	0.383744	FALSE	-1.29072	FALSE	0.415958
ASV_928	0.731099	0.470098	0.154319	0.309527	FALSE	1.55521	FALSE	0.509301
ASV_933	-0.780978	0.33196	0.142931	0.292296	FALSE	-2.35263	TRUE	0.534178
ASV_942	0.722971	0.655621	0.29177	0.458496	FALSE	1.10273	FALSE	0.338664
ASV_943	0.947633	0.342813	0.220977	0.38359	FALSE	2.76429	TRUE	0.416133
ASV_953	1.21252	0.33463	1	1	FALSE	3.62345	TRUE	0
ASV_954	-2.42525	0.413775	0.000623432	0.00678631	TRUE	-5.86127	FALSE	2.16837
ASV_956	-1.59697	0.375462	0.00213194	0.016751	TRUE	-4.25334	TRUE	1.77596
ASV_958	-1.54798	0.412894	0.00951996	0.0476432	TRUE	-3.74909	FALSE	1.322
ASV_960	-0.171995	0.393272	0.673427	0.865599	FALSE	-0.437345	TRUE	0.0626834
ASV_962	0.520917	0.324377	0.169204	0.324437	FALSE	1.6059	TRUE	0.488869
ASV_964	1.52484	0.383284	0.005335	0.0320407	TRUE	3.97837	FALSE	1.4943
ASV_965	-1.531	0.431065	0.00525367	0.0317346	TRUE	-3.55166	TRUE	1.49847
ASV_966	-1.53393	0.356009	0.0498706	0.153731	FALSE	-4.30868	TRUE	0.813239
ASV_967	-1.75654	0.356453	0.00788506	0.0417621	TRUE	-4.92783	FALSE	1.37922
ASV_970	-3.6418	0.336498	0.0586563	0.16973	FALSE	-10.8227	TRUE	0.770242
ASV_973	-1.76813	0.432262	0.00271539	0.0196384	TRUE	-4.09041	TRUE	1.70689
ASV_974	0.265769	0.361696	0.486352	0.669615	FALSE	0.734784	TRUE	0.174175
ASV_981	-1.53091	0.374484	0.00272495	0.0196384	TRUE	-4.08806	TRUE	1.70689
ASV_983	-0.652451	0.318308	0.109722	0.246742	FALSE	-2.04974	TRUE	0.607757
ASV_987	1.03577	0.324876	0.0332729	0.115133	FALSE	3.18821	TRUE	0.9388
ASV_989	0.929532	0.331257	0.217939	0.380212	FALSE	2.80607	TRUE	0.419975
ASV_990	-0.971939	0.379033	0.0623563	0.177044	FALSE	-2.56426	FALSE	0.75192
ASV_993	1.8752	0.345799	0.00560653	0.0332887	TRUE	5.42282	FALSE	1.4777
ASV_996	0.672211	0.48904	0.218399	0.380378	FALSE	1.37455	TRUE	0.419785
ASV_1002	0.130115	0.407211	0.779615	0.966427	FALSE	0.319527	FALSE	0.0148309
ASV_1007	0.782288	0.574796	0.215709	0.377621	FALSE	1.36098	TRUE	0.422944
ASV_1008	0.613567	0.403401	0.172071	0.326847	FALSE	1.52098	TRUE	0.485656
ASV_1009	-0.260399	0.791715	0.773475	0.959954	FALSE	-0.328905	TRUE	0.0177496
ASV_1012	1.04106	0.633046	0.160989	0.316228	FALSE	1.64452	FALSE	0.5
ASV_1013	-0.0443906	0.390515	0.911546	1	FALSE	-0.113672	FALSE	0
ASV_1023	-0.498273	0.319886	0.163272	0.318915	FALSE	-1.55766	FALSE	0.496325
ASV_1025	-0.359084	0.337421	0.347215	0.521321	FALSE	-1.0642	TRUE	0.282895
ASV_1027	0.889363	0.350422	0.238946	0.402606	FALSE	2.53798	TRUE	0.39512
ASV_1029	0.225009	0.530608	0.689149	0.879316	FALSE	0.424059	FALSE	0.0558548
ASV_1030	-3.19183	0.385937	7.36768e-05	0.00141229	TRUE	-8.27034	FALSE	2.85008
ASV_1034	0.620795	0.33463	1	1	FALSE	1.85517	TRUE	0
ASV_1043	-0.177823	0.330767	0.685968	0.8774	FALSE	-0.53761	TRUE	0.0568022
ASV_1049	-3.07312	0.35766	0.0737602	0.193667	FALSE	-8.59229	TRUE	0.712945
ASV_1050	-0.351847	0.349254	0.343227	0.518312	FALSE	-1.00742	TRUE	0.285409
ASV_1051	-1.89869	0.332969	0.110519	0.247532	FALSE	-5.7023	TRUE	0.606368
ASV_1052	-2.93081	0.36073	0.000186715	0.00263666	TRUE	-8.12467	FALSE	2.57895
ASV_1060	0.140032	0.373569	0.718872	0.905086	FALSE	0.374848	TRUE	0.0433103
ASV_1061	-0.350507	0.509688	0.517336	0.702099	FALSE	-0.68769	FALSE	0.153602
ASV_1063	-0.0598353	0.349088	0.891931	1	FALSE	-0.171405	TRUE	0
ASV_1064	-1.09911	0.335174	0.188434	0.347399	FALSE	-3.27923	TRUE	0.459171
ASV_1070	-1.87454	0.403393	0.00165125	0.0139158	TRUE	-4.64693	FALSE	1.85649
ASV_1073	0.328731	0.369857	0.537435	0.723435	FALSE	0.888804	TRUE	0.140601
ASV_1074	-0.318357	0.464975	0.52399	0.709287	FALSE	-0.684675	TRUE	0.149178
ASV_1079	-2.47648	0.404267	0.000478749	0.00543796	TRUE	-6.12585	FALSE	2.26456
ASV_1085	-2.08123	0.513697	0.0154571	0.06487	FALSE	-4.05146	TRUE	1.18796
ASV_1086	-0.626201	0.539573	0.28991	0.457414	FALSE	-1.16055	FALSE	0.33969
ASV_1093	0.169512	0.424673	0.703596	0.893387	FALSE	0.399158	TRUE	0.0489601
ASV_1098	1.23626	0.342014	0.0224637	0.0869428	FALSE	3.61465	TRUE	1.06077
ASV_1101	-1.12451	0.346337	0.0227751	0.087823	FALSE	-3.24686	TRUE	1.05639
ASV_1107	0.506254	0.370566	0.243653	0.407696	FALSE	1.36616	TRUE	0.389663
ASV_1108	-1.69926	0.331125	0.122519	0.26453	FALSE	-5.13178	TRUE	0.577525
ASV_1110	0.83544	0.539317	0.172337	0.326847	FALSE	1.54907	TRUE	0.485656
ASV_1113	0.69101	0.447543	0.183239	0.340304	FALSE	1.54401	FALSE	0.468132
ASV_1118	0.37801	0.428005	0.411121	0.592581	FALSE	0.883189	TRUE	0.227252
ASV_1122	-0.576765	0.412844	0.211881	0.375282	FALSE	-1.39705	TRUE	0.425643
ASV_1123	0.209095	0.453918	0.661278	0.855242	FALSE	0.460644	TRUE	0.0679112
ASV_1126	-1.51817	0.343677	0.0215342	0.0852395	FALSE	-4.41743	TRUE	1.06936
ASV_1127	1.00281	0.347685	0.212466	0.37568	FALSE	2.88426	TRUE	0.425182
ASV_1132	-1.23495	0.375104	0.0459994	0.145225	FALSE	-3.29227	TRUE	0.83796
ASV_1144	0.656469	0.482776	0.222776	0.383744	FALSE	1.35978	TRUE	0.415958
ASV_1145	-2.16188	0.396459	0.000952967	0.00939482	TRUE	-5.45298	FALSE	2.02711
ASV_1154	-0.108747	0.501387	0.838906	1	FALSE	-0.216892	TRUE	0
ASV_1158	-0.553815	0.40052	0.209246	0.372989	FALSE	-1.38274	TRUE	0.428304
ASV_1159	-1.17112	0.3812	0.0544683	0.161245	FALSE	-3.0722	TRUE	0.792514
ASV_1162	0.636307	0.393127	0.149571	0.303498	FALSE	1.61858	TRUE	0.517844
ASV_1171	0.785745	0.537168	0.167288	0.323355	FALSE	1.46275	FALSE	0.49032
ASV_1173	2.0507	0.320469	0.00012541	0.00196532	TRUE	6.39907	FALSE	2.70657
ASV_1180	-0.208587	0.454964	0.677788	0.869066	FALSE	-0.458469	TRUE	0.0609472
ASV_1184	0.11049	0.345874	0.765371	0.951026	FALSE	0.319453	TRUE	0.0218075
ASV_1185	-1.07293	0.415425	0.122885	0.264773	FALSE	-2.58272	TRUE	0.577127
ASV_1186	-3.38108	0.337801	2.12662e-05	0.000505072	TRUE	-10.0091	TRUE	3.29665
ASV_1187	-0.58036	0.431016	0.22678	0.389137	FALSE	-1.34649	TRUE	0.409897
ASV_1190	0.0183112	0.378488	0.962984	1	FALSE	0.0483799	TRUE	0
ASV_1198	0.785116	0.54792	0.201865	0.366867	FALSE	1.4329	FALSE	0.435491
ASV_1204	0.19454	0.371915	0.653097	0.849231	FALSE	0.523078	TRUE	0.070974
ASV_1207	0.221864	0.460198	0.654924	0.850181	FALSE	0.482105	TRUE	0.0704887
ASV_1211	0.131961	0.70136	0.862767	1	FALSE	0.18815	FALSE	0
ASV_1212	1.47562	0.633293	0.0526078	0.157975	FALSE	2.33008	FALSE	0.801412
ASV_1215	1.67985	0.48892	0.0138713	0.059408	FALSE	3.43585	FALSE	1.22616
ASV_1219	-2.72647	0.394404	0.000122923	0.00196532	TRUE	-6.91287	TRUE	2.70657
ASV_1225	-0.639057	0.352425	0.119724	0.261194	FALSE	-1.81331	TRUE	0.583036
ASV_1226	-0.298249	0.473604	0.563042	0.749528	FALSE	-0.629744	TRUE	0.125212
ASV_1235	0.0141435	0.624805	0.982494	1	FALSE	0.0226367	TRUE	0
ASV_1241	-0.747268	0.334319	0.267813	0.434573	FALSE	-2.23519	TRUE	0.361938
ASV_1243	0.306352	0.479067	0.546138	0.730748	FALSE	0.639476	TRUE	0.136232
ASV_1244	0.0171604	0.337663	0.962663	1	FALSE	0.0508212	TRUE	0
ASV_1264	-1.55811	0.372259	0.013856	0.059408	FALSE	-4.18557	FALSE	1.22616
ASV_1265	1.77142	0.572582	0.0905177	0.219469	FALSE	3.09375	TRUE	0.658628
ASV_1270	-1.73218	0.415121	0.00586079	0.0342152	TRUE	-4.17272	FALSE	1.46578
ASV_1271	0.165497	0.49371	0.751072	0.937719	FALSE	0.335211	TRUE	0.0279274
ASV_1276	0.383112	0.395184	0.360713	0.538493	FALSE	0.969451	TRUE	0.26882
ASV_1280	-1.929	0.350119	0.00150143	0.0132965	TRUE	-5.50957	FALSE	1.87626
ASV_1287	0.776185	0.340033	0.0845368	0.211342	FALSE	2.28267	TRUE	0.675014
ASV_1290	1.22918	0.357975	0.0063985	0.0365379	TRUE	3.43371	FALSE	1.43726
ASV_1300	0.939961	0.482404	0.10888	0.245744	FALSE	1.94849	FALSE	0.609517
ASV_1302	0.123571	0.589716	0.842295	1	FALSE	0.209542	FALSE	0
ASV_1314	0.0173836	0.335328	0.967027	1	FALSE	0.0518406	TRUE	0
ASV_1318	-1.83354	0.481435	0.0125194	0.0568815	FALSE	-3.80849	TRUE	1.24503
ASV_1319	-0.374541	0.331454	0.461196	0.643457	FALSE	-1.12999	TRUE	0.19148
ASV_1321	-1.10156	0.343392	0.049035	0.15296	FALSE	-3.20789	TRUE	0.815422
ASV_1322	-1.2055	0.616815	0.122339	0.26453	FALSE	-1.95439	FALSE	0.577525
ASV_1329	0.373151	0.363797	0.412879	0.593478	FALSE	1.02571	TRUE	0.226595
ASV_1334	-1.2315	0.403999	0.0284801	0.10302	FALSE	-3.04828	TRUE	0.987079
ASV_1337	0.571657	0.579624	0.369299	0.546625	FALSE	0.986254	TRUE	0.262311
ASV_1352	-2.3656	0.384001	0.000462806	0.00531463	TRUE	-6.16039	FALSE	2.27453
ASV_1355	-0.51724	0.379666	0.244752	0.40829	FALSE	-1.36236	TRUE	0.389031
ASV_1359	-0.245108	0.330367	0.486148	0.669615	FALSE	-0.741927	TRUE	0.174175
ASV_1363	-0.438194	0.42833	0.345758	0.519881	FALSE	-1.02303	TRUE	0.284096
ASV_1364	1.41094	0.324281	0.0121478	0.0561701	FALSE	4.35098	TRUE	1.25049
ASV_1371	-0.59612	0.470567	0.294635	0.46161	FALSE	-1.26681	FALSE	0.335725
ASV_1379	0.589874	0.466598	0.261886	0.428458	FALSE	1.2642	TRUE	0.368092
ASV_1388	0.990485	0.379072	0.120551	0.262449	FALSE	2.61292	TRUE	0.580956
ASV_1390	-2.27116	0.367139	0.00850747	0.0435192	TRUE	-6.18611	FALSE	1.36132
ASV_1396	1.53082	0.506906	0.039166	0.130046	FALSE	3.01993	FALSE	0.885904
ASV_1403	-0.716116	0.371592	0.102247	0.233331	FALSE	-1.92716	TRUE	0.632028
ASV_1407	-0.843961	0.336438	0.128896	0.272113	FALSE	-2.50852	TRUE	0.565251
ASV_1409	1.59472	0.432027	0.0141273	0.0602572	FALSE	3.69125	FALSE	1.21999
ASV_1412	-2.19878	0.378354	0.00212871	0.016751	TRUE	-5.81143	FALSE	1.77596
ASV_1415	-0.529669	0.437438	0.260509	0.428458	FALSE	-1.21084	TRUE	0.368092
ASV_1435	-0.390526	0.335687	0.328803	0.500144	FALSE	-1.16337	TRUE	0.300905
ASV_1436	1.03456	0.35352	0.0611752	0.175145	FALSE	2.92647	TRUE	0.756601
ASV_1440	-0.534388	0.39371	0.211731	0.375282	FALSE	-1.35731	TRUE	0.425643
ASV_1462	-0.284273	0.383367	0.53563	0.72313	FALSE	-0.741517	TRUE	0.140784
ASV_1464	-2.19516	0.399716	0.000384245	0.00466902	TRUE	-5.4918	TRUE	2.33077
ASV_1485	-1.80819	0.418099	0.00753642	0.0401814	TRUE	-4.32478	FALSE	1.39597
ASV_1487	1.18668	0.52828	0.0880046	0.216898	FALSE	2.24631	FALSE	0.663744
ASV_1488	0.810207	0.335927	0.0734072	0.193667	FALSE	2.41185	TRUE	0.712945
ASV_1504	-1.40209	0.448104	0.020352	0.0811749	FALSE	-3.12894	TRUE	1.09058
ASV_1505	0.261533	0.336488	0.493675	0.677912	FALSE	0.777244	TRUE	0.168827
ASV_1507	-3.86417	0.330427	0.0543055	0.161245	FALSE	-11.6945	TRUE	0.792514
ASV_1508	2.70305	0.336418	0.0788274	0.202893	FALSE	8.03481	TRUE	0.692733
ASV_1520	1.34902	0.33463	1	1	FALSE	4.03136	TRUE	0
ASV_1522	-3.46735	0.380457	9.80758e-05	0.00168015	TRUE	-9.11366	FALSE	2.77465
ASV_1554	-1.37192	0.360362	0.0189881	0.0775101	FALSE	-3.80706	TRUE	1.11064
ASV_1563	-1.14893	0.35912	0.0108434	0.0514239	FALSE	-3.19931	FALSE	1.28883
ASV_1564	-0.512915	0.3312	0.165393	0.321255	FALSE	-1.54866	TRUE	0.49315
ASV_1565	-3.17829	0.334202	0.0666965	0.184386	FALSE	-9.51008	TRUE	0.734272
ASV_1577	-1.21393	0.444697	0.04129	0.134	FALSE	-2.7298	TRUE	0.872895
ASV_1579	0.43453	0.477224	0.458654	0.640766	FALSE	0.910537	FALSE	0.1933
ASV_1580	-0.117516	0.585197	0.848756	1	FALSE	-0.200815	TRUE	0
ASV_1585	-1.4891	0.609673	0.0584763	0.16973	FALSE	-2.44246	TRUE	0.770242
ASV_1592	-0.465419	0.524371	0.440148	0.623244	FALSE	-0.887574	TRUE	0.205342
ASV_1604	-0.721014	0.335904	0.0983684	0.229453	FALSE	-2.14649	TRUE	0.639306
ASV_1606	-1.01093	0.33463	1	1	FALSE	-3.02103	TRUE	0
ASV_1612	-0.613111	0.370085	0.196163	0.357286	FALSE	-1.65668	TRUE	0.446984
ASV_1613	-1.40122	0.486702	0.0346283	0.118257	FALSE	-2.87901	TRUE	0.927174
ASV_1614	1.37701	0.433112	0.0501196	0.154044	FALSE	3.17934	FALSE	0.812355
ASV_1617	-1.32286	0.380461	0.0103081	0.0503075	FALSE	-3.47699	TRUE	1.29837
ASV_1618	-2.46879	0.377057	0.0964847	0.227087	FALSE	-6.54754	TRUE	0.643808
ASV_1619	0.276672	0.380124	0.542386	0.727591	FALSE	0.727845	TRUE	0.138113
ASV_1621	-0.802402	0.334224	0.138377	0.285581	FALSE	-2.40079	TRUE	0.54427
ASV_1622	-0.472922	0.33557	0.208407	0.37292	FALSE	-1.40931	TRUE	0.428385
ASV_1624	-1.75204	0.33463	1	1	FALSE	-5.23575	TRUE	0
ASV_1632	0.0399491	0.396228	0.923609	1	FALSE	0.100824	FALSE	0
ASV_1633	1.51014	0.332206	0.13785	0.285581	FALSE	4.5458	TRUE	0.54427
ASV_1635	-1.63221	0.362764	0.0028004	0.0198363	TRUE	-4.49938	FALSE	1.70254
ASV_1640	-1.48551	0.371191	0.00393871	0.0254071	TRUE	-4.00201	FALSE	1.59504
ASV_1641	0.0104804	0.400871	0.980784	1	FALSE	0.0261441	TRUE	0
ASV_1642	-0.312655	0.352044	0.468182	0.650598	FALSE	-0.888112	TRUE	0.186687
ASV_1643	1.6286	0.632591	0.123531	0.265027	FALSE	2.5745	FALSE	0.576709
ASV_1644	-2.43004	0.371757	0.00283033	0.0198363	TRUE	-6.53664	FALSE	1.70254
ASV_1652	-0.349814	0.556773	0.574392	0.761725	FALSE	-0.628289	TRUE	0.118202
ASV_1653	-0.346174	0.326905	0.400622	0.58084	FALSE	-1.05894	TRUE	0.235944
ASV_1655	0.0848372	0.398048	0.835973	1	FALSE	0.213133	TRUE	0
ASV_1656	-1.11202	0.33463	1	1	FALSE	-3.32312	TRUE	0
ASV_1661	-0.781518	0.468528	0.193902	0.354864	FALSE	-1.66803	TRUE	0.449938
ASV_1667	-2.79857	0.338586	0.0143237	0.0608465	FALSE	-8.26548	TRUE	1.21576
ASV_1671	-1.48851	0.348318	0.00791281	0.0417621	TRUE	-4.27344	FALSE	1.37922
ASV_1674	-0.0511534	0.371001	0.895716	1	FALSE	-0.137879	TRUE	0
ASV_1691	2.26646	0.33829	0.00258235	0.0190039	TRUE	6.69976	FALSE	1.72116
ASV_1695	-2.89056	0.337171	0.0133346	0.0587961	FALSE	-8.57299	TRUE	1.23065
ASV_1701	2.17108	0.353817	0.102845	0.233331	FALSE	6.13616	TRUE	0.632028
ASV_1707	-1.41736	0.492365	0.045073	0.142731	FALSE	-2.87868	TRUE	0.845481
ASV_1708	-0.552163	0.351545	0.19135	0.351424	FALSE	-1.57068	TRUE	0.454168
ASV_1710	-0.500779	0.539653	0.384307	0.564046	FALSE	-0.927965	TRUE	0.248685
ASV_1714	-0.192843	0.328931	0.617046	0.812185	FALSE	-0.586272	TRUE	0.0903448
ASV_1715	-3.75831	0.360261	0.000139506	0.00211282	TRUE	-10.4322	FALSE	2.67514
ASV_1723	-0.679817	0.32588	0.0913515	0.219959	FALSE	-2.0861	TRUE	0.657658
ASV_1724	-1.03997	0.332951	0.0354075	0.119744	FALSE	-3.12348	TRUE	0.921747
ASV_1725	-2.21191	0.33463	1	1	FALSE	-6.61002	TRUE	0
ASV_1727	-3.58343	0.33463	1	1	FALSE	-10.7086	TRUE	0
ASV_1742	1.18172	0.343278	0.0750133	0.194513	FALSE	3.44245	TRUE	0.71105
ASV_1753	-0.809817	0.33463	1	1	FALSE	-2.42003	TRUE	0
ASV_1754	-0.545782	0.392643	0.223229	0.383744	FALSE	-1.39002	TRUE	0.415958
ASV_1757	-2.17016	0.377332	0.00222928	0.0172563	TRUE	-5.75132	FALSE	1.76305
ASV_1759	1.52165	0.33463	1	1	FALSE	4.54725	TRUE	0
ASV_1765	0.360634	0.44584	0.449457	0.631294	FALSE	0.808887	TRUE	0.199768
ASV_1768	3.42846	0.33463	1	1	FALSE	10.2455	TRUE	0
ASV_1772	-1.25424	0.33463	1	1	FALSE	-3.74814	TRUE	0
ASV_1783	0.111537	0.390731	0.789465	0.972867	FALSE	0.285458	TRUE	0.0119466
ASV_1789	0.667193	0.343345	0.147247	0.299365	FALSE	1.94322	TRUE	0.5238
ASV_1790	-2.95728	0.363285	0.0778153	0.200783	FALSE	-8.14038	TRUE	0.697274
ASV_1792	-1.22314	0.366247	0.0156184	0.0652851	FALSE	-3.33965	TRUE	1.18519
ASV_1795	-0.548253	0.348175	0.213411	0.375997	FALSE	-1.57465	TRUE	0.424815
ASV_1804	0.308755	0.33951	0.43018	0.612449	FALSE	0.909414	TRUE	0.21293
ASV_1808	0.329338	0.456784	0.503206	0.686386	FALSE	0.720993	TRUE	0.163432
ASV_1814	1.02172	0.327862	0.0893811	0.21784	FALSE	3.11632	TRUE	0.661862
ASV_1815	-1.1995	0.566003	0.124271	0.265027	FALSE	-2.11925	FALSE	0.576709
ASV_1821	0.737204	0.349314	0.072742	0.19331	FALSE	2.11043	TRUE	0.713746
ASV_1828	1.12673	0.33463	1	1	FALSE	3.36708	TRUE	0
ASV_1829	-0.950291	0.487865	0.301948	0.470041	FALSE	-1.94786	TRUE	0.327864
ASV_1832	-4.08424	0.325585	0.00109215	0.0104706	TRUE	-12.5443	FALSE	1.98003
ASV_1842	1.34476	0.35383	0.031992	0.111812	FALSE	3.80058	TRUE	0.951513
ASV_1851	1.3922	0.397647	0.0394501	0.130046	FALSE	3.50109	FALSE	0.885904
ASV_1857	-2.86038	0.33463	1	1	FALSE	-8.54787	TRUE	0
ASV_1864	-1.07682	0.337929	0.0498437	0.153731	FALSE	-3.18652	TRUE	0.813239
ASV_1869	-1.08518	0.33463	1	1	FALSE	-3.24292	TRUE	0
ASV_1874	-1.35351	0.338827	0.156157	0.311349	FALSE	-3.9947	TRUE	0.506753
ASV_1875	-0.954927	0.366764	0.0404631	0.131821	FALSE	-2.60366	TRUE	0.880015
ASV_1876	1.94728	0.474914	0.0262458	0.0962348	FALSE	4.10027	FALSE	1.01667
ASV_1884	2.07341	0.358954	0.0286879	0.10302	FALSE	5.77626	TRUE	0.987079
ASV_1890	-0.843726	0.341704	0.244974	0.40829	FALSE	-2.46917	TRUE	0.389031
ASV_1894	-0.731992	0.384819	0.129913	0.273707	FALSE	-1.90217	TRUE	0.562713
ASV_1903	-2.42862	0.33463	1	1	FALSE	-7.25762	TRUE	0
ASV_1916	0.263873	0.330214	0.468994	0.650862	FALSE	0.799098	TRUE	0.186511
ASV_1917	-1.72145	0.341566	0.0371871	0.124954	FALSE	-5.03989	TRUE	0.903251
ASV_1925	-3.81189	0.378001	0.000544021	0.00604789	TRUE	-10.0843	FALSE	2.2184
ASV_1939	-0.208265	0.54483	0.739067	0.92494	FALSE	-0.382258	FALSE	0.0338865
ASV_1948	-1.91878	0.369143	0.00652536	0.0366613	TRUE	-5.19794	FALSE	1.43579
ASV_1949	-0.206247	0.334535	0.648282	0.844786	FALSE	-0.61652	TRUE	0.0732534
ASV_1961	-0.396511	0.363011	0.388734	0.566565	FALSE	-1.09228	TRUE	0.24675
ASV_1979	-0.43723	0.339012	0.326165	0.496854	FALSE	-1.28972	TRUE	0.303771
ASV_1988	-1.94973	0.33463	1	1	FALSE	-5.82653	TRUE	0
ASV_1989	-1.07671	0.324791	0.0295136	0.104904	FALSE	-3.31509	TRUE	0.97921
ASV_1990	-3.34075	0.33463	1	1	FALSE	-9.98341	TRUE	0
ASV_1991	2.96022	0.340426	0.00320084	0.021305	TRUE	8.69565	TRUE	1.67152
ASV_1992	-0.853622	0.33463	1	1	FALSE	-2.55094	TRUE	0
ASV_2011	-0.299421	0.335666	0.536292	0.72313	FALSE	-0.892023	TRUE	0.140784
ASV_2012	-2.19821	0.34136	0.00299184	0.0205689	TRUE	-6.43958	FALSE	1.68679
ASV_2019	1.81539	0.350436	0.121398	0.263196	FALSE	5.18037	TRUE	0.579721
ASV_2020	-0.415027	0.358443	0.366508	0.543264	FALSE	-1.15786	TRUE	0.264989
ASV_2021	0.792808	0.37088	0.0993507	0.230476	FALSE	2.13764	TRUE	0.637374
ASV_2035	2.16357	0.329507	0.0224175	0.0869428	FALSE	6.5661	TRUE	1.06077
ASV_2038	0.420224	0.351761	0.44369	0.625968	FALSE	1.19463	TRUE	0.203448
ASV_2046	1.51607	0.33463	1	1	FALSE	4.53058	TRUE	0
ASV_2053	-0.929099	0.382175	0.135616	0.283652	FALSE	-2.43108	TRUE	0.547214
ASV_2058	-1.00158	0.387009	0.081214	0.206997	FALSE	-2.58801	FALSE	0.684036
ASV_2059	0.177546	0.335387	0.690048	0.879391	FALSE	0.529376	TRUE	0.0558181
ASV_2076	-2.43257	0.35262	0.0916445	0.220157	FALSE	-6.89857	TRUE	0.657267
ASV_2083	-0.13204	0.333641	0.705975	0.894236	FALSE	-0.395754	TRUE	0.048548
ASV_2084	-2.36774	0.373749	0.00072388	0.00756455	TRUE	-6.3351	FALSE	2.12122
ASV_2092	0.627333	0.336561	0.159205	0.314498	FALSE	1.86395	TRUE	0.502382
ASV_2093	-2.04037	0.331889	0.102654	0.233331	FALSE	-6.14774	TRUE	0.632028
ASV_2125	0.766907	0.345459	0.0771315	0.199511	FALSE	2.21997	TRUE	0.700033
ASV_2135	-0.403937	0.333444	0.260305	0.428458	FALSE	-1.21141	FALSE	0.368092
ASV_2143	-0.815524	0.338566	0.250509	0.414869	FALSE	-2.40876	TRUE	0.382089
ASV_2144	-2.24142	0.367485	0.0258426	0.0954834	FALSE	-6.09937	TRUE	1.02007
ASV_2151	-0.455147	0.366235	0.431355	0.613287	FALSE	-1.24277	TRUE	0.212336
ASV_2166	1.24692	0.491999	0.239252	0.402606	FALSE	2.53441	TRUE	0.39512
ASV_2167	-1.06949	0.33463	1	1	FALSE	-3.19604	TRUE	0
ASV_2181	2.89574	0.395487	0.0181466	0.0743657	FALSE	7.32197	FALSE	1.12863
ASV_2182	-0.633132	0.336181	0.31075	0.480375	FALSE	-1.88331	TRUE	0.31842
ASV_2186	-2.22722	0.353664	0.100253	0.231268	FALSE	-6.29755	TRUE	0.635885
ASV_2194	-0.456321	0.33463	1	1	FALSE	-1.36366	TRUE	0
ASV_2196	0.691942	0.332354	0.285066	0.45204	FALSE	2.08194	TRUE	0.344823
ASV_2200	-0.6032	0.328597	0.207824	0.372516	FALSE	-1.83568	TRUE	0.428856
ASV_2204	-1.58728	0.365084	0.00737507	0.0395228	TRUE	-4.34771	FALSE	1.40315
ASV_2206	2.97388	0.333892	0.0711782	0.191324	FALSE	8.90672	TRUE	0.718232
ASV_2207	1.03831	0.401587	0.0609714	0.175042	FALSE	2.58552	FALSE	0.756859
ASV_2220	-3.337	0.338289	0.0101212	0.0498896	TRUE	-9.86436	FALSE	1.30199
ASV_2221	-1.68304	0.33463	1	1	FALSE	-5.02955	TRUE	0
ASV_2229	-1.16325	0.33463	1	1	FALSE	-3.47623	TRUE	0
ASV_2232	-3.55564	0.324748	0.000395271	0.0047478	TRUE	-10.9489	FALSE	2.32351
ASV_2244	-3.40384	0.351924	0.000639351	0.00688785	TRUE	-9.67208	FALSE	2.16192
ASV_2245	-2.68158	0.376288	0.000384233	0.00466902	TRUE	-7.12641	FALSE	2.33077
ASV_2251	-0.39524	0.384151	0.411698	0.592595	FALSE	-1.02887	TRUE	0.227242
ASV_2252	0.91848	0.337312	0.0723701	0.19331	FALSE	2.72294	TRUE	0.713746
ASV_2258	3.41703	0.33463	1	1	FALSE	10.2113	TRUE	0
ASV_2274	-0.380556	0.330394	0.455157	0.638441	FALSE	-1.15183	TRUE	0.194879
ASV_2285	-0.143344	0.33463	1	1	FALSE	-0.428365	TRUE	0
ASV_2286	-3.41787	0.334254	0.000153605	0.0022608	TRUE	-10.2254	FALSE	2.64574
ASV_2299	0.191482	0.33463	1	1	FALSE	0.572219	TRUE	0
ASV_2313	0.832882	0.328412	0.0642476	0.180383	FALSE	2.53609	TRUE	0.743805
ASV_2320	-0.196845	0.355396	0.635322	0.8313	FALSE	-0.553876	TRUE	0.0802424
ASV_2334	-0.591436	0.427819	0.260775	0.428458	FALSE	-1.38245	TRUE	0.368092
ASV_2336	-0.787512	0.32813	0.13845	0.285581	FALSE	-2.4	TRUE	0.54427
ASV_2338	-1.71758	0.377589	0.00389671	0.0252923	TRUE	-4.54882	FALSE	1.59701
ASV_2340	3.46865	0.33463	1	1	FALSE	10.3656	TRUE	0
ASV_2341	1.84476	0.336484	0.114857	0.252685	FALSE	5.48245	TRUE	0.59742
ASV_2349	-1.01757	0.412273	0.0690799	0.188975	FALSE	-2.4682	TRUE	0.723595
ASV_2350	0.618409	0.360759	0.185007	0.342382	FALSE	1.71419	FALSE	0.465489
ASV_2351	-0.155631	0.33463	1	1	FALSE	-0.465083	TRUE	0
ASV_2367	1.00334	0.568295	0.137738	0.285581	FALSE	1.76553	FALSE	0.54427
ASV_2378	-2.14986	0.329086	0.00283645	0.0198363	TRUE	-6.53284	FALSE	1.70254
ASV_2382	-1.31075	0.409153	0.0491972	0.153009	FALSE	-3.20357	TRUE	0.815283
ASV_2383	-0.317783	0.33463	1	1	FALSE	-0.949653	TRUE	0
ASV_2392	0.482586	0.332814	0.28411	0.45196	FALSE	1.45002	TRUE	0.3449
ASV_2395	-1.1204	0.347737	0.0104562	0.0503075	FALSE	-3.22198	TRUE	1.29837
ASV_2396	0.866534	0.60644	0.248365	0.41197	FALSE	1.42889	FALSE	0.385134
ASV_2397	-2.4267	0.345027	0.000108956	0.00183644	TRUE	-7.03336	TRUE	2.73602
ASV_2409	-0.668412	0.504479	0.316298	0.486075	FALSE	-1.32496	FALSE	0.313297
ASV_2410	0.648053	0.341849	0.15428	0.309527	FALSE	1.89573	TRUE	0.509301
ASV_2413	-3.00692	0.326789	9.29079e-05	0.00161815	TRUE	-9.20142	FALSE	2.79098
ASV_2427	-2.96145	0.329104	0.000844358	0.00865053	TRUE	-8.99854	FALSE	2.06296
ASV_2442	1.18583	0.473939	0.087547	0.216567	FALSE	2.50207	TRUE	0.664407
ASV_2444	-2.05311	0.334886	0.102934	0.233331	FALSE	-6.13078	TRUE	0.632028
ASV_2450	-0.668743	0.340093	0.299509	0.468544	FALSE	-1.96636	TRUE	0.32925
ASV_2451	0.451775	0.33463	1	1	FALSE	1.35007	TRUE	0
ASV_2455	-0.490594	0.32475	0.228035	0.390011	FALSE	-1.51068	TRUE	0.408923
ASV_2474	1.91946	0.333563	0.0104269	0.0503075	FALSE	5.75443	TRUE	1.29837
ASV_2475	-4.20204	0.336679	0.050899	0.155198	FALSE	-12.4808	TRUE	0.809115
ASV_2485	0.738569	0.34375	0.277317	0.445156	FALSE	2.14856	TRUE	0.351488
ASV_2487	-0.0139056	0.583949	0.982142	1	FALSE	-0.0238131	TRUE	0
ASV_2488	-3.15941	0.339339	0.0681155	0.18695	FALSE	-9.31049	TRUE	0.728274
ASV_2497	-0.422715	0.376222	0.324064	0.495759	FALSE	-1.12358	TRUE	0.30473
ASV_2501	-1.56796	0.332897	0.00923947	0.0466437	TRUE	-4.71003	FALSE	1.33121
ASV_2502	-0.596506	0.400171	0.196251	0.357286	FALSE	-1.49063	TRUE	0.446984
ASV_2517	0.626801	0.33463	1	1	FALSE	1.87311	TRUE	0
ASV_2535	-1.87433	0.357508	0.00119566	0.0109602	TRUE	-5.24275	FALSE	1.96018
ASV_2549	-0.400607	0.33463	1	1	FALSE	-1.19716	TRUE	0
ASV_2555	-0.0230991	0.524571	0.966988	1	FALSE	-0.0440342	FALSE	0
ASV_2557	-2.2688	0.340604	0.0218032	0.0856931	FALSE	-6.6611	TRUE	1.06705
ASV_2569	-1.42501	0.491186	0.0624434	0.177044	FALSE	-2.90116	TRUE	0.75192
ASV_2572	-2.39383	0.33463	1	1	FALSE	-7.15366	TRUE	0
ASV_2586	-2.07548	0.340385	0.0258582	0.0954834	FALSE	-6.09746	TRUE	1.02007
ASV_2587	-0.82844	0.326721	0.0642797	0.180383	FALSE	-2.53562	TRUE	0.743805
ASV_2589	1.45793	0.547769	0.0447988	0.142294	FALSE	2.66158	FALSE	0.846813
ASV_2591	0.362733	0.441079	0.457058	0.640008	FALSE	0.822378	TRUE	0.193815
ASV_2599	1.02029	0.464324	0.271887	0.439138	FALSE	2.19736	TRUE	0.357399
ASV_2600	2.3505	0.33463	1	1	FALSE	7.02417	TRUE	0
ASV_2612	1.77452	0.331763	0.117664	0.257236	FALSE	5.34875	TRUE	0.589668
ASV_2617	-1.51498	0.349199	0.00188177	0.0154838	TRUE	-4.33843	TRUE	1.81012
ASV_2625	0.691524	0.413437	0.343041	0.518312	FALSE	1.67262	TRUE	0.285409
ASV_2628	-2.65739	0.326575	3.86309e-05	0.000841028	TRUE	-8.13715	TRUE	3.07519
ASV_2646	-1.3827	0.388097	0.0235274	0.0899229	FALSE	-3.56278	TRUE	1.04613
ASV_2660	0.0191365	0.561517	0.975909	1	FALSE	0.03408	TRUE	0
ASV_2661	-0.950225	0.542083	0.177902	0.334968	FALSE	-1.75291	TRUE	0.474996
ASV_2676	-0.174805	0.357816	0.658656	0.852906	FALSE	-0.488533	TRUE	0.0690987
ASV_2681	-1.61495	0.360928	0.0464926	0.1459	FALSE	-4.47445	TRUE	0.835945
ASV_2682	-4.13992	0.33463	1	1	FALSE	-12.3716	TRUE	0
ASV_2688	-2.39241	0.331125	0.0875562	0.216567	FALSE	-7.22508	TRUE	0.664407
ASV_2703	-1.95383	0.33463	1	1	FALSE	-5.83876	TRUE	0
ASV_2704	1.97316	0.380259	0.00203647	0.0164507	TRUE	5.18899	TRUE	1.78382
ASV_2705	-0.317783	0.33463	1	1	FALSE	-0.949653	TRUE	0
ASV_2709	2.57643	0.32619	0.0042298	0.0266274	TRUE	7.89854	FALSE	1.57467
ASV_2721	1.29101	0.433844	0.0587964	0.16973	FALSE	2.97576	TRUE	0.770242
ASV_2722	0.758325	0.330981	0.261995	0.428458	FALSE	2.29114	TRUE	0.368092
ASV_2725	2.93044	0.447242	0.0964166	0.227087	FALSE	6.55224	TRUE	0.643808
ASV_2744	0.584897	0.33463	1	1	FALSE	1.74789	TRUE	0
ASV_2748	-1.88859	0.336604	0.0303285	0.107435	FALSE	-5.6107	TRUE	0.968854
ASV_2749	0.919456	0.335033	0.111084	0.247532	FALSE	2.74438	TRUE	0.606368
ASV_2772	0.334351	0.332763	0.498484	0.68223	FALSE	1.00477	TRUE	0.166069
ASV_2777	-0.46989	0.334481	0.232767	0.396159	FALSE	-1.40483	TRUE	0.402131
ASV_2798	-1.22948	0.447701	0.0404924	0.131821	FALSE	-2.7462	TRUE	0.880015
ASV_2818	-2.59596	0.338067	0.0824417	0.208896	FALSE	-7.67885	TRUE	0.680069
ASV_2821	-1.3174	0.512788	0.123958	0.265027	FALSE	-2.5691	TRUE	0.576709
ASV_2822	0.420966	0.332468	0.425563	0.607533	FALSE	1.26619	TRUE	0.21643
ASV_2836	0.28585	0.397234	0.503992	0.686386	FALSE	0.7196	TRUE	0.163432
ASV_2846	-1.45973	0.332005	0.142373	0.291724	FALSE	-4.39671	TRUE	0.535028
ASV_2863	1.29118	0.325452	0.0286149	0.10302	FALSE	3.96736	TRUE	0.987079
ASV_2865	-3.11459	0.33039	0.0672798	0.185508	FALSE	-9.42702	TRUE	0.731638
ASV_2866	-3.17624	0.325458	0.00228581	0.0175171	TRUE	-9.75928	FALSE	1.75654
ASV_2884	0.132253	0.328211	0.725977	0.911834	FALSE	0.402951	TRUE	0.0400843
ASV_2901	0.784279	0.538038	0.240995	0.404887	FALSE	1.45767	TRUE	0.392666
ASV_2906	0.0882767	0.448962	0.849025	1	FALSE	0.196624	TRUE	0
ASV_2927	0.185533	0.44122	0.695729	0.884473	FALSE	0.420498	TRUE	0.0533155
ASV_2928	-0.512296	0.327518	0.215732	0.377621	FALSE	-1.56418	TRUE	0.422944
ASV_2934	1.84149	0.33463	1	1	FALSE	5.50306	TRUE	0
ASV_2954	1.08777	0.49132	0.0912211	0.219959	FALSE	2.21398	FALSE	0.657658
ASV_2958	-2.35332	0.331891	0.0891949	0.21784	FALSE	-7.09064	TRUE	0.661862
ASV_2960	-3.38851	0.343875	0.0643855	0.180383	FALSE	-9.8539	TRUE	0.743805
ASV_2961	-3.59034	0.33463	1	1	FALSE	-10.7293	TRUE	0
ASV_2999	0.142311	0.33463	1	1	FALSE	0.425279	TRUE	0
ASV_3000	-1.78328	0.352912	0.00232662	0.0176182	TRUE	-5.05304	FALSE	1.75404
ASV_3001	-0.436522	0.33463	1	1	FALSE	-1.30449	TRUE	0
ASV_3023	-0.0717319	0.365444	0.852114	1	FALSE	-0.196287	TRUE	0
ASV_3082	-1.42042	0.345786	0.054466	0.161245	FALSE	-4.10781	TRUE	0.792514
ASV_3107	-2.39236	0.374758	0.0989209	0.230228	FALSE	-6.38377	TRUE	0.637842
ASV_3109	-1.73616	0.350356	0.0383931	0.128181	FALSE	-4.95541	TRUE	0.892175
ASV_3125	-1.86267	0.330629	0.111837	0.247532	FALSE	-5.6337	TRUE	0.606368
ASV_3128	-1.09705	0.340671	0.0322721	0.112414	FALSE	-3.22028	TRUE	0.949178
ASV_3131	0.240625	0.390348	0.581226	0.768837	FALSE	0.616437	TRUE	0.114166
ASV_3155	-1.84052	0.350216	0.034352	0.117788	FALSE	-5.25539	TRUE	0.928898
ASV_3159	-2.34113	0.481259	0.0397548	0.130231	FALSE	-4.8646	TRUE	0.885284
ASV_3161	-1.55507	0.370768	0.00853726	0.0435192	TRUE	-4.19419	FALSE	1.36132
ASV_3186	-0.378496	0.33463	1	1	FALSE	-1.13109	TRUE	0
ASV_3188	-1.50843	0.336333	0.0462903	0.145703	FALSE	-4.48493	TRUE	0.836531
ASV_3189	-1.11434	0.354476	0.0515191	0.156051	FALSE	-3.14362	TRUE	0.806735
ASV_3192	0.468134	0.33463	1	1	FALSE	1.39896	TRUE	0
ASV_3194	-0.339213	0.332832	0.415341	0.596196	FALSE	-1.01917	TRUE	0.224611
ASV_3195	-2.86035	0.349384	0.00381306	0.0249041	TRUE	-8.18684	FALSE	1.60373
ASV_3196	0.486075	0.383031	0.293947	0.461223	FALSE	1.26902	TRUE	0.336089
ASV_3227	1.67407	0.524484	0.0496413	0.153731	FALSE	3.19183	FALSE	0.813239
ASV_3230	0.819003	0.547213	0.185116	0.342382	FALSE	1.49668	FALSE	0.465489
ASV_3272	-1.81633	0.332401	0.00545482	0.0325731	TRUE	-5.46428	FALSE	1.48714
ASV_3278	-1.53599	0.327159	0.0424959	0.137063	FALSE	-4.69495	TRUE	0.863081
ASV_3309	-0.0411249	0.330468	0.921182	1	FALSE	-0.124444	TRUE	0
ASV_3363	-0.915319	0.33937	0.073967	0.193694	FALSE	-2.69711	TRUE	0.712883
ASV_3364	-1.76056	0.335457	0.00630473	0.0364002	TRUE	-5.24825	FALSE	1.4389
ASV_3366	-1.36408	0.335579	0.0555287	0.163152	FALSE	-4.06485	TRUE	0.787408
ASV_3384	-2.4334	0.346594	0.0196897	0.079751	FALSE	-7.02089	TRUE	1.09826
ASV_3385	1.15969	0.33463	1	1	FALSE	3.46558	TRUE	0
ASV_3389	1.52165	0.33463	1	1	FALSE	4.54725	TRUE	0
ASV_3410	-1.70663	0.368339	0.00978288	0.0486815	TRUE	-4.63331	FALSE	1.31264
ASV_3416	-0.740371	0.341971	0.162787	0.318563	FALSE	-2.16501	TRUE	0.496805
ASV_3436	-1.51071	0.332337	0.0199408	0.0798394	FALSE	-4.54571	TRUE	1.09778
ASV_3439	-1.18946	0.485503	0.0704484	0.191217	FALSE	-2.44996	TRUE	0.718473
ASV_3441	0.672156	0.365732	0.207479	0.372516	FALSE	1.83784	TRUE	0.428856
ASV_3447	-0.0171116	0.379095	0.966834	1	FALSE	-0.0451379	TRUE	0
ASV_3472	1.15544	0.403162	0.213725	0.375997	FALSE	2.86593	TRUE	0.424815
ASV_3474	-0.821472	0.490299	0.192439	0.352805	FALSE	-1.67545	FALSE	0.452465
ASV_3481	-1.66673	0.389268	0.0234042	0.0899169	FALSE	-4.28171	TRUE	1.04616
ASV_3503	-0.666099	0.378469	0.220478	0.383361	FALSE	-1.75998	TRUE	0.416392
ASV_3512	-1.17342	0.329054	0.0118407	0.0551419	FALSE	-3.56603	FALSE	1.25852
ASV_3513	-1.96957	0.339163	0.00114409	0.0105803	TRUE	-5.80715	FALSE	1.9755
ASV_3538	-0.252849	0.341555	0.500222	0.68331	FALSE	-0.740289	TRUE	0.165382
ASV_3539	-1.44245	0.33463	1	1	FALSE	-4.31058	TRUE	0
ASV_3543	-3.6592	0.33463	1	1	FALSE	-10.935	TRUE	0
ASV_3544	1.68195	0.332148	0.124122	0.265027	FALSE	5.06384	TRUE	0.576709
ASV_3546	0.377165	0.369291	0.38228	0.56186	FALSE	1.02132	TRUE	0.250372
ASV_3570	-0.635245	0.331248	0.305997	0.474432	FALSE	-1.91773	TRUE	0.323826
ASV_3571	1.03676	0.377354	0.222224	0.383744	FALSE	2.74745	TRUE	0.415958
ASV_3574	-1.42113	0.358815	0.157447	0.312205	FALSE	-3.96061	TRUE	0.50556
ASV_3631	-1.07095	0.35245	0.0933841	0.222292	FALSE	-3.03858	TRUE	0.653075
ASV_3639	-1.27081	0.357865	0.0380616	0.127482	FALSE	-3.55107	TRUE	0.894551
ASV_3640	-1.02817	0.376185	0.11185	0.247532	FALSE	-2.73316	TRUE	0.606368
ASV_3667	-0.240621	0.365752	0.629554	0.826609	FALSE	-0.657881	TRUE	0.0826997
ASV_3668	-0.116669	0.33463	1	1	FALSE	-0.348652	TRUE	0
ASV_3674	1.54883	0.350864	0.141823	0.29117	FALSE	4.41432	TRUE	0.535854
ASV_3701	-3.14385	0.354099	0.071403	0.191324	FALSE	-8.87845	TRUE	0.718232
ASV_3729	2.98396	0.33463	1	1	FALSE	8.91719	TRUE	0
ASV_3739	-2.43744	0.33463	1	1	FALSE	-7.28397	TRUE	0
ASV_3740	1.2942	0.473957	0.0524086	0.157856	FALSE	2.73064	FALSE	0.80174
ASV_3807	0.212282	0.33463	1	1	FALSE	0.634377	TRUE	0
ASV_3809	0.258593	0.331146	0.577928	0.765444	FALSE	0.780905	TRUE	0.116087
ASV_3853	2.49571	0.33463	1	1	FALSE	7.45812	TRUE	0
ASV_3883	-0.913917	0.33463	1	1	FALSE	-2.73112	TRUE	0
ASV_3885	1.08413	0.33463	1	1	FALSE	3.23978	TRUE	0
ASV_3888	-1.27317	0.335811	0.164176	0.320042	FALSE	-3.79133	TRUE	0.494793
ASV_3890	1.89739	0.33463	1	1	FALSE	5.67011	TRUE	0
ASV_3891	0.214411	0.441452	0.712161	0.899888	FALSE	0.485694	TRUE	0.0458113
ASV_3892	-1.6607	0.419923	0.0288532	0.103259	FALSE	-3.95478	FALSE	0.986072
ASV_3929	2.68652	0.33463	1	1	FALSE	8.02832	TRUE	0
ASV_3937	-0.340296	0.33463	1	1	FALSE	-1.01693	TRUE	0
ASV_3940	-1.21225	0.331701	0.170033	0.325429	FALSE	-3.65465	TRUE	0.487544
ASV_3941	-2.24976	0.340194	0.0955414	0.226396	FALSE	-6.61319	TRUE	0.645131
ASV_3973	0.945566	0.3306	0.214125	0.376069	FALSE	2.86015	TRUE	0.424733
ASV_3986	-1.04745	0.361698	0.101423	0.233331	FALSE	-2.89593	TRUE	0.632028
ASV_4072	-0.509985	0.341731	0.274145	0.44074	FALSE	-1.49236	TRUE	0.355817
ASV_4077	-3.35947	0.340006	0.00220459	0.0171925	TRUE	-9.88064	FALSE	1.76466
ASV_4103	2.04402	0.33463	1	1	FALSE	6.1083	TRUE	0
ASV_4152	-0.338666	0.360839	0.417199	0.598042	FALSE	-0.938553	FALSE	0.223268
ASV_4154	0.606568	0.353784	0.336146	0.51057	FALSE	1.71451	TRUE	0.291945
ASV_4156	0.210436	0.33463	1	1	FALSE	0.628861	TRUE	0
ASV_4165	2.831	0.3312	0.0741414	0.193694	FALSE	8.54771	TRUE	0.712883
ASV_4168	-3.3082	0.344261	0.0660109	0.183176	FALSE	-9.60957	TRUE	0.737131
ASV_4207	1.40073	0.33463	1	1	FALSE	4.18591	TRUE	0
ASV_4208	0.734775	0.333328	0.271125	0.438584	FALSE	2.20436	TRUE	0.357947
ASV_4213	1.87399	0.404774	0.0436242	0.139411	FALSE	4.62971	FALSE	0.855704
ASV_4215	-0.563714	0.352241	0.153551	0.309174	FALSE	-1.60036	TRUE	0.509797
ASV_4247	-0.340296	0.33463	1	1	FALSE	-1.01693	TRUE	0
ASV_4248	0.126116	0.328243	0.737823	0.92449	FALSE	0.384214	TRUE	0.0340976
ASV_4250	-0.4277	0.358224	0.443868	0.625968	FALSE	-1.19395	TRUE	0.203448
ASV_4251	2.30267	0.33463	1	1	FALSE	6.88123	TRUE	0
ASV_4253	1.73469	0.33463	1	1	FALSE	5.18389	TRUE	0
ASV_4255	-0.797223	0.332352	0.251451	0.41577	FALSE	-2.39873	TRUE	0.381147
ASV_4296	0.447257	0.33463	1	1	FALSE	1.33657	TRUE	0
ASV_4297	-0.327085	0.346554	0.444888	0.626561	FALSE	-0.94382	TRUE	0.203037
ASV_4300	-1.41183	0.33463	1	1	FALSE	-4.21908	TRUE	0
ASV_4345	-2.12477	0.33463	1	1	FALSE	-6.3496	TRUE	0
ASV_4347	-0.46735	0.339748	0.302753	0.470099	FALSE	-1.37558	TRUE	0.32781
ASV_4385	1.92908	0.344269	0.112429	0.247866	FALSE	5.60341	TRUE	0.605783
ASV_4439	-2.85166	0.33463	1	1	FALSE	-8.52183	TRUE	0
ASV_4493	-1.06349	0.33463	1	1	FALSE	-3.17809	TRUE	0
ASV_4548	-0.356098	0.33463	1	1	FALSE	-1.06415	TRUE	0
ASV_4551	-0.438753	0.340112	0.287484	0.455184	FALSE	-1.29003	TRUE	0.341813
ASV_4552	-1.89561	0.33463	1	1	FALSE	-5.66479	TRUE	0
ASV_4557	-2.47168	0.349539	0.00581518	0.0341397	TRUE	-7.07127	FALSE	1.46674
ASV_4559	-1.39857	0.33463	1	1	FALSE	-4.17944	TRUE	0
ASV_4605	0.307024	0.449488	0.565081	0.751285	FALSE	0.683052	TRUE	0.124195
ASV_4609	-1.34897	0.36494	0.0660227	0.183176	FALSE	-3.6964	TRUE	0.737131
ASV_4612	-3.505	0.345301	0.0625159	0.177044	FALSE	-10.1506	TRUE	0.75192
ASV_4697	-1.0166	0.347198	0.209517	0.372989	FALSE	-2.92802	TRUE	0.428304
ASV_4699	1.79654	0.333042	0.116692	0.255646	FALSE	5.39432	TRUE	0.592361
ASV_4705	-1.51267	0.365216	0.150818	0.305297	FALSE	-4.14184	TRUE	0.515278
ASV_4755	-1.64472	0.337281	0.0395737	0.130046	FALSE	-4.87641	TRUE	0.885904
ASV_4822	2.22848	0.341925	0.0969235	0.227607	FALSE	6.51744	TRUE	0.642815
ASV_4825	-3.49584	0.33463	1	1	FALSE	-10.4469	TRUE	0
ASV_4887	-1.04345	0.356236	0.0994686	0.230476	FALSE	-2.92909	TRUE	0.637374
ASV_4936	0.0610771	0.33463	1	1	FALSE	0.182521	TRUE	0
ASV_4940	-2.04934	0.33157	0.0251923	0.0936865	FALSE	-6.18071	TRUE	1.02832
ASV_5004	-2.19406	0.373263	0.00202342	0.0164507	TRUE	-5.87806	FALSE	1.78382
ASV_5084	-2.73656	0.350476	0.00437285	0.0272002	TRUE	-7.80811	FALSE	1.56543
ASV_5199	-1.47559	0.33463	1	1	FALSE	-4.4096	TRUE	0
ASV_5200	-2.8184	0.33463	1	1	FALSE	-8.42244	TRUE	0
ASV_5260	-0.648658	0.33463	1	1	FALSE	-1.93843	TRUE	0
ASV_5332	0.445266	0.331321	0.407253	0.589445	FALSE	1.34391	TRUE	0.229556
ASV_5339	1.01007	0.33463	1	1	FALSE	3.01848	TRUE	0
ASV_5385	-1.84874	0.33463	1	1	FALSE	-5.52473	TRUE	0
ASV_5399	0.864355	0.331542	0.120997	0.262873	FALSE	2.60708	FALSE	0.580253
ASV_5490	0.985184	0.37735	0.0593705	0.170915	FALSE	2.61079	TRUE	0.76722
ASV_5492	-3.48962	0.33463	1	1	FALSE	-10.4283	TRUE	0
ASV_5493	-0.463538	0.331548	0.234626	0.398026	FALSE	-1.3981	TRUE	0.400089
ASV_5494	-0.0740487	0.337273	0.862412	1	FALSE	-0.219551	TRUE	0
ASV_5580	-2.31544	0.337464	0.0921355	0.220324	FALSE	-6.86129	TRUE	0.656938
ASV_5583	3.45991	0.33463	1	1	FALSE	10.3395	TRUE	0
ASV_5650	2.10919	0.341773	0.102269	0.233331	FALSE	6.17132	TRUE	0.632028
ASV_5653	1.12857	0.33463	1	1	FALSE	3.37259	TRUE	0
ASV_5654	-2.60598	0.33463	1	1	FALSE	-7.78765	TRUE	0
ASV_5728	-3.4924	0.33463	1	1	FALSE	-10.4366	TRUE	0
ASV_5871	-1.62815	0.33463	1	1	FALSE	-4.86552	TRUE	0
ASV_5968	-1.33163	0.333028	0.156013	0.311349	FALSE	-3.99855	TRUE	0.506753
ASV_5970	1.51191	0.33463	1	1	FALSE	4.51815	TRUE	0
ASV_5972	-1.8707	0.330462	0.111311	0.247532	FALSE	-5.66088	TRUE	0.606368
ASV_5973	1.35962	0.331174	0.152105	0.306852	FALSE	4.10546	TRUE	0.513071
ASV_5976	0.191059	0.336429	0.671196	0.863793	FALSE	0.567903	TRUE	0.0635906
ASV_6044	0.171683	0.33463	1	1	FALSE	0.513052	TRUE	0
ASV_6059	-1.97779	0.33463	1	1	FALSE	-5.91038	TRUE	0
ASV_6061	-1.06618	0.341963	0.0893054	0.21784	FALSE	-3.11784	TRUE	0.661862
ASV_6063	-2.38958	0.331143	0.0876631	0.216567	FALSE	-7.21616	TRUE	0.664407
ASV_6128	0.400236	0.457293	0.473749	0.656588	FALSE	0.875228	TRUE	0.182707
ASV_6143	0.262861	0.33463	1	1	FALSE	0.785525	TRUE	0
ASV_6146	-1.56495	0.33463	1	1	FALSE	-4.67665	TRUE	0
ASV_6148	-2.06981	0.33463	1	1	FALSE	-6.18536	TRUE	0
ASV_6149	-1.71095	0.336199	0.00380498	0.0249041	TRUE	-5.08912	FALSE	1.60373
ASV_6230	-1.70933	0.332415	0.0358002	0.120681	FALSE	-5.14217	TRUE	0.91836
ASV_6233	0.885691	0.33463	1	1	FALSE	2.64677	TRUE	0
ASV_6242	-1.36621	0.33463	1	1	FALSE	-4.08274	TRUE	0
ASV_6244	1.32276	0.3436	0.161792	0.31721	FALSE	3.84971	TRUE	0.498653
ASV_6245	-1.45645	0.332359	0.04833	0.151212	FALSE	-4.38218	TRUE	0.820413
ASV_6331	1.64533	0.330516	0.126205	0.268137	FALSE	4.97807	TRUE	0.571644
ASV_6339	1.18432	0.33463	1	1	FALSE	3.53919	TRUE	0
ASV_6344	-1.13049	0.33463	1	1	FALSE	-3.37832	TRUE	0
ASV_6438	-0.724212	0.330987	0.272909	0.43943	FALSE	-2.18804	TRUE	0.35711
ASV_6532	-2.95478	0.330714	0.0122967	0.0563372	FALSE	-8.93452	TRUE	1.2492
ASV_6662	-1.69	0.323926	0.0136928	0.059408	FALSE	-5.21725	TRUE	1.22616
ASV_6663	1.32563	0.332429	0.156419	0.311349	FALSE	3.98773	TRUE	0.506753
ASV_6768	0.262121	0.33463	1	1	FALSE	0.783315	TRUE	0
ASV_6779	-2.91752	0.334334	0.0726367	0.19331	FALSE	-8.72637	TRUE	0.713746
ASV_6781	-1.55666	0.33463	1	1	FALSE	-4.65187	TRUE	0
ASV_6782	0.1643	0.334492	0.65698	0.851791	FALSE	0.491192	TRUE	0.0696667
ASV_6865	2.67917	0.33463	1	1	FALSE	8.00636	TRUE	0
ASV_6881	-1.43891	0.33463	1	1	FALSE	-4.29999	TRUE	0
ASV_6882	-1.37245	0.373487	0.169148	0.324437	FALSE	-3.67469	TRUE	0.488869
ASV_6885	-1.94973	0.33463	1	1	FALSE	-5.82653	TRUE	0
ASV_6890	1.53733	0.336104	0.137027	0.285246	FALSE	4.57396	TRUE	0.54478
ASV_6990	0.784025	0.33463	1	1	FALSE	2.34296	TRUE	0
ASV_6998	0.307106	0.330503	0.52335	0.709287	FALSE	0.929208	TRUE	0.149178
ASV_7001	1.06146	0.379833	0.0681609	0.18695	FALSE	2.79455	TRUE	0.728274
ASV_7006	-2.19714	0.33463	1	1	FALSE	-6.56587	TRUE	0
ASV_7092	0.928663	0.33463	1	1	FALSE	2.77519	TRUE	0
ASV_7093	-0.337745	0.335613	0.420213	0.601537	FALSE	-1.00635	TRUE	0.220737
ASV_7105	-2.7993	0.33463	1	1	FALSE	-8.36534	TRUE	0
ASV_7222	-0.288593	0.357673	0.504444	0.686386	FALSE	-0.806862	TRUE	0.163432
ASV_7358	0.521808	0.333279	0.361848	0.539168	FALSE	1.56568	TRUE	0.268276
ASV_7367	-0.587701	0.33463	1	1	FALSE	-1.75627	TRUE	0
ASV_7505	-0.499279	0.33463	1	1	FALSE	-1.49203	TRUE	0
ASV_7506	0.653835	0.33463	1	1	FALSE	1.9539	TRUE	0
ASV_7640	-0.368015	0.33463	1	1	FALSE	-1.09977	TRUE	0
ASV_7641	0.638086	0.33463	1	1	FALSE	1.90684	TRUE	0
ASV_7643	1.38597	0.332055	0.0250414	0.093458	FALSE	4.17392	TRUE	1.02938
ASV_7790	-1.15658	0.336395	0.180192	0.338062	FALSE	-3.43816	TRUE	0.471004
ASV_7791	1.04722	0.331463	0.19515	0.356524	FALSE	3.15938	TRUE	0.447911
ASV_7792	-2.36089	0.33463	1	1	FALSE	-7.05521	TRUE	0
ASV_7945	-0.233483	0.33463	1	1	FALSE	-0.697732	TRUE	0
ASV_7950	-0.0614993	0.468609	0.903894	1	FALSE	-0.131238	FALSE	0
ASV_8104	0.418834	0.348845	0.44212	0.62519	FALSE	1.20063	TRUE	0.203988
ASV_8107	0.677431	0.33463	1	1	FALSE	2.02442	TRUE	0
ASV_8279	-2.33523	0.33463	1	1	FALSE	-6.97852	TRUE	0
ASV_8288	0.615901	0.33463	1	1	FALSE	1.84054	TRUE	0
ASV_8300	-2.84932	0.330977	0.0736198	0.193667	FALSE	-8.60882	TRUE	0.712945
ASV_8647	-1.28652	0.336376	0.0620661	0.177044	FALSE	-3.82464	TRUE	0.75192
ASV_8829	-1.59441	0.334722	0.131735	0.276432	FALSE	-4.7634	TRUE	0.558412
ASV_9007	-1.86021	0.343456	0.0123457	0.0563372	FALSE	-5.41614	TRUE	1.2492
ASV_9019	-1.88301	0.33463	1	1	FALSE	-5.62712	TRUE	0
ASV_9206	-1.14552	0.334237	0.180734	0.338471	FALSE	-3.42727	TRUE	0.470478
ASV_9224	-0.5365	0.343076	0.362197	0.539168	FALSE	-1.56379	TRUE	0.268276
ASV_9233	-1.09853	0.33463	1	1	FALSE	-3.28281	TRUE	0
ASV_9241	-0.934519	0.33463	1	1	FALSE	-2.79269	TRUE	0
ASV_9629	0.373004	0.3334	0.379569	0.55945	FALSE	1.11879	TRUE	0.252239
ASV_9874	-0.57775	0.33463	1	1	FALSE	-1.72653	TRUE	0
ASV_10386	-2.37313	0.335576	0.0894291	0.21784	FALSE	-7.07182	TRUE	0.661862
ASV_10388	0.658179	0.327033	0.181803	0.339228	FALSE	2.01258	TRUE	0.469508
ASV_10391	-1.07996	0.32804	0.0811872	0.206997	FALSE	-3.29217	TRUE	0.684036

## Sheet: Oc_ZO_F2_vs_Oc_MO_F0
taxon	lfc	se	pval	qval	diff	W	passed_ss	neg_log10_q
ASV_1	0.614631	0.730041	0.410883	0.598253	FALSE	0.841913	TRUE	0.223115
ASV_2	-2.91613	0.495935	1.44215e-05	0.00038623	TRUE	-5.88005	TRUE	3.41315
ASV_3	0.0628677	0.544643	0.909316	1	FALSE	0.115429	TRUE	0
ASV_4	1.47754	0.525058	0.014631	0.0631921	FALSE	2.81404	TRUE	1.19934
ASV_5	-3.64376	0.973824	0.00162392	0.0133568	TRUE	-3.7417	FALSE	1.8743
ASV_6	-8.2178	0.77009	3.2566e-09	7.14282e-07	TRUE	-10.6712	TRUE	6.14613
ASV_7	5.61017	0.686677	1.07117e-06	5.03451e-05	TRUE	8.17002	TRUE	4.29804
ASV_8	-0.037872	0.41778	0.928719	1	FALSE	-0.0906505	TRUE	0
ASV_9	-1.4547	0.616694	0.0298355	0.0981587	FALSE	-2.35887	FALSE	1.00807
ASV_10	-0.318744	0.54263	0.571372	0.753433	FALSE	-0.587405	TRUE	0.122955
ASV_11	0.950882	0.828911	0.26929	0.44859	FALSE	1.14715	TRUE	0.348151
ASV_12	1.43055	0.684739	0.0503796	0.141063	FALSE	2.0892	TRUE	0.850587
ASV_13	-4.06017	0.816249	0.000137867	0.00258517	TRUE	-4.97419	FALSE	2.58751
ASV_14	0.061797	0.431371	0.887595	1	FALSE	0.143257	TRUE	0
ASV_15	-0.33117	1.1785	0.783489	0.947676	FALSE	-0.28101	TRUE	0.0233402
ASV_16	-0.300309	0.488581	0.547993	0.731398	FALSE	-0.614657	TRUE	0.135846
ASV_17	-0.0995045	0.415105	0.813122	0.967513	FALSE	-0.23971	TRUE	0.0143433
ASV_18	-0.015041	0.418459	0.971702	1	FALSE	-0.0359437	TRUE	0
ASV_19	-1.4469	0.439475	0.0132599	0.0597604	FALSE	-3.29233	FALSE	1.22359
ASV_21	-2.7612	0.782668	0.00334439	0.0238205	TRUE	-3.52793	FALSE	1.62305
ASV_23	3.79675	0.602918	0.000141438	0.00258517	TRUE	6.29729	TRUE	2.58751
ASV_24	-0.0331299	0.658668	0.961118	1	FALSE	-0.0502983	TRUE	0
ASV_25	1.70529	0.683453	0.028167	0.0950456	FALSE	2.49511	FALSE	1.02207
ASV_26	0.456522	0.455126	0.328433	0.506288	FALSE	1.00307	TRUE	0.295603
ASV_27	-1.09226	0.448661	0.0300768	0.0983485	FALSE	-2.43448	TRUE	1.00723
ASV_28	0.0590251	0.437521	0.894103	1	FALSE	0.134908	TRUE	0
ASV_29	-6.74484	0.73095	4.96372e-08	6.53225e-06	TRUE	-9.2275	TRUE	5.18494
ASV_30	-3.03544	0.585239	0.000300627	0.00431184	TRUE	-5.18666	TRUE	2.36534
ASV_32	3.59905	0.550448	9.38403e-06	0.000268465	TRUE	6.5384	FALSE	3.57111
ASV_33	-5.33165	0.434016	3.13625e-09	7.14282e-07	TRUE	-12.2845	TRUE	6.14613
ASV_35	-1.27556	0.425368	0.013373	0.0598599	FALSE	-2.99872	FALSE	1.22286
ASV_36	-2.27926	0.457271	0.000754793	0.00764083	TRUE	-4.98449	FALSE	2.11686
ASV_37	-2.91771	0.377373	2.0326e-06	8.35908e-05	TRUE	-7.73164	TRUE	4.07784
ASV_38	3.51377	0.583124	0.000943069	0.00871211	TRUE	6.02578	TRUE	2.05988
ASV_39	-2.17995	0.432466	0.00727833	0.04201	TRUE	-5.04073	FALSE	1.37665
ASV_40	-0.993684	0.661099	0.155038	0.296556	FALSE	-1.50308	FALSE	0.527894
ASV_41	-1.81098	0.669765	0.0156461	0.0655743	FALSE	-2.70391	TRUE	1.18327
ASV_42	2.28166	0.937629	0.033207	0.105557	FALSE	2.43343	FALSE	0.976515
ASV_43	0.254064	0.476111	0.59979	0.776894	FALSE	0.533623	TRUE	0.109639
ASV_44	0.452965	0.445472	0.322013	0.504823	FALSE	1.01682	TRUE	0.296861
ASV_45	0.2132	0.388171	0.589236	0.767757	FALSE	0.549244	TRUE	0.114776
ASV_47	2.90041	0.732048	0.000913896	0.00859063	TRUE	3.96206	TRUE	2.06598
ASV_48	0.402692	0.470042	0.402279	0.592548	FALSE	0.856715	TRUE	0.227277
ASV_49	-0.580652	0.534841	0.298961	0.480969	FALSE	-1.08565	TRUE	0.317883
ASV_50	-7.56313	0.43999	2.79661e-11	1.84017e-08	TRUE	-17.1893	TRUE	7.73514
ASV_51	0.417676	0.405288	0.315686	0.49761	FALSE	1.03057	TRUE	0.303111
ASV_53	0.267985	0.434317	0.544542	0.728269	FALSE	0.617025	TRUE	0.137708
ASV_54	6.72035	0.518592	1.41341e-07	1.3286e-05	TRUE	12.9588	TRUE	4.87661
ASV_55	0.544509	0.672038	0.427837	0.618719	FALSE	0.810235	TRUE	0.208507
ASV_56	-1.18757	0.507704	0.032631	0.104737	FALSE	-2.33911	FALSE	0.979898
ASV_59	0.511591	0.507736	0.326311	0.506288	FALSE	1.00759	TRUE	0.295603
ASV_60	-0.00408822	0.42187	0.992369	1	FALSE	-0.00969071	TRUE	0
ASV_61	-3.64164	0.674382	0.000301436	0.00431184	TRUE	-5.39996	FALSE	2.36534
ASV_62	-2.63982	0.547737	0.000419393	0.00511038	TRUE	-4.81951	TRUE	2.29155
ASV_63	-2.21176	0.382327	0.0102733	0.0539869	FALSE	-5.785	TRUE	1.26771
ASV_64	-2.26644	0.495613	0.00598555	0.0369008	TRUE	-4.57299	FALSE	1.43296
ASV_66	0.770216	0.571313	0.193464	0.345405	FALSE	1.34815	TRUE	0.461672
ASV_67	-1.27897	0.455386	0.0139442	0.0615789	FALSE	-2.80853	FALSE	1.21057
ASV_68	-1.47342	0.596546	0.0484625	0.13745	FALSE	-2.46993	TRUE	0.861856
ASV_69	0.0946939	0.453054	0.836663	0.989461	FALSE	0.209012	TRUE	0.0046012
ASV_73	2.22632	0.504453	0.000700259	0.00743178	TRUE	4.41333	FALSE	2.12891
ASV_74	-4.20861	0.665147	2.62821e-05	0.000596331	TRUE	-6.32733	TRUE	3.22451
ASV_75	0.735523	0.490228	0.149954	0.291061	FALSE	1.50037	TRUE	0.536016
ASV_76	-3.35401	0.422148	6.97364e-06	0.000218507	TRUE	-7.94512	TRUE	3.66053
ASV_77	4.34161	0.480214	1.05233e-06	5.03451e-05	TRUE	9.04099	TRUE	4.29804
ASV_79	0.635703	0.501072	0.219877	0.378741	FALSE	1.26869	TRUE	0.421657
ASV_81	3.80675	0.488465	0.000557166	0.00632095	TRUE	7.79329	TRUE	2.19922
ASV_83	-1.50325	0.386179	0.0114945	0.0564432	FALSE	-3.89262	FALSE	1.24839
ASV_84	1.17421	0.575283	0.0716377	0.176545	FALSE	2.0411	TRUE	0.753143
ASV_85	-0.285833	0.576039	0.625755	0.801064	FALSE	-0.496204	TRUE	0.0963328
ASV_86	-1.31071	0.39186	0.0442282	0.128778	FALSE	-3.34483	TRUE	0.89016
ASV_88	2.72341	0.379828	0.00200321	0.0160745	TRUE	7.17012	FALSE	1.79386
ASV_89	0.447249	0.467687	0.393074	0.583844	FALSE	0.956301	TRUE	0.233703
ASV_90	0.371229	0.49463	0.474436	0.658605	FALSE	0.750518	TRUE	0.181375
ASV_92	-1.62587	0.392827	0.150922	0.291544	FALSE	-4.13889	FALSE	0.535296
ASV_94	2.17477	0.789856	0.0135716	0.0603388	FALSE	2.75337	TRUE	1.2194
ASV_95	5.49986	0.549365	2.12353e-05	0.000499031	TRUE	10.0113	TRUE	3.30187
ASV_96	-1.88516	0.373288	0.0149768	0.0635789	FALSE	-5.05014	FALSE	1.19669
ASV_97	0.335575	0.519782	0.526679	0.711612	FALSE	0.645607	TRUE	0.147757
ASV_98	-2.27893	0.57729	0.00336673	0.0238205	TRUE	-3.94764	FALSE	1.62305
ASV_99	0.746748	0.507392	0.159362	0.301322	FALSE	1.47174	TRUE	0.520969
ASV_101	-3.44524	0.454005	1.86411e-05	0.00045429	TRUE	-7.58856	TRUE	3.34267
ASV_102	-2.18986	0.54941	0.00155294	0.0129346	TRUE	-3.98584	TRUE	1.88825
ASV_103	0.125742	0.491845	0.801476	0.959693	FALSE	0.255653	FALSE	0.0178679
ASV_104	0.773763	0.479871	0.124261	0.257119	FALSE	1.61244	TRUE	0.589867
ASV_106	-0.198628	0.394463	0.703033	0.878639	FALSE	-0.503539	TRUE	0.0561896
ASV_107	-2.83705	0.616255	0.000253063	0.00396465	TRUE	-4.60369	TRUE	2.40179
ASV_108	2.1889	0.459262	0.131662	0.264126	FALSE	4.76613	TRUE	0.578188
ASV_109	-4.19574	0.368557	1.83359e-08	3.01625e-06	TRUE	-11.3843	TRUE	5.52053
ASV_110	0.582417	0.793624	0.481708	0.66589	FALSE	0.733869	TRUE	0.176597
ASV_111	-0.905639	0.754678	0.264455	0.442777	FALSE	-1.20003	TRUE	0.353815
ASV_112	-2.78719	0.467199	0.000993937	0.00895905	TRUE	-5.96574	FALSE	2.04774
ASV_117	0.567983	0.383823	0.378327	0.565771	FALSE	1.4798	TRUE	0.247359
ASV_118	3.20913	0.655674	0.00807643	0.0458128	TRUE	4.8944	FALSE	1.33901
ASV_119	-2.8774	0.403208	0.00566472	0.0354989	TRUE	-7.13627	FALSE	1.44978
ASV_120	-0.584295	0.498628	0.257437	0.432126	FALSE	-1.17181	TRUE	0.36439
ASV_122	-1.33852	0.810779	0.115189	0.245523	FALSE	-1.65091	FALSE	0.609908
ASV_123	-0.509003	0.388611	1	1	FALSE	-1.3098	FALSE	0
ASV_127	2.38565	0.516935	0.00363437	0.0254406	TRUE	4.61499	TRUE	1.59447
ASV_128	-0.769676	0.517219	0.175043	0.323534	FALSE	-1.48811	TRUE	0.490081
ASV_131	-0.647997	0.945837	0.502006	0.688166	FALSE	-0.685105	TRUE	0.162307
ASV_134	2.84515	0.411005	0.0202369	0.0775718	FALSE	6.92241	FALSE	1.1103
ASV_138	-3.29285	0.41429	0.00135702	0.0114477	TRUE	-7.94817	FALSE	1.94128
ASV_139	3.10021	0.469749	0.0221973	0.0815967	FALSE	6.59971	TRUE	1.08833
ASV_142	-0.800223	0.407497	0.0661284	0.168653	FALSE	-1.96375	TRUE	0.773006
ASV_143	0.118521	0.824685	0.889278	1	FALSE	0.143717	FALSE	0
ASV_145	-5.10509	0.537609	1.76591e-07	1.45246e-05	TRUE	-9.49591	TRUE	4.8379
ASV_146	0.506667	0.631946	0.433758	0.625906	FALSE	0.801757	TRUE	0.203491
ASV_147	-3.50728	0.513484	1.82237e-05	0.00045429	TRUE	-6.83036	TRUE	3.34267
ASV_149	1.07216	0.678871	0.165341	0.308199	FALSE	1.57933	FALSE	0.511169
ASV_150	-4.98346	0.503465	1.06006e-07	1.16253e-05	TRUE	-9.89831	TRUE	4.9346
ASV_154	-1.08903	0.384578	0.0472613	0.135208	FALSE	-2.83175	TRUE	0.868996
ASV_156	0.913119	0.566953	0.131276	0.264126	FALSE	1.61057	FALSE	0.578188
ASV_159	0.97439	0.570494	0.104829	0.235418	FALSE	1.70798	TRUE	0.62816
ASV_160	-0.722798	0.44003	0.144465	0.283756	FALSE	-1.64261	TRUE	0.547056
ASV_161	-0.838896	0.434246	0.0894656	0.210615	FALSE	-1.93184	TRUE	0.676511
ASV_162	-1.47336	0.388611	1	1	FALSE	-3.79136	FALSE	0
ASV_164	3.30055	0.468032	5.97292e-05	0.00123315	TRUE	7.05198	TRUE	2.90898
ASV_165	-1.36344	0.628143	0.043584	0.128028	FALSE	-2.17059	TRUE	0.892695
ASV_166	0.279594	0.504879	0.586541	0.767176	FALSE	0.553784	TRUE	0.115105
ASV_167	-1.20855	0.388611	1	1	FALSE	-3.10991	FALSE	0
ASV_169	0.619979	0.707208	0.394496	0.584636	FALSE	0.876658	TRUE	0.233115
ASV_171	-2.8489	0.414721	0.000237778	0.00381605	TRUE	-6.86945	FALSE	2.41839
ASV_172	0.179332	0.642802	0.783437	0.947676	FALSE	0.278985	TRUE	0.0233402
ASV_173	-2.28319	0.551718	0.014396	0.0631503	FALSE	-4.13834	TRUE	1.19962
ASV_174	0.684497	0.877938	0.446308	0.637029	FALSE	0.779665	TRUE	0.195841
ASV_178	-4.26077	0.419406	7.54381e-06	0.000225628	TRUE	-10.1591	TRUE	3.64661
ASV_179	-2.67182	0.53767	0.000168097	0.00298941	TRUE	-4.96926	TRUE	2.52441
ASV_180	-1.81958	0.443894	0.00936289	0.0504982	FALSE	-4.09912	TRUE	1.29672
ASV_183	-3.36744	0.410244	0.00378412	0.02621	TRUE	-8.2084	FALSE	1.58153
ASV_185	-1.1775	0.383367	0.200378	0.349731	FALSE	-3.07148	FALSE	0.456266
ASV_186	-1.02244	0.533023	0.103525	0.234088	FALSE	-1.91819	TRUE	0.630621
ASV_187	1.01897	0.388295	0.0585399	0.157222	FALSE	2.62422	TRUE	0.803488
ASV_188	-3.24915	0.386065	7.55284e-07	4.51797e-05	TRUE	-8.41607	TRUE	4.34506
ASV_190	1.57089	0.889402	0.0991431	0.226651	FALSE	1.76623	FALSE	0.644641
ASV_193	0.205625	0.543398	0.720663	0.89471	FALSE	0.378406	TRUE	0.0483175
ASV_194	0.70048	0.427957	0.125639	0.258346	FALSE	1.6368	TRUE	0.587798
ASV_196	-0.323266	0.383537	0.554156	0.738126	FALSE	-0.842854	TRUE	0.131869
ASV_198	1.84905	0.460225	0.00697702	0.0406273	TRUE	4.0177	TRUE	1.39118
ASV_200	-2.2034	0.48453	0.00264393	0.0202291	TRUE	-4.54751	FALSE	1.69402
ASV_201	0.32955	0.4529	0.485329	0.66949	FALSE	0.727644	TRUE	0.174256
ASV_205	2.04404	0.435681	0.0183094	0.0734607	FALSE	4.69161	TRUE	1.13394
ASV_209	0.918245	0.681926	0.249367	0.420726	FALSE	1.34655	FALSE	0.376
ASV_210	2.11853	0.462647	0.0445292	0.129076	FALSE	4.57915	TRUE	0.889155
ASV_211	2.4943	0.555646	0.000740706	0.00761539	TRUE	4.489	TRUE	2.11831
ASV_214	0.119687	0.526517	0.822738	0.977187	FALSE	0.227318	TRUE	0.0100222
ASV_215	0.234784	0.501834	0.645212	0.821179	FALSE	0.467852	TRUE	0.0855619
ASV_217	-2.04487	0.760115	0.0167851	0.0692123	FALSE	-2.69021	FALSE	1.15982
ASV_222	-1.90711	0.453902	0.000770432	0.00768097	TRUE	-4.20159	TRUE	2.11458
ASV_225	0.680661	0.488476	0.188759	0.34434	FALSE	1.39344	FALSE	0.463013
ASV_227	-1.88536	0.406955	0.000325118	0.00455165	TRUE	-4.63285	TRUE	2.34183
ASV_228	0.777048	0.38751	0.294502	0.477296	FALSE	2.00524	TRUE	0.321212
ASV_229	-0.202775	0.526757	0.705048	0.878639	FALSE	-0.384951	TRUE	0.0561896
ASV_232	-0.502341	0.388611	1	1	FALSE	-1.29266	FALSE	0
ASV_238	0.493358	0.572203	0.410958	0.598253	FALSE	0.862208	TRUE	0.223115
ASV_240	-1.77686	0.409481	0.0122598	0.05818	FALSE	-4.33929	TRUE	1.23523
ASV_241	-0.572568	0.383359	0.3756	0.562972	FALSE	-1.49356	FALSE	0.249513
ASV_242	-1.03509	0.378027	0.0289967	0.0958785	FALSE	-2.73812	FALSE	1.01828
ASV_244	0.974962	0.716415	0.196675	0.34606	FALSE	1.36089	FALSE	0.460849
ASV_249	-4.52785	0.501516	1.06804e-06	5.03451e-05	TRUE	-9.02833	TRUE	4.29804
ASV_251	-0.253172	0.389395	0.539664	0.723216	FALSE	-0.650169	TRUE	0.140732
ASV_253	-0.502047	0.845846	0.560202	0.741677	FALSE	-0.593544	TRUE	0.129785
ASV_255	-0.28199	0.559317	0.623272	0.79944	FALSE	-0.504168	TRUE	0.097214
ASV_256	0.655137	0.388611	1	1	FALSE	1.68584	TRUE	0
ASV_262	0.33858	0.582715	0.570451	0.753433	FALSE	0.581039	TRUE	0.122955
ASV_263	-0.387293	0.527819	0.473094	0.658131	FALSE	-0.73376	TRUE	0.181688
ASV_268	-1.12932	0.844009	0.22936	0.393018	FALSE	-1.33804	TRUE	0.405588
ASV_269	-3.17926	0.410814	0.00448663	0.0292297	TRUE	-7.73893	FALSE	1.53418
ASV_273	-0.873676	0.446344	0.0739667	0.18093	FALSE	-1.9574	FALSE	0.74249
ASV_275	-0.513384	0.532598	0.355797	0.538425	FALSE	-0.963924	TRUE	0.268875
ASV_276	0.507531	0.68189	0.471019	0.656633	FALSE	0.7443	TRUE	0.182677
ASV_279	-1.27735	0.444379	0.0206866	0.0781745	FALSE	-2.87446	TRUE	1.10693
ASV_282	1.38385	0.551351	0.128777	0.260724	FALSE	2.50993	TRUE	0.583819
ASV_283	0.621034	0.437696	0.1937	0.345405	FALSE	1.41887	TRUE	0.461672
ASV_284	-1.71348	0.396592	0.0228487	0.0823382	FALSE	-4.32052	FALSE	1.0844
ASV_290	2.03436	0.412686	0.000596331	0.00653976	TRUE	4.92956	FALSE	2.18444
ASV_291	-1.17587	0.409079	0.0348138	0.109605	FALSE	-2.87443	FALSE	0.96017
ASV_295	-1.61779	0.546293	0.0110277	0.0553908	FALSE	-2.9614	TRUE	1.25656
ASV_296	-0.720324	0.55792	0.215016	0.37134	FALSE	-1.29109	TRUE	0.430228
ASV_297	-0.267756	0.665111	0.69259	0.868046	FALSE	-0.402573	TRUE	0.0614573
ASV_299	-3.50382	0.394948	0.0714578	0.176545	FALSE	-8.87159	TRUE	0.753143
ASV_300	-0.866573	0.424553	0.063862	0.165438	FALSE	-2.04114	FALSE	0.781366
ASV_303	-1.63648	0.582679	0.0147857	0.0631921	FALSE	-2.80855	FALSE	1.19934
ASV_305	-1.60762	0.388611	1	1	FALSE	-4.13682	TRUE	0
ASV_306	-3.23441	0.414735	0.00438806	0.0291245	TRUE	-7.79873	FALSE	1.53574
ASV_307	-0.779549	0.388	0.182265	0.334067	FALSE	-2.00915	TRUE	0.476166
ASV_311	-1.25181	0.425613	0.0604526	0.159183	FALSE	-2.94118	TRUE	0.798103
ASV_313	1.48824	0.58389	0.12558	0.258346	FALSE	2.54883	FALSE	0.587798
ASV_315	2.20392	0.388611	1	1	FALSE	5.67127	TRUE	0
ASV_317	-3.64879	0.395434	2.50541e-07	1.64856e-05	TRUE	-9.2273	TRUE	4.7829
ASV_318	-0.418385	0.699584	0.558179	0.741278	FALSE	-0.598048	TRUE	0.130019
ASV_319	-0.116222	0.408482	0.787418	0.94894	FALSE	-0.284521	TRUE	0.0227612
ASV_323	-2.77355	0.382679	0.000350452	0.00470607	TRUE	-7.24771	FALSE	2.32734
ASV_327	0.237578	0.445868	0.603131	0.779687	FALSE	0.532844	FALSE	0.10808
ASV_330	-4.50552	0.388611	1	1	FALSE	-11.5939	TRUE	0
ASV_336	1.25216	0.381323	0.0111258	0.0554604	FALSE	3.28372	TRUE	1.25602
ASV_339	-1.03989	0.407099	0.0630111	0.163879	FALSE	-2.5544	TRUE	0.785478
ASV_341	-3.23363	0.450366	0.000815464	0.00800858	TRUE	-7.18001	FALSE	2.09644
ASV_348	-0.246747	0.935137	0.795731	0.957204	FALSE	-0.263862	TRUE	0.0189954
ASV_352	-1.13692	0.607797	0.0882308	0.210347	FALSE	-1.87056	TRUE	0.677063
ASV_353	-1.42341	0.503189	0.0197616	0.0765995	FALSE	-2.82878	TRUE	1.11577
ASV_355	-2.00087	0.640552	0.0354011	0.110923	FALSE	-3.12366	TRUE	0.954977
ASV_356	1.23315	0.495524	0.0260343	0.0883019	FALSE	2.48858	TRUE	1.05403
ASV_360	1.8146	0.415354	0.00327886	0.0238205	TRUE	4.3688	TRUE	1.62305
ASV_362	-1.70885	0.580034	0.0113563	0.0561837	FALSE	-2.94612	TRUE	1.25039
ASV_370	-0.22352	0.51314	0.672385	0.847565	FALSE	-0.435592	TRUE	0.0718268
ASV_372	-2.13435	0.644843	0.00442621	0.0291245	TRUE	-3.30988	FALSE	1.53574
ASV_375	0.852678	0.46417	0.108824	0.241112	FALSE	1.83699	TRUE	0.617781
ASV_377	-0.594193	0.626168	0.355949	0.538425	FALSE	-0.948935	TRUE	0.268875
ASV_378	0.669426	0.599334	0.296436	0.478076	FALSE	1.11695	TRUE	0.320503
ASV_382	1.61934	0.499641	0.0229237	0.0823382	FALSE	3.241	FALSE	1.0844
ASV_387	-0.380973	0.816781	0.647608	0.822637	FALSE	-0.466433	TRUE	0.0847917
ASV_393	-3.47594	0.493566	5.84218e-06	0.000192208	TRUE	-7.04251	TRUE	3.71623
ASV_397	-0.974233	0.494683	0.0895691	0.210615	FALSE	-1.96941	TRUE	0.676511
ASV_399	1.22826	0.569631	0.0564676	0.152904	FALSE	2.15623	FALSE	0.815581
ASV_406	-0.276871	0.512475	0.597507	0.775462	FALSE	-0.540262	TRUE	0.110439
ASV_411	-1.41477	0.42967	0.0064273	0.038447	TRUE	-3.29268	TRUE	1.41514
ASV_416	-2.86485	0.4275	1.46744e-05	0.00038623	TRUE	-6.70141	TRUE	3.41315
ASV_419	-1.99476	0.388611	1	1	FALSE	-5.13305	FALSE	0
ASV_420	-0.308734	0.63556	0.634647	0.809297	FALSE	-0.485768	TRUE	0.0918919
ASV_424	2.08569	0.381337	0.0120146	0.0581293	FALSE	5.4694	FALSE	1.2356
ASV_425	-0.700414	0.539237	0.223129	0.38334	FALSE	-1.2989	TRUE	0.416416
ASV_426	0.239398	0.388611	1	1	FALSE	0.616036	TRUE	0
ASV_427	-2.3276	0.387068	0.000953301	0.00871211	TRUE	-6.01341	FALSE	2.05988
ASV_428	0.36047	0.456889	0.512805	0.698604	FALSE	0.788965	TRUE	0.155769
ASV_430	-5.27254	0.384982	2.47947e-07	1.64856e-05	TRUE	-13.6956	TRUE	4.7829
ASV_439	-0.854441	0.389768	0.272454	0.450498	FALSE	-2.19218	FALSE	0.346307
ASV_441	2.18465	0.384385	0.110877	0.241581	FALSE	5.68348	TRUE	0.616938
ASV_447	0.580253	0.424745	0.196957	0.34606	FALSE	1.36612	TRUE	0.460849
ASV_455	-0.00126614	0.579966	0.998306	1	FALSE	-0.00218314	TRUE	0
ASV_456	-0.210566	0.653851	0.751592	0.919233	FALSE	-0.32204	TRUE	0.0365745
ASV_464	0.00384407	0.576263	0.994809	1	FALSE	0.00667069	TRUE	0
ASV_465	2.42925	0.393679	0.00856785	0.0471643	TRUE	6.17063	FALSE	1.32639
ASV_466	-0.000725117	0.481742	0.998829	1	FALSE	-0.0015052	TRUE	0
ASV_468	-4.79079	0.426158	1.33986e-06	5.87754e-05	TRUE	-11.2418	TRUE	4.2308
ASV_472	-0.911367	0.582241	0.143495	0.282695	FALSE	-1.56527	TRUE	0.548683
ASV_478	-0.0202103	0.626571	0.975315	1	FALSE	-0.0322553	TRUE	0
ASV_481	-4.13385	0.451305	3.53152e-06	0.000122302	TRUE	-9.15978	TRUE	3.91257
ASV_484	-1.65145	0.402573	0.00634137	0.0382809	TRUE	-4.10224	FALSE	1.41702
ASV_486	1.70196	0.711958	0.0539872	0.148634	FALSE	2.39053	FALSE	0.827881
ASV_487	-1.86008	0.395534	0.00220154	0.0172454	TRUE	-4.70271	FALSE	1.76333
ASV_489	-3.12253	0.382869	0.000450285	0.00538705	TRUE	-8.15562	FALSE	2.26865
ASV_490	0.94511	0.485589	0.0834592	0.201158	FALSE	1.94631	TRUE	0.696463
ASV_491	0.05394	0.493032	0.92287	1	FALSE	0.109405	FALSE	0
ASV_493	0.178766	0.489931	0.724659	0.897977	FALSE	0.364879	TRUE	0.0467349
ASV_497	-2.76665	0.491941	0.0301921	0.0983485	FALSE	-5.62396	TRUE	1.00723
ASV_498	2.75512	0.393917	0.00600059	0.0369008	TRUE	6.99415	TRUE	1.43296
ASV_501	-2.91935	0.404059	0.0875564	0.209499	FALSE	-7.22507	TRUE	0.678819
ASV_505	1.04837	0.39212	0.116045	0.245523	FALSE	2.6736	TRUE	0.609908
ASV_506	-1.1854	0.388611	1	1	FALSE	-3.05034	FALSE	0
ASV_509	-2.82913	0.374202	2.62721e-06	0.000101688	TRUE	-7.56044	TRUE	3.99273
ASV_510	-0.748913	0.800964	0.36563	0.549279	FALSE	-0.935014	TRUE	0.260207
ASV_511	-0.447326	0.475504	0.383152	0.571687	FALSE	-0.94074	TRUE	0.242842
ASV_512	-0.686524	0.746639	0.400028	0.591501	FALSE	-0.919486	FALSE	0.228044
ASV_513	1.50054	0.402522	0.0097615	0.0517989	FALSE	3.72784	TRUE	1.28568
ASV_515	-2.28113	0.48104	0.000384888	0.00496581	TRUE	-4.74207	TRUE	2.30401
ASV_517	-0.1432	0.392057	0.729865	0.902728	FALSE	-0.365252	TRUE	0.0444431
ASV_519	-2.84274	0.402681	5.92366e-05	0.00123315	TRUE	-7.05953	FALSE	2.90898
ASV_523	-0.719032	0.452968	0.151089	0.291544	FALSE	-1.58738	FALSE	0.535296
ASV_524	2.69513	0.387351	0.0908743	0.212795	FALSE	6.95785	TRUE	0.672039
ASV_525	-0.969624	0.548175	0.114892	0.245523	FALSE	-1.76882	TRUE	0.609908
ASV_528	0.127219	0.683274	0.85693	1	FALSE	0.18619	FALSE	0
ASV_533	-2.36551	0.44036	0.000226174	0.00372056	TRUE	-5.37177	TRUE	2.42939
ASV_539	-0.20477	0.732683	0.786966	0.94894	FALSE	-0.27948	TRUE	0.0227612
ASV_542	-0.774001	0.710168	0.307501	0.488194	FALSE	-1.08988	TRUE	0.311408
ASV_543	-2.37843	0.456324	0.000394306	0.00498949	TRUE	-5.21217	TRUE	2.30194
ASV_544	0.469293	0.451045	0.328548	0.506288	FALSE	1.04046	TRUE	0.295603
ASV_547	-1.16585	0.406013	0.015202	0.0641213	FALSE	-2.87145	FALSE	1.193
ASV_549	-1.23735	0.534904	0.039247	0.119591	FALSE	-2.31321	TRUE	0.922302
ASV_552	-2.48223	0.495648	0.00104231	0.00926809	TRUE	-5.00804	TRUE	2.03301
ASV_554	0.0488386	0.783333	0.951515	1	FALSE	0.0623472	FALSE	0
ASV_555	-1.77582	0.389679	0.00185689	0.0150844	TRUE	-4.55713	FALSE	1.82147
ASV_557	-0.0626395	0.490338	0.919112	1	FALSE	-0.127748	TRUE	0
ASV_566	1.29473	0.428915	0.0145118	0.0631921	FALSE	3.01862	TRUE	1.19934
ASV_568	-1.15661	0.414084	0.0383005	0.118318	FALSE	-2.79319	TRUE	0.92695
ASV_570	-0.7749	0.379983	0.178259	0.327637	FALSE	-2.0393	FALSE	0.484607
ASV_576	-2.75857	0.423905	0.00287762	0.0215167	TRUE	-6.50753	FALSE	1.66722
ASV_580	0.423862	0.489633	0.477922	0.662047	FALSE	0.865673	FALSE	0.179111
ASV_585	1.72255	0.554261	0.0125627	0.05818	FALSE	3.10783	TRUE	1.23523
ASV_589	2.31994	0.388611	1	1	FALSE	5.96982	TRUE	0
ASV_592	-3.28275	0.442707	7.50985e-05	0.00149742	TRUE	-7.41517	TRUE	2.82466
ASV_593	-2.72903	0.437646	9.68375e-05	0.00187409	TRUE	-6.2357	TRUE	2.72721
ASV_606	1.49081	0.470758	0.0132579	0.0597604	FALSE	3.16683	FALSE	1.22359
ASV_609	0.337694	0.589024	0.60659	0.781088	FALSE	0.573311	TRUE	0.1073
ASV_612	-2.14309	0.436574	0.000837318	0.00810228	TRUE	-4.90889	TRUE	2.09139
ASV_616	-1.69797	0.478874	0.0045861	0.0295849	TRUE	-3.54576	TRUE	1.52893
ASV_617	0.199912	0.566087	0.733103	0.905032	FALSE	0.353146	TRUE	0.043336
ASV_625	-2.66362	0.377241	0.000880958	0.00840102	TRUE	-7.06079	FALSE	2.07567
ASV_629	0.289981	0.407914	0.4934	0.6792	FALSE	0.710889	TRUE	0.168003
ASV_637	1.67418	0.477449	0.072586	0.178215	FALSE	3.50651	TRUE	0.749056
ASV_640	-2.06195	0.392148	0.119645	0.249981	FALSE	-5.25809	FALSE	0.602093
ASV_642	1.06308	0.386134	0.0705562	0.175192	FALSE	2.75314	TRUE	0.756485
ASV_644	1.3245	0.444971	0.0309207	0.100226	FALSE	2.9766	TRUE	0.99902
ASV_648	2.60977	0.495164	0.00620995	0.0378347	TRUE	5.27052	TRUE	1.42211
ASV_651	0.475567	0.595637	0.460852	0.651346	FALSE	0.798417	TRUE	0.186189
ASV_659	-0.417468	0.407152	0.327224	0.506288	FALSE	-1.02534	FALSE	0.295603
ASV_664	-1.08301	0.471676	0.0553096	0.151011	FALSE	-2.29608	TRUE	0.820991
ASV_667	1.5821	0.416297	0.00896356	0.048744	TRUE	3.8004	FALSE	1.31208
ASV_672	-0.94317	0.380996	0.0896233	0.210615	FALSE	-2.47554	TRUE	0.676511
ASV_675	-1.95376	0.537235	0.0358247	0.111192	FALSE	-3.6367	TRUE	0.953928
ASV_679	0.17548	0.608315	0.782695	0.947676	FALSE	0.288468	TRUE	0.0233402
ASV_683	1.93146	0.449682	0.0501613	0.141052	FALSE	4.29518	FALSE	0.850621
ASV_688	-0.167732	0.482553	0.740014	0.911853	FALSE	-0.347594	TRUE	0.0400752
ASV_689	1.3754	0.706619	0.109165	0.241112	FALSE	1.94645	FALSE	0.617781
ASV_698	-1.86153	0.382915	0.039803	0.119591	FALSE	-4.86147	TRUE	0.922302
ASV_709	1.93905	0.393377	0.0160048	0.066653	FALSE	4.92925	TRUE	1.17618
ASV_714	-0.302176	0.416559	0.495508	0.680676	FALSE	-0.725411	TRUE	0.167059
ASV_721	1.23217	0.462834	0.0238076	0.0842226	FALSE	2.66224	TRUE	1.07457
ASV_724	-2.08064	0.383425	0.116016	0.245523	FALSE	-5.42645	TRUE	0.609908
ASV_725	-1.61921	0.484692	0.0288168	0.095765	FALSE	-3.34071	FALSE	1.01879
ASV_730	-1.26783	0.456177	0.0498568	0.140797	FALSE	-2.77925	TRUE	0.851406
ASV_732	-1.34789	0.458533	0.0187217	0.07466	FALSE	-2.93958	FALSE	1.12691
ASV_735	-0.686268	0.561998	0.267843	0.447311	FALSE	-1.22112	TRUE	0.349391
ASV_737	-0.190977	0.512029	0.744982	0.914549	FALSE	-0.372981	TRUE	0.0387928
ASV_749	-1.13176	0.413148	0.111426	0.241974	FALSE	-2.73936	TRUE	0.616231
ASV_750	2.30576	0.737276	0.0521706	0.144845	FALSE	3.1274	FALSE	0.839097
ASV_751	1.3806	0.420644	0.0219033	0.0809684	FALSE	3.28211	TRUE	1.09168
ASV_756	-0.530746	0.516635	0.351381	0.535205	FALSE	-1.02731	TRUE	0.27148
ASV_757	-2.01141	0.418395	0.0086014	0.0471643	TRUE	-4.80743	FALSE	1.32639
ASV_758	0.87874	0.399955	0.0592614	0.158495	FALSE	2.1971	TRUE	0.799985
ASV_759	-0.710994	0.529883	0.212532	0.368016	FALSE	-1.34179	TRUE	0.434133
ASV_760	-0.980163	0.449369	0.117217	0.247208	FALSE	-2.1812	TRUE	0.606937
ASV_762	1.01965	0.539291	0.0852793	0.204795	FALSE	1.89071	TRUE	0.688681
ASV_764	-0.113421	0.556125	0.842485	0.993468	FALSE	-0.203948	TRUE	0.00284617
ASV_771	2.61643	0.383366	0.0926202	0.216114	FALSE	6.82488	TRUE	0.665318
ASV_772	1.14365	0.440046	0.121624	0.252457	FALSE	2.59893	FALSE	0.597813
ASV_781	-1.00268	0.392246	0.0285561	0.0953803	FALSE	-2.55625	FALSE	1.02054
ASV_787	-3.71552	0.396501	2.87424e-06	0.000105069	TRUE	-9.37079	TRUE	3.97852
ASV_791	0.226332	0.85669	0.802175	0.959693	FALSE	0.264194	FALSE	0.0178679
ASV_796	0.1992	0.435444	0.661198	0.83667	FALSE	0.457463	TRUE	0.0774459
ASV_797	1.9408	0.60304	0.0323306	0.104282	FALSE	3.21837	FALSE	0.981791
ASV_807	-1.12471	0.656871	0.147534	0.287212	FALSE	-1.71222	TRUE	0.541798
ASV_813	-1.08772	0.598406	0.118999	0.249981	FALSE	-1.8177	TRUE	0.602093
ASV_826	-1.92002	0.57785	0.0209462	0.0783104	FALSE	-3.32269	TRUE	1.10618
ASV_828	-1.62766	0.571663	0.0191753	0.0760079	FALSE	-2.84724	TRUE	1.11914
ASV_836	-0.469476	0.486372	0.405617	0.594423	FALSE	-0.965263	TRUE	0.225904
ASV_838	-1.14715	0.391035	0.209145	0.363106	FALSE	-2.93362	TRUE	0.439966
ASV_841	-2.6065	0.408516	0.000213549	0.00360296	TRUE	-6.38041	TRUE	2.44334
ASV_842	0.35528	0.612192	0.620359	0.797258	FALSE	0.580341	FALSE	0.0984009
ASV_846	2.10838	0.577047	0.0674203	0.171284	FALSE	3.65373	TRUE	0.766283
ASV_850	0.46615	0.388313	0.316111	0.49761	FALSE	1.20045	TRUE	0.303111
ASV_853	-3.97048	0.390749	0.000528247	0.006098	TRUE	-10.1612	FALSE	2.21481
ASV_854	0.132656	0.382709	0.742986	0.913803	FALSE	0.346623	TRUE	0.0391475
ASV_855	0.528032	0.452683	0.363707	0.547818	FALSE	1.16645	TRUE	0.261364
ASV_864	-1.4408	0.404108	0.00513496	0.0328039	TRUE	-3.56539	FALSE	1.48407
ASV_866	-0.605776	0.407722	0.197483	0.34606	FALSE	-1.48576	TRUE	0.460849
ASV_867	0.57865	0.411771	0.254594	0.428447	FALSE	1.40527	TRUE	0.368103
ASV_870	-0.802058	0.410312	0.189803	0.34434	FALSE	-1.95475	TRUE	0.463013
ASV_874	0.946878	0.389135	0.0409916	0.122047	FALSE	2.43329	TRUE	0.913472
ASV_882	-1.42752	0.431166	0.010685	0.0553601	FALSE	-3.31083	FALSE	1.2568
ASV_883	-2.02279	0.424024	0.0174994	0.0715192	FALSE	-4.77047	TRUE	1.14558
ASV_908	-0.859048	0.416691	0.131295	0.264126	FALSE	-2.06159	TRUE	0.578188
ASV_928	1.2958	0.468987	0.0245617	0.085061	FALSE	2.76297	FALSE	1.07027
ASV_933	2.63651	0.382896	0.0204467	0.0777684	FALSE	6.88569	TRUE	1.1092
ASV_942	-0.38292	0.562755	0.515433	0.700733	FALSE	-0.680438	TRUE	0.154448
ASV_943	-0.702718	0.393871	0.325228	0.506288	FALSE	-1.78413	TRUE	0.295603
ASV_949	-0.266311	0.379004	0.521007	0.705396	FALSE	-0.702661	TRUE	0.151567
ASV_953	-0.446701	0.384169	0.452178	0.64262	FALSE	-1.16277	TRUE	0.192046
ASV_958	-1.07119	0.38788	0.0700547	0.174606	FALSE	-2.76166	TRUE	0.757941
ASV_964	0.454693	0.376646	0.272775	0.450498	FALSE	1.20722	TRUE	0.346307
ASV_967	0.12427	0.401327	0.77229	0.941049	FALSE	0.309647	TRUE	0.0263876
ASV_974	-0.484397	0.432864	0.29559	0.477883	FALSE	-1.11905	TRUE	0.320678
ASV_987	1.38197	0.381084	0.0683373	0.172283	FALSE	3.62643	TRUE	0.763757
ASV_990	-1.88078	0.40925	0.0442306	0.128778	FALSE	-4.59566	TRUE	0.89016
ASV_995	2.57549	0.388611	1	1	FALSE	6.62743	TRUE	0
ASV_996	0.322417	0.640723	0.630262	0.805267	FALSE	0.503208	TRUE	0.0940601
ASV_1002	-0.496703	0.53012	0.520711	0.705396	FALSE	-0.936963	TRUE	0.151567
ASV_1007	-1.50326	0.416401	0.022554	0.0823382	FALSE	-3.61013	FALSE	1.0844
ASV_1008	0.755074	0.522444	0.191618	0.345289	FALSE	1.44527	TRUE	0.461817
ASV_1012	-0.177695	0.436879	0.705024	0.878639	FALSE	-0.406737	FALSE	0.0561896
ASV_1013	-0.326262	0.557848	0.574763	0.756388	FALSE	-0.584858	TRUE	0.121255
ASV_1014	-1.4608	0.421076	0.0256023	0.0877412	FALSE	-3.4692	TRUE	1.0568
ASV_1018	-2.88653	0.409536	5.99708e-05	0.00123315	TRUE	-7.04831	TRUE	2.90898
ASV_1025	1.65548	0.384286	0.0125666	0.05818	FALSE	4.30793	TRUE	1.23523
ASV_1027	-0.123077	0.401152	0.810483	0.967513	FALSE	-0.306809	TRUE	0.0143433
ASV_1029	-1.76097	0.41847	0.0245065	0.085061	FALSE	-4.20811	TRUE	1.07027
ASV_1031	0.262244	0.411706	0.558775	0.741278	FALSE	0.636969	TRUE	0.130019
ASV_1034	0.120789	0.397425	0.81216	0.967513	FALSE	0.303929	TRUE	0.0143433
ASV_1049	-1.78919	0.768776	0.145407	0.284756	FALSE	-2.32732	TRUE	0.545527
ASV_1050	0.518496	0.677612	0.466135	0.655378	FALSE	0.765181	TRUE	0.183508
ASV_1060	-2.92515	0.40725	0.000368114	0.00484438	TRUE	-7.18269	FALSE	2.31476
ASV_1061	-3.6406	0.381938	0.0108278	0.0553908	FALSE	-9.53191	TRUE	1.25656
ASV_1074	0.529354	0.42697	0.282816	0.460627	FALSE	1.23979	TRUE	0.336651
ASV_1084	0.309606	0.560399	0.595718	0.774669	FALSE	0.552473	TRUE	0.110884
ASV_1085	-0.752353	0.524052	0.246613	0.417149	FALSE	-1.43564	TRUE	0.379709
ASV_1086	-0.607037	0.40648	0.232174	0.395778	FALSE	-1.4934	TRUE	0.402548
ASV_1093	-0.741284	0.405011	0.126722	0.25976	FALSE	-1.83028	TRUE	0.585428
ASV_1098	-1.76387	0.385048	0.0195305	0.0764943	FALSE	-4.5809	FALSE	1.11637
ASV_1107	-1.29685	0.400744	0.0479927	0.136706	FALSE	-3.2361	TRUE	0.864211
ASV_1110	-1.02745	0.437329	0.0656111	0.167985	FALSE	-2.34938	TRUE	0.77473
ASV_1113	-0.919647	0.424206	0.162451	0.305408	FALSE	-2.16793	TRUE	0.51512
ASV_1118	0.965594	0.417892	0.0688531	0.172921	FALSE	2.31063	TRUE	0.762152
ASV_1122	-0.430224	0.421289	0.353998	0.537946	FALSE	-1.02121	TRUE	0.269261
ASV_1123	0.495922	0.443866	0.306607	0.488194	FALSE	1.11728	TRUE	0.311408
ASV_1126	-0.929449	0.558788	0.147306	0.287212	FALSE	-1.66333	TRUE	0.541798
ASV_1144	1.36317	0.374396	0.0357168	0.111192	FALSE	3.641	TRUE	0.953928
ASV_1154	0.897341	0.450185	0.0932923	0.216913	FALSE	1.99327	FALSE	0.663715
ASV_1158	1.07845	0.436504	0.0427922	0.126266	FALSE	2.47065	TRUE	0.898714
ASV_1173	2.46181	0.36562	0.000269101	0.00403125	TRUE	6.73326	FALSE	2.39456
ASV_1185	-1.01701	0.390544	0.233416	0.396867	FALSE	-2.60408	TRUE	0.401355
ASV_1187	-2.46732	0.394148	0.00332192	0.0238205	TRUE	-6.25988	FALSE	1.62305
ASV_1198	1.47475	0.447748	0.0459497	0.132609	FALSE	3.29371	TRUE	0.877426
ASV_1204	-2.03029	0.418755	0.0400052	0.119652	FALSE	-4.8484	TRUE	0.92208
ASV_1211	0.910817	0.553155	0.347456	0.531689	FALSE	1.64658	TRUE	0.274343
ASV_1212	-0.332672	0.54948	0.587624	0.767176	FALSE	-0.605432	TRUE	0.115105
ASV_1225	-0.412772	0.394691	0.335939	0.516467	FALSE	-1.04581	TRUE	0.286957
ASV_1226	-0.369795	0.392973	0.446029	0.637029	FALSE	-0.94102	TRUE	0.195841
ASV_1235	-0.679555	0.433981	0.178157	0.327637	FALSE	-1.56586	TRUE	0.484607
ASV_1239	-1.31513	0.39058	0.00829494	0.0462548	TRUE	-3.36711	TRUE	1.33484
ASV_1243	-1.82459	0.407668	0.0207911	0.0781745	FALSE	-4.47566	TRUE	1.10693
ASV_1244	0.512625	0.408891	0.278226	0.454275	FALSE	1.2537	TRUE	0.342681
ASV_1256	-0.101808	0.415398	0.829244	0.983139	FALSE	-0.245085	TRUE	0.00738491
ASV_1265	-0.906303	0.420053	0.163649	0.305911	FALSE	-2.15759	TRUE	0.514404
ASV_1287	-1.0007	0.386991	0.0609497	0.15978	FALSE	-2.58586	TRUE	0.796477
ASV_1290	-1.24105	0.393734	0.0116999	0.0570259	FALSE	-3.152	FALSE	1.24393
ASV_1300	-0.745219	0.445749	0.23652	0.401109	FALSE	-1.67184	TRUE	0.396738
ASV_1302	-0.414793	0.569311	0.506619	0.691608	FALSE	-0.728587	FALSE	0.16014
ASV_1318	-3.57781	0.429592	0.00040799	0.00506524	TRUE	-8.32839	FALSE	2.2954
ASV_1319	0.172303	0.388611	1	1	FALSE	0.443382	TRUE	0
ASV_1321	0.701834	0.389041	0.322228	0.504823	FALSE	1.80401	TRUE	0.296861
ASV_1322	-1.9579	0.501098	0.0596981	0.158495	FALSE	-3.90722	TRUE	0.799985
ASV_1323	-3.8508	0.406005	0.000689529	0.00743178	TRUE	-9.48462	FALSE	2.12891
ASV_1329	-0.205356	0.484979	0.713169	0.887079	FALSE	-0.423433	TRUE	0.0520376
ASV_1334	-0.96671	0.59234	0.163604	0.305911	FALSE	-1.63202	TRUE	0.514404
ASV_1337	1.81672	0.389235	0.0054953	0.0347683	TRUE	4.66742	FALSE	1.45882
ASV_1355	-0.749694	0.374661	0.139192	0.27582	FALSE	-2.00099	TRUE	0.559374
ASV_1363	-0.563188	0.66046	0.441864	0.634818	FALSE	-0.85272	TRUE	0.197351
ASV_1384	-3.04303	0.39408	0.000581642	0.00648678	TRUE	-7.72188	FALSE	2.18797
ASV_1397	-2.54706	0.431844	0.0097302	0.0517989	FALSE	-5.8981	TRUE	1.28568
ASV_1402	-2.19636	0.375495	0.00206822	0.0163962	TRUE	-5.84922	FALSE	1.78526
ASV_1409	-0.45756	0.37912	0.350848	0.535205	FALSE	-1.2069	TRUE	0.27148
ASV_1412	-1.8166	0.402121	0.0202771	0.0775718	FALSE	-4.51754	TRUE	1.1103
ASV_1440	-0.635895	0.541284	0.273859	0.450498	FALSE	-1.17479	TRUE	0.346307
ASV_1447	-3.58728	0.379267	0.0109939	0.0553908	FALSE	-9.45845	TRUE	1.25656
ASV_1453	-1.89071	0.386602	0.0393582	0.119591	FALSE	-4.89057	FALSE	0.922302
ASV_1486	1.95188	0.400225	0.00277478	0.0209863	TRUE	4.87695	FALSE	1.67807
ASV_1487	-0.262854	0.388611	1	1	FALSE	-0.676393	TRUE	0
ASV_1538	1.24724	0.405556	0.0543327	0.148962	FALSE	3.07537	TRUE	0.826924
ASV_1563	-1.20934	0.407745	0.0128384	0.0586644	FALSE	-2.96593	TRUE	1.23163
ASV_1577	0.35813	0.401987	0.423328	0.613545	FALSE	0.890901	TRUE	0.212153
ASV_1579	-1.87197	0.383537	0.128653	0.260724	FALSE	-4.8808	TRUE	0.583819
ASV_1580	-1.96226	0.399925	0.0391166	0.119591	FALSE	-4.90659	FALSE	0.922302
ASV_1585	-1.1281	0.381634	0.0597366	0.158495	FALSE	-2.95598	TRUE	0.799985
ASV_1592	-1.12075	0.572936	0.189604	0.34434	FALSE	-1.95615	TRUE	0.463013
ASV_1606	-1.9398	0.388611	1	1	FALSE	-4.99162	FALSE	0
ASV_1613	-1.26602	0.686712	0.114805	0.245523	FALSE	-1.8436	TRUE	0.609908
ASV_1617	-1.26828	0.410995	0.021501	0.0799302	FALSE	-3.08587	TRUE	1.09729
ASV_1619	-2.51238	0.394699	0.0992031	0.226651	FALSE	-6.36531	TRUE	0.644641
ASV_1622	-0.887985	0.427142	0.0762089	0.185724	FALSE	-2.0789	TRUE	0.731132
ASV_1632	-0.915027	0.399526	0.105929	0.236275	FALSE	-2.29028	TRUE	0.626582
ASV_1640	-1.60729	0.456281	0.00781629	0.0447228	TRUE	-3.52259	FALSE	1.34947
ASV_1641	-0.797627	0.417618	0.19633	0.34606	FALSE	-1.90994	TRUE	0.460849
ASV_1653	-2.01573	0.378788	0.0335458	0.106121	FALSE	-5.32152	TRUE	0.974199
ASV_1655	0.122001	0.418331	0.779017	0.947492	FALSE	0.291637	TRUE	0.0234244
ASV_1661	-1.13626	0.381365	0.0966019	0.222252	FALSE	-2.97945	TRUE	0.653155
ASV_1667	-3.41698	0.420224	0.0147896	0.0631921	FALSE	-8.13133	TRUE	1.19934
ASV_1671	-2.61584	0.392768	0.00115175	0.0101047	TRUE	-6.66001	FALSE	1.99548
ASV_1679	0.281797	0.388611	1	1	FALSE	0.725138	TRUE	0
ASV_1683	-4.76316	0.395423	0.00682138	0.0400756	TRUE	-12.0457	FALSE	1.39712
ASV_1707	0.499664	0.413275	0.313245	0.495469	FALSE	1.20903	TRUE	0.304984
ASV_1710	0.695231	0.418518	0.157569	0.299489	FALSE	1.66118	TRUE	0.523619
ASV_1716	-2.66602	0.411695	0.00130873	0.0111837	TRUE	-6.4757	FALSE	1.95141
ASV_1723	0.059677	0.587064	0.922983	1	FALSE	0.101653	TRUE	0
ASV_1742	2.52699	0.393221	0.0233687	0.0831166	FALSE	6.42637	TRUE	1.08031
ASV_1765	-0.499382	0.392044	0.271719	0.450498	FALSE	-1.27379	TRUE	0.346307
ASV_1774	-1.77898	0.564492	0.0512072	0.142773	FALSE	-3.15147	TRUE	0.845355
ASV_1783	-1.46775	0.431966	0.042529	0.126055	FALSE	-3.39783	TRUE	0.899442
ASV_1789	-0.211794	0.420802	0.664706	0.839494	FALSE	-0.503312	TRUE	0.0759822
ASV_1790	0.557462	0.411964	0.40516	0.594423	FALSE	1.35318	TRUE	0.225904
ASV_1795	-0.260182	0.592085	0.683045	0.859357	FALSE	-0.439433	TRUE	0.0658264
ASV_1808	2.55854	0.394677	0.00130241	0.0111837	TRUE	6.48261	FALSE	1.95141
ASV_1813	-1.54684	0.506245	0.201357	0.35051	FALSE	-3.05551	TRUE	0.4553
ASV_1850	-2.498	0.394925	0.000729894	0.00761539	TRUE	-6.32524	FALSE	2.11831
ASV_1851	-0.835748	0.388611	1	1	FALSE	-2.1506	TRUE	0
ASV_1863	-0.848806	0.429461	0.0886451	0.210572	FALSE	-1.97645	TRUE	0.676599
ASV_1874	-2.44055	0.390523	0.101012	0.229986	FALSE	-6.24944	TRUE	0.638299
ASV_1875	-2.1597	0.389664	0.0026249	0.0202291	TRUE	-5.54245	FALSE	1.69402
ASV_1894	-1.672	0.440138	0.012644	0.05818	FALSE	-3.7988	TRUE	1.23523
ASV_1897	-3.34176	0.38203	0.0031461	0.0232599	TRUE	-8.74738	FALSE	1.63339
ASV_1939	0.441974	0.398703	0.467261	0.65556	FALSE	1.10853	TRUE	0.183388
ASV_1949	-0.729028	0.388611	1	1	FALSE	-1.87598	TRUE	0
ASV_1952	2.70511	0.410138	0.0957924	0.221163	FALSE	6.5956	TRUE	0.655288
ASV_1961	0.209639	0.39076	0.686521	0.862082	FALSE	0.536489	TRUE	0.0644514
ASV_1970	1.13325	0.505123	0.110601	0.241581	FALSE	2.24351	TRUE	0.616938
ASV_1979	-2.40586	0.389334	0.0252023	0.0868225	FALSE	-6.17943	FALSE	1.06137
ASV_1988	-2.4482	0.378046	0.0230247	0.0823382	FALSE	-6.47592	TRUE	1.0844
ASV_1989	-1.67489	0.37342	0.0109454	0.0553908	FALSE	-4.48528	FALSE	1.25656
ASV_1990	-3.9349	0.388611	1	1	FALSE	-10.1256	TRUE	0
ASV_1999	-2.42509	0.420143	0.0103379	0.0539869	FALSE	-5.77206	TRUE	1.26771
ASV_2001	-1.75097	0.40501	0.0228101	0.0823382	FALSE	-4.32326	TRUE	1.0844
ASV_2013	0.343237	0.378534	0.460247	0.651346	FALSE	0.906753	TRUE	0.186189
ASV_2020	-2.01206	0.437373	0.0193086	0.0760783	FALSE	-4.60034	TRUE	1.11874
ASV_2035	-0.422031	0.383495	0.469567	0.656633	FALSE	-1.10049	FALSE	0.182677
ASV_2046	-1.10134	0.388611	1	1	FALSE	-2.83405	FALSE	0
ASV_2053	0.656515	0.388611	1	1	FALSE	1.68939	TRUE	0
ASV_2058	-3.72709	0.388611	1	1	FALSE	-9.59079	TRUE	0
ASV_2059	-1.24135	0.387528	0.192639	0.345385	FALSE	-3.20324	FALSE	0.461696
ASV_2061	-2.94254	0.387023	0.000269567	0.00403125	TRUE	-7.60301	FALSE	2.39456
ASV_2062	0.0889995	0.388611	1	1	FALSE	0.229019	TRUE	0
ASV_2084	-3.24519	0.402005	0.000472475	0.00555158	TRUE	-8.07252	FALSE	2.25558
ASV_2143	0.440718	0.390261	0.461392	0.651346	FALSE	1.12929	TRUE	0.186189
ASV_2167	-2.05078	0.388611	1	1	FALSE	-5.27722	TRUE	0
ASV_2172	-3.86549	0.393436	0.0645739	0.166382	FALSE	-9.82495	TRUE	0.778893
ASV_2182	-1.17742	0.388611	1	1	FALSE	-3.02981	TRUE	0
ASV_2194	2.21349	0.385213	0.109692	0.241396	FALSE	5.74614	TRUE	0.617269
ASV_2200	-3.36613	0.380157	0.0125156	0.05818	FALSE	-8.85457	FALSE	1.23523
ASV_2204	0.306226	0.446679	0.530657	0.715517	FALSE	0.685562	TRUE	0.14538
ASV_2220	-2.09397	0.386943	0.0123746	0.05818	FALSE	-5.41157	TRUE	1.23523
ASV_2222	-0.844652	0.435607	0.19206	0.345289	FALSE	-1.93902	TRUE	0.461817
ASV_2230	2.70219	0.388611	1	1	FALSE	6.95345	TRUE	0
ASV_2251	1.6652	0.429238	0.0604799	0.159183	FALSE	3.87943	TRUE	0.798103
ASV_2253	0.0986121	0.423623	0.837583	0.989461	FALSE	0.232782	TRUE	0.0046012
ASV_2274	0.826828	0.383352	0.276382	0.453515	FALSE	2.15684	TRUE	0.343409
ASV_2299	0.448924	0.388611	1	1	FALSE	1.1552	TRUE	0
ASV_2320	-2.82847	0.403922	0.0197901	0.0765995	FALSE	-7.00251	TRUE	1.11577
ASV_2334	-0.0243835	0.380422	0.954724	1	FALSE	-0.0640961	TRUE	0
ASV_2349	-1.78212	0.378527	0.0181366	0.0734607	FALSE	-4.70804	FALSE	1.13394
ASV_2350	2.53673	0.388611	1	1	FALSE	6.52767	TRUE	0
ASV_2367	2.09034	0.38335	0.115467	0.245523	FALSE	5.45283	TRUE	0.609908
ASV_2378	1.94954	0.377135	0.00665495	0.03945	TRUE	5.16935	FALSE	1.40395
ASV_2391	-0.309006	0.377346	0.439832	0.633281	FALSE	-0.818894	TRUE	0.198404
ASV_2410	-0.520341	0.613858	0.444371	0.637028	FALSE	-0.847658	TRUE	0.195842
ASV_2413	-2.9544	0.371865	0.000211426	0.00360296	TRUE	-7.94483	FALSE	2.44334
ASV_2423	-0.901019	0.463825	0.191546	0.345289	FALSE	-1.94258	FALSE	0.461817
ASV_2450	0.29351	0.399901	0.539357	0.723216	FALSE	0.733955	TRUE	0.140732
ASV_2497	0.020668	0.40299	0.963759	1	FALSE	0.0512866	TRUE	0
ASV_2501	0.355911	0.380489	0.402536	0.592548	FALSE	0.935405	TRUE	0.227277
ASV_2513	-1.80759	0.388095	0.13464	0.268464	FALSE	-4.6576	TRUE	0.571114
ASV_2519	0.533361	0.473623	0.462277	0.651346	FALSE	1.12613	TRUE	0.186189
ASV_2555	-1.4306	0.388611	1	1	FALSE	-3.68132	TRUE	0
ASV_2573	-3.05512	0.37932	0.00399769	0.0274009	TRUE	-8.05422	FALSE	1.56224
ASV_2586	-1.54414	0.497266	0.053077	0.146742	FALSE	-3.10527	TRUE	0.833444
ASV_2600	3.53303	0.388611	1	1	FALSE	9.09144	TRUE	0
ASV_2612	4.37671	0.384493	0.0557836	0.151676	FALSE	11.3831	TRUE	0.819083
ASV_2661	-0.356954	0.402617	0.538226	0.723216	FALSE	-0.886584	TRUE	0.140732
ASV_2665	-2.19242	0.383436	0.110225	0.241581	FALSE	-5.71783	FALSE	0.616938
ASV_2676	-1.37208	0.393191	0.0397783	0.119591	FALSE	-3.4896	TRUE	0.922302
ASV_2703	-0.547786	0.388611	1	1	FALSE	-1.4096	TRUE	0
ASV_2704	1.52073	0.378411	0.0567035	0.152913	FALSE	4.01873	TRUE	0.815554
ASV_2721	1.42923	0.386662	0.168203	0.312649	FALSE	3.69634	TRUE	0.504943
ASV_2722	-1.00635	0.383823	0.231965	0.395778	FALSE	-2.62192	FALSE	0.402548
ASV_2727	-1.72366	0.384108	0.139587	0.27582	FALSE	-4.48742	FALSE	0.559374
ASV_2772	-0.0766287	0.538147	0.895794	1	FALSE	-0.142394	TRUE	0
ASV_2836	-1.23649	0.388566	0.024478	0.085061	FALSE	-3.18219	TRUE	1.07027
ASV_2845	-1.19765	0.388611	1	1	FALSE	-3.08188	TRUE	0
ASV_2850	-3.13715	0.412203	0.0168297	0.0692123	FALSE	-7.61071	TRUE	1.15982
ASV_2882	-0.173701	0.388611	1	1	FALSE	-0.44698	TRUE	0
ASV_2905	-3.90087	0.388611	1	1	FALSE	-10.038	TRUE	0
ASV_2909	-2.39238	0.402269	0.000343041	0.00470252	TRUE	-5.94723	TRUE	2.32767
ASV_2927	-0.899303	0.430171	0.127708	0.260724	FALSE	-2.09057	TRUE	0.583819
ASV_2931	-1.04168	0.388611	1	1	FALSE	-2.68051	FALSE	0
ASV_2954	0.687255	0.385962	0.325762	0.506288	FALSE	1.78063	TRUE	0.295603
ASV_3001	-0.499236	0.388611	1	1	FALSE	-1.28467	TRUE	0
ASV_3059	1.49169	0.383513	0.160205	0.302048	FALSE	3.88954	TRUE	0.519924
ASV_3125	0.377574	0.383557	0.505004	0.690836	FALSE	0.984403	TRUE	0.160625
ASV_3127	-1.19418	0.383349	0.197748	0.34606	FALSE	-3.11513	TRUE	0.460849
ASV_3159	-1.43879	0.388611	1	1	FALSE	-3.7024	TRUE	0
ASV_3186	0.602308	0.388611	1	1	FALSE	1.5499	TRUE	0
ASV_3188	-0.407851	0.388611	1	1	FALSE	-1.04951	TRUE	0
ASV_3197	2.26562	0.388611	1	1	FALSE	5.83005	TRUE	0
ASV_3224	1.19363	0.388611	1	1	FALSE	3.07152	TRUE	0
ASV_3272	-0.232793	0.380018	0.583461	0.764775	FALSE	-0.612583	TRUE	0.116466
ASV_3274	3.64799	0.388611	1	1	FALSE	9.38725	TRUE	0
ASV_3309	1.24653	0.383402	0.189963	0.34434	FALSE	3.25123	TRUE	0.463013
ASV_3364	-0.44644	0.381211	0.306558	0.488194	FALSE	-1.17111	TRUE	0.311408
ASV_3387	-2.33328	0.382292	0.0258098	0.087994	FALSE	-6.1034	TRUE	1.05555
ASV_3439	0.661	0.400707	0.19759	0.34606	FALSE	1.64958	TRUE	0.460849
ASV_3441	-2.36758	0.383353	0.102193	0.231873	FALSE	-6.17596	FALSE	0.63475
ASV_3471	-3.09001	0.38975	0.00418428	0.0283841	TRUE	-7.92817	FALSE	1.54693
ASV_3474	-0.822801	0.430427	0.306835	0.488194	FALSE	-1.91159	TRUE	0.311408
ASV_3483	2.19483	0.393356	0.112896	0.244361	FALSE	5.57975	TRUE	0.611968
ASV_3503	-1.54759	0.384108	0.154878	0.296556	FALSE	-4.02904	FALSE	0.527894
ASV_3538	-2.22159	0.38308	0.0284701	0.0953803	FALSE	-5.79929	FALSE	1.02054
ASV_3544	1.23825	0.393516	0.195891	0.34606	FALSE	3.14664	TRUE	0.460849
ASV_3547	-2.18718	0.407156	0.0329509	0.105251	FALSE	-5.37183	FALSE	0.977774
ASV_3575	-3.50392	0.384219	0.0695301	0.173958	FALSE	-9.11959	TRUE	0.759557
ASV_3606	0.0875631	0.405566	0.849082	0.999456	FALSE	0.215903	TRUE	0.000236338
ASV_3701	-2.12497	0.404225	0.119672	0.249981	FALSE	-5.25691	TRUE	0.602093
ASV_3702	-1.83957	0.391465	0.0182293	0.0734607	FALSE	-4.6992	TRUE	1.13394
ASV_3842	-2.00983	0.388611	1	1	FALSE	-5.17182	TRUE	0
ASV_3853	0.685354	0.440737	0.363824	0.547818	FALSE	1.55502	TRUE	0.261364
ASV_3883	-4.40311	0.388611	1	1	FALSE	-11.3304	TRUE	0
ASV_3886	-0.503173	0.42979	0.450029	0.640951	FALSE	-1.17074	TRUE	0.193175
ASV_3893	-3.25047	0.40368	0.0786599	0.190288	FALSE	-8.05209	TRUE	0.720589
ASV_3940	-3.56978	0.384567	0.0683186	0.172283	FALSE	-9.28259	TRUE	0.763757
ASV_3942	-0.690011	0.386054	0.324739	0.506288	FALSE	-1.78735	FALSE	0.295603
ASV_3979	-3.04649	0.388611	1	1	FALSE	-7.83944	TRUE	0
ASV_4072	-2.18187	0.396571	0.114461	0.245523	FALSE	-5.50185	TRUE	0.609908
ASV_4104	-1.41388	0.471883	0.0956721	0.221163	FALSE	-2.99625	TRUE	0.655288
ASV_4156	2.69599	0.388611	1	1	FALSE	6.93751	TRUE	0
ASV_4165	0.837136	0.384038	0.273816	0.450498	FALSE	2.17983	TRUE	0.346307
ASV_4207	0.870896	0.388611	1	1	FALSE	2.24105	TRUE	0
ASV_4249	-1.37344	0.388611	1	1	FALSE	-3.53422	FALSE	0
ASV_4259	-2.24578	0.388611	1	1	FALSE	-5.77899	TRUE	0
ASV_4297	-0.732896	0.384964	0.307904	0.488194	FALSE	-1.90381	TRUE	0.311408
ASV_4347	-0.980376	0.38947	0.128171	0.260724	FALSE	-2.51721	TRUE	0.583819
ASV_4352	-2.76046	0.388611	1	1	FALSE	-7.1034	TRUE	0
ASV_4381	-0.517005	0.387929	0.409804	0.598253	FALSE	-1.33273	TRUE	0.223115
ASV_4441	-2.29197	0.392194	0.00427524	0.0287052	TRUE	-5.84399	FALSE	1.54204
ASV_4493	-0.55339	0.388611	1	1	FALSE	-1.42402	TRUE	0
ASV_4507	-2.54467	0.401021	0.0239469	0.0842624	FALSE	-6.34548	TRUE	1.07437
ASV_4548	-1.35764	0.388611	1	1	FALSE	-3.49356	TRUE	0
ASV_4551	-0.128884	0.388814	0.762088	0.930342	FALSE	-0.331479	TRUE	0.0313576
ASV_4605	0.221511	0.427144	0.655721	0.831338	FALSE	0.518586	TRUE	0.0802223
ASV_4697	0.828066	0.397813	0.285113	0.463221	FALSE	2.08155	TRUE	0.334212
ASV_4702	1.52974	0.387492	0.157937	0.299489	FALSE	3.94781	TRUE	0.523619
ASV_4703	-1.3924	0.6175	0.15283	0.294041	FALSE	-2.25491	TRUE	0.531593
ASV_4707	1.04984	0.388611	1	1	FALSE	2.70153	TRUE	0
ASV_4825	-2.97758	0.388611	1	1	FALSE	-7.66211	TRUE	0
ASV_4936	-0.14804	0.388611	1	1	FALSE	-0.380948	TRUE	0
ASV_4949	-3.46113	0.39047	0.0124894	0.05818	FALSE	-8.86402	TRUE	1.23523
ASV_5086	0.639531	0.383402	0.34381	0.527335	FALSE	1.66804	TRUE	0.277913
ASV_5196	3.13177	0.388611	1	1	FALSE	8.05889	TRUE	0
ASV_5208	1.46041	0.381777	0.0620466	0.162011	FALSE	3.8253	TRUE	0.790457
ASV_5260	0.5843	0.388611	1	1	FALSE	1.50356	TRUE	0
ASV_5331	1.56955	0.391373	0.155571	0.296712	FALSE	4.01037	TRUE	0.527665
ASV_5400	-2.32681	0.403068	0.109197	0.241112	FALSE	-5.77274	TRUE	0.617781
ASV_5496	-3.15504	0.383985	0.0771008	0.187204	FALSE	-8.21658	TRUE	0.727685
ASV_5498	0.313445	0.478559	0.579746	0.761423	FALSE	0.654976	TRUE	0.118374
ASV_5576	-1.4739	0.388611	1	1	FALSE	-3.79273	FALSE	0
ASV_5585	0.13948	0.378612	0.747916	0.91644	FALSE	0.368399	TRUE	0.0378958
ASV_5653	0.444889	0.388611	1	1	FALSE	1.14482	TRUE	0
ASV_5716	0.361372	0.388611	1	1	FALSE	0.929907	TRUE	0
ASV_5878	-1.84559	0.391127	0.132948	0.265897	FALSE	-4.71866	TRUE	0.575287
ASV_5953	-1.05906	0.388611	1	1	FALSE	-2.72524	FALSE	0
[truncated: 33 more rows]

## Sheet: Oc_ZO_F1_vs_Oc_ZO_F2
taxon	lfc	se	pval	qval	diff	W	passed_ss	neg_log10_q
[truncated: 598 more rows]

[truncated: 5 more sheets: Oc_MO_F0_vs_Or_MO_F0, Or_TO_F0F1_vs_Or_MO_F0, Or_TO_F2_vs_Or_MO_F0, Or_TO_F0F1_vs_Or_TO_F2, Or_ZO_F1F2_vs_Or_MO_F0]
